# Supplementary material for: Dissection of metabolic reprogramming in polycystic kidney disease reveals coordinated rewiring of bioenergetic pathways
Source: Commun Biol. 2018 Nov 16;1:194. doi: 10.1038/s42003-018-0200-x (PMC6240072; doi:10.1038/s42003-018-0200-x)
Supplement: Supplementary file 3 — Supplementary Data 1 [file 42003_2018_200_MOESM3_ESM.xlsx]

## Sheet: StatisticalAnalysis
BIOCHEMICAL	PLATFORM	COMP ID	KEGG	Group HMDB	PUBCHEM	Fold Change	P-value	Adj P-value	SUPER PATHWAY
aspartate	LC/MS Pos Early	443	C00049	HMDB00191	5960	0.262571	2.26338e-08	7.35782e-06	Amino Acid
cytidine-5'-diphosphoethanolamine	LC/MS Polar	34410	C00570	HMDB01564	123727	0.334526	6.48138e-08	7.35782e-06	Lipid
glycerophosphoethanolamine	LC/MS Polar	37455	C01233	HMDB00114	123874	0.368239	4.29663e-08	7.35782e-06	Lipid
glycerophosphorylcholine (GPC)	LC/MS Pos Early	15990	C00670	HMDB00086	71920	0.488145	6.68892e-08	7.35782e-06	Lipid
phosphoethanolamine	LC/MS Neg	1600	C00346	HMDB00224	1015	0.423055	4.88289e-08	7.35782e-06	Lipid
pyridoxamine phosphate	LC/MS Pos Early	3138	C00647	HMDB01555	1053	0.238951	9.42594e-08	8.64044e-06	Cofactors and Vitamins
taurine	LC/MS Neg	2125	C00245	HMDB00251	1123	0.479903	1.37606e-07	1.08119e-05	Amino Acid
2-aminoadipate	LC/MS Pos Early	6146	C00956	HMDB00510	469	0.334273	2.42023e-07	1.32636e-05	Amino Acid
5-methylthioadenosine (MTA)	LC/MS Pos Early	1419	C00170	HMDB01173	439176	0.477003	3.19642e-07	1.32636e-05	Amino Acid
adenine	LC/MS Pos Early	554	C00147	HMDB00034	190	0.216112	3.38509e-07	1.32636e-05	Nucleotide
cysteine-glutathione disulfide	LC/MS Pos Early	35159		HMDB00656	4247235	0.164869	3.61735e-07	1.32636e-05	Amino Acid
cytidine 5'-monophosphate (5'-CMP)	LC/MS Pos Early	2372	C00055	HMDB00095	6131	0.391009	3.34613e-07	1.32636e-05	Nucleotide
gamma-glutamylglutamate	LC/MS Neg	36738	C05282	HMDB11737	92865	0.140071	3.47135e-07	1.32636e-05	Peptide
nicotinamide	LC/MS Pos Early	594	C00153	HMDB01406	936	0.380835	2.55177e-07	1.32636e-05	Cofactors and Vitamins
UDP-glucose	LC/MS Polar	32344	C00029	HMDB00286	8629	0.333001	2.66242e-07	1.32636e-05	Carbohydrate
1-palmitoyl-GPC (16:0)	LC/MS Pos Late	33955		HMDB10382	86554	0.347312	4.18811e-07	1.38356e-05	Lipid
glycerophosphoglycerol	LC/MS Polar	48857	C03274		439964	0.425296	4.27646e-07	1.38356e-05	Lipid
glycine	LC/MS Pos Early	58	C00037	HMDB00123	750	0.388207	4.71228e-07	1.43986e-05	Amino Acid
trans-urocanate	LC/MS Pos Early	607	C00785	HMDB00301	736715	17.2674	5.28418e-07	1.52963e-05	Amino Acid
beta-hydroxyisovaleroylcarnitine	LC/MS Pos Early	35433				0.434513	6.59014e-07	1.5759e-05	Amino Acid
docosahexaenoate (DHA; 22:6n3)	LC/MS Neg	44675	C06429	HMDB02183	445580	0.325872	6.39718e-07	1.5759e-05	Lipid
thiamin diphosphate	LC/MS Neg	35670	C00068	HMDB01372	1132	0.346826	5.90853e-07	1.5759e-05	Cofactors and Vitamins
urea	LC/MS Pos Early	1670	C00086	HMDB00294	1176	4.63474	6.38331e-07	1.5759e-05	Amino Acid
UDP-galactose	LC/MS Polar	15860	C00052	HMDB00302	18068	0.379721	7.47711e-07	1.7135e-05	Carbohydrate
cytidine	LC/MS Pos Early	514	C00475	HMDB00089	6175	0.280676	8.49749e-07	1.81664e-05	Nucleotide
docosapentaenoate (n6 DPA; 22:5n6)	LC/MS Neg	37478	C16513	HMDB01976	6441454	0.364194	8.58774e-07	1.81664e-05	Lipid
adenosine	LC/MS Pos Early	555	C00212	HMDB00050	60961	0.268736	9.57501e-07	1.83624e-05	Nucleotide
guanosine 5'- monophosphate (5'-GMP)	LC/MS Pos Early	2849	C00144	HMDB01397	6804	0.433788	9.51884e-07	1.83624e-05	Nucleotide
O-methyltyrosine	LC/MS Pos Early	37451			76957	0.481148	9.68198e-07	1.83624e-05	Amino Acid
hexanoylcarnitine	LC/MS Pos Late	32328		HMDB00705	6426853	0.382045	1.42652e-06	2.61529e-05	Lipid
myristoylcarnitine	LC/MS Pos Late	33952		HMDB05066	53477791	0.31987	1.52154e-06	2.69952e-05	Lipid
UDP-glucuronate	LC/MS Neg	2763	C00167	HMDB00935	17473	0.41553	1.81194e-06	3.04764e-05	Carbohydrate
valylglutamine	LC/MS Pos Early	42079			5253209	0.244551	1.82858e-06	3.04764e-05	Peptide
1-stearoyl-2-arachidonoyl-GPI (18:0/20:4)	LC/MS Polar	52449				0.372564	2.01012e-06	3.15876e-05	Lipid
choline phosphate	LC/MS Pos Early	34396	C00588	HMDB01565	1014	0.464435	1.95678e-06	3.15876e-05	Lipid
acetylcarnitine	LC/MS Pos Early	32198	C02571	HMDB00201	1	0.569788	2.49131e-06	3.60683e-05	Lipid
adenosine 5'-diphosphate (ADP)	LC/MS Neg	3108	C00008	HMDB01341	6022	0.441959	2.41291e-06	3.60683e-05	Nucleotide
laurylcarnitine	LC/MS Pos Late	34534		HMDB02250	10427569	0.31305	2.49199e-06	3.60683e-05	Lipid
S-methylcysteine	LC/MS Pos Early	39592		HMDB02108	24417	0.353659	3.03262e-06	4.27678e-05	Amino Acid
1-arachidonoyl-GPC (20:4n6)*	LC/MS Neg	34061	C05208	HMDB10395		0.304927	3.27269e-06	4.49994e-05	Lipid
butyrylcarnitine	LC/MS Pos Early	32412	C02862	HMDB02013	439829	0.374189	3.43101e-06	4.60257e-05	Lipid
1-oleoyl-GPC (18:1)	LC/MS Pos Late	48258		HMDB02815	16081932	0.34825	4.11461e-06	4.71466e-05	Lipid
2-hydroxypalmitate	LC/MS Neg	35675		HMDB31057	92836	0.445143	3.98293e-06	4.71466e-05	Lipid
asparagine	LC/MS Pos Early	512	C00152	HMDB00168	6267	0.570151	4.04336e-06	4.71466e-05	Amino Acid
cis-4-decenoyl carnitine	LC/MS Pos Late	38178				0.191839	3.91759e-06	4.71466e-05	Lipid
gamma-aminobutyrate (GABA)	LC/MS Pos Early	1416	C00334	HMDB00112	119	0.253324	3.63936e-06	4.71466e-05	Amino Acid
gamma-glutamylglycine	LC/MS Pos Early	33949		HMDB11667	165527	0.121317	4.00051e-06	4.71466e-05	Peptide
myo-inositol	LC/MS Polar	1124	C00137	HMDB00211	892	0.379935	3.70106e-06	4.71466e-05	Lipid
1-stearoyl-GPC (18:0)	LC/MS Pos Late	33961		HMDB10384	497299	0.330187	4.29399e-06	4.81978e-05	Lipid
glycerate	LC/MS Polar	1572	C00258	HMDB00139	752	0.417431	4.51618e-06	4.9678e-05	Carbohydrate
stearidonate (18:4n3)	LC/MS Neg	33969	C16300	HMDB06547	5312508	0.392206	4.61739e-06	4.97953e-05	Lipid
flavin adenine dinucleotide (FAD)	LC/MS Neg	2134	C00016	HMDB01248	643975	0.287028	5.22637e-06	5.52789e-05	Cofactors and Vitamins
deoxycarnitine	LC/MS Pos Early	36747	C01181	HMDB01161	134	0.426708	5.48431e-06	5.69127e-05	Lipid
beta-alanine	LC/MS Pos Early	55	C00099	HMDB00056	239	0.498699	5.93291e-06	5.92335e-05	Nucleotide
gamma-glutamylglutamine	LC/MS Pos Early	2730	C05283	HMDB11738	150914	0.178206	5.96829e-06	5.92335e-05	Peptide
N-acetylglutamine	LC/MS Pos Early	33943	C02716	HMDB06029	182230	5.78424	6.03105e-06	5.92335e-05	Amino Acid
2-hydroxybutyrate/2-hydroxyisobutyrate	LC/MS Polar	52281				0.531667	7.42295e-06	7.1625e-05	Amino Acid
1-palmitoleoyl-GPC (16:1)*	LC/MS Pos Late	33230		HMDB10383	24779461	0.385665	7.81401e-06	7.40983e-05	Lipid
1-stearoyl-GPE (18:0)	LC/MS Pos Late	42398		HMDB11130	9547068	0.311179	8.78033e-06	8.18505e-05	Lipid
3-hydroxylaurate	LC/MS Neg	32457		HMDB00387	94216	0.395	9.36423e-06	8.44316e-05	Lipid
leucylglutamine*	LC/MS Pos Early	48189			4305457	0.322359	9.31256e-06	8.44316e-05	Peptide
betaine aldehyde	LC/MS Pos Early	15499	C00576	HMDB01252	249	0.0990728	1.10136e-05	9.77011e-05	Amino Acid
1-methylimidazoleacetate	LC/MS Pos Early	32350	C05828	HMDB02820	75810	6.56286	1.14481e-05	9.90509e-05	Amino Acid
3-phosphoglycerate	LC/MS Neg	1414	C00597	HMDB00807	724	0.431023	1.20079e-05	9.90509e-05	Carbohydrate
flavin mononucleotide (FMN)	LC/MS Neg	15797	C00061	HMDB01520	710	0.211195	1.16426e-05	9.90509e-05	Cofactors and Vitamins
linoleoylcarnitine*	LC/MS Pos Late	46223		HMDB06469	6450015	0.255837	1.20662e-05	9.90509e-05	Lipid
nicotinamide adenine dinucleotide reduced (NADH)	LC/MS Neg	31475	C00004	HMDB01487	439153	0.0943459	1.18406e-05	9.90509e-05	Cofactors and Vitamins
cholesterol	LC/MS Pos Late	63	C00187	HMDB00067	11025495	0.317741	1.36206e-05	0.000110167	Lipid
glutamate	LC/MS Pos Early	57	C00025	HMDB00148	611	0.533301	1.38374e-05	0.000110298	Amino Acid
docosapentaenoate (n3 DPA; 22:5n3)	LC/MS Neg	32504	C16513	HMDB01976	6441454	0.362351	1.41501e-05	0.00011118	Lipid
glutamate, gamma-methyl ester	LC/MS Pos Early	33487			68662	0.530273	1.51371e-05	0.000116207	Amino Acid
malonate	LC/MS Polar	15872	C00383	HMDB00691	867	6.18258	1.52126e-05	0.000116207	Lipid
dimethylglycine	LC/MS Pos Early	5086	C01026	HMDB00092	673	3.89444	1.59402e-05	0.000118474	Amino Acid
palmitoylcarnitine	LC/MS Pos Late	44681	C02990	HMDB00222	461	0.30035	1.57772e-05	0.000118474	Lipid
5-oxoproline	LC/MS Neg	1494	C01879	HMDB00267	7405	0.290869	1.6473e-05	0.000119212	Amino Acid
creatine	LC/MS Pos Early	27718	C00300	HMDB00064	586	0.629879	1.62935e-05	0.000119212	Amino Acid
1-palmitoyl-2-linoleoyl-GPE (16:0/18:2)	LC/MS Pos Late	42449		HMDB05322	9546747	0.284702	1.70986e-05	0.000119911	Lipid
N-acetylhistidine	LC/MS Pos Early	33946	C02997	HMDB32055	75619	3.03149	1.71361e-05	0.000119911	Amino Acid
UDP-N-acetylglucosamine	LC/MS Polar	35162	C00043	HMDB00290	445675	0.385458	1.72236e-05	0.000119911	Carbohydrate
N-acetylputrescine	LC/MS Pos Early	37496	C02714	HMDB02064	122356	16.932	1.79832e-05	0.000123307	Amino Acid
sedoheptulose-7-phosphate	LC/MS Neg	35649	C05382	HMDB01068	616	0.471049	1.81597e-05	0.000123307	Carbohydrate
1-palmitoyl-2-linolenoyl-GPC (16:0/18:3)*	LC/MS Pos Late	52684				0.335933	1.89673e-05	0.000126675	Lipid
7-methylguanine	LC/MS Neg	35114	C02242	HMDB00897	11361	16.3388	1.95546e-05	0.000126675	Nucleotide
creatinine	LC/MS Pos Early	513	C00791	HMDB00562	588	5.51386	2.01508e-05	0.000126675	Amino Acid
ectoine	LC/MS Pos Early	35651	C06231		126041	9.7954	2.01357e-05	0.000126675	Xenobiotics
palmitoyl ethanolamide	LC/MS Neg	38165	C16512	HMDB02100	4671	0.316522	1.95832e-05	0.000126675	Lipid
stearoylcarnitine	LC/MS Pos Late	34409		HMDB00848	6426855	0.29112	1.94496e-05	0.000126675	Lipid
UDP-N-acetylgalactosamine	LC/MS Polar	18396	C00203	HMDB00304	439185	0.389618	2.0268e-05	0.000126675	Carbohydrate
sphingomyelin (d18:1/14:0, d16:1/16:0)*	LC/MS Pos Late	42463			11433862	0.30716	2.43619e-05	0.000150551	Lipid
palmitoyl sphingomyelin (d18:1/16:0)	LC/MS Pos Late	37506			9939941	0.261514	2.52861e-05	0.000154526	Lipid
1-palmitoyl-2-arachidonoyl-GPI (16:0/20:4)*	LC/MS Polar	52467				0.354899	2.63759e-05	0.000155358	Lipid
isoleucine	LC/MS Pos Early	1125	C00407	HMDB00172	6306	0.50522	2.6552e-05	0.000155358	Amino Acid
palmitoyl dihydrosphingomyelin (d18:0/16:0)*	LC/MS Pos Late	52434			9939965	0.317822	2.62352e-05	0.000155358	Lipid
phenol sulfate	LC/MS Neg	32553	C02180	HMDB60015	74426	22.1463	2.59672e-05	0.000155358	Amino Acid
mannitol/sorbitol	LC/MS Polar	46142	C01507	HMDB00247	5780	0.270363	2.73225e-05	0.000158183	Carbohydrate
hexanoylglycine	LC/MS Neg	35436		HMDB00701	99463	5.9513	2.85127e-05	0.00016167	Lipid
N-acetyltaurine	LC/MS Neg	48187			159864	4.9073	2.84236e-05	0.00016167	Amino Acid
isovalerylglycine	LC/MS Neg	35107		HMDB00678	546304	10.8271	2.99266e-05	0.000167955	Amino Acid
1-arachidonoyl-GPI (20:4)*	LC/MS Neg	34214		HMDB61690		0.353552	3.05998e-05	0.000169999	Lipid
arachidonate (20:4n6)	LC/MS Neg	1110	C00219	HMDB01043	444899	0.32537	3.12514e-05	0.000171883	Lipid
1-palmitoyl-2-oleoyl-GPC (16:0/18:1)	LC/MS Pos Late	52461			6436017	0.308009	3.28181e-05	0.000178713	Lipid
1-methylhistamine	LC/MS Pos Early	43831	C05127	HMDB00898	3614	17.6237	3.43228e-05	0.000181852	Amino Acid
1-palmitoyl-2-palmitoleoyl-GPC (16:0/16:1)*	LC/MS Pos Late	52470				0.344139	3.43866e-05	0.000181852	Lipid
pipecolate	LC/MS Pos Early	1444	C00408	HMDB00070	849	6.52778	3.43227e-05	0.000181852	Amino Acid
mead acid (20:3n9)	LC/MS Neg	35174		HMDB10378	5312531	0.342276	3.56542e-05	0.00018676	Lipid
N-acetylcarnosine	LC/MS Pos Early	43488		HMDB12881	9903482	16.9624	3.76245e-05	0.000195221	Peptide
N-acetylneuraminate	LC/MS Polar	32377	C00270	HMDB00230	439197	9.24431	3.80006e-05	0.00019533	Carbohydrate
2-palmitoyl-GPC (16:0)*	LC/MS Neg	35253		HMDB61702	15061532	0.350303	4.03204e-05	0.000203451	Lipid
imidazole propionate	LC/MS Pos Early	40730		HMDB02271	70630	11.3028	4.00229e-05	0.000203451	Amino Acid
pyridoxate	LC/MS Neg	31555	C00847	HMDB00017	6723	52.4991	4.07068e-05	0.000203534	Cofactors and Vitamins
3-hydroxybutyrylcarnitine (2)	LC/MS Pos Early	52984				0.41147	4.12333e-05	0.000204309	Lipid
S-(3-hydroxypropyl)mercapturic acid (HPMA)	LC/MS Neg	44552			3371179	9.01997	4.18007e-05	0.000205271	Xenobiotics
1-palmitoyl-GPE (16:0)	LC/MS Pos Late	35631		HMDB11503	9547069	0.336142	4.3303e-05	0.000207145	Lipid
ethylmalonate	LC/MS Polar	15765		HMDB00622	11756	6.63904	4.34874e-05	0.000207145	Amino Acid
gamma-glutamylalanine	LC/MS Pos Early	37063		HMDB29142	440103	0.130704	4.26833e-05	0.000207145	Peptide
methyl glucopyranoside (alpha + beta)	LC/MS Pos Early	46144				0.299597	4.36888e-05	0.000207145	Xenobiotics
1-stearoyl-2-oleoyl-GPS (18:0/18:1)	LC/MS Polar	48494			9547087	0.387987	4.5724e-05	0.00021312	Lipid
3-methyladipate	LC/MS Polar	36749		HMDB00555	12292	17.4948	4.53942e-05	0.00021312	Lipid
cytidine 2',3'-cyclic monophosphate	LC/MS Pos Early	37465	C02354	HMDB11691	417654	0.287319	4.95245e-05	0.00022155	Nucleotide
dihydrobiopterin	LC/MS Pos Early	35129	C00268	HMDB00038	1879	7.69993	4.95467e-05	0.00022155	Cofactors and Vitamins
gamma-glutamylleucine	LC/MS Pos Early	18369		HMDB11171	151023	0.260378	4.91012e-05	0.00022155	Peptide
gulonic acid*	LC/MS Polar	46957			9794176	9.90368	4.8043e-05	0.00022155	Cofactors and Vitamins
octanoylcarnitine	LC/MS Pos Late	33936	C02838	HMDB00791	123701	0.434745	4.85707e-05	0.00022155	Lipid
1-arachidonoyl-GPE (20:4n6)*	LC/MS Neg	35186		HMDB11517	42607465	0.340293	5.27139e-05	0.000227391	Lipid
1-stearoyl-2-oleoyl-GPC (18:0/18:1)	LC/MS Pos Late	52438				0.282832	5.33336e-05	0.000227391	Lipid
3-sialyllactose	LC/MS Pos Early	40424		HMDB00825	123914	60.1273	5.31608e-05	0.000227391	Carbohydrate
N6-carbamoylthreonyladenosine	LC/MS Pos Early	35157		HMDB41623	161466	10.4692	5.18981e-05	0.000227391	Nucleotide
sphingomyelin (d18:2/16:0, d18:1/16:1)*	LC/MS Pos Late	42459				0.228649	5.21625e-05	0.000227391	Lipid
stearoyl sphingomyelin (d18:1/18:0)	LC/MS Pos Late	19503	C00550	HMDB01348	6453725	0.260212	5.24089e-05	0.000227391	Lipid
2'-deoxyadenosine 5'-monophosphate	LC/MS Neg	46333	C00360	HMDB00905	12599	0.5249	5.67318e-05	0.000236383	Nucleotide
N1-methyladenosine	LC/MS Pos Early	15650	C02494	HMDB03331	27476	11.0875	5.61739e-05	0.000236383	Nucleotide
nicotinamide riboside	LC/MS Pos Early	33013	C03150	HMDB00855	439924	10.4429	5.65406e-05	0.000236383	Cofactors and Vitamins
phenylacetylglycine	LC/MS Neg	33945	C05598	HMDB00821	68144	13.7555	5.75888e-05	0.000238149	Amino Acid
carnitine	LC/MS Pos Early	15500	C00318	HMDB00062	10917	0.6201	5.91884e-05	0.000239934	Lipid
pterin	LC/MS Pos Early	43023	C00715	HMDB00802	73000	3.71314	5.96687e-05	0.000239934	Cofactors and Vitamins
stachydrine	LC/MS Pos Early	34384	C10172	HMDB04827	115244	4.53983	5.96571e-05	0.000239934	Xenobiotics
trigonelline (N'-methylnicotinate)	LC/MS Pos Early	32401	C01004	HMDB00875	5570	6.32352	5.97653e-05	0.000239934	Cofactors and Vitamins
3-methylcytidine	LC/MS Pos Early	35132			159649	27.276	6.10048e-05	0.000242628	Nucleotide
thiamin monophosphate	LC/MS Pos Early	15798	C01081	HMDB02666	3382778	0.254007	6.13187e-05	0.000242628	Cofactors and Vitamins
1-stearoyl-2-linoleoyl-GPC (18:0/18:2)*	LC/MS Pos Late	52452				0.28632	6.59434e-05	0.000259063	Lipid
4-hydroxyhippurate	LC/MS Neg	35527		HMDB13678	151012	41.5743	6.65514e-05	0.000259598	Xenobiotics
1-oleoyl-GPE (18:1)	LC/MS Neg	35628		HMDB11506	9547071	0.329539	6.8615e-05	0.000264185	Lipid
arginine	LC/MS Pos Early	1638	C00062	HMDB00517	232	0.631714	6.88786e-05	0.000264185	Amino Acid
methylmalonate (MMA)	LC/MS Polar	1496	C02170	HMDB00202	487	6.5616	6.91684e-05	0.000264185	Lipid
1-palmitoyl-2-oleoyl-GPG (16:0/18:1)	LC/MS Polar	52448			5283509	0.294168	7.22456e-05	0.00026848	Lipid
alpha-tocopherol	LC/MS Pos Late	1561	C02477	HMDB01893	14985	0.351932	7.13978e-05	0.00026848	Cofactors and Vitamins
choline	LC/MS Pos Early	15506	C00114	HMDB00097	305	0.497933	7.16451e-05	0.00026848	Lipid
cytidine 5'-diphosphocholine	LC/MS Pos Early	34418	C00307	HMDB01413	13804	0.35878	7.20823e-05	0.00026848	Lipid
4-guanidinobutanoate	LC/MS Pos Early	15681	C01035	HMDB03464	500	9.01015	7.2794e-05	0.000268703	Amino Acid
3-hydroxybutyrylcarnitine (1)	LC/MS Pos Early	43264		HMDB13127	53481617	0.411493	7.65404e-05	0.000280648	Lipid
1-(1-enyl-palmitoyl)-2-arachidonoyl-GPE (P-16:0/20:4)*	LC/MS Pos Late	52673				0.288654	7.87415e-05	0.000284235	Lipid
linolenate [alpha or gamma; (18:3n3 or 6)]	LC/MS Neg	34035	C06426	HMDB03073	5280934	0.390101	7.88153e-05	0.000284235	Lipid
N4-acetylcytidine	LC/MS Pos Early	35130		HMDB05923	107461	19.1795	7.90689e-05	0.000284235	Nucleotide
2-aminophenol sulfate	LC/MS Neg	43266		HMDB61116	181670	16.5367	7.99682e-05	0.000285601	Xenobiotics
1-methylguanidine	LC/MS Pos Early	48114	C02294	HMDB01522	10111	14.6012	8.1366e-05	0.000287336	Amino Acid
histamine	LC/MS Pos Early	1574	C00388	HMDB00870	774	6.45981	8.1499e-05	0.000287336	Amino Acid
2-hydroxyadipate	LC/MS Polar	31934	C02360	HMDB00321	193530	10.1959	8.34272e-05	0.000288585	Lipid
N1-Methyl-2-pyridone-5-carboxamide	LC/MS Pos Early	40469	C05842	HMDB04193	69698	6.83244	8.28216e-05	0.000288585	Cofactors and Vitamins
orotate	LC/MS Polar	1505	C00295	HMDB00226	967	7.45102	8.34157e-05	0.000288585	Nucleotide
dihomo-linolenate (20:3n3 or n6)	LC/MS Neg	35718	C03242	HMDB02925	5280581	0.318768	8.4329e-05	0.000289881	Lipid
guanosine	LC/MS Pos Early	1573	C00387	HMDB00133	6802	0.4068	8.55811e-05	0.000290553	Nucleotide
homostachydrine*	LC/MS Pos Early	33009	C08283	HMDB33433	441447	3.65097	8.52183e-05	0.000290553	Xenobiotics
guanosine 5'- diphosphate (GDP)	LC/MS Neg	2848	C00035	HMDB01201	8977	0.348242	8.63281e-05	0.000291291	Nucleotide
docosadienoate (22:2n6)	LC/MS Neg	32415	C16533	HMDB61714	5282807	0.41012	8.75302e-05	0.000293547	Lipid
eicosapentaenoate (EPA; 20:5n3)	LC/MS Neg	18467	C06428	HMDB01999	446284	0.361021	8.85012e-05	0.000295004	Lipid
adipate	LC/MS Polar	21134	C06104	HMDB00448	196	3.71564	9.20563e-05	0.000305006	Lipid
1-stearoyl-2-linoleoyl-GPE (18:0/18:2)*	LC/MS Pos Late	52446			9546749	0.284759	9.39684e-05	0.000307635	Lipid
3-methylglutaconate	LC/MS Polar	38667		HMDB00522	1551553	9.8807	9.35933e-05	0.000307635	Amino Acid
3-hydroxydecanoate	LC/MS Neg	22053		HMDB02203	26612	0.522904	9.60547e-05	0.000312604	Lipid
1-palmitoyl-2-linoleoyl-GPC (16:0/18:2)	LC/MS Pos Late	42446			5287971	0.305492	9.76023e-05	0.000313925	Lipid
3-hydroxyoctanoate	LC/MS Neg	22001		HMDB01954	26613	0.405771	9.72792e-05	0.000313925	Lipid
2'-deoxyadenosine	LC/MS Pos Early	1553	C00559	HMDB00101	13730	0.36596	0.000100388	0.000317317	Nucleotide
5-methyltetrahydrofolate (5MeTHF)	LC/MS Neg	18330	C00440	HMDB01396	146	0.401469	9.96139e-05	0.000317317	Cofactors and Vitamins
phenylacetylglutamate	LC/MS Pos Early	52925		HMDB59772	11579826	19.3899	0.000100218	0.000317317	Amino Acid
N-(2-furoyl)glycine	LC/MS Neg	31536		HMDB00439	21863	20.9744	0.000102218	0.000321258	Xenobiotics
linoleate (18:2n6)	LC/MS Neg	1105	C01595	HMDB00673	5280450	0.381833	0.000104582	0.000326818	Lipid
5-methyl-2'-deoxycytidine	LC/MS Pos Early	38159	C03592	HMDB02224	440055	9.52453	0.000107281	0.000329635	Nucleotide
N-methylproline	LC/MS Pos Early	37431			557	2.77405	0.000107203	0.000329635	Amino Acid
pimelate (heptanedioate)	LC/MS Polar	15704	C02656	HMDB00857	385	17.4921	0.000106946	0.000329635	Lipid
1-linoleoyl-2-arachidonoyl-GPC (18:2/20:4n6)*	LC/MS Pos Late	52710				0.307911	0.000109122	0.000331586	Lipid
cystine	LC/MS Polar	56	C00491	HMDB00192	67678	0.237797	0.000108967	0.000331586	Amino Acid
pseudouridine	LC/MS Neg	33442	C02067	HMDB00767	15047	8.55974	0.000110652	0.000334387	Nucleotide
N-acetylcitrulline	LC/MS Neg	48434	C15532	HMDB00856	656979	10.8286	0.000112481	0.000338057	Amino Acid
arabitol/xylitol	LC/MS Polar	48885				4.86646	0.000113262	0.000338556	Carbohydrate
catechol sulfate	LC/MS Neg	35320	C00090	HMDB59724	3083879	44.8987	0.00011645	0.000346203	Xenobiotics
methylphosphate	LC/MS Polar	37070		HMDB61711	13130	0.355752	0.000118353	0.000349969	Nucleotide
N-glycolylneuraminate	LC/MS Pos Early	37123	C03410	HMDB00833	123802	0.656881	0.000121833	0.000358332	Xenobiotics
cysteine sulfinic acid	LC/MS Pos Early	37443	C00606	HMDB00996	109	0.10838	0.000123656	0.000359844	Amino Acid
hippurate	LC/MS Neg	15753	C01586	HMDB00714	464	45.7753	0.000123589	0.000359844	Xenobiotics
erythritol	LC/MS Polar	20699	C00503	HMDB02994	222285	14.2172	0.000124492	0.000360372	Xenobiotics
N-acetylserine	LC/MS Pos Early	37076		HMDB02931	65249	3.69912	0.000127315	0.000366613	Amino Acid
biopterin	LC/MS Pos Early	12358	C06313	HMDB00468	445040	10.0562	0.000133074	0.000381202	Cofactors and Vitamins
glycylisoleucine	LC/MS Pos Early	36659		HMDB28844	88079	0.449714	0.000135245	0.000385414	Peptide
dimethylarginine (SDMA + ADMA)	LC/MS Pos Early	36808	C03626	HMDB01539	123831	8.26736	0.000136927	0.000388196	Amino Acid
fructose-6-phosphate	LC/MS Polar	12021	C05345	HMDB00124	69507	0.401259	0.000139945	0.000394715	Carbohydrate
alpha-hydroxyisovalerate	LC/MS Polar	46537		HMDB00407	99823	0.514558	0.000147295	0.00040229	Amino Acid
betonicine	LC/MS Pos Early	38100	C08269	HMDB29412	164642	4.71974	0.000146006	0.00040229	Xenobiotics
cytidine 5'-monophospho-N-acetylneuraminic acid	LC/MS Polar	36831	C00128	HMDB01176	448209	0.308904	0.000145513	0.00040229	Carbohydrate
dihomo-linoleate (20:2n6)	LC/MS Neg	17805	C16525	HMDB05060	6439848	0.384646	0.000146181	0.00040229	Lipid
gamma-glutamylmethionine	LC/MS Pos Early	44872		HMDB29155	7009567	0.18663	0.00014775	0.00040229	Peptide
pro-hydroxy-pro	LC/MS Pos Early	35127		HMDB06695	11673055	3.29365	0.000145458	0.00040229	Amino Acid
sphingomyelin (d18:1/24:1, d18:2/24:0)*	LC/MS Pos Late	47153				0.226322	0.000147556	0.00040229	Lipid
ribonate	LC/MS Polar	27731	C01685	HMDB00867	5460677	9.95651	0.000153252	0.000415215	Carbohydrate
phosphate	LC/MS Neg	42109	C00009	HMDB01429	1061	0.648619	0.00015651	0.000421963	Energy
ribitol	LC/MS Polar	15772	C00474	HMDB00508	6912	3.6972	0.000157443	0.000422409	Carbohydrate
1-oleoyl-2-linoleoyl-GPE (18:1/18:2)*	LC/MS Pos Late	52687		HMDB05349	9546753	0.309258	0.000159002	0.000422944	Lipid
lactate	LC/MS Polar	527	C00186	HMDB00190	612	0.459199	0.00015995	0.000422944	Carbohydrate
leucine	LC/MS Pos Early	60	C00123	HMDB00687	6106	0.514177	0.000159795	0.000422944	Amino Acid
1-palmitoyl-2-arachidonoyl-GPE (16:0/20:4)*	LC/MS Pos Late	52464		HMDB05323	9546800	0.275726	0.000161778	0.000423705	Lipid
retinol (Vitamin A)	LC/MS Pos Late	1806	C00473	HMDB00305	445354	0.379851	0.000161763	0.000423705	Cofactors and Vitamins
N-acetyl-glucosamine 1-phosphate	LC/MS Polar	15741	C04256	HMDB01367	440364	0.370772	0.000163439	0.000426025	Carbohydrate
galactonate	LC/MS Polar	27719	C00880	HMDB00565	128869	2.68075	0.000164239	0.000426093	Carbohydrate
1-palmitoleoyl-2-linoleoyl-GPC (16:1/18:2)*	LC/MS Pos Late	52683				0.348095	0.000165523	0.000427406	Lipid
N-palmitoyltaurine	LC/MS Neg	39835				0.239773	0.000166879	0.000428895	Lipid
glycerol 3-phosphate	LC/MS Polar	43847	C00093	HMDB00126	754	0.279429	0.000168917	0.000429875	Lipid
methylsuccinate	LC/MS Polar	15745		HMDB01844	10349	4.38355	0.000168406	0.000429875	Amino Acid
N2,N2-dimethylguanosine	LC/MS Pos Early	35137		HMDB04824	92919	9.61393	0.000169605	0.000429875	Nucleotide
N-acetylisoleucine	LC/MS Neg	33967			2802421	3.37324	0.000171329	0.000432251	Amino Acid
1-stearoyl-2-arachidonoyl-GPE (18:0/20:4)	LC/MS Pos Late	52447			5289133	0.297767	0.000179272	0.00044215	Lipid
1,2-dilinoleoyl-GPC (18:2/18:2)	LC/MS Pos Late	52603			5288075	0.338049	0.000178061	0.00044215	Lipid
alanine	LC/MS Pos Early	1126	C00041	HMDB00161	5950	0.610694	0.000178504	0.00044215	Amino Acid
orotidine	LC/MS Polar	35172	C01103	HMDB00788	92751	6.35936	0.000177053	0.00044215	Nucleotide
sphingomyelin (d18:1/20:1, d18:2/20:0)*	LC/MS Pos Late	48491				0.230464	0.000177754	0.00044215	Lipid
1-oleoyl-GPG (18:1)*	LC/MS Neg	45968				0.352758	0.000181558	0.00044579	Lipid
oleoylcarnitine	LC/MS Pos Late	35160		HMDB05065	6441392;53477789	0.265687	0.00018441	0.000450781	Lipid
oleate/vaccenate (18:1)	LC/MS Neg	52285				0.483146	0.000191553	0.000466168	Lipid
equol sulfate	LC/MS Neg	40478				21.2661	0.000192967	0.000467542	Xenobiotics
2'-deoxycytidine 5'-monophosphate	LC/MS Pos Early	533	C00239	HMDB01202	13945	0.472932	0.000194244	0.000468572	Nucleotide
3-ureidopropionate	LC/MS Polar	3155	C02642	HMDB00026	111	7.70521	0.000199689	0.000477517	Nucleotide
creatine phosphate	LC/MS Polar	33951	C02305	HMDB01511	587	0.370756	0.000199091	0.000477517	Amino Acid
oleoyl ethanolamide	LC/MS Neg	38102		HMDB02088	5283454	0.236131	0.000202231	0.000481503	Lipid
1-palmitoyl-2-arachidonoyl-GPC (16:0/20:4)	LC/MS Pos Late	52462			10747814	0.293807	0.000209452	0.000496546	Lipid
phenylalanine	LC/MS Pos Early	64	C00079	HMDB00159	6140	0.519698	0.00021211	0.000500689	Amino Acid
allantoin	LC/MS Polar	1107	C02350	HMDB00462	204	9.85966	0.000215652	0.000504718	Nucleotide
ergothioneine	LC/MS Pos Early	37459	C05570	HMDB03045	3032311	0.331208	0.000214756	0.000504718	Xenobiotics
2-methylbutyrylglycine	LC/MS Pos Early	31928		HMDB00339	193872	2.34743	0.00021767	0.000507282	Amino Acid
1-palmitoyl-GPI (16:0)*	LC/MS Neg	35305		HMDB61695		0.360719	0.000228354	0.000524974	Lipid
citrulline	LC/MS Pos Early	2132	C00327	HMDB00904	9750	0.683728	0.000229896	0.000524974	Amino Acid
pyroglutamine*	LC/MS Pos Early	46225			134508	2.39757	0.000228369	0.000524974	Amino Acid
sphingomyelin (d18:1/20:0, d16:1/22:0)*	LC/MS Pos Late	48490				0.233745	0.000230034	0.000524974	Lipid
sphingosine	LC/MS Pos Late	17747	C00319	HMDB00252	5353955	0.398377	0.000229083	0.000524974	Lipid
guanidinosuccinate	LC/MS Pos Early	32446	C03139	HMDB03157	97856	5.22046	0.000232534	0.000526311	Amino Acid
N-acetylasparagine	LC/MS Polar	33942		HMDB06028	99715	6.52727	0.000232216	0.000526311	Amino Acid
3-phosphoserine	LC/MS Neg	543	C01005	HMDB00272	68841	0.469054	0.000233928	0.000526838	Amino Acid
dihydroorotate	LC/MS Polar	601	C00337	HMDB03349	648	4.95463	0.000234682	0.000526838	Nucleotide
2-methylcitrate/homocitrate	LC/MS Neg	52282				2.82897	0.000236485	0.000528414	Energy
serine	LC/MS Pos Early	1648	C00065	HMDB00187	5951	0.606074	0.000237382	0.000528414	Amino Acid
xanthosine	LC/MS Neg	15136	C01762	HMDB00299	64959	15.5184	0.000238267	0.000528414	Nucleotide
lysine	LC/MS Pos Early	1301	C00047	HMDB00182	5962	0.686657	0.000242759	0.000536214	Amino Acid
N6,N6,N6-trimethyllysine	LC/MS Pos Early	1498	C03793	HMDB01325	440120	5.64909	0.000248012	0.000543712	Amino Acid
nicotinamide adenine dinucleotide (NAD+)	LC/MS Neg	5278	C00003	HMDB00902	5893	0.482399	0.00024813	0.000543712	Cofactors and Vitamins
1-methylhistidine	LC/MS Pos Early	30460	C01152	HMDB00001	92105	1.93376	0.000254392	0.000555221	Amino Acid
eicosenoate (20:1)	LC/MS Neg	33587		HMDB02231	5282768	0.421554	0.000262241	0.000570088	Lipid
1-palmitoyl-2-oleoyl-GPE (16:0/18:1)	LC/MS Pos Late	19263		HMDB05320	5283496	0.323877	0.000264764	0.000573308	Lipid
homovanillate sulfate	LC/MS Neg	38349		HMDB11719	29981063	32.2985	0.00026845	0.000579009	Amino Acid
glutathione, reduced (GSH)	LC/MS Pos Early	2127	C00051	HMDB00125	124886	38.8804	0.000271056	0.000580849	Amino Acid
O-sulfo-L-tyrosine	LC/MS Neg	45413			514186	9.51717	0.000271415	0.000580849	Xenobiotics
1,2-dipalmitoyl-GPC (16:0/16:0)	LC/MS Pos Late	19130		HMDB00564	452110	0.284393	0.000273679	0.000583423	Lipid
N-acetylglutamate	LC/MS Pos Early	15720	C00624	HMDB01138	70914	2.94823	0.000275738	0.000585545	Amino Acid
1-methyladenine	LC/MS Pos Early	1527	C02216	HMDB11599	78821	27.3729	0.000277895	0.000585602	Nucleotide
5-hydroxylysine	LC/MS Pos Early	15685	C16741	HMDB00450	1029	0.479785	0.000277655	0.000585602	Amino Acid
3-indoxyl sulfate	LC/MS Neg	27672		HMDB00682	10258	25.5082	0.000287605	0.00060375	Amino Acid
3-hydroxybutyrate (BHBA)	LC/MS Polar	542	C01089	HMDB00357	441	0.423879	0.000291003	0.000606256	Lipid
sphingomyelin (d18:1/22:1, d18:2/22:0, d16:1/24:1)*	LC/MS Pos Late	48493				0.18339	0.000290492	0.000606256	Lipid
N-acetylarginine	LC/MS Pos Early	33953	C02562	HMDB04620	67427	9.43719	0.000296399	0.000615167	Amino Acid
nicotinamide N-oxide	LC/MS Pos Early	39582		HMDB02730	72661	9.34514	0.000298047	0.000615182	Cofactors and Vitamins
sarcosine (N-Methylglycine)	LC/MS Pos Early	1516	C00213	HMDB00271	1088	2.48949	0.000298643	0.000615182	Amino Acid
1-(1-enyl-oleoyl)-GPE (P-18:1)*	LC/MS Pos Late	44621				0.317769	0.000304722	0.000625363	Lipid
gamma-glutamyltyrosine	LC/MS Neg	2734		HMDB11741	94340	0.264875	0.000308298	0.000629968	Peptide
nicotinamide ribonucleotide (NMN)	LC/MS Pos Early	22152	C00455	HMDB00229	14180	0.317292	0.000309257	0.000629968	Cofactors and Vitamins
p-cresol-glucuronide*	LC/MS Neg	48841		HMDB11686	154035	36.7296	0.000310743	0.000630658	Amino Acid
citrate	LC/MS Neg	1564	C00158	HMDB00094	311	4.89194	0.000315304	0.000637563	Energy
ribose 1-phosphate	LC/MS Polar	1763	C00620	HMDB01489	439236	0.345984	0.00031795	0.000640559	Carbohydrate
urate	LC/MS Neg	1604	C00366	HMDB00289	1175	15.4543	0.000338872	0.000680218	Nucleotide
erucate (22:1n9)	LC/MS Neg	1552	C08316	HMDB02068	5281116	0.503375	0.000340983	0.000681967	Lipid
palmitoleate (16:1n7)	LC/MS Neg	33447	C08362	HMDB03229	445638	0.541824	0.000343724	0.000684957	Lipid
3-methylhistidine	LC/MS Pos Early	15677	C01152	HMDB00479	64969	4.4197	0.000349585	0.000691732	Amino Acid
pyrraline	LC/MS Neg	48428				3.75181	0.000349639	0.000691732	Xenobiotics
1-stearoyl-2-arachidonoyl-GPC (18:0/20:4)	LC/MS Pos Late	42450			16219824	0.282794	0.000355287	0.000697886	Lipid
1,2-dioleoyl-GPE (18:1/18:1)	LC/MS Pos Late	52609			9546757	0.384156	0.000354151	0.000697886	Lipid
pyridoxal phosphate	LC/MS Pos Early	5331	C00018	HMDB01491	1051	0.308588	0.000360931	0.000706449	Cofactors and Vitamins
S-adenosylhomocysteine (SAH)	LC/MS Neg	42382	C00021	HMDB00939	439155	0.474305	0.000369809	0.000721258	Amino Acid
N-monomethylarginine	LC/MS Pos Early	43586	C03884	HMDB29416	132862	0.477153	0.000373133	0.000722919	Amino Acid
N2-methylguanosine	LC/MS Neg	35133		HMDB05862	3035422	22.679	0.000373289	0.000722919	Nucleotide
1-(1-enyl-stearoyl)-2-arachidonoyl-GPE (P-18:0/20:4)*	LC/MS Pos Late	52475		HMDB05779	9547058	0.281105	0.000387212	0.000747252	Lipid
1-(1-enyl-palmitoyl)-GPE (P-16:0)*	LC/MS Neg	39270				0.360901	0.000401829	0.000772749	Lipid
myristoleate (14:1n5)	LC/MS Neg	32418	C08322	HMDB02000	5281119	0.411524	0.000408435	0.000782715	Lipid
1-(1-enyl-stearoyl)-GPE (P-18:0)*	LC/MS Polar	39271				0.477371	0.00041314	0.000788982	Lipid
1-stearoyl-GPI (18:0)	LC/MS Neg	19324		HMDB61696		0.372853	0.000425559	0.000804837	Lipid
C-glycosyltryptophan	LC/MS Pos Early	48782			10981970	2.04864	0.000428111	0.000804837	Amino Acid
prolylglycine	LC/MS Pos Early	40703			7408076;6426709	2.07553	0.000425667	0.000804837	Peptide
uridine	LC/MS Neg	606	C00299	HMDB00296	6029	0.415807	0.000428759	0.000804837	Nucleotide
uridine 5'-diphosphate (UDP)	LC/MS Neg	5345	C00015	HMDB00295	6031	0.4303	0.000426754	0.000804837	Nucleotide
succinylcarnitine	LC/MS Pos Early	37058				3.54013	0.000431855	0.000807892	Energy
valine	LC/MS Pos Early	1649	C00183	HMDB00883	6287	0.563049	0.000434065	0.000809274	Amino Acid
sphingomyelin (d18:1/15:0, d16:1/17:0)*	LC/MS Pos Late	52433				0.289372	0.000448724	0.000833778	Lipid
1-oleoyl-2-linoleoyl-GPC (18:1/18:2)*	LC/MS Pos Late	52453				0.325429	0.000454131	0.000840983	Lipid
sphingomyelin (d18:1/18:1, d18:2/18:0)	LC/MS Pos Late	37529			6443882	0.302785	0.000461977	0.000852643	Lipid
2-methylbutyrylcarnitine (C5)	LC/MS Pos Early	45095		HMDB00378	6426901	0.378038	0.00046514	0.000855608	Amino Acid
hypoxanthine	LC/MS Neg	3127	C00262	HMDB00157	790	0.352938	0.000471649	0.000864691	Nucleotide
2-hydroxyhippurate (salicylurate)	LC/MS Neg	18281	C07588	HMDB00840	10253	30.4482	0.000483661	0.000883767	Xenobiotics
methionine	LC/MS Pos Early	1302	C00073	HMDB00696	6137	0.567762	0.000488574	0.00088685	Amino Acid
N-acetylthreonine	LC/MS Polar	33939			152204	5.60633	0.000487425	0.00088685	Amino Acid
sphingomyelin (d18:2/24:1, d18:1/24:2)*	LC/MS Pos Late	52437				0.241882	0.000495631	0.000896702	Lipid
1-oleoyl-GPS (18:1)	LC/MS Neg	19260			9547099	0.419013	0.000500185	0.000901973	Lipid
1-linoleoyl-GPE (18:2)*	LC/MS Pos Late	36600		HMDB11507	52925130	0.283955	0.000502314	0.000902077	Lipid
4-acetamidobutanoate	LC/MS Polar	1558	C02946	HMDB03681	18189	3.78716	0.000506452	0.000902077	Amino Acid
glutathione, oxidized (GSSG)	LC/MS Pos Early	38783	C00127	HMDB03337	65359	0.538952	0.000506804	0.000902077	Amino Acid
p-cresol sulfate	LC/MS Neg	36103	C01468	HMDB11635	4615423	21.8952	0.000503819	0.000902077	Amino Acid
3-hydroxypyridine sulfate	LC/MS Neg	48448				27.4859	0.000521212	0.000924731	Xenobiotics
uridine 5'-monophosphate (UMP)	LC/MS Pos Early	2856	C00105	HMDB00288	6030	0.547446	0.000526931	0.000931871	Nucleotide
N6-methyladenosine	LC/MS Pos Early	37114		HMDB04044	102175	3.45429	0.000533436	0.000940352	Nucleotide
1-(1-enyl-palmitoyl)-GPC (P-16:0)*	LC/MS Pos Late	52474			10917802	0.434383	0.000535273	0.000940576	Lipid
1-stearoyl-2-arachidonoyl-GPS (18:0/20:4)	LC/MS Pos Late	52235				0.28805	0.000541499	0.000948486	Lipid
daidzein sulfate (2)	LC/MS Neg	48728				5.90493	0.000546796	0.000954724	Xenobiotics
1-linoleoyl-GPC (18:2)	LC/MS Pos Late	34419	C04100	HMDB10386	11988421	0.285728	0.000554443	0.000958942	Lipid
N-acetyl-aspartyl-glutamate (NAAG)	LC/MS Pos Early	35665	C12270	HMDB01067	5255	4.35451	0.000553438	0.000958942	Amino Acid
N-acetylvaline	LC/MS Neg	1591		HMDB11757	66789	2.78244	0.00055135	0.000958942	Amino Acid
4-methylcatechol sulfate	LC/MS Neg	46146				4.16071	0.000599469	0.00103357	Xenobiotics
tryptophan	LC/MS Pos Early	54	C00078	HMDB00929	6305	0.590349	0.000601483	0.0010338	Amino Acid
acetylphosphate	LC/MS Polar	15488	C00227	HMDB01494	186	0.311761	0.000606103	0.00103527	Energy
N-stearoyltaurine	LC/MS Neg	39730			168274	0.316647	0.000605925	0.00103527	Lipid
2-stearoyl-GPE (18:0)*	LC/MS Neg	41220				0.377379	0.000610397	0.00103938	Lipid
arabonate/xylonate	LC/MS Polar	48255				6.16535	0.000620029	0.00105252	Carbohydrate
1-stearoyl-2-oleoyl-GPE (18:0/18:1)	LC/MS Pos Late	42448				0.300974	0.000622062	0.00105272	Lipid
allantoic acid	LC/MS Polar	33434	C00499	HMDB01209	203	10.073	0.000630265	0.00106333	Nucleotide
maltose	LC/MS Polar	15586	C00208	HMDB00163	10991489	12.8075	0.000643994	0.00108317	Carbohydrate
1,2-dioleoyl-GPC (18:1/18:1)*	LC/MS Pos Late	52457			10350317	0.371887	0.000656082	0.00110014	Lipid
1-methylnicotinamide	LC/MS Pos Early	27665	C02918	HMDB00699	10129985	25.3676	0.000660727	0.00110456	Cofactors and Vitamins
6-phosphogluconate	LC/MS Neg	15442	C00345	HMDB01316	91493	0.666592	0.000807757	0.00134626	Carbohydrate
3-(4-hydroxyphenyl)propionate	LC/MS Neg	39587	C01744	HMDB02199	10394	2.31666	0.000858476	0.0014238	Amino Acid
sulfate*	LC/MS Neg	46960	C00059	HMDB01448	1118	3.69957	0.000859457	0.0014238	Xenobiotics
decanoylcarnitine	LC/MS Pos Late	33941		HMDB00651	10245190	0.40295	0.000866991	0.00143197	Lipid
hydroquinone sulfate	LC/MS Neg	35322	C00530	HMDB02434	161220	2.46417	0.000872668	0.00143703	Xenobiotics
indoleacetate	LC/MS Neg	27513	C00954	HMDB00197	802	3.58459	0.000913784	0.00150024	Amino Acid
Isobar: fructose 1,6-diphosphate, glucose 1,6-diphosphate, myo-inositol 1,4 or 1,3-diphosphate	LC/MS Neg	46896				0.401675	0.000925915	0.00151563	Carbohydrate
N-octanoylglycine	LC/MS Neg	43502		HMDB00832	84290	0.259352	0.000928962	0.00151611	Lipid
N-acetylleucine	LC/MS Neg	1587	C02710	HMDB11756	70912	2.66323	0.000942111	0.00153302	Amino Acid
1-(1-enyl-palmitoyl)-2-oleoyl-GPE (P-16:0/18:1)*	LC/MS Pos Late	52477				0.295709	0.000979082	0.00157527	Lipid
behenoyl sphingomyelin (d18:1/22:0)*	LC/MS Pos Late	48492				0.222559	0.00097794	0.00157527	Lipid
gamma-glutamyl-epsilon-lysine	LC/MS Pos Early	33934		HMDB03869	65254;14284565	2.60989	0.000974877	0.00157527	Peptide
threonate	LC/MS Polar	27738	C01620	HMDB00943	151152	0.506715	0.000979532	0.00157527	Cofactors and Vitamins
glutarate (pentanedioate)	LC/MS Polar	396	C00489	HMDB00661	743	3.9847	0.000985549	0.00158033	Amino Acid
1-oleoyl-GPI (18:1)*	LC/MS Neg	36602				0.336908	0.00099391	0.00158449	Lipid
leucylglycine	LC/MS Pos Early	40045			79070	0.551127	0.00099178	0.00158449	Peptide
ribulose/xylulose	LC/MS Polar	48340				2.88529	0.00102062	0.00162238	Carbohydrate
propionylcarnitine	LC/MS Pos Early	32452	C03017	HMDB00824	107738	0.460899	0.00104718	0.0016598	Lipid
ferulic acid 4-sulfate	LC/MS Neg	47114		HMDB29200	6305574	3.98359	0.0010505	0.00166027	Xenobiotics
taurocyamine	LC/MS Pos Early	35117	C01959	HMDB03584	68340	0.53382	0.00106018	0.00167076	Amino Acid
1-linoleoyl-GPS (18:2)*	LC/MS Neg	43676				0.461921	0.00106628	0.00167558	Lipid
2,3-dihydroxyisovalerate	LC/MS Polar	38276	C04039	HMDB12141	677	4.21633	0.00109382	0.00171396	Xenobiotics
1-palmitoyl-2-stearoyl-GPC (16:0/18:0)	LC/MS Pos Late	52616				0.223588	0.00121991	0.00190612	Lipid
1-palmitoyl-GPG (16:0)*	LC/MS Neg	45970			3300276	0.499649	0.00123112	0.00191818	Lipid
azelate (nonanedioate)	LC/MS Neg	18362	C08261	HMDB00784	2266	3.24404	0.00124351	0.00193201	Lipid
tiglylcarnitine	LC/MS Pos Early	35428		HMDB02366	22833596	1.78151	0.00128094	0.00198455	Amino Acid
dehydroascorbate	LC/MS Neg	34302	C05422	HMDB01264	835	7.83675	0.0013028	0.00201275	Cofactors and Vitamins
trimethylamine N-oxide	LC/MS Pos Early	40406	C01104	HMDB00925	1145	15.6653	0.00131311	0.00202301	Lipid
3-aminoisobutyrate	LC/MS Pos Early	1566	C05145	HMDB03911	64956	1.409	0.00134397	0.00206476	Nucleotide
adenosine 5'-diphosphoribose (ADP-ribose)	LC/MS Pos Early	558	C00301	HMDB01178	192	0.530665	0.00135007	0.00206836	Cofactors and Vitamins
1-stearoyl-GPS (18:0)*	LC/MS Pos Late	45966			9547101	0.554941	0.00138688	0.00211884	Lipid
S-methylglutathione	LC/MS Pos Early	33944	C11347		3605667	0.082808	0.00139617	0.00212713	Amino Acid
3-(4-hydroxyphenyl)lactate	LC/MS Neg	32197	C03672	HMDB00755	9378	7.58552	0.00141803	0.00215446	Amino Acid
1-(3-aminopropyl)-2-pyrrolidone	LC/MS Pos Early	40506			82111	38.4829	0.00146219	0.00221544	Xenobiotics
1-docosahexaenoylglycerol (22:6)	LC/MS Neg	35153		HMDB11587		0.52182	0.00149266	0.00225539	Lipid
3-hydroxy-3-methylglutarate	LC/MS Polar	531	C03761	HMDB00355	1662	4.73102	0.00158609	0.00239	Lipid
gamma-glutamylhistidine	LC/MS Pos Early	18245			7017195	0.416179	0.00159724	0.00240023	Peptide
1-(1-enyl-palmitoyl)-2-oleoyl-GPC (P-16:0/18:1)*	LC/MS Pos Late	52478				0.348311	0.00160769	0.00240934	Lipid
homoarginine	LC/MS Pos Early	22137	C01924	HMDB00670	9085	0.622376	0.00161945	0.00242038	Amino Acid
butyrylglycine	LC/MS Neg	31850		HMDB00808	88412	4.81785	0.00176063	0.00262424	Lipid
2-isopropylmalate	LC/MS Polar	15667	C02504	HMDB00402	77	4.80736	0.00193369	0.00286653	Xenobiotics
gamma-glutamylphenylalanine	LC/MS Pos Early	33422		HMDB00594	111299	0.314816	0.00193881	0.00286653	Peptide
lactose	LC/MS Polar	567	C00243	HMDB00186	84571	31.2891	0.00193369	0.00286653	Carbohydrate
ribose	LC/MS Polar	1471	C00121	HMDB00283	5779	2.94903	0.0019445	0.00286723	Carbohydrate
1-(1-enyl-palmitoyl)-2-arachidonoyl-GPC (P-16:0/20:4)*	LC/MS Pos Late	52689				0.343271	0.00195956	0.00288171	Lipid
aconitate [cis or trans]	LC/MS Polar	46173	C00417	HMDB00072		24.0052	0.00199395	0.00292446	Energy
cinnamoylglycine	LC/MS Neg	38637		HMDB11621	709625	2.47857	0.00208647	0.00305201	Xenobiotics
4-vinylphenol sulfate	LC/MS Neg	36098	C05627	HMDB04072	6426766	15.5937	0.00211823	0.00309025	Xenobiotics
imidazole lactate	LC/MS Pos Early	15716	C05568	HMDB02320	440129	2.407	0.00216977	0.00315707	Amino Acid
3-hydroxyisobutyrate	LC/MS Polar	1549	C06001	HMDB00336	87	0.629162	0.00218301	0.00316795	Amino Acid
O-methylcatechol sulfate	LC/MS Neg	46111			22473	3.59387	0.00220553	0.00319222	Xenobiotics
cysteinylglycine	LC/MS Pos Early	35637	C01419	HMDB00078	439498	2.81379	0.00225071	0.00324795	Amino Acid
maleate	LC/MS Polar	20676	C01384	HMDB00176	444266	5.98237	0.00225585	0.00324795	Lipid
1-palmitoyl-GPS (16:0)*	LC/MS Neg	46130			9547100	0.515071	0.00234434	0.00336654	Lipid
N-acetylalanine	LC/MS Polar	1585	C02847	HMDB00766	88064	2.35194	0.00236991	0.0033944	Amino Acid
gamma-glutamylvaline	LC/MS Pos Early	43829		HMDB11172	7015683	0.591166	0.00237873	0.00339818	Peptide
adrenate (22:4n6)	LC/MS Neg	32980	C16527	HMDB02226	5497181	0.458093	0.00241829	0.00344576	Lipid
N2-acetyllysine	LC/MS Polar	36751	C12989	HMDB00446	92907	1.90849	0.00244058	0.00346852	Amino Acid
adenylosuccinate	LC/MS Neg	18360	C03794	HMDB00536	195	0.416477	0.00255288	0.00361877	Nucleotide
phenylalanylglycine	LC/MS Pos Early	41370			98207	0.620674	0.00258295	0.00365199	Peptide
4-hydroxyphenylpyruvate	LC/MS Neg	1669	C01179	HMDB00707	979	239.911	0.00260451	0.00367303	Amino Acid
2-arachidonoylglycerol (20:4)	LC/MS Neg	19266	C13856	HMDB04666	5282280	0.491502	0.0027478	0.00386519	Lipid
inosine 5'-monophosphate (IMP)	LC/MS Pos Early	2133	C00130	HMDB00175	8582	0.345758	0.00287762	0.00403748	Nucleotide
N-formylmethionine	LC/MS Neg	2829	C03145	HMDB01015	439750	2.74347	0.00291629	0.00408132	Amino Acid
guanosine 5'-triphosphate	LC/MS Neg	2847	C00044	HMDB01273	6830	0.373344	0.00294184	0.00410662	Nucleotide
1-palmitoylglycerol (16:0)	LC/MS Neg	21127		HMDB31074	14900	0.611912	0.00295439	0.00411371	Lipid
1-arachidonylglycerol (20:4)	LC/MS Neg	34397	C13857	HMDB11572	5282281	0.503989	0.0030954	0.00429917	Lipid
hypotaurine	LC/MS Pos Early	590	C00519	HMDB00965	107812	0.517655	0.00313493	0.00434311	Amino Acid
N-alpha-acetylornithine	LC/MS Pos Early	32984	C00437	HMDB03357	439232	1.36708	0.0031652	0.00436306	Amino Acid
oxalate (ethanedioate)	LC/MS Neg	20694	C00209	HMDB02329	971	0.535343	0.00316369	0.00436306	Cofactors and Vitamins
3-methyl-2-oxobutyrate	LC/MS Polar	44526	C00141	HMDB00019	49	1.97207	0.00322546	0.00443501	Amino Acid
inositol 1-phosphate (I1P)	LC/MS Polar	43849	C04006	HMDB00213	440194	0.432802	0.00328453	0.00450496	Lipid
indolelactate	LC/MS Neg	18349	C02043	HMDB00671	92904	5.39783	0.00330407	0.00450927	Amino Acid
uracil	LC/MS Polar	605	C00106	HMDB00300	1174	0.512255	0.00329703	0.00450927	Nucleotide
N-palmitoyl-sphingosine (d18:1/16:0)	LC/MS Pos Late	44877		HMDB04949	5283564	0.279415	0.00340513	0.0046357	Lipid
gluconate	LC/MS Polar	587	C00257	HMDB00625	10690	12.2263	0.00358326	0.00484224	Xenobiotics
heme	LC/MS Pos Late	41754	C00032	HMDB03178	26945	0.374484	0.00357755	0.00484224	Cofactors and Vitamins
N-acetyltyrosine	LC/MS Neg	32390		HMDB00866	68310	3.11993	0.00356894	0.00484224	Amino Acid
N-acetyl-1-methylhistidine*	LC/MS Pos Early	43255				12.9404	0.00363305	0.00489749	Amino Acid
indole-3-carboxylic acid	LC/MS Neg	38116	C19837	HMDB03320	69867	3.41112	0.00370614	0.00498381	Amino Acid
N6-carboxymethyllysine	LC/MS Pos Early	36713				2.48266	0.00403285	0.00540992	Carbohydrate
4-hydroxycinnamate sulfate	LC/MS Neg	48410			6070438	6.13612	0.00415844	0.00556483	Amino Acid
adenosine 5'-monophosphate (AMP)	LC/MS Pos Early	32342	C00020	HMDB00045	6083	0.736321	0.00430538	0.00574747	Nucleotide
2-aminoheptanoate	LC/MS Pos Early	43761			227939	0.646493	0.00447001	0.0059528	Lipid
1-dihomo-linolenylglycerol (20:3)	LC/MS Neg	48341				0.587248	0.00451267	0.00599509	Lipid
1-(1-enyl-palmitoyl)-2-linoleoyl-GPE (P-16:0/18:2)*	LC/MS Pos Late	52677				0.394019	0.00479039	0.00634084	Lipid
glycerol	LC/MS Neg	15122	C00116	HMDB00131	753	0.579242	0.00479598	0.00634084	Lipid
2-docosahexaenoylglycerol (22:6)*	LC/MS Neg	48675		HMDB11557		0.6445	0.00528991	0.00697711	Lipid
S-carboxymethyl-L-cysteine	LC/MS Pos Early	47897	C03727	HMDB29415	1080	2.02436	0.0058564	0.00770579	Xenobiotics
17-methylstearate	LC/MS Neg	38296			3083779	0.725405	0.00599796	0.00787322	Lipid
kynurenate	LC/MS Neg	1417	C01717	HMDB00715	3845	32.0069	0.0060588	0.00793414	Amino Acid
N6-acetyllysine	LC/MS Polar	36752	C02727	HMDB00206	92832	2.86455	0.00636269	0.0083123	Amino Acid
4-hydroxyglutamate	LC/MS Pos Early	40499	C03079	HMDB01344	439902	0.589442	0.00640481	0.0083475	Amino Acid
1-myristoylglycerol (14:0)	LC/MS Neg	35625	C01885	HMDB11561	79050	0.59865	0.00712069	0.00925858	Lipid
isobutyrylcarnitine	LC/MS Pos Early	33441		HMDB00736	168379	0.515814	0.00738999	0.00958607	Amino Acid
propionylglycine	LC/MS Polar	31932		HMDB00783	98681	2.13251	0.00780447	0.0100999	Lipid
N-acetylglycine	LC/MS Pos Early	27710		HMDB00532	10972	0.641137	0.00800207	0.0103313	Amino Acid
1-(1-enyl-palmitoyl)-2-linoleoyl-GPC (P-16:0/18:2)*	LC/MS Pos Late	52682				0.592709	0.00805283	0.0103483	Lipid
N-acetylmethionine	LC/MS Neg	1589	C02712	HMDB11745	448580	0.62405	0.00803877	0.0103483	Amino Acid
acisoga	LC/MS Pos Early	43258			129397	8.14064	0.00831693	0.0106379	Amino Acid
gamma-glutamylisoleucine*	LC/MS Pos Early	34456		HMDB11170	14253342	0.698836	0.00834008	0.0106379	Peptide
guanine	LC/MS Neg	32352	C00242	HMDB00132	764	0.715297	0.0083199	0.0106379	Nucleotide
ornithine	LC/MS Pos Early	1493	C00077	HMDB03374	6262	0.758847	0.00835561	0.0106379	Amino Acid
spermidine	LC/MS Pos Late	485	C00315	HMDB01257	1102	2.16871	0.00841375	0.0106872	Amino Acid
taurocholate	LC/MS Neg	18497	C05122	HMDB00036	6675	0.456457	0.00891166	0.0112936	Lipid
sphinganine	LC/MS Pos Late	17769	C00836	HMDB00269	3126	0.733387	0.00930397	0.0117636	Lipid
thiamin (Vitamin B1)	LC/MS Pos Early	5341	C00378	HMDB00235	1130	2.74733	0.00936375	0.0118121	Cofactors and Vitamins
adipoylcarnitine	LC/MS Pos Early	52988				1.8015	0.0101868	0.012821	Lipid
glycylvaline	LC/MS Pos Early	18357		HMDB28854	97417	0.746922	0.0102154	0.0128276	Peptide
proline	LC/MS Pos Early	1898	C00148	HMDB00162	145742	1.75242	0.0102868	0.0128877	Amino Acid
valylleucine	LC/MS Neg	39994			352039	0.62204	0.0109649	0.0137061	Peptide
coenzyme A	LC/MS Neg	46322	C00010	HMDB01423	317	19.8884	0.0112687	0.0140539	Cofactors and Vitamins
tauro-beta-muricholate	LC/MS Neg	33983		HMDB00932	168408	0.470415	0.0114199	0.0142102	Lipid
1-linolenoyl-GPC (18:3)*	LC/MS Pos Late	45951				0.646166	0.0117871	0.0146012	Lipid
mesaconate (methylfumarate)	LC/MS Polar	18493	C01732	HMDB00749	638129	2.51691	0.0117697	0.0146012	Energy
cytosine	LC/MS Pos Early	573	C00380	HMDB00630	597	3.50219	0.0121141	0.0149725	Nucleotide
3-methylglutarylcarnitine (2)	LC/MS Pos Early	46548		HMDB00552	128145	1.7623	0.0125646	0.0154945	Amino Acid
phenylalanylserine	LC/MS Pos Early	40016			9859812	0.732921	0.0127052	0.0156328	Peptide
glutarylcarnitine (C5)	LC/MS Pos Early	44664		HMDB13130	71464488	1.5534	0.0127726	0.0156807	Amino Acid
spermine	LC/MS Pos Late	603	C00750	HMDB01256	1103	5.74069	0.0128657	0.0157598	Amino Acid
1,5-anhydroglucitol (1,5-AG)	LC/MS Neg	20675	C07326	HMDB02712	64960	1.50588	0.0135972	0.0166189	Carbohydrate
erythronate*	LC/MS Polar	42420		HMDB00613	2781043	1.34454	0.0138286	0.0168642	Carbohydrate
glycylleucine	LC/MS Pos Early	34398	C02155	HMDB00759	92843	0.593222	0.0139162	0.0169334	Peptide
glucose	LC/MS Polar	48152	C00031	HMDB00122	79025	1.47776	0.0141393	0.0171291	Carbohydrate
uridine 5'-triphosphate (UTP)	LC/MS Neg	33448	C00075	HMDB00285	6133	0.562349	0.0141118	0.0171291	Nucleotide
o-cresol sulfate	LC/MS Neg	36845			11615528	2.02384	0.014585	0.0176302	Amino Acid
phenylalanylalanine	LC/MS Pos Early	41374			6993123;5488196	0.653421	0.0147381	0.0177762	Peptide
xanthurenate	LC/MS Neg	15679	C02470	HMDB00881	5699	15.488	0.0155991	0.0187735	Amino Acid
pyruvate	LC/MS Polar	48990	C00022	HMDB00243	1060	2.87304	0.0162459	0.0195093	Carbohydrate
1,2,3-benzenetriol sulfate (2)	LC/MS Neg	48762				3.32691	0.0168759	0.0202216	Xenobiotics
alpha-ketoglutarate	LC/MS Polar	528	C00026	HMDB00208	51	52.1246	0.0174535	0.0208683	Energy
N-acetylphenylalanine	LC/MS Neg	33950	C03519	HMDB00512	74839	1.44744	0.0186299	0.0222266	Amino Acid
glycerophosphoinositol*	LC/MS Polar	47155				1.63389	0.020628	0.0244952	Lipid
phosphoenolpyruvate (PEP)	LC/MS Neg	597	C00074	HMDB00263	1005	0.654368	0.020665	0.0244952	Carbohydrate
threonine	LC/MS Pos Early	1284	C00188	HMDB00167	6288	0.783511	0.020584	0.0244952	Amino Acid
riboflavin (Vitamin B2)	LC/MS Pos Early	1827	C00255	HMDB00244	493570	2.73955	0.0208556	0.0246679	Cofactors and Vitamins
inosine	LC/MS Neg	1123	C00294	HMDB00195	6021	0.548101	0.0222896	0.0262511	Nucleotide
N2,N5-diacetylornithine	LC/MS Neg	43591			10398396	1.54176	0.0222698	0.0262511	Amino Acid
mannose	LC/MS Polar	48153	C00159	HMDB00169	18950	1.47558	0.0229165	0.0269318	Carbohydrate
cystathionine	LC/MS Pos Early	15705	C02291	HMDB00099	439258	1.7571	0.0232338	0.0272464	Amino Acid
3-(3-hydroxyphenyl)propionate sulfate	LC/MS Neg	45415			187488	4.31807	0.0238448	0.0279035	Amino Acid
N-oleoyltaurine	LC/MS Neg	39732			6437033	0.671242	0.0243242	0.0284041	Lipid
2'-deoxyuridine	LC/MS Neg	52602	C00526	HMDB00012	13712	1.82447	0.0245901	0.0286537	Nucleotide
trans-4-hydroxyproline	LC/MS Pos Early	32306	C01157	HMDB00725	5810	1.21609	0.0276463	0.0321468	Amino Acid
2'-deoxycytidine	LC/MS Pos Early	15949	C00881	HMDB00014	13711	1.40947	0.0278223	0.0322832	Nucleotide
1-linoleoyl-GPI (18:2)*	LC/MS Neg	36594				0.802159	0.0285843	0.0330977	Lipid
chiro-inositol	LC/MS Polar	37112	C19891	HMDB34220		0.844798	0.0308388	0.0356331	Lipid
2-hydroxy-3-methylvalerate	LC/MS Neg	36746		HMDB00317	164623	0.652723	0.0309256	0.0356584	Amino Acid
valerylglycine	LC/MS Neg	36768		HMDB00927	4737557	1.90016	0.0313285	0.0360475	Lipid
adenosine 3',5'-cyclic monophosphate (cAMP)	LC/MS Neg	2831	C00575	HMDB00058	6076	3.30603	0.0326459	0.0374848	Nucleotide
1-palmitoleoylglycerol (16:1)*	LC/MS Neg	52431				0.65171	0.0345071	0.0395394	Lipid
pyridoxal	LC/MS Pos Early	1651	C00250	HMDB01545	1050	1.39756	0.0362609	0.0414625	Cofactors and Vitamins
2-palmitoleoyl-GPC (16:1)*	LC/MS Pos Late	35819				0.798201	0.0364553	0.0415984	Lipid
homoserine	LC/MS Polar	18351	C00263	HMDB00719	12647	0.74429	0.0398495	0.0453773	Amino Acid
glucose 6-phosphate	LC/MS Polar	31260	C00668	HMDB01401	5958	0.715028	0.0402179	0.0457022	Carbohydrate
4-acetylphenol sulfate	LC/MS Neg	44620			4684006	2.4864	0.0414442	0.0469986	Xenobiotics
N-acetyl-3-methylhistidine*	LC/MS Neg	43256			193270	1.38319	0.0438338	0.0495025	Amino Acid
N-acetylglucosaminylasparagine	LC/MS Pos Early	48149	C04540	HMDB00489	123826	0.82461	0.0439222	0.0495025	Carbohydrate
salicylate	LC/MS Polar	1515	C00805	HMDB01895	338	1.56223	0.0437735	0.0495025	Xenobiotics
1-linoleoylglycerol (18:2)	LC/MS Neg	27447			5283469	0.691004	0.0467603	0.0525933	Lipid
N-acetylaspartate (NAA)	LC/MS Polar	22185	C01042	HMDB00812	65065	0.773801	0.0488812	0.0548666	Amino Acid
2-myristoylglycerol (14:0)	LC/MS Neg	34383			137938	0.708298	0.0521975	0.0584697	Lipid
tartronate (hydroxymalonate)	LC/MS Neg	20693	C02287	HMDB35227	45	1.5973	0.0537659	0.0601041	Xenobiotics
malate	LC/MS Neg	1303	C00149	HMDB00156	525	1.39684	0.0582096	0.0649397	Energy
isovalerylcarnitine	LC/MS Pos Early	34407		HMDB00688	6426851	0.877686	0.0628004	0.0699195	Amino Acid
equol glucuronide	LC/MS Neg	41948				1.40066	0.0631552	0.0701725	Xenobiotics
stearate (18:0)	LC/MS Neg	1358	C01530	HMDB00827	5281	0.911393	0.0654069	0.0725278	Lipid
pantothenate	LC/MS Neg	1508	C00864	HMDB00210	6613	1.49824	0.0660019	0.0730403	Cofactors and Vitamins
gamma-glutamylthreonine*	LC/MS Pos Early	33364		HMDB29159		0.269062	0.0818061	0.0903481	Peptide
nonadecanoate (19:0)	LC/MS Neg	1356	C16535	HMDB00772	12591	0.902507	0.0827782	0.0911611	Lipid
thymidine	LC/MS Pos Early	2183	C00214	HMDB00273	5789	0.867925	0.0828738	0.0911611	Nucleotide
N-acetylglucosamine 6-phosphate	LC/MS Polar	15107	C00357	HMDB02817	439219	0.773842	0.0987907	0.108453	Carbohydrate
lanthionine	LC/MS Pos Early	42002			6994972;98504	1.45259	0.104869	0.114896	Xenobiotics
5-methyluridine (ribothymidine)	LC/MS Neg	35136		HMDB00884	445408	1.22142	0.108408	0.118538	Nucleotide
3-methyl-2-oxovalerate	LC/MS Neg	15676	C00671	HMDB03736	47	1.30434	0.112507	0.122776	Amino Acid
succinate	LC/MS Polar	1437	C00042	HMDB00254	1110	1.39244	0.115401	0.125684	Energy
valylglycine	LC/MS Pos Early	40475			136487	0.850209	0.11807	0.128336	Peptide
4-imidazoleacetate	LC/MS Pos Early	32349	C02835	HMDB02024	96215	1.09693	0.121391	0.131687	Amino Acid
S-1-pyrroline-5-carboxylate	LC/MS Pos Early	42370	C04322	HMDB01301	1196	1.496	0.126688	0.137162	Amino Acid
glucuronate	LC/MS Neg	15443	C00191	HMDB00127	444791	1.46315	0.132915	0.143622	Carbohydrate
histidine	LC/MS Pos Early	59	C00135	HMDB00177	6274	0.866115	0.139724	0.150683	Amino Acid
putrescine	LC/MS Pos Early	1408	C00134	HMDB01414	1045	0.811667	0.140344	0.151055	Amino Acid
methionine sulfoxide	LC/MS Pos Early	18374	C02989	HMDB02005	158980	0.934017	0.14582	0.156643	Amino Acid
4-methyl-2-oxopentanoate	LC/MS Neg	22116	C00233	HMDB00695	70	1.59604	0.147788	0.158447	Amino Acid
argininosuccinate	LC/MS Pos Early	15497	C03406	HMDB00052	16950;828	1.36327	0.150733	0.16129	Amino Acid
phenyllactate (PLA)	LC/MS Neg	22130	C05607	HMDB00779	3848	2.03957	0.160208	0.171096	Amino Acid
kynurenine	LC/MS Pos Early	15140	C00328	HMDB00684	161166	0.861678	0.185976	0.19823	Amino Acid
glutamine	LC/MS Pos Early	53	C00064	HMDB00641	5961	0.873845	0.187464	0.19943	Amino Acid
5-hydroxyhexanoate	LC/MS Neg	31938		HMDB00525	170748	1.39374	0.189007	0.200683	Lipid
13-HODE + 9-HODE	LC/MS Neg	37752			43013	0.909404	0.202002	0.214068	Lipid
beta-hydroxyisovalerate	LC/MS Polar	12129		HMDB00754	69362	0.885517	0.208071	0.220076	Amino Acid
2-linoleoylglycerol (18:2)	LC/MS Neg	32506		HMDB11538	5365676	0.870555	0.24348	0.257033	Lipid
2'-deoxyguanosine	LC/MS Neg	1411	C00330	HMDB00085	187790	0.882171	0.24582	0.259006	Nucleotide
arachidate (20:0)	LC/MS Neg	1118	C06425	HMDB02212	10467	0.934123	0.252099	0.265114	Lipid
cysteine	LC/MS Pos Early	1868	C00097	HMDB00574	5862	1.35492	0.341556	0.358503	Amino Acid
5-methylcytidine	LC/MS Pos Early	22119		HMDB00982	92918	1.18227	0.406022	0.425356	Nucleotide
tricarballylate	LC/MS Polar	15729	C19806	HMDB31193	14925	1.20464	0.407138	0.425715	Energy
isoleucylglycine	LC/MS Pos Early	40008			342532	0.912578	0.41797	0.436212	Peptide
ascorbate (Vitamin C)	LC/MS Pos Early	32354	C00072	HMDB00044		1.31948	0.423906	0.441569	Cofactors and Vitamins
alanylleucine	LC/MS Pos Early	37093		HMDB28691	259583	1.48619	0.438384	0.455787	Peptide
guanidinoacetate	LC/MS Pos Early	43802	C00581	HMDB00128	763	0.929778	0.458446	0.475746	Amino Acid
anserine	LC/MS Pos Early	15747	C01262	HMDB00194	112072	0.83165	0.490029	0.507563	Peptide
fructose	LC/MS Polar	48195	C00095	HMDB00660	5984	1.04093	0.513442	0.530814	Carbohydrate
2'-deoxyinosine	LC/MS Neg	15076	C05512	HMDB00071	65058	1.15356	0.523962	0.540674	Nucleotide
S-adenosylmethionine (SAM)	LC/MS Pos Early	15915	C00019	HMDB01185	34755	1.08067	0.593156	0.610928	Amino Acid
isocitrate	LC/MS Pos Early	12110	C00311	HMDB00193	1198	1.10863	0.613625	0.630829	Energy
tyrosine	LC/MS Pos Early	1299	C00082	HMDB00158	6057	0.984786	0.662634	0.679941	Amino Acid
N-delta-acetylornithine	LC/MS Pos Early	43249			9920500	1.11498	0.664935	0.681032	Amino Acid
N6-succinyladenosine	LC/MS Neg	48130		HMDB00912		1.16652	0.798856	0.816674	Nucleotide
pyridoxamine	LC/MS Pos Early	2150	C00534	HMDB01431	1052	0.997149	0.806272	0.822727	Cofactors and Vitamins
homocitrulline	LC/MS Pos Early	22138	C02427	HMDB00679	65072	1.04575	0.835566	0.85104	Amino Acid
carnosine	LC/MS Pos Early	1768	C00386	HMDB00033	439224	1.00655	0.86314	0.877499	Peptide
acetyl CoA	LC/MS Neg	43840	C00024	HMDB01206	444493	1.26011	0.873436	0.886328	Lipid
xanthine	LC/MS Polar	3147	C00385	HMDB00292	1188	1.00808	0.880365	0.891714	Nucleotide
3-hydroxy-2-ethylpropionate	LC/MS Neg	32397		HMDB00396	188979	1.14551	0.884003	0.893753	Amino Acid
betaine	LC/MS Pos Early	3141	C00719	HMDB00043	247	0.988405	0.891055	0.897583	Amino Acid
serotonin	LC/MS Pos Early	2342	C00780	HMDB00259	5202	1.06867	0.889634	0.897583	Amino Acid
maltotriose	LC/MS Neg	44688	C01835	HMDB01262	439586	1.06329	0.897118	0.902038	Carbohydrate
malonylcarnitine	LC/MS Pos Early	37059		HMDB02095	22833583	0.972609	0.899142	0.902423	Lipid
sebacate (decanedioate)	LC/MS Neg	32398	C08277	HMDB00792	5192	1.00225	0.910475	0.912133	Lipid
fumarate	LC/MS Polar	1643	C00122	HMDB00134	444972	1.00252	0.991791	0.991791	Energy

## Sheet: ScaledImpData
PATHWAY SORTORDER	BIOCHEMICAL	SUPER PATHWAY	SUB PATHWAY	COMP ID	PLATFORM	CHEMICAL ID	RI	MASS	CAS	PUBCHEM	KEGG	Group HMDB	Ctrl_1	Ctrl_1	Ctrl_3	Ctrl_3	Ctrl_5	Ctrl_5	Ctrl_7	Ctrl_7	Cyst_2	Cyst_2	Cyst_4	Cyst_4	Cyst_6	Cyst_6	Cyst_8	Cyst_8
1720	1-(1-enyl-oleoyl)-GPE (P-18:1)*	Lipid	Lysoplasmalogen	44621	LC/MS Pos Late	100005372	1566	464.314					1.2392	0.2298	1.0485	1	1.5013	1.0727	1.2458	1.2992	0.1818	0.1818	0.1818	0.1818	0.3181	0.3346	0.3417	0.586
1708	1-(1-enyl-palmitoyl)-2-arachidonoyl-GPC (P-16:0/20:4)*	Lipid	Plasmalogen	52689	LC/MS Pos Late	100009014	2154	766.575					1.9881	0.6262	2.0899	1.855	2.9579	3.4788	3.8426	4.5713	0.4809	0.4809	1	0.5126	0.826	0.932	0.9552	0.8491
1702	1-(1-enyl-palmitoyl)-2-arachidonoyl-GPE (P-16:0/20:4)*	Lipid	Plasmalogen	52673	LC/MS Pos Late	100009002	2270	724.528					1.5527	1.1249	1.6937	1.8086	2.3983	2.5466	2.6966	3.148	0.3834	0.1335	0.842	0.5138	0.7346	0.7602	0.8751	0.7337
1709	1-(1-enyl-palmitoyl)-2-linoleoyl-GPC (P-16:0/18:2)*	Lipid	Plasmalogen	52682	LC/MS Pos Late	100009009	2226	742.575					0.4165	0.4165	1.0828	0.696	1	1.204	0.6713	1.1085	0.4165	0.4165	0.4165	0.4165	0.4165	0.4165	0.4165	0.4165
1699	1-(1-enyl-palmitoyl)-2-linoleoyl-GPE (P-16:0/18:2)*	Lipid	Plasmalogen	52677	LC/MS Pos Late	100009069	2351	700.528					0.9143	0.751	1.0263	0.9737	1.8089	2.4238	2.4326	2.4352	0.5015	0.5015	0.5015	0.5015	0.5665	0.5015	0.5015	0.5015
1704	1-(1-enyl-palmitoyl)-2-oleoyl-GPC (P-16:0/18:1)*	Lipid	Plasmalogen	52478	LC/MS Pos Late	100009007	2443	744.59					0.7879	0.8445	1.262	1.1555	2.0509	2.0913	1.8948	2.4391	0.4332	0.4332	0.5547	0.4332	0.538	0.4332	0.4968	0.4332
1698	1-(1-enyl-palmitoyl)-2-oleoyl-GPE (P-16:0/18:1)*	Lipid	Plasmalogen	52477	LC/MS Pos Late	100009005	2600	702.543					0.6348	1.3862	1.113	0.887	1.3317	1.1342	1.6139	1.9651	0.2156	0.2156	0.3819	0.2156	0.5373	0.7231	0.2156	0.2156
1717	1-(1-enyl-palmitoyl)-GPC (P-16:0)*	Lipid	Lysoplasmalogen	52474	LC/MS Pos Late	100002875	1547	480.345		10917802			0.8853	0.3655	1.0005	1	1.16	1.0467	1.3476	0.9293	0.3655	0.3655	0.3655	0.3655	0.3685	0.3655	0.3655	0.3655
1718	1-(1-enyl-palmitoyl)-GPE (P-16:0)*	Lipid	Lysoplasmalogen	39270	LC/MS Neg	100003000	6285	436.283					2.7409	0.664	1.9056	1.8984	2.7442	2.8913	2.3668	1.8542	0.4896	0.4896	0.6573	0.6769	1	0.8189	0.6307	0.6594
1712	1-(1-enyl-stearoyl)-2-arachidonoyl-GPE (P-18:0/20:4)*	Lipid	Plasmalogen	52475	LC/MS Pos Late	100008999	2511	752.559		9547058		HMDB05779	1	1.1717	1.1351	1.1268	1.8189	2.0104	2.0099	2.5166	0.2451	0.2451	0.7102	0.2687	0.4464	0.4823	0.5174	0.4723
1722	1-(1-enyl-stearoyl)-GPE (P-18:0)*	Lipid	Lysoplasmalogen	39271	LC/MS Polar	100003001	890	464.315					1.3892	0.6025	1.4033	1.1908	1.8669	1.7357	1.7283	2.0235	0.5533	0.5533	0.6454	0.5533	0.7576	0.571	0.7658	0.8092
3633	1-(3-aminopropyl)-2-pyrrolidone	Xenobiotics	Chemical	40506	LC/MS Pos Early	100003263	2420	143.118	7663-77-6	82111			0.066	0.0889	0.0772	0.0855	0.066	0.0667	0.3054	0.2371	3.6469	1	3.7629	2.8501	2.8563	4.51	8.7659	4.6673
3745	1,2,3-benzenetriol sulfate (2)	Xenobiotics	Chemical	48762	LC/MS Neg	100006374	1709	204.981					0.2316	0.2316	0.2316	0.2316	0.2316	0.2316	0.2316	0.2316	0.7696	0.2316	0.9675	1.0325	1.4553	1.2444	0.2316	0.2316
1541	1,2-dilinoleoyl-GPC (18:2/18:2)	Lipid	Phospholipid Metabolism	52603	LC/MS Pos Late	100008903	2006	782.569	998-06-1	5288075			1.5756	0.4213	2.2392	2.2527	2.5652	2.9997	2.2787	2.7018	0.4866	0.09	1.0657	0.7608	0.9189	0.9343	0.9288	0.7862
1482	1,2-dioleoyl-GPC (18:1/18:1)*	Lipid	Phospholipid Metabolism	52457	LC/MS Pos Late	100008905	2346	786.601	4235-95-4	10350317			1.2291	0.5351	1.3841	1.4594	1.6228	1.8233	2.6947	2.8199	0.3333	0.1001	0.7102	0.4813	0.8004	0.8654	1.1346	0.8038
1525	1,2-dioleoyl-GPE (18:1/18:1)	Lipid	Phospholipid Metabolism	52609	LC/MS Pos Late	100008906	2485	744.554	4004-05-01	9546757			0.9456	0.8757	1.2117	1.27	1.7387	1.7817	2.4148	2.4846	0.2869	0.1127	0.6354	0.3511	1.009	0.991	1.0134	0.7059
1475	1,2-dipalmitoyl-GPC (16:0/16:0)	Lipid	Phospholipid Metabolism	19130	LC/MS Pos Late	100000657	2365	734.569	63-89-8	452110		HMDB00564	1.264	2.6088	1.2515	1.3267	1.9413	2.0963	2.3546	2.4943	0.2881	0.0945	0.5817	0.4055	0.6707	0.6722	0.7485	0.6398
820	1,5-anhydroglucitol (1,5-AG)	Carbohydrate	Glycolysis, Gluconeogenesis, and Pyruvate Metabolism	20675	LC/MS Neg	100000580	802	163.061	154-58-5	64960	C07326	HMDB02712	1.291	0.933	0.8535	0.6935	0.7306	0.8729	0.6856	0.6977	1.5701	0.5704	1.3193	1.067	1.2799	1.3593	1.4302	1.214
1318	13-HODE + 9-HODE	Lipid	Fatty Acid, Monohydroxy	37752	LC/MS Neg	100002196	5275	295.228		43013			0.9027	0.8442	1.0948	1.303	1.0389	1.1476	0.7299	1.0745	0.971	0.7299	0.7299	0.9321	0.976	0.7299	1.056	1
1150	17-methylstearate	Lipid	Fatty Acid, Branched	38296	LC/MS Neg	100002356	5993	297.28	2724-59-6	3083779			1.2642	0.8805	1.3059	1.1894	1.0669	1.005	1.2545	1.6942	0.995	0.545	0.8511	0.8898	0.6945	1.0787	0.9691	0.8481
1622	1-arachidonoyl-GPC (20:4n6)*	Lipid	Lysolipid	34061	LC/MS Neg	100001551	6074	618.341			C05208	HMDB10395	2.0452	1.0331	1.735	2.0899	1.9748	2.3965	1.9978	1.7605	0.4885	0.0824	0.5279	0.8102	0.9669	0.6342	0.636	0.6272
1648	1-arachidonoyl-GPE (20:4n6)*	Lipid	Lysolipid	35186	LC/MS Neg	100001571	5874	500.278		42607465		HMDB11517	2.2465	0.7143	1.4662	2.2245	2.2382	2.1308	2.4717	1.9995	0.4742	0.0797	0.6752	0.8123	1.1877	0.7697	0.7651	0.745
1669	1-arachidonoyl-GPI (20:4)*	Lipid	Lysolipid	34214	LC/MS Neg	100001654	5482	619.289				HMDB61690	2.1356	0.9617	1.837	2.3564	2.614	2.0327	2.0641	1.8743	0.4969	0.4969	0.5827	0.7517	1	0.7871	0.5857	0.7297
1744	1-arachidonylglycerol (20:4)	Lipid	Monoacylglycerol	34397	LC/MS Neg	100001433	6450	303.233	35474-99-8	5282281	C13857	HMDB11572	1.3911	0.3908	1.0143	1.425	1.3318	1.4856	2.1212	1.9546	0.4033	0.0476	0.7483	1.0744	0.9857	0.8681	0.681	0.944
1751	1-dihomo-linolenylglycerol (20:3)	Lipid	Monoacylglycerol	48341	LC/MS Neg	100006121	6220	305.249					1.4858	0.3942	1.048	1.3884	1.2249	1.2816	1.5457	1.2743	0.4827	0.0839	0.823	1.1715	0.952	0.846	0.57	0.924
1749	1-docosahexaenoylglycerol (22:6)	Lipid	Monoacylglycerol	35153	LC/MS Neg	100001481	6150	309.222				HMDB11587	1.5795	0.724	1.0769	1.0845	1.3066	1.4081	1.801	1.3873	0.5998	0.0587	0.6061	0.7861	0.9305	0.8972	0.5508	1.0695
1612	1-linolenoyl-GPC (18:3)*	Lipid	Lysolipid	45951	LC/MS Pos Late	100005350	1422	518.324					0.8349	0.6553	1.0375	1.686	1.1211	1.7098	0.9158	0.9625	0.6553	0.6553	0.6553	0.6553	0.6553	0.6553	0.6553	0.6553
1549	1-linoleoyl-2-arachidonoyl-GPC (18:2/20:4n6)*	Lipid	Phospholipid Metabolism	52710	LC/MS Pos Late	100009131	1969	806.569					1.9135	0.4647	2.0604	2.1894	2.9092	3.167	2.5116	2.7541	0.4655	0.0789	0.8603	0.7189	0.9782	1.0218	0.8653	0.8288
1741	1-linoleoylglycerol (18:2)	Lipid	Monoacylglycerol	27447	LC/MS Neg	100001040	6477	279.233	2277-28-3	5283469			1.4555	0.5229	0.9968	1.1908	1.0176	1.1501	1.7197	1.1052	0.592	0.0819	0.7945	1.0032	0.9473	0.875	0.7134	1.3468
1610	1-linoleoyl-GPC (18:2)	Lipid	Lysolipid	34419	LC/MS Pos Late	100001395	1465	520.34		11988421	C04100	HMDB10386	1.6997	0.9804	3.1114	2.7514	3.4829	3.9312	1.7331	1.7917	0.4192	0.2392	0.68	0.7867	1.0196	0.9135	0.8918	0.4498
1644	1-linoleoyl-GPE (18:2)*	Lipid	Lysolipid	36600	LC/MS Pos Late	100001570	1482	478.293		52925130		HMDB11507	2.3138	0.5897	2.2706	2.9224	3.2725	3.8059	2.3684	1.7738	0.393	0.393	0.5535	0.6147	1	0.7069	0.4229	0.5523
1665	1-linoleoyl-GPI (18:2)*	Lipid	Lysolipid	36594	LC/MS Neg	100001778	5494	595.289					0.8224	0.8224	0.8803	1.3899	1.3598	1.4066	0.9351	1	0.8224	0.8224	0.8224	0.8224	0.8224	0.8224	0.8224	0.8224
1674	1-linoleoyl-GPS (18:2)*	Lipid	Lysolipid	43676	LC/MS Neg	100004606	5500	520.268					1.668	0.4222	1.4412	1.7407	1.467	1.7984	1.8855	1.1186	0.4222	0.4222	0.4695	0.565	0.8814	0.6505	0.5595	0.5958
2620	1-methyladenine	Nucleotide	Purine Metabolism, Adenine containing	1527	LC/MS Pos Early	54	2133	150.077	5142-22-3	78821	C02216	HMDB11599	0.2228	0.1553	0.1455	0.1769	0.0649	0.264	0.4298	0.3618	5.5061	1.5702	4.6391	5.3555	3.6126	6.4624	9.0906	7.4919
398	1-methylguanidine	Amino Acid	Guanidino and Acetamido Metabolism	48114	LC/MS Pos Early	100000715	2149	74.0713	22661-87-6	10111	C02294	HMDB01522	0.1679	0.2072	0.2693	0.2823	0.3286	0.4009	0.2686	0.395	4.7968	1.5991	5.2483	3.1156	3.3406	4.2242	5.3621	3.686
70	1-methylhistamine	Amino Acid	Histidine Metabolism	43831	LC/MS Pos Early	100001204	3040	126.103	501-75-7	3614	C05127	HMDB00898	0.2571	0.245	0.2311	0.2903	0.2342	0.2703	0.3247	0.3163	5.7373	1.6753	4.6999	4.4467	4.6975	5.3087	6.2106	5.4899
58	1-methylhistidine	Amino Acid	Histidine Metabolism	30460	LC/MS Pos Early	100001051	2755	170.092	332-80-9	92105	C01152	HMDB00001	0.86	0.5992	0.7504	0.6151	0.5867	0.7435	1.0712	0.9288	1.5665	0.6298	1.5755	1.3272	1.3658	1.6472	2.1136	1.6939
74	1-methylimidazoleacetate	Amino Acid	Histidine Metabolism	32350	LC/MS Pos Early	100001208	2064	141.066	2625-49-2	75810	C05828	HMDB02820	0.4353	0.4411	0.3923	0.4346	0.3876	0.5485	0.4669	0.4276	3.2191	1.4515	2.9075	2.726	2.7656	3.1662	3.461	3.3408
2749	1-methylnicotinamide	Cofactors and Vitamins	Nicotinate and Nicotinamide Metabolism	27665	LC/MS Pos Early	55	1940	137.071	1005-24-9	10129985	C02918	HMDB00699	0.0821	0.0557	0.2249	0.2372	0.1149	0.1985	0.4334	0.3641	5.7434	1.5666	3.8624	3.6106	2.8645	2.5893	7.6566	6.125
1730	1-myristoylglycerol (14:0)	Lipid	Monoacylglycerol	35625	LC/MS Neg	100001618	6353.3	227.202	75685-84-6	79050	C01885	HMDB11561	1.6596	0.8579	1.0949	1.1327	1.3679	1.0861	1.5038	1.1285	0.6117	0.1536	0.6154	0.7935	0.8867	0.9139	0.5971	1.2326
1492	1-oleoyl-2-linoleoyl-GPC (18:1/18:2)*	Lipid	Phospholipid Metabolism	52453	LC/MS Pos Late	100008981	2165	784.585					1.5494	0.5013	1.9913	2.0397	2.2504	2.711	3.1137	3.4076	0.4522	0.1177	0.9408	0.616	0.9074	0.8283	1.0592	0.8635
1544	1-oleoyl-2-linoleoyl-GPE (18:1/18:2)*	Lipid	Phospholipid Metabolism	52687	LC/MS Pos Late	100009078	2270	742.538		9546753		HMDB05349	1.519	0.9563	1.6917	2.049	2.5391	2.8595	2.8624	3.2964	0.3962	0.1591	0.9021	0.5586	0.8296	0.8071	1.0437	0.8814
1607	1-oleoyl-GPC (18:1)	Lipid	Lysolipid	48258	LC/MS Pos Late	100001272	1540	522.355	19420-56-5	16081932		HMDB02815	1.9222	1.0225	2.2616	2.4758	2.0818	2.5959	2.0948	2.1369	0.5369	0.1527	0.6977	0.847	0.966	0.8916	0.9255	0.9775
1640	1-oleoyl-GPE (18:1)	Lipid	Lysolipid	35628	LC/MS Neg	100001569	6125.1	478.294	89576-29-4	9547071		HMDB11506	2.4236	0.6724	1.7536	2.1331	2.1676	2.7224	2.3065	1.9817	0.5073	0.0671	0.6859	0.767	1.098	0.7824	0.902	0.7758
1687	1-oleoyl-GPG (18:1)*	Lipid	Lysolipid	45968	LC/MS Neg	100005716	5610	509.288					2.1529	0.6127	1.884	2.1976	2.1318	1.8392	2.7574	2.7829	0.2954	0.2954	0.6854	0.8161	1	0.6589	0.9074	0.8659
1663	1-oleoyl-GPI (18:1)*	Lipid	Lysolipid	36602	LC/MS Neg	100001777	5599	597.305					1.0968	0.2737	0.879	0.9032	1.4605	1.1935	1.7295	1.3747	0.2737	0.2737	0.2737	0.2737	0.2737	0.2737	0.306	0.3267
1672	1-oleoyl-GPS (18:1)	Lipid	Lysolipid	19260	LC/MS Neg	100000630	5607	522.284		9547099			2.0151	0.3629	1.5216	1.8926	1.8782	1.9306	2.653	2.2283	0.2983	0.2983	0.5842	0.587	1	0.7361	0.9662	0.9138
1536	1-palmitoleoyl-2-linoleoyl-GPC (16:1/18:2)*	Lipid	Phospholipid Metabolism	52683	LC/MS Pos Late	100009075	2003	756.554					1.7421	0.5474	1.833	2.0676	2.4262	3.1282	2.5974	2.4515	0.5565	0.1055	0.9406	0.6678	1.0218	0.9455	0.9782	0.8248
1753	1-palmitoleoylglycerol (16:1)*	Lipid	Monoacylglycerol	52431	LC/MS Neg	100008952	6094	253.217					2.4812	0.8724	0.8662	1.3661	1.4976	1.276	2.6026	0.3929	0.3929	0.3929	0.3929	0.8146	1.1172	0.3929	0.6618	0.8828
1601	1-palmitoleoyl-GPC (16:1)*	Lipid	Lysolipid	33230	LC/MS Pos Late	100001511	1450	494.324		24779461		HMDB10383	1.7231	1.1029	1.6484	1.7418	2.0464	2.1942	1.6673	1.3796	0.5416	0.3253	0.5173	0.7457	0.8971	0.7342	0.7298	0.7221
1483	1-palmitoyl-2-arachidonoyl-GPC (16:0/20:4)	Lipid	Phospholipid Metabolism	52462	LC/MS Pos Late	100008914	2091	782.569	35418-58-7	10747814			1.9958	0.6912	1.9337	1.9526	2.7917	2.99	3.0712	3.6921	0.4797	0.1012	0.8364	0.5966	0.8849	0.9565	1.0435	0.9192
1505	1-palmitoyl-2-arachidonoyl-GPE (16:0/20:4)*	Lipid	Phospholipid Metabolism	52464	LC/MS Pos Late	100008990	2198	740.522		9546800		HMDB05323	1.9667	1.0991	1.7157	1.9459	2.7687	3.2965	2.8331	3.5041	0.4225	0.1064	0.8676	0.5858	0.8388	0.9009	0.8601	0.7275
1496	1-palmitoyl-2-arachidonoyl-GPI (16:0/20:4)*	Lipid	Phospholipid Metabolism	52467	LC/MS Polar	100008993	892	857.519					2.2765	0.9441	1.6965	1.9886	2.6289	2.3255	2.0401	2.475	0.6947	0.1624	0.8827	0.5556	0.8548	0.7901	1.0371	0.9629
1533	1-palmitoyl-2-linolenoyl-GPC (16:0/18:3)*	Lipid	Phospholipid Metabolism	52684	LC/MS Pos Late	100009076	2034	756.554					1.6283	0.6321	1.7147	1.946	2.2658	2.3248	2.2469	2.3516	0.4804	0.0174	0.8355	0.737	0.7825	1.1645	0.7341	0.7665
1478	1-palmitoyl-2-linoleoyl-GPC (16:0/18:2)	Lipid	Phospholipid Metabolism	42446	LC/MS Pos Late	1537	2160	758.569	40811-94-7	5287971			1.8102	0.8762	2.0742	2.184	2.5939	3.2184	2.9684	3.2505	0.485	0.1249	0.9821	0.651	1.0179	0.967	0.9449	0.8149
1507	1-palmitoyl-2-linoleoyl-GPE (16:0/18:2)	Lipid	Phospholipid Metabolism	42449	LC/MS Pos Late	100001870	2275	716.522		9546747		HMDB05322	1	1.0899	1.2994	1.4221	1.9332	1.8274	1.9799	2.0836	0.2184	0.2184	0.5654	0.34	0.6123	0.5569	0.6524	0.4868
1476	1-palmitoyl-2-oleoyl-GPC (16:0/18:1)	Lipid	Phospholipid Metabolism	52461	LC/MS Pos Late	1539	2358	760.585	26853-31-6;26853-31-6	6436017			1.3523	1.1493	1.5272	1.5403	2.0449	2.2226	2.4234	2.6678	0.3605	0.0949	0.7425	0.47	0.7623	0.7638	0.8507	0.6833
1500	1-palmitoyl-2-oleoyl-GPE (16:0/18:1)	Lipid	Phospholipid Metabolism	19263	LC/MS Pos Late	1526	2509	718.538	26662-94-2	5283496		HMDB05320	1.1434	2.2757	1.2955	1.4374	2.0301	2.3927	2.3637	2.5962	0.3348	0.1335	0.7951	0.3909	0.8457	0.7852	0.8566	0.6405
1498	1-palmitoyl-2-oleoyl-GPG (16:0/18:1)	Lipid	Phospholipid Metabolism	52448	LC/MS Polar	100000641	745	747.519		5283509			1.8146	1.0887	1.5967	1.7323	2.4653	2.582	2.7077	2.9228	0.3835	0.04	0.8899	0.6167	0.9113	0.7649	0.7514	0.7264
1488	1-palmitoyl-2-palmitoleoyl-GPC (16:0/16:1)*	Lipid	Phospholipid Metabolism	52470	LC/MS Pos Late	100008984	2160	732.554					1.6143	0.9883	1.541	1.6558	2.2988	2.4989	2.5021	2.6958	0.4741	0.1309	0.7807	0.5343	0.9699	1.009	0.991	0.7438
1524	1-palmitoyl-2-stearoyl-GPC (16:0/18:0)	Lipid	Phospholipid Metabolism	52616	LC/MS Pos Late	100008921	2653	762.601	59403-51-9				1.0919	3.2954	1.0647	1	1.7801	2.1892	2.1613	2.3595	0.1069	0.1069	0.4157	0.2017	0.5248	0.5849	0.6067	0.5274
1734	1-palmitoylglycerol (16:0)	Lipid	Monoacylglycerol	21127	LC/MS Neg	100000827	6400	255.233	542-44-9	14900		HMDB31074	1.6248	0.7193	1.0517	1.1054	1.3735	1.2751	1.5918	1.2868	0.6796	0.2691	0.5783	0.7809	0.9483	0.8116	0.7582	1.3426
1599	1-palmitoyl-GPC (16:0)	Lipid	Lysolipid	33955	LC/MS Pos Late	100001263	1525	496.34	17364-16-8	86554		HMDB10382	1.8925	1.0074	2.1428	2.2184	2.2083	2.2703	1.9626	2.1626	0.5601	0.1745	0.697	0.786	0.9926	0.9493	0.7903	0.7773
1635	1-palmitoyl-GPE (16:0)	Lipid	Lysolipid	35631	LC/MS Pos Late	100001567	1544	454.293		9547069		HMDB11503	2.2462	0.7782	2.0207	2.2666	2.5519	3.161	2.014	2.2201	0.5727	0.1041	0.7865	0.8229	1.0472	0.9528	0.8546	0.9147
1682	1-palmitoyl-GPG (16:0)*	Lipid	Lysolipid	45970	LC/MS Neg	100005717	5570	483.273		3300276			1.3335	0.5869	1.6001	1.2589	1.5461	2.028	1.6936	2.0196	0.4631	0.4631	0.5403	0.8294	1	0.5873	0.9347	0.7595
1658	1-palmitoyl-GPI (16:0)*	Lipid	Lysolipid	35305	LC/MS Neg	100001655	5564	571.289				HMDB61695	2.0952	0.4793	1.8577	2.2014	2.5471	2.371	2.0735	1.6565	0.4139	0.3855	0.3855	0.5739	0.963	1	0.4711	0.6438
1684	1-palmitoyl-GPS (16:0)*	Lipid	Lysolipid	46130	LC/MS Neg	100005805	5572	496.268		9547100			1.2235	0.248	1.1774	0.9851	1.3228	1.5856	1.3011	1.2876	0.248	0.248	0.5379	0.4181	0.6203	0.3642	1.0149	0.7184
1477	1-stearoyl-2-arachidonoyl-GPC (18:0/20:4)	Lipid	Phospholipid Metabolism	42450	LC/MS Pos Late	100001869	2300	810.601	35418-59-8	16219824			1.9548	0.9309	1.95	1.8875	3.0192	3.0762	3.4436	4.0204	0.4719	0.1066	0.9706	0.5933	0.8416	0.9157	1.0294	0.8805
1502	1-stearoyl-2-arachidonoyl-GPE (18:0/20:4)	Lipid	Phospholipid Metabolism	52447	LC/MS Pos Late	100008977	2424	768.554		5289133			1.3436	1.2474	1.2425	1.409	2.1453	2.4361	2.2753	2.709	0.3269	0.1273	0.7575	0.4356	0.662	0.6858	0.714	0.5799
1491	1-stearoyl-2-arachidonoyl-GPI (18:0/20:4)	Lipid	Phospholipid Metabolism	52449	LC/MS Polar	100000616	870	885.549					1.5904	1.1474	1.3592	1.2613	1.8518	1.7329	1.6756	1.9497	0.5716	0.1817	0.7075	0.4174	0.5836	0.6208	0.8388	0.8526
1592	1-stearoyl-2-arachidonoyl-GPS (18:0/20:4)	Lipid	Phosphatidylserine (PS)	52235	LC/MS Pos Late	100001872	2565	812.544					2.0657	0.6481	1.6077	2.005	2.7333	2.8658	3.6512	3.7835	0.3726	0.1632	0.8174	0.5575	0.7509	0.7792	1.0963	0.9037
1484	1-stearoyl-2-linoleoyl-GPC (18:0/18:2)*	Lipid	Phospholipid Metabolism	52452	LC/MS Pos Late	100008980	2380	786.601					1.3736	1.0722	1.9143	1.8799	2.7019	2.8179	2.4091	2.8314	0.3837	0.1268	0.9278	0.5446	0.7842	0.7936	0.7593	0.6556
1510	1-stearoyl-2-linoleoyl-GPE (18:0/18:2)*	Lipid	Phospholipid Metabolism	52446	LC/MS Pos Late	100008976	2522	744.554		9546749			1.1996	1.7912	1.357	1.4719	2.3396	2.4643	2.0488	2.522	0.2846	0.0946	0.8004	0.4615	0.6358	0.7814	0.5581	0.5634
1480	1-stearoyl-2-oleoyl-GPC (18:0/18:1)	Lipid	Phospholipid Metabolism	52438	LC/MS Pos Late	100008904	2644	788.616	56421-10-4				1.2321	1.4245	1.5396	1.4828	1.9884	2.3947	2.3838	2.6983	0.3054	0.0834	0.7637	0.3997	0.6876	0.7518	0.7679	0.5633
1504	1-stearoyl-2-oleoyl-GPE (18:0/18:1)	Lipid	Phospholipid Metabolism	42448	LC/MS Pos Late	100001856	2858	746.569					0.9337	2.6798	1.0663	1.2205	1.8302	2.0606	2.2135	2.3519	0.2512	0.2512	0.5333	0.2512	0.7568	0.7658	0.7046	0.5541
1593	1-stearoyl-2-oleoyl-GPS (18:0/18:1)	Lipid	Phosphatidylserine (PS)	48494	LC/MS Polar	100000639	901	788.545		9547087			1.2639	1.5403	1.1047	1.1586	1.5651	1.5211	1.9148	1.9458	0.3454	0.1139	0.631	0.5056	0.7663	0.5744	0.8953	0.8061
1605	1-stearoyl-GPC (18:0)	Lipid	Lysolipid	33961	LC/MS Pos Late	100001271	1606	524.371	19420-57-6	497299		HMDB10384	1.8446	0.7884	2.4629	2.3932	2.2871	2.5317	2.5108	2.2209	0.4398	0.0942	0.7901	0.8486	0.9738	1.0262	0.911	0.92
1638	1-stearoyl-GPE (18:0)	Lipid	Lysolipid	42398	LC/MS Pos Late	100001461	1626	482.324	69747-55-3	9547068		HMDB11130	2.0626	0.741	2.0045	2.2902	2.7821	2.5656	2.5448	2.6269	0.4251	0.0587	0.8177	0.7749	1.0002	0.9998	0.8948	0.9378
1661	1-stearoyl-GPI (18:0)	Lipid	Lysolipid	19324	LC/MS Neg	100000656	5794.3	599.32	796963-93-4			HMDB61696	2.3167	0.4363	1.502	1.902	2.868	2.7362	2.3852	2.2312	0.3922	0.3922	0.4962	0.476	1	0.7971	0.7691	0.829
1671	1-stearoyl-GPS (18:0)*	Lipid	Lysolipid	45966	LC/MS Pos Late	100004327	1634	526.314		9547101			0.9747	0.2342	1.0253	1.1753	1.2138	1.2309	1.3533	1.4217	0.2342	0.2342	0.5916	0.473	0.4644	0.4377	1.1315	0.9177
3018	2,3-dihydroxyisovalerate	Xenobiotics	Food Component/Plant	38276	LC/MS Polar	100002417	1050	133.051	1756-18-9	677	C04039	HMDB12141	0.4241	0.4892	1.0089	0.9911	0.9728	0.8375	0.6087	0.7734	2.8206	0.6833	5.5636	3.8731	4.0533	2.4319	3.6237	2.5036
85	2-aminoadipate	Amino Acid	Lysine Metabolism	6146	LC/MS Pos Early	381	1912	162.076	542-32-5;1118-90-7	469	C00956	HMDB00510	1.4155	1.2911	1.6767	1.6191	1.565	1.5951	1.7898	1.8517	0.3771	0.3511	0.4409	0.6602	0.7089	0.6009	0.5302	0.6281
1214	2-aminoheptanoate	Lipid	Fatty Acid, Amino	43761	LC/MS Pos Early	100004542	3160	146.118	1115-90-8	227939			1.11	0.5794	1.2931	1	1.3453	1.4154	0.5681	1.2719	0.5681	0.6332	0.5681	0.5681	0.7565	0.7797	0.5681	0.5681
3648	2-aminophenol sulfate	Xenobiotics	Chemical	43266	LC/MS Neg	100004322	1677	188.002		181670		HMDB61116	0.066	0.066	0.066	0.066	0.066	0.066	0.066	0.066	0.9517	0.3741	1	0.9812	1.4612	1.3438	1.4379	1.1815
1745	2-arachidonoylglycerol (20:4)	Lipid	Monoacylglycerol	19266	LC/MS Neg	100000584	6170	303.233	53847-30-6	5282280	C13856	HMDB04666	1.5163	0.3893	1.0231	1.6284	1.3556	1.5431	2.2071	1.6383	0.371	0.0664	0.7394	0.9918	1.0072	0.831	0.6566	0.9928
2639	2'-deoxyadenosine	Nucleotide	Purine Metabolism, Adenine containing	1553	LC/MS Pos Early	211	2252	252.109	16373-93-6	13730	C00559	HMDB00101	1.6544	2.1098	1.6404	1.7004	1.7545	1.6467	1.2091	1.2088	0.4944	0.2387	0.5436	0.7912	0.7656	0.7006	0.481	0.5553
2637	2'-deoxyadenosine 5'-monophosphate	Nucleotide	Purine Metabolism, Adenine containing	46333	LC/MS Neg	100000485	1315	330.061	653-63-4	12599	C00360	HMDB00905	1.2953	1.1528	1.1111	1	1.5152	1.3189	1.1241	1.2163	0.4928	0.4188	0.4188	0.6858	0.9523	0.6685	0.5492	0.9351
2720	2'-deoxycytidine	Nucleotide	Pyrimidine Metabolism, Cytidine containing	15949	LC/MS Pos Early	100000125	2193	228.098	951-77-9	13711	C00881	HMDB00014	0.6742	0.8141	0.7365	0.6038	0.7287	0.8233	1.1324	1.0603	0.9798	0.5754	1.494	1.106	1.0202	1.337	1.3237	1.1266
2718	2'-deoxycytidine 5'-monophosphate	Nucleotide	Pyrimidine Metabolism, Cytidine containing	533	LC/MS Pos Early	298	975	308.064	1032-65-1	13945	C00239	HMDB01202	1	0.8001	1.0422	1.186	1.7084	1.3591	1.3164	1.3331	0.4388	0.4388	0.4486	0.5757	0.6213	0.5073	0.4984	1.0196
2668	2'-deoxyguanosine	Nucleotide	Purine Metabolism, Guanine containing	1411	LC/MS Neg	348	1751	266.089	961-07-9	187790	C00330	HMDB00085	0.6718	1.1956	0.9032	0.9986	1.2046	1.114	1.3557	1.2917	0.9379	0.4012	0.6887	0.9286	1.178	0.7871	1.591	1.0014
2603	2'-deoxyinosine	Nucleotide	Purine Metabolism, (Hypo)Xanthine/Inosine containing	15076	LC/MS Neg	100000135	1688	251.079	890-38-0	65058	C05512	HMDB00071	0.5413	1.2048	0.8115	1.0096	0.699	0.7569	1.1289	0.866	0.8191	0.5413	0.8429	1.0813	1.0398	1.0849	1.2199	1
2698	2'-deoxyuridine	Nucleotide	Pyrimidine Metabolism, Uracil containing	52602	LC/MS Neg	536	1586	227.067	951-78-0	13712	C00526	HMDB00012	0.6637	0.7524	0.6136	0.7509	0.9157	0.4285	0.9058	1.1517	1.3415	0.2754	1.6628	1.0843	1.3881	1.2064	2.2506	1.4265
1752	2-docosahexaenoylglycerol (22:6)*	Lipid	Monoacylglycerol	48675	LC/MS Neg	100006352	6000	309.222				HMDB11557	1.6397	0.7008	0.9252	1.0969	1.2243	1.3406	1.5647	1.4037	0.6534	0.5674	0.5896	0.8244	1	0.8318	0.5674	1.0656
293	2-hydroxy-3-methylvalerate	Amino Acid	Leucine, Isoleucine and Valine Metabolism	36746	LC/MS Neg	100001541	1800	131.071	488-15-3	164623		HMDB00317	0.935	1.1348	0.9026	0.5921	1.1807	1.6158	3.1582	2.5027	0.6834	0.5921	0.5921	0.8226	0.7178	0.8825	1.065	1.0824
1164	2-hydroxyadipate	Lipid	Fatty Acid, Dicarboxylate	31934	LC/MS Polar	100001153	3000	161.046	18294-85-4	193530	C02360	HMDB00321	0.3423	0.2505	0.2366	0.2527	0.2382	0.3406	0.4731	0.5115	4.2138	1.4885	3.5106	2.9452	2.3094	3.2034	5.0695	3.5836
347	2-hydroxybutyrate/2-hydroxyisobutyrate	Amino Acid	Methionine, Cysteine, SAM and Taurine Metabolism	52281	LC/MS Polar	100008928	1258	103.04					1.1698	0.8625	1.0539	1.3774	1.3513	1.3924	1.4097	1.5385	0.6609	0.3347	0.5132	0.617	0.7992	0.5559	0.9461	1.0825
2846	2-hydroxyhippurate (salicylurate)	Xenobiotics	Benzoate Metabolism	18281	LC/MS Neg	1869	2184	194.046	487-54-7	10253	C07588	HMDB00840	0.0417	0.0289	0.0289	0.0289	0.0821	0.1063	0.0289	0.0289	1.0082	0.3606	1.3648	1.202	2.1574	2.1049	1.09	0.9918
1295	2-hydroxypalmitate	Lipid	Fatty Acid, Monohydroxy	35675	LC/MS Neg	100001579	5511.2	271.228	764-67-0	92836		HMDB31057	1.1242	1.006	1.2541	1	1.4522	1.1508	1.6738	1.5009	0.4936	0.4367	0.493	0.4367	0.6081	0.6065	0.6977	0.7438
3024	2-isopropylmalate	Xenobiotics	Food Component/Plant	15667	LC/MS Polar	100000409	2605	175.061	3237-44-3	77	C02504	HMDB00402	0.2242	0.2624	0.7252	0.5069	0.6299	0.9107	0.6224	1.0893	2.9628	0.5267	2.3792	2.1173	1.9992	2.084	4.5207	3.3261
1742	2-linoleoylglycerol (18:2)	Lipid	Monoacylglycerol	32506	LC/MS Neg	100000987	6250	279.233	3443-82-1	5365676		HMDB11538	1.4965	0.5461	0.9716	1.3218	1.0898	0.9808	1.9954	1.0989	0.703	0.5461	0.9977	1.017	1	0.9467	0.7333	1.5913
288	2-methylbutyrylcarnitine (C5)	Amino Acid	Leucine, Isoleucine and Valine Metabolism	45095	LC/MS Pos Early	100001509	3035	246.17	31023-25-3	6426901		HMDB00378	1.9899	1.5857	1.9617	2.5854	1.1744	1.5551	1.411	1.1807	0.4131	0.3039	0.5343	0.8169	0.8256	0.766	0.5064	0.5694
289	2-methylbutyrylglycine	Amino Acid	Leucine, Isoleucine and Valine Metabolism	31928	LC/MS Pos Early	100001155	2000	160.097	52320-67-9	193872		HMDB00339	0.6951	0.6937	0.7011	0.6416	0.541	0.8032	0.8521	1.0128	0.9872	1.1925	1.4898	1.9324	1.8061	2.0501	2.0936	2.1831
1027	2-methylcitrate/homocitrate	Energy	TCA Cycle	52282	LC/MS Neg	100008929	575	205.035					0.7445	0.6051	0.9633	0.8301	0.8323	1.0367	0.793	0.9356	2.8112	0.7597	2.6266	2.2385	2.4695	3.129	2.9346	2.3306
1731	2-myristoylglycerol (14:0)	Lipid	Monoacylglycerol	34383	LC/MS Neg	100001408	6230	227.202	27214-38-6	137938			1.4339	1.3706	0.9903	1.2039	1.2808	0.7744	1.6032	1.1071	0.5344	0.5344	0.6156	0.7285	0.8551	1	0.5707	1.508
1602	2-palmitoleoyl-GPC (16:1)*	Lipid	Lysolipid	35819	LC/MS Pos Late	100001561	1425	494.324					1.4583	1.0616	0.9384	1.5946	1.6497	1.5401	0.751	0.6613	0.8407	0.6613	0.8262	0.7468	1.2426	1.3891	0.6613	0.8608
1600	2-palmitoyl-GPC (16:0)*	Lipid	Lysolipid	35253	LC/MS Neg	100001562	6215	570.341		15061532		HMDB61702	1.8374	0.8864	2.0036	1.7082	1.8901	2.5289	1.7091	1.4432	0.5796	0.0813	0.54	0.6766	1.1136	0.779	0.7888	0.5353
1639	2-stearoyl-GPE (18:0)*	Lipid	Lysolipid	41220	LC/MS Neg	100003901	6350	480.31					1.7429	0.2344	1.279	1.3338	1.8171	2.1399	1.7532	1.5752	0.2344	0.2344	0.3954	0.4822	0.721	0.5076	0.5946	0.3792
177	3-(3-hydroxyphenyl)propionate sulfate	Amino Acid	Phenylalanine and Tyrosine Metabolism	45415	LC/MS Neg	100005391	1294	245.013	86321-32-6	187488			0.3601	0.3601	0.3601	0.3601	0.3601	0.3601	0.3601	0.3601	2.5651	0.3601	0.689	0.6122	3.3472	2.8659	1.1476	0.8524
130	3-(4-hydroxyphenyl)lactate	Amino Acid	Phenylalanine and Tyrosine Metabolism	32197	LC/MS Neg	240	1379	181.051	6482-98-0	9378	C03672	HMDB00755	0.6277	0.4868	0.5158	0.6362	0.464	0.5857	0.4559	0.4377	6.91	1.3638	2.7081	3.0932	3.0615	3.1239	4.925	6.1398
182	3-(4-hydroxyphenyl)propionate	Amino Acid	Phenylalanine and Tyrosine Metabolism	39587	LC/MS Neg	100002914	1670	165.056	501-97-3	10394	C01744	HMDB02199	0.3951	0.3951	0.3951	0.3951	0.3951	0.3951	0.3951	0.3951	1.048	0.3951	0.8474	1.0177	0.7191	0.9823	1.2771	1.0358
2730	3-aminoisobutyrate	Nucleotide	Pyrimidine Metabolism, Thymine containing	1566	LC/MS Pos Early	1114	2215	104.071	10569-72-9;214139-20-5	64956	C05145	HMDB03911	0.9049	0.822	1.0544	0.8985	0.6169	0.6323	1.053	0.7393	1.1532	0.8442	1.1947	1.3552	0.947	1.0966	1.3979	1.2807
294	3-hydroxy-2-ethylpropionate	Amino Acid	Leucine, Isoleucine and Valine Metabolism	32397	LC/MS Neg	100001170	975	117.056	4374-62-3	188979		HMDB00396	0.5348	1	0.5348	0.5348	0.8902	0.7566	1.7859	0.5348	0.5348	0.5348	0.5348	0.8289	1.0259	0.5348	1.457	1.2858
1812	3-hydroxy-3-methylglutarate	Lipid	Mevalonate Metabolism	531	LC/MS Polar	112	2700	161.046	503-49-1	1662	C03761	HMDB00355	0.8116	0.5655	0.5317	0.6079	0.5055	0.6557	0.6642	0.7774	5.1359	1.1884	3.6457	2.6401	1.9162	1.6218	4.6015	3.9079
1288	3-hydroxybutyrate (BHBA)	Lipid	Ketone Bodies	542	LC/MS Polar	254	1443.3	103.04	625-72-9	441	C01089	HMDB00357	1.0513	0.9487	0.9109	1.0861	1.1631	1.28	2.6061	2.7345	0.4451	0.2554	0.3778	0.4626	0.642	0.4131	1.2575	1.3687
1259	3-hydroxybutyrylcarnitine (1)	Lipid	Fatty Acid Metabolism(Acyl Carnitine)	43264	LC/MS Pos Early	100003926	2400	248.149		53481617		HMDB13127	1.0823	1.2501	1.0825	1.0192	0.9808	0.9599	2.458	2.3516	0.4024	0.2238	0.4121	0.4662	0.4313	0.3983	1.2187	1.2993
1260	3-hydroxybutyrylcarnitine (2)	Lipid	Fatty Acid Metabolism(Acyl Carnitine)	52984	LC/MS Pos Early	100009271	2340	248.149					1.0271	1.2341	1.2757	1.0629	0.9729	1.0904	2.0693	1.8681	0.5441	0.2432	0.3871	0.5125	0.4199	0.3839	0.9009	1.0467
1300	3-hydroxydecanoate	Lipid	Fatty Acid, Monohydroxy	22053	LC/MS Neg	100000997	4634.7	187.134	5561-87-5	26612		HMDB02203	1.267	1.162	1.0698	1.4457	1.776	1.4279	1.7887	1.2715	0.8064	0.615	0.5184	0.6663	0.6782	0.648	0.9302	0.9108
302	3-hydroxyisobutyrate	Amino Acid	Leucine, Isoleucine and Valine Metabolism	1549	LC/MS Polar	111	1619.1	103.04	2068-83-9	87	C06001	HMDB00336	1.0303	0.7476	0.9697	1.4777	1.063	1.2661	1.2632	1.4979	0.6756	0.2811	0.5243	0.5869	0.7867	0.6714	1.1413	1.3329
1302	3-hydroxylaurate	Lipid	Fatty Acid, Monohydroxy	32457	LC/MS Neg	100001112	5175	215.165	53941-38-1	94216		HMDB00387	1.3736	1.23	1.2261	1.2464	1.5587	1.5714	1.8469	1.4537	0.63	0.3522	0.4481	0.5625	0.6567	0.5843	0.5037	0.7739
1299	3-hydroxyoctanoate	Lipid	Fatty Acid, Monohydroxy	22001	LC/MS Neg	100000773	3446	159.103	88930-08-9	26613		HMDB01954	1.0163	1.0482	0.9837	1.2008	1.6189	0.8353	1.595	1.0315	0.3746	0.3746	0.463	0.3746	0.3746	0.3746	0.9136	0.5002
3747	3-hydroxypyridine sulfate	Xenobiotics	Chemical	48448	LC/MS Neg	100006098	1595.5	173.987	1955-23-3				0.1069	0.0722	0.059	0.0856	0.1001	0.1518	0.059	0.059	2.9602	1.3659	2.9749	2.5681	3.5911	3.5037	1.1713	0.8287
218	3-indoxyl sulfate	Amino Acid	Tryptophan Metabolism	27672	LC/MS Neg	100000467	2222.2	212.002	2642-37-7	10258		HMDB00682	0.1631	0.1578	0.2448	0.3076	0.334	0.4051	0.0887	0.1079	4.0261	1.5949	6.0935	6.0926	7.6304	8.1156	4.3395	3.5362
299	3-methyl-2-oxobutyrate	Amino Acid	Leucine, Isoleucine and Valine Metabolism	44526	LC/MS Polar	100000936	911	115.04	3715-29-5	49	C00141	HMDB00019	0.5033	0.6133	0.6924	0.8007	0.7049	0.9635	0.9979	1.0021	1.2865	0.8071	1.3591	1.5775	1.5722	1.0133	2.0931	2.5973
287	3-methyl-2-oxovalerate	Amino Acid	Leucine, Isoleucine and Valine Metabolism	15676	LC/MS Neg	100000036	2064.2	129.056	1460-34-0;51829-07-3	47	C00671	HMDB03736	0.7503	0.7503	0.7503	0.7503	0.7503	0.7503	0.7503	0.7503	0.7503	0.7503	0.7503	1.14	0.9052	1	0.7503	1.7828
1165	3-methyladipate	Lipid	Fatty Acid, Dicarboxylate	36749	LC/MS Polar	100001765	2865	159.066	3058-01-03	12292		HMDB00555	0.1394	0.1889	0.114	0.114	0.1334	0.2405	0.2654	0.3378	3.6631	1	3.2607	2.8027	2.4062	3.5765	3.3516	3.264
2712	3-methylcytidine	Nucleotide	Pyrimidine Metabolism, Cytidine containing	35132	LC/MS Pos Early	100001466	2176	258.108	21028-20-6	159649			0.2352	0.1718	0.1364	0.1323	0.1425	0.1878	0.258	0.2686	6.0494	1.7314	5.9266	4.0419	4.4936	5.8049	7.0029	5.0555
270	3-methylglutaconate	Amino Acid	Leucine, Isoleucine and Valine Metabolism	38667	LC/MS Polar	100002458	2579.6	143.035	5746-90-7	1551553		HMDB00522	0.3831	0.3228	0.4563	0.379	0.3323	0.4717	0.4892	0.6186	4.8257	1.3814	4.9075	4.1114	3.6974	3.8152	6.0852	5.5134
91	3-methylglutarylcarnitine (2)	Amino Acid	Lysine Metabolism	46548	LC/MS Pos Early	100005850	2675	290.16		128145		HMDB00552	0.5983	0.7285	0.7618	0.8753	0.8936	1.1064	0.6826	0.7828	1.6092	0.2108	1.4236	1.469	1.3814	2.0288	1.7403	1.2864
59	3-methylhistidine	Amino Acid	Histidine Metabolism	15677	LC/MS Pos Early	100000042	2670	170.092	368-16-1	64969	C01152	HMDB00479	0.6689	0.5139	0.7162	0.6288	0.5557	0.7511	0.9351	0.958	4.3248	1.042	3.1266	2.5819	2.8737	2.8427	5.0002	3.9178
837	3-phosphoglycerate	Carbohydrate	Glycolysis, Gluconeogenesis, and Pyruvate Metabolism	1414	LC/MS Neg	132	583	184.986	80731-10-8	724	C00597	HMDB00807	1.3312	0.8912	1.5689	1.4629	1.5881	1.7721	1.6864	1.624	0.3886	0.2185	0.4754	0.8876	0.9672	1.0328	0.5426	0.7921
13	3-phosphoserine	Amino Acid	Glycine, Serine and Threonine Metabolism	543	LC/MS Neg	133	614.4	184.002	407-41-0	68841	C01005	HMDB00272	1.1819	1.0175	1.0245	0.9825	1.6253	1.3154	1.8674	1.5677	0.4275	0.182	0.4725	0.742	0.5918	0.7315	0.7538	1.0528
905	3-sialyllactose	Carbohydrate	Disaccharides and Oligosaccharides	40424	LC/MS Pos Early	100003408	564	634.219	35890-38-1	123914		HMDB00825	0.1176	0.0794	0.0994	0.1072	0.1108	0.0861	0.0221	0.0221	4.1758	1	3.8107	3.2859	2.7075	3.3479	3.8026	2.8408
2700	3-ureidopropionate	Nucleotide	Pyrimidine Metabolism, Uracil containing	3155	LC/MS Polar	1053	2230	131.046	462-88-4	111	C02642	HMDB00026	0.4459	0.3729	0.3393	0.4279	0.3407	0.3047	0.8544	0.792	4.1389	1.1456	3.5235	3.595	2.4328	3.3381	5.8199	4.4302
395	4-acetamidobutanoate	Amino Acid	Polyamine Metabolism	1558	LC/MS Polar	1113	1925	144.067	3025-96-5	18189	C02946	HMDB03681	0.6269	0.5856	0.5436	0.6178	0.6176	1.0325	0.773	0.9675	2.8486	0.9222	2.6015	2.5326	2.4237	2.662	4.4484	2.9375
3364	4-acetylphenol sulfate	Xenobiotics	Drug	44620	LC/MS Neg	100000711	2375	215.002		4684006			0.5532	0.5532	0.5532	0.5532	0.5532	0.5532	0.5532	0.5532	1.3836	0.5532	0.8594	0.5943	0.8509	1.1406	3.0238	2.598
400	4-guanidinobutanoate	Amino Acid	Guanidino and Acetamido Metabolism	15681	LC/MS Pos Early	100000096	2320	146.092	463-003;463-00-3	500	C01035	HMDB03464	0.4054	0.229	0.3326	0.3512	0.3476	0.4269	0.4616	0.584	3.4125	1.416	2.9099	3.1153	3.5644	4.4358	4.9302	4.9845
201	4-hydroxycinnamate sulfate	Amino Acid	Phenylalanine and Tyrosine Metabolism	48410	LC/MS Neg	100006095	1000	242.997	376374-66-2	6070438			0.1731	0.1731	0.1731	0.1731	0.1731	0.1731	0.1731	0.1731	1.625	0.1731	1.0986	0.9014	1.7861	1.7124	0.7239	0.4768
47	4-hydroxyglutamate	Amino Acid	Glutamate Metabolism	40499	LC/MS Pos Early	100002544	1141	164.055	2485-33-8	439902	C03079	HMDB01344	0.9777	1.0038	1.2066	0.9151	1.5647	1.607	2.2547	2.107	0.5242	0.3395	0.6878	0.9962	1.1612	1.0434	0.8174	0.903
2848	4-hydroxyhippurate	Xenobiotics	Benzoate Metabolism	35527	LC/MS Neg	100001423	1475	194.046	2482-25-9	151012		HMDB13678	0.1254	0.1046	0.0776	0.0744	0.0515	0.0737	0.2262	0.3253	4.7357	1.6747	2.9745	3.9897	3.8386	5.6009	5.6045	3.7587
128	4-hydroxyphenylpyruvate	Amino Acid	Phenylalanine and Tyrosine Metabolism	1669	LC/MS Neg	1141	1690.1	179.035	156-39-8	979	C01179	HMDB00707	0.018	0.0265	0.014	0.012	0.0151	0.0156	0.0121	0.012	7.2161	1	2.3146	2.6431	1.998	2.0839	5.1396	4.8529
75	4-imidazoleacetate	Amino Acid	Histidine Metabolism	32349	LC/MS Pos Early	100001207	2055	127.05	645-65-8	96215	C02835	HMDB02024	0.9431	0.7708	0.7974	0.7122	0.968	1.0668	1.1741	1.3894	1.2305	0.6101	0.681	0.8546	1.032	1.1923	1.3757	1.7642
258	4-methyl-2-oxopentanoate	Amino Acid	Leucine, Isoleucine and Valine Metabolism	22116	LC/MS Neg	100000551	2170	129.056	816-66-0	70	C00233	HMDB00695	0.7372	0.7372	0.7372	0.7372	0.7372	0.7372	0.7372	0.7372	0.7372	0.7372	0.7372	0.9296	1.2882	0.9066	1.0704	3.0064
2876	4-methylcatechol sulfate	Xenobiotics	Benzoate Metabolism	46146	LC/MS Neg	100004111	2665	203.002					0.2212	0.2212	0.2212	0.2212	0.2212	0.2212	0.2212	0.2212	0.7745	0.2212	1.1098	0.892	1.108	1.2237	1.2333	0.8003
2887	4-vinylphenol sulfate	Xenobiotics	Benzoate Metabolism	36098	LC/MS Neg	100001755	3320	199.007	2628-17-3	6426766	C05627	HMDB04072	0.0739	0.0739	0.0739	0.0739	0.0739	0.2245	0.0739	0.0739	1.1192	0.3484	0.8808	0.7694	2.2493	2.8031	1.6112	1.318
1307	5-hydroxyhexanoate	Lipid	Fatty Acid, Monohydroxy	31938	LC/MS Neg	100001148	1267	131.071	44843-89-2	170748		HMDB00525	1.8741	0.8174	0.3707	0.6973	1.0741	1	0.613	0.9181	1.5511	0.3707	0.7972	1.5998	1.8101	1.2094	0.7625	1.1802
83	5-hydroxylysine	Amino Acid	Lysine Metabolism	15685	LC/MS Pos Early	100000054	2790	163.108	13204-98-3	1029	C16741	HMDB00450	1.1779	0.6021	1.6481	1.2356	1.5432	2.0088	2.1804	2.3232	0.7108	0.1221	0.7878	0.7708	0.8556	0.9813	1.0187	0.9759
2721	5-methyl-2'-deoxycytidine	Nucleotide	Pyrimidine Metabolism, Cytidine containing	38159	LC/MS Pos Early	100002300	2303	242.114	838-07-3	440055	C03592	HMDB02224	0.5794	0.3075	0.3295	0.3369	0.3752	0.4197	0.6892	0.6948	4.2654	1.3052	5.2411	3.6769	3.5972	5.1735	6.1359	4.8308
2713	5-methylcytidine	Nucleotide	Pyrimidine Metabolism, Cytidine containing	22119	LC/MS Pos Early	100000763	2227	258.108	2140-61-6	92918		HMDB00982	0.9638	0.732	0.8855	0.943	1.1737	1.2739	1.0362	1.6649	0.6335	0.7587	0.5427	0.389	1.0387	2.3406	2.7993	2.1896
2796	5-methyltetrahydrofolate (5MeTHF)	Cofactors and Vitamins	Folate Metabolism	18330	LC/MS Neg	1244	1820	458.179	68703-91-3;68792-52-9	146	C00440	HMDB01396	1.6125	1.1678	1	1.4383	1.0732	1.0673	1.1688	1.3478	0.4324	0.2369	0.2369	0.6359	0.7612	0.3811	0.4065	0.8728
391	5-methylthioadenosine (MTA)	Amino Acid	Polyamine Metabolism	1419	LC/MS Pos Early	212	2752	298.097	2457-80-9	439176	C00170	HMDB01173	1.4639	1.0086	1.5351	1.4668	1.746	1.9653	1.6731	1.8428	0.627	0.1761	0.8235	0.8369	0.9072	0.9869	0.9914	0.9063
2687	5-methyluridine (ribothymidine)	Nucleotide	Pyrimidine Metabolism, Uracil containing	35136	LC/MS Neg	100001446	1778.1	257.078	1463-10-1	445408		HMDB00884	1.0716	0.9914	0.7077	0.8434	1.2126	0.8384	0.9456	0.7787	1.2358	0.7077	1.1484	1	1.2211	0.9177	1.5947	1.0184
410	5-oxoproline	Amino Acid	Glutathione Metabolism	1494	LC/MS Neg	1021	738.5	128.035	98-79-3	7405	C01879	HMDB00267	1.5286	1.461	1.7063	1.3405	1.4511	2.2999	1.6913	2.1122	0.3632	0.1488	0.3581	0.5846	0.653	0.5553	0.5714	0.6595
846	6-phosphogluconate	Carbohydrate	Pentose Phosphate Pathway	15442	LC/MS Neg	100000341	583.9	275.017	921-62-0;53411-70-4	91493	C00345	HMDB01316	1.2647	0.8701	1.0432	1.2425	1.0208	1.3555	1.3384	1.6064	0.8187	0.2674	0.6378	0.8916	0.9737	0.9792	0.6819	1.3869
2654	7-methylguanine	Nucleotide	Purine Metabolism, Guanine containing	35114	LC/MS Neg	100001456	1729.7	164.058	578-76-7	11361	C02242	HMDB00897	0.2143	0.1983	0.157	0.194	0.161	0.1959	0.3205	0.3244	3.7471	1.6756	3.4325	3.4822	2.9258	3.6734	5.0424	3.9921
1230	acetyl CoA	Lipid	Fatty Acid Metabolism	43840	LC/MS Neg	1830	1691	403.556	102029-73-2	444493	C00024	HMDB01206	0.4085	1.37	0.4085	0.6074	0.4085	0.4085	1	0.4085	0.4085	0.4085	0.4085	0.4085	1.1254	0.4085	1.2071	0.8775
1258	acetylcarnitine	Lipid	Fatty Acid Metabolism(Acyl Carnitine)	32198	LC/MS Pos Early	100000802	2282	204.123	5080-50-2	1	C02571	HMDB00201	1.1953	1.1479	1.2662	1.153	1.0347	1.0983	1.509	1.481	0.6919	0.413	0.6838	0.7551	0.6167	0.6222	0.9211	0.9653
1028	acetylphosphate	Energy	Oxidative Phosphorylation	15488	LC/MS Polar	1211	4013.9	138.98	94249-01-1	186	C00227	HMDB01494	0.6823	0.9861	2.1658	1	1.3615	1.8456	1.4274	1.5667	0.4548	0.347	0.479	0.347	0.347	0.347	0.347	0.347
386	acisoga	Amino Acid	Polyamine Metabolism	43258	LC/MS Pos Early	100004541	1813	185.128	106692-36-8	129397			0.1358	0.0673	0.2442	0.1946	0.1418	0.0673	1.3208	1.122	0.5914	0.273	1.6608	1.679	1	1.853	5.3199	2.9973
1009	aconitate [cis or trans]	Energy	TCA Cycle	46173	LC/MS Polar	100001359	4260	173.009			C00417	HMDB00072	0.2036	0.1304	0.1783	0.1628	0.1542	0.2216	0.2328	0.2926	7.8998	1.7074	5.5575	3.5519	2.318	2.9718	9.5739	5.1475
2619	adenine	Nucleotide	Purine Metabolism, Adenine containing	554	LC/MS Pos Early	880	2221	136.062	73-24-5	190	C00147	HMDB00034	1.7518	1.4603	2.1322	2.0219	2.183	2.4216	2.0529	1.9961	0.3205	0.3346	0.3634	0.5318	0.5397	0.4885	0.4192	0.4595
2618	adenosine	Nucleotide	Purine Metabolism, Adenine containing	555	LC/MS Pos Early	798	2169	268.104	58-61-7	60961	C00212	HMDB00050	1.6811	1.5395	1.4041	1.4098	1.5318	1.482	1.5592	1.5851	0.3194	0.1272	0.3243	0.5789	0.5474	0.4207	0.3407	0.5959
2614	adenosine 3',5'-cyclic monophosphate (cAMP)	Nucleotide	Purine Metabolism, Adenine containing	2831	LC/MS Neg	207	1952.2	328.045	60-92-4	6076	C00575	HMDB00058	0.4635	0.3831	0.3831	0.4058	0.8681	1.1162	0.9849	1	4.3482	0.5516	1.9806	1.1567	1.8332	2.0675	3.0515	0.5445
2610	adenosine 5'-diphosphate (ADP)	Nucleotide	Purine Metabolism, Adenine containing	3108	LC/MS Neg	208	680	426.022	20398-34-9	6022	C00008	HMDB01341	1.4386	1.0064	1.6094	1.681	1.7356	1.7792	1.9455	1.7991	0.528	0.3556	0.6682	0.9272	0.9125	0.9936	0.8182	0.6185
2757	adenosine 5'-diphosphoribose (ADP-ribose)	Cofactors and Vitamins	Nicotinate and Nicotinamide Metabolism	558	LC/MS Pos Early	215	553	560.079	68414-18-6	192	C00301	HMDB01178	0.8668	1.1738	1.2363	1.1258	1.4156	1.449	1.4224	1.4216	0.8247	0.1687	0.705	0.5362	0.5143	0.4837	0.8917	1.1083
2611	adenosine 5'-monophosphate (AMP)	Nucleotide	Purine Metabolism, Adenine containing	32342	LC/MS Pos Early	209	1013	348.07	149022-20-8	6083	C00020	HMDB00045	0.2636	1	1.7031	1.6275	1.8774	1.7544	1.6717	1.7605	0.7022	0.2636	0.7015	0.8458	0.881	0.7675	0.8799	1.0535
2617	adenylosuccinate	Nucleotide	Purine Metabolism, Adenine containing	18360	LC/MS Neg	1303	560	230.53	19046-78-7	195	C03794	HMDB00536	1.9946	1.131	1.2303	1.0455	1.9926	1.3186	1.1065	0.9545	0.6759	0.0935	0.3023	0.3714	0.7048	0.3275	0.4537	1.2382
1163	adipate	Lipid	Fatty Acid, Dicarboxylate	21134	LC/MS Polar	100000863	3000	145.051	124-04-9	196	C06104	HMDB00448	0.3939	0.4561	0.4448	0.4599	0.4844	0.8824	0.6139	0.5069	2.3341	1.1176	1.7068	2.3406	1.4263	1.7775	2.0542	2.0872
1279	adipoylcarnitine	Lipid	Fatty Acid Metabolism(Acyl Carnitine)	52988	LC/MS Pos Early	100006614	2558	290.16					0.6764	0.611	0.6974	0.6753	0.7251	0.9294	0.7057	1.0706	1.8798	0.4687	1.7342	1.3736	1.2745	1.2162	1.5369	1.1787
1091	adrenate (22:4n6)	Lipid	Polyunsaturated Fatty Acid (n3 and n6)	32980	LC/MS Neg	100001193	5678	331.264	2091-25-0	5497181	C16527	HMDB02226	1.2988	0.7403	1	1.2326	1.0016	0.7974	1.6034	1.0822	0.3376	0.3376	0.3376	0.9096	0.3376	0.3376	0.3376	0.9764
25	alanine	Amino Acid	Alanine and Aspartate Metabolism	1126	LC/MS Pos Early	811	1700	90.055	56-41-7	5950	C00041	HMDB00161	1.2449	1.1467	1.4698	1.5691	1.396	1.6805	1.0305	0.9065	0.7259	0.5473	0.8019	0.8454	1.1477	0.9695	0.5792	0.7068
448	alanylleucine	Peptide	Dipeptide	37093	LC/MS Pos Early	100001890	3055	203.139	1638-60-4	259583		HMDB28691	0.4046	0.4641	1.2974	0.6795	1	1.2819	0.5215	1.0908	1.6997	0.4046	0.9858	0.4946	0.727	1.247	1.3205	1.1968
2607	allantoic acid	Nucleotide	Purine Metabolism, (Hypo)Xanthine/Inosine containing	33434	LC/MS Polar	218	2960	175.047	99-16-1	203	C00499	HMDB01209	0.3228	0.1996	0.3449	0.4084	0.3566	0.572	1.0849	0.9151	4.5704	0.8681	5.0196	3.666	4.5796	6.3819	9.3813	5.3985
2606	allantoin	Nucleotide	Purine Metabolism, (Hypo)Xanthine/Inosine containing	1107	LC/MS Polar	1002	1672	157.037	97-59-6	204	C02350	HMDB00462	0.3421	0.2441	0.3065	0.2912	0.2788	0.3357	0.6842	0.7543	4.2214	1.2457	3.6627	3.2359	3.0944	3.9455	6.6664	4.3573
274	alpha-hydroxyisovalerate	Amino Acid	Leucine, Isoleucine and Valine Metabolism	46537	LC/MS Polar	100001300	1052	117.056	600-37-3	99823		HMDB00407	1.0404	0.8935	0.9596	1.081	1.3757	1.8899	2.1739	2.4566	0.5091	0.2538	0.5226	0.6784	0.7593	0.7232	1.3581	1.5024
1012	alpha-ketoglutarate	Energy	TCA Cycle	528	LC/MS Polar	93	2700	145.014	305-72-6;328-50-7;22202-68-2	51	C00026	HMDB00208	0.2734	0.309	0.3066	0.246	0.2356	0.2831	0.2659	0.3496	36.6417	4.7301	16.4325	5.9084	2.1333	1.6504	28.6436	23.5788
2776	alpha-tocopherol	Cofactors and Vitamins	Tocopherol Metabolism	1561	LC/MS Pos Late	1105	2522	430.378	59-02-9;10191-41-0	14985	C02477	HMDB01893	1.9216	0.5209	2.1105	2.3929	2.4713	2.7689	2.5732	2.8291	0.523	0.2008	0.8299	0.7212	0.9227	0.9986	1.0014	0.9619
437	anserine	Peptide	Dipeptide Derivative	15747	LC/MS Pos Early	100000044	2924	241.13	10030-52-1	112072	C01262	HMDB00194	1.0512	0.5816	1.1065	1.4218	0.9488	1.1712	1.2561	1.2144	0.8006	0.1734	0.8595	0.657	0.5808	0.7489	2.0152	1.82
880	arabitol/xylitol	Carbohydrate	Pentose Metabolism	48885	LC/MS Polar	100006430	1932.4	151.061					0.6086	0.495	0.6549	0.7485	0.6017	0.7856	0.6897	0.7589	3.7213	1.2144	3.7594	3.3306	2.7862	3.1426	4.7276	3.558
882	arabonate/xylonate	Carbohydrate	Pentose Metabolism	48255	LC/MS Polar	100006115	2664.6	165.04					0.4286	0.3686	0.6174	0.7242	0.8281	0.9493	0.9717	1.0206	4.9536	0.9794	4.4225	3.4982	3.769	5.5872	7.8503	4.6934
1061	arachidate (20:0)	Lipid	Long Chain Fatty Acid	1118	LC/MS Neg	893	6295	311.296	506-30-9	10467	C06425	HMDB02212	1.1208	0.8929	0.9812	1.0835	1.0185	1.0078	1.1086	0.9823	0.8171	0.6899	1.2012	0.9614	0.9049	0.9964	1.0653	1.0036
1090	arachidonate (20:4n6)	Lipid	Polyunsaturated Fatty Acid (n3 and n6)	1110	LC/MS Neg	229	5535	303.233	506-32-1	444899	C00219	HMDB01043	1.8916	1.0222	1.3451	1.3365	1.5576	1.4878	1.5573	1.4755	0.3506	0.0965	0.3578	0.5509	0.5777	0.4641	0.4664	0.9778
348	arginine	Amino Acid	Urea cycle; Arginine and Proline Metabolism	1638	LC/MS Pos Early	231	2825	175.119	1119-34-2	232	C00062	HMDB00517	1.2483	0.9191	1.0999	1.1447	1.329	1.2237	1.1404	1.2992	0.7644	0.2538	0.6816	0.7454	0.8449	0.7839	0.8964	1.0809
354	argininosuccinate	Amino Acid	Urea cycle; Arginine and Proline Metabolism	15497	LC/MS Pos Early	232	2745	291.13	156637-58-0	16950;828	C03406	HMDB00052	1.2752	0.8743	0.7307	0.8997	0.9625	0.8125	0.9167	0.8425	1.3343	0.2837	1.0375	1.1265	1.0832	1.0585	1.8424	2.0434
2770	ascorbate (Vitamin C)	Cofactors and Vitamins	Ascorbate and Aldarate Metabolism	32354	LC/MS Pos Early	233	770	177.039	134-03-2		C00072	HMDB00044	1.9973	2.7014	0.8	1.914	1.0427	0.3914	0.9776	0.3192	0.7292	0.6668	0.829	1.06	1.288	1.218	1.0224	0.9451
30	asparagine	Amino Acid	Alanine and Aspartate Metabolism	512	LC/MS Pos Early	917	1225	133.061	70-47-3	6267	C00152	HMDB00168	1.1081	1.0515	1.3549	1.2922	1.3043	1.3361	1.3573	1.3251	0.5919	0.4385	0.6256	0.7347	0.9312	0.7612	0.7876	0.9485
28	aspartate	Amino Acid	Alanine and Aspartate Metabolism	443	LC/MS Pos Early	234	1165	134.045	56-84-8	5960	C00049	HMDB00191	1.5229	1.3583	1.5591	1.5477	1.9233	1.9537	1.7477	1.5606	0.322	0.2908	0.5323	0.3887	0.6417	0.6192	0.3576	0.3547
1173	azelate (nonanedioate)	Lipid	Fatty Acid, Dicarboxylate	18362	LC/MS Neg	2029	1276	187.098	123-99-9	2266	C08261	HMDB00784	0.3211	0.3211	0.3211	0.3211	0.3211	0.3211	0.3211	0.3211	1.3374	0.3211	0.9958	0.9505	0.81	1.0042	1.2913	1.623
1795	behenoyl sphingomyelin (d18:1/22:0)*	Lipid	Sphingolipid Metabolism	48492	LC/MS Pos Late	100006294	3083	787.669					1	2.635	1.1495	1.0957	1.6667	1.8226	1.4617	2.2821	0.1005	0.1005	0.6546	0.221	0.3957	0.3509	0.5311	0.1766
2701	beta-alanine	Nucleotide	Pyrimidine Metabolism, Uracil containing	55	LC/MS Pos Early	244	1939	90.055	56-41-7;107-95-9	239	C00099	HMDB00056	1.0868	1.1955	1.2784	1.4491	1.2007	1.3913	1.4	1.5655	0.4249	0.4604	0.7652	0.9132	0.7782	0.6367	0.5888	0.7177
266	beta-hydroxyisovalerate	Amino Acid	Leucine, Isoleucine and Valine Metabolism	12129	LC/MS Polar	1442	1149.8	117.056	625-08-1	69362		HMDB00754	1.0201	0.7553	0.7991	1.0853	0.8756	1.132	1.0837	1.1713	0.8397	0.3483	0.7947	0.9799	1.196	0.7458	1.0473	1.0674
267	beta-hydroxyisovaleroylcarnitine	Amino Acid	Leucine, Isoleucine and Valine Metabolism	35433	LC/MS Pos Early	100001594	2584	262.165	99159-87-2				1.366	1.2326	1.2041	1.4086	1.2401	1.2059	1.3565	1.554	0.5929	0.225	0.6169	0.7234	0.4872	0.4848	0.7143	0.7959
6	betaine	Amino Acid	Glycine, Serine and Threonine Metabolism	3141	LC/MS Pos Early	799	1064	118.086	107-43-7	247	C00719	HMDB00043	0.9965	0.7007	0.885	0.8506	0.8468	1.1461	1.1767	1.0871	1.0876	0.4528	0.9432	0.8911	1.0035	1.027	1.1185	1.1138
7	betaine aldehyde	Amino Acid	Glycine, Serine and Threonine Metabolism	15499	LC/MS Pos Early	1219	1915	120.102	7758-31-8	249	C00576	HMDB01252	1.8587	1.096	1.1889	1	1.4111	1.2194	1.7715	1.544	0.0186	0.0186	0.0731	0.1578	0.1608	0.1872	0.1928	0.2625
3042	betonicine	Xenobiotics	Food Component/Plant	38100	LC/MS Pos Early	100002153	1012	160.097	515-25-3	164642	C08269	HMDB29412	0.4742	0.4736	0.5507	0.6465	0.5429	0.7681	0.4657	0.5159	3.7926	1.2319	3.2133	2.8421	2.3091	2.6317	2.5067	1.9943
2797	biopterin	Cofactors and Vitamins	Tetrahydrobiopterin Metabolism	12358	LC/MS Pos Early	1548	1751	238.093	22150-76-1	445040	C06313	HMDB00468	0.3681	0.1991	0.4026	0.4041	0.2331	0.483	0.3595	0.4489	5.3747	1.517	3.8485	2.7899	2.9098	3.0247	4.6908	4.4768
1241	butyrylcarnitine	Lipid	Fatty Acid Metabolism (also BCAA Metabolism)	32412	LC/MS Pos Early	100001054	2860	232.154	25576-40-3	439829	C02862	HMDB02013	1.2366	1.4224	1.5873	1.7869	1.2808	1.5529	1.8224	1.704	0.5406	0.2823	0.4906	0.7044	0.6432	0.5809	0.602	0.7634
1242	butyrylglycine	Lipid	Fatty Acid Metabolism (also BCAA Metabolism)	31850	LC/MS Neg	100001151	1470	144.067	20208-73-5	88412		HMDB00808	0.3079	0.4776	0.3001	0.3742	0.4145	0.5064	1.1043	0.8957	3.9386	0.8074	1.4183	1.407	1.9256	2.2594	3.3634	3.0645
1283	carnitine	Lipid	Carnitine Metabolism	15500	LC/MS Pos Early	100000007	1978	162.112	461-05-2	10917	C00318	HMDB00062	1.2078	1.0925	1.4116	1.5004	0.9896	1.2382	1.0274	1.0167	0.6321	0.4009	0.9797	1.0104	0.7661	0.7368	0.6719	0.6912
434	carnosine	Peptide	Dipeptide Derivative	1768	LC/MS Pos Early	249	2942	227.114	305-84-0	439224	C00386	HMDB00033	0.9919	0.6705	0.9748	1.2869	0.8489	1.0509	1.0081	1.1898	1.0259	0.26	1.0288	0.7936	0.7798	0.706	1.8549	1.8179
2871	catechol sulfate	Xenobiotics	Benzoate Metabolism	35320	LC/MS Neg	100001605	1906	188.986	4918-96-1	3083879	C00090	HMDB59724	0.0222	0.0222	0.0222	0.0222	0.0222	0.0529	0.0222	0.0222	1.2146	0.4735	1.0136	0.9864	1.5578	1.8227	1.0596	0.9036
250	C-glycosyltryptophan	Amino Acid	Tryptophan Metabolism	48782	LC/MS Pos Early	100006379	2685	367.15	180509-18-6	10981970			0.7378	0.4983	0.7695	0.7322	0.71	0.6755	1.0956	0.9044	1.6119	0.5792	1.7048	1.4543	1.3516	1.842	2.4309	1.8007
1436	chiro-inositol	Lipid	Inositol Metabolism	37112	LC/MS Polar	100001859	3191.2	225.062	643-12-9		C19891	HMDB34220	0.9801	0.801	1.3553	1.3154	1.1617	1.3738	0.6812	0.6812	0.8646	0.6812	1.1627	1.0153	0.9847	0.7534	0.6812	0.6812
1824	cholesterol	Lipid	Sterol	63	LC/MS Pos Late	266	2707	369.352	57-88-5	11025495	C00187	HMDB00067	1.3315	1.6009	2.0951	1.4914	1.3197	1.9712	1.5413	1.6756	0.2157	0.063	0.6581	0.633	0.6316	0.67	0.5819	0.6803
1463	choline	Lipid	Phospholipid Metabolism	15506	LC/MS Pos Early	1256	1961	104.107	67-48-1	305	C00114	HMDB00097	1.5163	1.047	1.1495	1.0675	1.1869	1.0549	1.428	1.3806	0.5209	0.2431	0.4847	0.6542	0.6546	0.6376	0.7526	0.953
1464	choline phosphate	Lipid	Phospholipid Metabolism	34396	LC/MS Pos Early	267	700	184.073	72556-74-2	1014	C00588	HMDB01565	1.6512	1.1226	1.6429	1.6023	1.7723	1.7078	1.4612	1.4586	0.6417	0.3505	0.6598	0.7713	0.8282	0.8156	0.8774	0.8552
3087	cinnamoylglycine	Xenobiotics	Food Component/Plant	38637	LC/MS Neg	100002253	3127	204.067	16534-24-0	709625		HMDB11621	0.4205	0.4205	0.4205	0.4205	0.4205	0.4205	0.4205	0.4205	1.7222	0.4205	1.2594	1.1502	0.9695	1.0305	0.9253	0.8603
1267	cis-4-decenoyl carnitine	Lipid	Fatty Acid Metabolism(Acyl Carnitine)	38178	LC/MS Pos Late	100002259	1057	314.233	98930-66-6				0.8854	1.0019	1.0163	1.3106	1.2052	1.04	1.0108	1	0.2918	0.3662	0.1069	0.1069	0.3671	0.1069	0.1401	0.1069
1007	citrate	Energy	TCA Cycle	1564	LC/MS Neg	1124	582	191.02	77-92-9	311	C00158	HMDB00094	0.7839	0.5139	0.6466	0.5494	0.6343	0.7239	0.8409	0.9327	4.4432	1.0673	3.5324	3.2257	2.7389	3.074	5.1581	4.9972
353	citrulline	Amino Acid	Urea cycle; Arginine and Proline Metabolism	2132	LC/MS Pos Early	391	1520	176.103	372-75-8	9750	C00327	HMDB00904	0.9398	0.8847	1.0602	1.2717	1.3989	1.1633	1.2077	1.4517	0.6307	0.3801	0.7656	0.743	0.9218	0.7596	1.0865	1.2356
2766	coenzyme A	Cofactors and Vitamins	Pantothenate and CoA Metabolism	46322	LC/MS Neg	270	1448	382.55	85-61-0;18439-24-2	317	C00010	HMDB01423	0.2324	0.9678	0.0701	0.167	0.153	0.0701	0.0701	0.0701	4.4033	0.4141	1.0776	1	2.1509	1.4551	3.5459	2.3114
377	creatine	Amino Acid	Creatine Metabolism	27718	LC/MS Pos Early	1221	1947	132.077	57-00-1	586	C00300	HMDB00064	1.0226	0.9882	1.0714	1.1154	1.1461	1.2001	1.2157	1.3926	0.8021	0.4919	0.4941	0.6201	0.8176	0.7319	0.8388	1.0118
380	creatine phosphate	Amino Acid	Creatine Metabolism	33951	LC/MS Polar	100000112	3831	210.029	922-32-7	587	C02305	HMDB01511	1.2592	1.2131	1.5583	1.0097	1.233	1.7806	1.9618	2.1981	0.6023	0.3686	0.3439	0.5032	0.5768	0.417	0.9903	0.5672
378	creatinine	Amino Acid	Creatine Metabolism	513	LC/MS Pos Early	275	2055	114.066	60-27-5	588	C00791	HMDB00562	0.4495	0.3981	0.4132	0.4036	0.3696	0.4372	0.5697	0.5883	2.9676	1.4117	2.2918	2.1377	2.2075	2.6273	3.4768	2.962
324	cystathionine	Amino Acid	Methionine, Cysteine, SAM and Taurine Metabolism	15705	LC/MS Pos Early	310	2270	223.075	535-34-2	439258	C02291	HMDB00099	0.8654	0.4961	1.0393	1.0277	0.6965	0.9193	0.4471	0.4345	0.9723	0.2994	1.4215	1.1498	1.7574	1.4092	1.4616	1.0941
329	cysteine	Amino Acid	Methionine, Cysteine, SAM and Taurine Metabolism	1868	LC/MS Pos Early	800	1488	122.027	52-90-4;56-89-3	5862	C00097	HMDB00574	1.0777	1.3137	0.8409	1.0166	0.7541	0.7313	0.7482	0.5828	0.7659	0.4405	0.9834	1.3627	1.317	1.3173	1.1307	1.2964
337	cysteine sulfinic acid	Amino Acid	Methionine, Cysteine, SAM and Taurine Metabolism	37443	LC/MS Pos Early	100002113	597	154.017	207121-48-0	109	C00606	HMDB00996	1.7836	1.3344	1	1.3284	1.4697	1.3599	1.1193	2.616	0.0649	0.0649	0.0819	0.2014	0.2707	0.2326	0.1356	0.1887
405	cysteine-glutathione disulfide	Amino Acid	Glutathione Metabolism	35159	LC/MS Pos Early	100001437	2465	427.095	13081-14-6	4247235		HMDB00656	2.03	1.3587	2.459	2.3993	2.7243	2.6751	2.3711	2.6591	0.2836	0.0823	0.2461	0.4425	0.6166	0.5483	0.3834	0.6413
408	cysteinylglycine	Amino Acid	Glutathione Metabolism	35637	LC/MS Pos Early	278	2132	179.048	19246-18-5	439498	C01419	HMDB00078	0.824	0.7343	0.7767	1.14	0.86	0.8328	0.7254	0.655	2.6471	0.6047	2.2729	1.7758	1.9874	2.4505	3.2412	2.796
331	cystine	Amino Acid	Methionine, Cysteine, SAM and Taurine Metabolism	56	LC/MS Polar	279	3424	239.017	56-89-3	67678	C00491	HMDB00192	2.7754	0.6467	2.3376	2.0278	2.0205	3.0975	3.1242	2.8847	0.7531	0.0788	0.3795	0.5432	0.5617	0.5708	0.5762	1.2469
2710	cytidine	Nucleotide	Pyrimidine Metabolism, Cytidine containing	514	LC/MS Pos Early	827	2124	244.093	65-46-3	6175	C00475	HMDB00089	1.731	1.4457	1.4071	1.5821	1.5173	1.5171	1.5269	1.4256	0.2704	0.1834	0.3842	0.5929	0.5773	0.5384	0.3365	0.5115
2709	cytidine 2',3'-cyclic monophosphate	Nucleotide	Pyrimidine Metabolism, Cytidine containing	37465	LC/MS Pos Early	73	769	306.049	15718-51-1	417654	C02354	HMDB11691	1.5241	0.7509	1.4638	1.5965	1.731	1.2947	1.4791	1.4805	0.1785	0.1785	0.1901	0.5138	0.5284	0.3847	0.3168	1
1465	cytidine 5'-diphosphocholine	Lipid	Phospholipid Metabolism	34418	LC/MS Pos Early	1220	725	489.115	33818-15-4	13804	C00307	HMDB01413	1.1431	1.8864	1.4802	2.3156	2.1193	1.6989	1.5052	1.2805	0.4452	0.2253	0.4823	0.7642	0.8569	0.8191	0.5101	0.6148
2707	cytidine 5'-monophosphate (5'-CMP)	Nucleotide	Pyrimidine Metabolism, Cytidine containing	2372	LC/MS Pos Early	282	835	324.059	63-37-6	6131	C00055	HMDB00095	1.5162	1.1014	1.4024	1.3949	1.8103	1.5323	1.538	1.5658	0.499	0.2004	0.5245	0.6324	0.708	0.5956	0.6705	0.8986
967	cytidine 5'-monophospho-N-acetylneuraminic acid	Carbohydrate	Nucleotide Sugar	36831	LC/MS Polar	1223	3900	613.14	3063-71-6	448209	C00128	HMDB01176	1.9157	1.2456	2.2781	1.9575	1	1.4056	1.0121	1.6381	0.5681	0.1086	0.5966	0.7668	0.6717	0.1086	0.2837	0.6628
1471	cytidine-5'-diphosphoethanolamine	Lipid	Phospholipid Metabolism	34410	LC/MS Polar	100001407	4210	445.053	72842-05-8	123727	C00570	HMDB01564	1.4739	1.2064	1.6667	1.8193	1.6161	1.8138	1.6859	1.8129	0.4391	0.1522	0.45	0.7343	0.7936	0.5738	0.6577	0.6907
2711	cytosine	Nucleotide	Pyrimidine Metabolism, Cytidine containing	573	LC/MS Pos Early	881	2060	112.051	71-30-7	597	C00380	HMDB00630	0.4642	0.6979	0.5736	0.5088	0.5024	0.7922	0.9512	1.0488	1.7407	0.7983	1.5498	1.6851	1.1873	3.4292	5.6544	4.6918
3273	daidzein sulfate (2)	Xenobiotics	Food Component/Plant	48728	LC/MS Neg	100006363	3330	333.008					0.1687	0.1687	0.1687	0.1687	0.1687	0.1687	0.1687	0.1687	1.3165	0.1687	0.8602	1.2784	0.9695	0.9295	1.416	1.0305
1265	decanoylcarnitine	Lipid	Fatty Acid Metabolism(Acyl Carnitine)	33941	LC/MS Pos Late	100001251	1130	316.248	1492-27-9	10245190		HMDB00651	1.2041	1.3051	1.9792	2.3521	2.9665	1.3986	1.6328	1.3705	0.7115	0.4588	0.7959	0.6874	0.7845	0.7736	0.6543	0.505
2771	dehydroascorbate	Cofactors and Vitamins	Ascorbate and Aldarate Metabolism	34302	LC/MS Neg	301	739.6	173.009	490-83-5	835	C05422	HMDB01264	0.736	0.9694	0.4062	0.5832	0.2794	0.2465	0.3285	0.2561	2.4891	1.0306	1.9718	2.2765	2.6942	3.0651	3.6153	4.2022
1282	deoxycarnitine	Lipid	Carnitine Metabolism	36747	LC/MS Pos Early	100001662	2052	146.118	6249-56-5	134	C01181	HMDB01161	1.2808	1.1216	1.3913	1.2794	1.298	1.6756	1.9307	1.8475	0.4914	0.2358	0.5791	0.7362	0.6709	0.7208	0.7831	0.8784
1094	dihomo-linoleate (20:2n6)	Lipid	Polyunsaturated Fatty Acid (n3 and n6)	17805	LC/MS Neg	1231	5730	307.264	2091-39-6	6439848	C16525	HMDB05060	1.7347	0.8594	1.7869	1.7305	1.2653	1.309	2.1715	1.6916	0.4645	0.0972	0.52	0.8727	0.6917	0.5251	0.6227	1.1273
1089	dihomo-linolenate (20:3n3 or n6)	Lipid	Polyunsaturated Fatty Acid (n3 and n6)	35718	LC/MS Neg	100001739	5596	305.249	17046-59-2	5280581	C03242	HMDB02925	2.5589	1.0416	1.7463	1.7335	1.6551	1.8957	1.6934	1.6216	0.5102	0.1287	0.5239	0.6939	0.6639	0.4791	0.4776	0.9584
2798	dihydrobiopterin	Cofactors and Vitamins	Tetrahydrobiopterin Metabolism	35129	LC/MS Pos Early	100001506	1930	240.109	6779-87-9	1879	C00268	HMDB00038	0.6589	0.3331	0.5006	0.5455	0.4653	0.4856	0.3617	0.3366	3.7742	1.3411	4.8227	4.0532	3.363	3.1934	4.0982	3.2472
2671	dihydroorotate	Nucleotide	Pyrimidine Metabolism, Orotate containing	601	LC/MS Polar	923	1910.1	157.025	155-54-4	648	C00337	HMDB03349	0.7053	0.6432	0.4204	0.3103	0.7097	0.9607	0.314	0.3336	3.5957	1.0393	2.1279	1.6453	2.596	2.6984	2.7262	2.4721
360	dimethylarginine (SDMA + ADMA)	Amino Acid	Urea cycle; Arginine and Proline Metabolism	36808	LC/MS Pos Early	100001810	2850	203.15	102783-24-4	123831	C03626	HMDB01539	0.5748	0.4012	0.5489	0.5215	0.5561	0.6317	0.6935	0.7756	5.4862	1.2244	5.2991	4.5221	4.678	5.4153	7.3634	5.9059
5	dimethylglycine	Amino Acid	Glycine, Serine and Threonine Metabolism	5086	LC/MS Pos Early	806	1104	104.071	1118-68-9	673	C01026	HMDB00092	0.4878	0.5041	0.5338	0.5629	0.6165	0.7413	0.7349	0.7308	2.7321	1.2587	2.5784	2.0011	2.4073	2.6797	2.8126	2.4304
1093	docosadienoate (22:2n6)	Lipid	Polyunsaturated Fatty Acid (n3 and n6)	32415	LC/MS Neg	100001182	6034	335.296	7370-49-2	5282807	C16533	HMDB61714	1.281	0.629	1.2502	1.0986	1.1916	1.2731	1.6162	1.5396	0.3479	0.3304	0.3304	0.503	0.5184	0.4572	0.5144	1
1081	docosahexaenoate (DHA; 22:6n3)	Lipid	Polyunsaturated Fatty Acid (n3 and n6)	44675	LC/MS Neg	100000665	5525	327.233	6217-54-5	445580	C06429	HMDB02183	1.6252	1.177	1.4402	1.4889	1.5551	1.6451	1.6078	1.4785	0.4076	0.1102	0.4052	0.561	0.6121	0.5799	0.485	0.823
1080	docosapentaenoate (n3 DPA; 22:5n3)	Lipid	Polyunsaturated Fatty Acid (n3 and n6)	32504	LC/MS Neg	100001181	5571	329.249	2234-74-4	6441454	C16513	HMDB01976	1.6262	1.1917	1.5995	1.3528	1.3664	1.5458	1.3261	1.3302	0.4766	0.1093	0.4077	0.6463	0.665	0.5961	0.3997	0.8083
1092	docosapentaenoate (n6 DPA; 22:5n6)	Lipid	Polyunsaturated Fatty Acid (n3 and n6)	37478	LC/MS Neg	100001580	5624.5	329.249	25182-74-5	6441454	C16513	HMDB01976	1.5636	1.047	1.4277	1.279	1.3273	1.7637	1.7881	1.903	0.4847	0.1273	0.4955	0.4564	0.6883	0.5747	0.774	0.953
3693	ectoine	Xenobiotics	Chemical	35651	LC/MS Pos Early	100001635	1980	143.082	96702-03-3	126041	C06231		0.0811	0.2386	0.0811	0.0811	0.0811	0.3151	0.0957	0.3267	1.1312	0.6192	1.0097	1	1.3117	1.3285	1.2604	1.1366
1079	eicosapentaenoate (EPA; 20:5n3)	Lipid	Polyunsaturated Fatty Acid (n3 and n6)	18467	LC/MS Neg	2050	5450	301.217	10-2005-9;10417-94-4	446284	C06428	HMDB01999	1.8157	1.8629	1.5904	1.6236	1.6614	1.8934	1.4391	1.196	0.4672	0.1527	0.4611	0.7046	0.804	0.7125	0.4674	0.7654
1064	eicosenoate (20:1)	Lipid	Long Chain Fatty Acid	33587	LC/MS Neg	100001335	5950	309.28		5282768		HMDB02231	1.6276	0.8173	1.374	1.3468	1.2558	1.1827	2.1755	1.84	0.4836	0.1062	0.4476	0.7123	0.613	0.6144	0.7068	1.3951
3111	equol glucuronide	Xenobiotics	Food Component/Plant	41948	LC/MS Neg	100003895	3215	417.119					0.7979	0.7979	0.7979	0.7979	0.7979	0.7979	0.7979	0.7979	1.2716	0.7979	0.8142	1	0.8966	0.7979	1.962	1.4005
3112	equol sulfate	Xenobiotics	Food Component/Plant	40478	LC/MS Neg	100003429	3630	321.044					0.2685	0.2508	0.3519	0.3859	0.0723	0.214	0.0723	0.1319	4.3244	1	2.6358	3.9906	2.6229	2.3935	4.0067	3.8679
3113	ergothioneine	Xenobiotics	Food Component/Plant	37459	LC/MS Pos Early	100002154	850	230.096	58511-63-0	3032311	C05570	HMDB03045	2.8422	1.6953	2.1409	2.4738	0.9791	1.0209	1.6405	1.7468	0.6544	0.3742	0.8272	1.0677	0.4258	0.3302	0.5258	0.5273
1068	erucate (22:1n9)	Lipid	Long Chain Fatty Acid	1552	LC/MS Neg	1087	6355.6	337.311	112-86-7	5281116	C08316	HMDB02068	1.8948	0.7413	1.2855	1.3779	1.4539	1.3157	1.9604	1.6011	0.6295	0.3153	0.5871	0.7435	0.8078	0.7398	0.805	1.1922
3115	erythritol	Xenobiotics	Food Component/Plant	20699	LC/MS Polar	100000846	1491	167.056	149-32-6	222285	C00503	HMDB02994	0.3557	0.2905	0.3386	0.3946	0.3799	0.3942	0.382	0.4994	6.2932	1.5006	5.9682	5.4318	4.6152	5.4062	8.2449	6.0138
1000	erythronate*	Carbohydrate	Aminosugar Metabolism	42420	LC/MS Polar	100001320	2186	135.03	88759-55-1	2781043		HMDB00613	0.6202	0.582	0.6979	0.674	0.6943	0.9074	1.0117	1.1066	1.1158	0.3714	1.0693	1.0376	0.9883	1.0988	1.5064	1.2439
295	ethylmalonate	Amino Acid	Leucine, Isoleucine and Valine Metabolism	15765	LC/MS Polar	2054	2785	131.035	601-75-2	11756		HMDB00622	0.4612	0.4929	0.3727	0.4137	0.4608	0.6199	0.5969	0.6356	3.9997	1.3644	2.8562	3.1979	3.3526	3.6474	4.3887	3.6651
3118	ferulic acid 4-sulfate	Xenobiotics	Food Component/Plant	47114	LC/MS Neg	100005389	1225	273.007	86321-29-1	6305574		HMDB29200	0.227	0.227	0.227	0.227	0.227	0.227	0.227	0.227	1.2917	0.227	1.0601	0.9399	1.203	1.1431	0.7752	0.5942
2760	flavin adenine dinucleotide (FAD)	Cofactors and Vitamins	Riboflavin Metabolism	2134	LC/MS Neg	327	2425	784.15	146-14-5;84366-81-4	643975	C00016	HMDB01248	1.9622	0.9917	1.8579	1.902	2.3863	2.2281	2.2344	2.1076	0.3354	0.3354	0.3737	0.5659	1	0.6287	0.5947	0.6766
2761	flavin mononucleotide (FMN)	Cofactors and Vitamins	Riboflavin Metabolism	15797	LC/MS Neg	100000251	2390	455.097	130-40-5	710	C00061	HMDB01520	1.4189	0.681	1.319	1.5097	1.875	1.4934	1.7663	1.3988	0.1778	0.1778	0.1778	0.4099	0.5942	0.3583	0.2291	0.2942
927	fructose	Carbohydrate	Fructose, Mannose and Galactose Metabolism	48195	LC/MS Polar	878	2022.2	225.062	57-48-7	5984	C00095	HMDB00660	0.8996	0.4555	1.3208	1.0179	0.8483	0.895	1.2725	1.3587	0.9633	0.4555	1	1.0469	0.8645	0.9278	1.5903	1.5836
827	fructose-6-phosphate	Carbohydrate	Glycolysis, Gluconeogenesis, and Pyruvate Metabolism	12021	LC/MS Polar	1232	4261.4	259.022	103213-47-4	69507	C05345	HMDB00124	1.6828	0.7955	2.0744	2.21	1.7624	2.1217	2.1398	2.29	0.6551	0.5578	0.5578	0.6332	0.7565	0.7337	1	0.7369
1016	fumarate	Energy	TCA Cycle	1643	LC/MS Polar	330	3084	115.004	100-17-8	444972	C00122	HMDB00134	1.1075	0.9186	0.9055	1.0209	1.0175	1.21	1.0633	0.9781	1.3457	0.3653	0.9326	0.9825	0.9273	0.7347	1.3955	1.5494
951	galactonate	Carbohydrate	Fructose, Mannose and Galactose Metabolism	27719	LC/MS Polar	100001026	3085	195.051	299-28-5	128869	C00880	HMDB00565	0.8053	0.5637	0.7431	0.8833	0.8357	0.9423	0.9345	1.0577	2.0236	0.9143	2.2702	2.4297	2.3985	3.1206	2.9741	2.2647
44	gamma-aminobutyrate (GABA)	Amino Acid	Glutamate Metabolism	1416	LC/MS Pos Early	141	2048	104.071	56-12-2	119	C00334	HMDB00112	2.2096	1.6675	1.7772	1.9301	1.6726	1.2598	2.4456	2.5251	0.4612	0.3167	0.3706	0.5883	0.4807	0.3365	0.6529	0.7402
418	gamma-glutamylalanine	Peptide	Gamma-glutamyl Amino Acid	37063	LC/MS Pos Early	100001843	1986	219.098	5875-41-2	440103		HMDB29142	2.0173	1.4225	2.2589	3.0008	3.2464	2.8831	1.6435	1.3161	0.1429	0.19	0.275	0.3706	0.6839	0.4081	0.1083	0.2341
426	gamma-glutamyl-epsilon-lysine	Peptide	Gamma-glutamyl Amino Acid	33934	LC/MS Pos Early	100001262	2717	276.155	17105-15-6	65254;14284565		HMDB03869	0.9134	0.6576	0.7532	0.844	0.757	0.8401	1.0161	0.9839	2.7059	0.5165	2.9675	1.7601	2.175	2.4767	2.8475	2.4423
420	gamma-glutamylglutamate	Peptide	Gamma-glutamyl Amino Acid	36738	LC/MS Neg	331	598.3	275.088	1116-22-9	92865	C05282	HMDB11737	2.2029	1.5314	1.7255	2.289	2.4687	2.1196	2.2899	2.0503	0.0791	0.1036	0.2836	0.4249	0.4686	0.3777	0.2077	0.4271
421	gamma-glutamylglutamine	Peptide	Gamma-glutamyl Amino Acid	2730	LC/MS Pos Early	1140	1430	276.119	10148-81-9	150914	C05283	HMDB11738	2.5701	1.3438	2.0925	1.9746	2.9464	2.3673	2.184	2.2059	0.2916	0.2765	0.2978	0.3395	0.5398	0.3524	0.3552	0.6562
422	gamma-glutamylglycine	Peptide	Gamma-glutamyl Amino Acid	33949	LC/MS Pos Early	100001294	1535	205.082	1948-29-4	165527		HMDB11667	2.7694	1.5319	1.8148	2.205	2.2902	2.0482	2.7499	2.2672	0.0948	0.0549	0.1636	0.3808	0.4681	0.334	0.2182	0.4326
423	gamma-glutamylhistidine	Peptide	Gamma-glutamyl Amino Acid	18245	LC/MS Pos Early	1235	2740	285.119	37460-15-4	7017195			1.9541	1.1147	1.5567	1.9196	1.7859	1.9631	0.8031	1.0317	0.3489	0.1118	0.4023	0.777	1.1128	0.5374	0.4433	0.9683
424	gamma-glutamylisoleucine*	Peptide	Gamma-glutamyl Amino Acid	34456	LC/MS Pos Early	100001485	2940	261.144		14253342		HMDB11170	1.1514	0.9814	1.2344	1.4479	1.165	1.1482	1.0233	0.9509	0.6212	0.2322	1.0186	0.7799	1.0536	0.8998	0.7949	0.9375
425	gamma-glutamylleucine	Peptide	Gamma-glutamyl Amino Acid	18369	LC/MS Pos Early	1268	2991	261.144	2566-39-4	151023		HMDB11171	2.4268	1.6567	2.2901	2.4867	2.0771	2.1698	1.3149	1.2737	0.3353	0.162	0.4443	0.6457	0.7263	0.6504	0.3986	0.5615
427	gamma-glutamylmethionine	Peptide	Gamma-glutamyl Amino Acid	44872	LC/MS Pos Early	100001313	2640	279.101	17663-87-5	7009567		HMDB29155	3.9107	1.2182	2.4097	2.6935	3.5455	2.9101	2.0838	2.0584	0.3657	0.174	0.3619	0.4846	0.7017	0.5333	0.3451	0.7818
428	gamma-glutamylphenylalanine	Peptide	Gamma-glutamyl Amino Acid	33422	LC/MS Pos Early	100000491	2992	295.129	7432-24-8	111299		HMDB00594	3.8493	1.5659	2.2709	2.3129	1.6888	2.1733	1.364	1.1716	0.5546	0.1016	0.4067	0.7361	0.6767	0.8284	0.4526	0.8184
429	gamma-glutamylthreonine*	Peptide	Gamma-glutamyl Amino Acid	33364	LC/MS Pos Early	100001314	1750	249.108	5652-48-2			HMDB29159	13.5863	0.8191	3.1201	2.2031	1.7217	5.1004	1.0283	1.0997	0.3391	0.3268	0.5372	0.9717	0.3447	0.3268	0.3268	0.5864
431	gamma-glutamyltyrosine	Peptide	Gamma-glutamyl Amino Acid	2734	LC/MS Neg	1102	1240	309.109	7432-23-7	94340		HMDB11741	2.7483	1.6695	1.9223	1.7213	2.1077	2.0267	1.3911	1.1294	0.2675	0.0626	0.2272	0.5285	0.8706	0.5067	0.3354	0.7395
432	gamma-glutamylvaline	Peptide	Gamma-glutamyl Amino Acid	43829	LC/MS Pos Early	100001126	2700	247.129	2746-34-1	7015683		HMDB11172	0.9939	1.2581	1.4844	1.6933	1.1912	1.2979	1.3449	0.9982	0.5644	0.2864	1.0018	0.7417	1.0664	0.7799	0.5931	0.8822
3046	gluconate	Xenobiotics	Food Component/Plant	587	LC/MS Polar	338	2922	195.051	527-07-1	10690	C00257	HMDB00625	0.5301	0.2844	0.3996	0.583	0.7985	0.7065	0.4234	0.6496	7.9896	1.2015	5.2196	4.0401	3.5613	5.6759	13.0594	9.8636
823	glucose	Carbohydrate	Glycolysis, Gluconeogenesis, and Pyruvate Metabolism	48152	LC/MS Polar	572	2342	225.062	50-99-7	79025	C00031	HMDB00122	0.9363	0.9615	0.8379	1.0014	0.9986	0.8906	0.5174	0.6983	1.3471	0.6483	1.2325	1.6503	1.2499	1.156	1.0997	1.3373
824	glucose 6-phosphate	Carbohydrate	Glycolysis, Gluconeogenesis, and Pyruvate Metabolism	31260	LC/MS Polar	291	4537	259.022	103192-55-8	5958	C00668	HMDB01401	0.6991	0.4811	1.0942	1.118	1.0706	1.6055	1.5604	1.9814	1	0.4811	0.5902	0.559	0.8315	0.7473	1.1191	0.5768
977	glucuronate	Carbohydrate	Aminosugar Metabolism	15443	LC/MS Neg	100000257	639	193.035	207300-70-7	444791	C00191	HMDB00127	0.8985	1.263	0.7819	0.8705	0.7049	0.783	0.8225	0.594	1.2356	0.3827	1.1099	1.2484	1.1015	1.2354	1.4877	1.3212
39	glutamate	Amino Acid	Glutamate Metabolism	57	LC/MS Pos Early	561	1500	148.06	56-86-0	611	C00025	HMDB00148	1.4452	1.0558	1.3042	1.4293	1.3122	1.4268	1.4048	1.3701	0.5606	0.3085	0.6448	0.8239	0.9442	0.7937	0.7762	0.9414
50	glutamate, gamma-methyl ester	Amino Acid	Glutamate Metabolism	33487	LC/MS Pos Early	100001103	2170	162.076	1499-55-4	68662			1.2238	1.0668	1.4737	1.4043	1.2935	1.5794	1.3968	1.3855	0.6289	0.2574	0.6738	0.7983	0.9273	0.7697	0.8151	0.9332
40	glutamine	Amino Acid	Glutamate Metabolism	53	LC/MS Pos Early	563	1291	147.076	56-85-9	5961	C00064	HMDB00641	1.1985	0.9945	1.1367	0.8718	1.0055	1.1671	0.7805	1.111	1.2314	0.716	0.8375	0.6089	0.7591	0.6368	1.2254	1.0416
88	glutarate (pentanedioate)	Amino Acid	Lysine Metabolism	396	LC/MS Polar	339	2900	131.035	110-94-1	743	C00489	HMDB00661	0.9113	0.8113	0.7999	0.882	0.7556	0.9522	0.9615	1.0385	3.5862	0.9524	2.7105	3.452	3.3255	3.9272	5.9973	4.8842
89	glutarylcarnitine (C5)	Amino Acid	Lysine Metabolism	44664	LC/MS Pos Early	100001593	2393	276.144	102636-82-8	71464488		HMDB13130	0.6892	0.6328	0.7759	0.7715	0.8169	0.9727	0.8567	1.0273	1.6479	0.3974	1.488	1.3119	1.1796	1.3364	1.5855	1.1519
403	glutathione, oxidized (GSSG)	Amino Acid	Glutathione Metabolism	38783	LC/MS Pos Early	448	2667	307.083	103239-24-3	65359	C00127	HMDB03337	0.8126	1.4427	1.3608	1.3011	1.3683	1.6664	1.2714	1.5671	0.4609	0.3854	0.7	0.697	0.9242	0.7861	1.0758	0.6799
402	glutathione, reduced (GSH)	Amino Acid	Glutathione Metabolism	2127	LC/MS Pos Early	496	2000	308.091	70-18-8	124886	C00051	HMDB00125	0.0704	1.0632	0.0494	0.112	0.0935	0.0633	0.0335	0.0224	3.9172	3.4229	3.3674	1.7072	1.6759	2.1957	2.4904	0.9368
843	glycerate	Carbohydrate	Glycolysis, Gluconeogenesis, and Pyruvate Metabolism	1572	LC/MS Polar	1052	2070.4	105.019	600-19-1	752	C00258	HMDB00139	1.6697	1.2214	1.5218	1.5002	1.2412	1.6497	1.5648	1.5512	0.5967	0.2921	0.5665	0.7523	0.7559	0.5862	0.6305	0.7786
1723	glycerol	Lipid	Glycerolipid Metabolism	15122	LC/MS Neg	1254	758	91.0401	56-81-5	753	C00116	HMDB00131	1.192	1.3726	1.5518	1.078	1	1.4954	1.4647	0.5657	1.1132	0.6465	0.5477	0.4419	0.4419	0.4679	0.7851	0.6649
1724	glycerol 3-phosphate	Lipid	Glycerolipid Metabolism	43847	LC/MS Polar	100000258	3938.7	171.006	29849-82-9	754	C00093	HMDB00126	1.9172	1.2744	2.6841	2.6067	2.027	2.8785	1.4246	1.1391	0.6879	0.269	0.5525	0.7204	0.8609	0.6072	0.3859	0.3153
1472	glycerophosphoethanolamine	Lipid	Phospholipid Metabolism	37455	LC/MS Polar	100001620	3075	214.049	33049-08-0	123874	C01233	HMDB00114	1.5195	1.203	1.4952	1.5613	1.6072	1.7922	1.8469	1.9226	0.4685	0.221	0.6038	0.6964	0.6981	0.6332	0.7421	0.797
1729	glycerophosphoglycerol	Lipid	Glycerolipid Metabolism	48857	LC/MS Polar	100001619	2430	245.043		439964	C03274		1.3658	1.1747	1.4819	1.4415	1.5142	1.5869	1.6754	1.9673	0.5808	0.2527	0.595	0.7654	0.746	0.7085	0.7889	0.8253
1474	glycerophosphoinositol*	Lipid	Phospholipid Metabolism	47155	LC/MS Polar	100001621	3850	333.059	16824-65-0				0.8531	0.3742	0.9902	1.0949	0.5306	1.0787	0.5159	0.638	1.6876	0.246	1.7201	1.9186	1.5531	1.0257	1.0098	0.7087
1466	glycerophosphorylcholine (GPC)	Lipid	Phospholipid Metabolism	15990	LC/MS Pos Early	100000269	672	258.11	28319-77-9	71920	C00670	HMDB00086	1.337	1.1604	1.3198	1.3165	1.4146	1.4324	1.5397	1.505	0.598	0.3521	0.7046	0.7218	0.7403	0.7572	0.7121	0.8396
1	glycine	Amino Acid	Glycine, Serine and Threonine Metabolism	58	LC/MS Pos Early	340	1375	76.0393	56-40-6	750	C00037	HMDB00123	1.5269	1.1507	1.522	1.5378	1.441	1.6831	1.7755	1.6674	0.4469	0.2873	0.4582	0.6349	0.7685	0.7273	0.6651	0.8493
559	glycylisoleucine	Peptide	Dipeptide	36659	LC/MS Pos Early	100001790	3002	189.123	19461-38-2	88079		HMDB28844	1.094	1	1.867	1.3994	1.534	1.8298	1.6938	1.8117	0.6376	0.5681	0.5979	0.8055	0.5681	0.6993	0.6942	0.704
560	glycylleucine	Peptide	Dipeptide	34398	LC/MS Pos Early	100001258	3059	189.123	869-19-2	92843	C02155	HMDB00759	1	0.7152	1.1623	1.1563	1.2807	1.2436	0.8203	0.6955	0.7238	0.4243	0.4243	0.4243	0.4243	0.4243	0.4243	1.0481
570	glycylvaline	Peptide	Dipeptide	18357	LC/MS Pos Early	100000487	2734	175.108	1963-21-9	97417		HMDB28854	1.2256	0.9778	1.4682	1.3412	1.3326	1.2689	0.9567	1.2008	0.8295	0.6981	0.6981	0.8517	0.8951	0.9964	1.1331	1
383	guanidinoacetate	Amino Acid	Creatine Metabolism	43802	LC/MS Pos Early	344	1937	118.061	352-97-6	763	C00581	HMDB00128	1.1679	0.7773	0.8701	0.8481	1.0343	1.009	1.0858	1.4711	1.1657	0.5336	0.5768	0.8235	0.8658	0.991	1.386	1.5064
401	guanidinosuccinate	Amino Acid	Guanidino and Acetamido Metabolism	32446	LC/MS Pos Early	100001212	1892	176.067	6133-30-8	97856	C03139	HMDB03157	0.2591	0.4973	0.2744	0.4589	0.3932	0.3108	0.4848	0.5406	2.1294	1.5379	3.0509	1.8524	1.5054	1.4594	1.9334	1.5058
2652	guanine	Nucleotide	Purine Metabolism, Guanine containing	32352	LC/MS Neg	172	1330	150.042	73-40-5	764	C00242	HMDB00132	0.8454	0.8393	1.0372	1.3099	1.0073	1.135	1.3421	1.242	0.6814	0.1977	0.5232	0.8852	1.0829	1.0239	0.9719	0.9927
2651	guanosine	Nucleotide	Purine Metabolism, Guanine containing	1573	LC/MS Pos Early	1099	1728	284.099	118-00-3	6802	C00387	HMDB00133	1.898	1.0544	1.2238	1.5842	1.4629	1.2662	1.5077	1.6574	0.3377	0.0988	0.5025	0.922	0.6851	0.5904	0.7313	0.9456
2645	guanosine 5'- diphosphate (GDP)	Nucleotide	Purine Metabolism, Guanine containing	2848	LC/MS Neg	346	639	442.017	43139-22-6	8977	C00035	HMDB01201	1.415	0.9317	1.7368	1.6979	1.5804	1.8211	2.2234	2.0093	0.3192	0.3189	0.5585	1.0683	0.6847	0.6562	0.7022	0.3173
2646	guanosine 5'- monophosphate (5'-GMP)	Nucleotide	Purine Metabolism, Guanine containing	2849	LC/MS Pos Early	347	800	364.065	5550-12-09	6804	C00144	HMDB01397	1.5308	0.8772	1.5178	1.7356	1.9497	1.5762	1.7588	1.7156	0.559	0.1618	0.6511	0.7851	0.8728	0.7467	0.8152	1.1228
2644	guanosine 5'-triphosphate	Nucleotide	Purine Metabolism, Guanine containing	2847	LC/MS Neg	345	592	521.983	373-49-9	6830	C00044	HMDB01273	0.7859	1.0225	2.0084	2.301	1.3729	2.5348	2.8823	2.9815	0.2264	0.5022	0.5569	1.5347	0.7394	0.9775	0.7277	0.2582
2775	gulonic acid*	Cofactors and Vitamins	Ascorbate and Aldarate Metabolism	46957	LC/MS Polar	100001586	2750	195.051	20246-53-1	9794176			0.4663	0.3175	0.3744	0.4309	0.3632	0.5598	0.4326	0.5193	5.2449	1.4402	5.1585	4.5089	4.3417	4.309	5.27	3.8272
2811	heme	Cofactors and Vitamins	Hemoglobin and Porphyrin Metabolism	41754	LC/MS Pos Late	100001386	1124	616.176	14875-96-8	26945	C00032	HMDB03178	0.9602	1.4862	1.1033	2.6191	1.9795	1.5637	2.3589	1.0398	0.5345	0.3814	1.0938	0.5894	0.7025	0.2853	0.2282	0.3453
1262	hexanoylcarnitine	Lipid	Fatty Acid Metabolism(Acyl Carnitine)	32328	LC/MS Pos Late	100000781	850	260.186	6920-35-0	6426853		HMDB00705	1.2751	1.4938	1.5836	1.9517	1.5988	1.6283	1.6828	1.4665	0.5822	0.4791	0.5479	0.6627	0.7127	0.7249	0.5128	0.5834
1250	hexanoylglycine	Lipid	Fatty Acid Metabolism(Acyl Glycine)	35436	LC/MS Neg	100001527	2900	172.098	24003-67-6	99463		HMDB00701	0.6074	0.3192	0.267	0.2747	0.3571	0.3636	0.664	0.4216	3.2961	2.4128	1.336	1.9271	1.9249	1.971	2.9514	3.0987
2842	hippurate	Xenobiotics	Benzoate Metabolism	15753	LC/MS Neg	100000014	2106.9	178.051	495-69-2	464	C01586	HMDB00714	0.1238	0.0903	0.1468	0.1518	0.0855	0.1274	0.0268	0.0297	5.0179	1.8482	5.3873	4.667	3.334	3.8726	2.4431	2.2931
69	histamine	Amino Acid	Histidine Metabolism	1574	LC/MS Pos Early	354	3035	112.087	51-45-6	774	C00388	HMDB00870	0.4421	0.3146	0.4823	0.6178	0.5338	0.511	0.5506	0.7085	3.3065	1.2915	2.6959	3.6027	3.5258	3.4683	4.7912	4.6611
56	histidine	Amino Acid	Histidine Metabolism	59	LC/MS Pos Early	355	2707	156.077	5934-29-2	6274	C00135	HMDB00177	1.4389	0.99	1.1846	1.3282	1.2736	1.4531	0.6835	0.8977	0.8163	0.5673	0.8953	1.01	1.3903	0.8797	0.8714	1.1674
355	homoarginine	Amino Acid	Urea cycle; Arginine and Proline Metabolism	22137	LC/MS Pos Early	100000961	2882	189.135	156-86-5	9085	C01924	HMDB00670	1.2532	0.9637	0.9742	0.8929	1.0498	1.2137	1.2897	1.9113	1.04	0.2489	0.688	0.6055	0.6149	0.641	1.1039	1.0258
356	homocitrulline	Amino Acid	Urea cycle; Arginine and Proline Metabolism	22138	LC/MS Pos Early	100000963	1908	190.119	1190-49-4	65072	C02427	HMDB00679	1.0135	0.5931	1.1711	0.7862	0.6808	1.2937	1.0504	0.9276	1.0249	0.4562	1.172	0.8129	1.1279	0.8702	1.2163	0.9865
18	homoserine	Amino Acid	Glycine, Serine and Threonine Metabolism	18351	LC/MS Polar	100000458	2875.8	118.051	672-15-1	12647	C00263	HMDB00719	0.5282	0.5261	1.6356	1.7234	1.0908	1	1.6391	1.5599	0.5478	0.5261	0.7888	1.2823	0.6599	1.2435	0.6686	0.6778
3137	homostachydrine*	Xenobiotics	Food Component/Plant	33009	LC/MS Pos Early	100001550	1750	158.118	1195-94-4	441447	C08283	HMDB33433	0.3652	0.41	0.4515	0.5065	0.4909	0.9951	0.857	0.6034	2.0709	1.0049	2.2935	1.5784	2.4762	2.7087	2.1341	1.5892
159	homovanillate sulfate	Amino Acid	Phenylalanine and Tyrosine Metabolism	38349	LC/MS Neg	100002250	1047	261.007	38339-06-9	29981063		HMDB11719	0.2977	0.2489	0.1976	0.1957	0.1632	0.2318	0.2703	0.3148	11.099	1.6852	6.5571	5.9782	7.1008	8.1034	11.4011	9.43
3444	hydroquinone sulfate	Xenobiotics	Drug	35322	LC/MS Neg	100001604	1395	188.986	123-31-9	161220	C00530	HMDB02434	0.3702	0.3702	0.3702	0.3702	0.3702	0.3702	0.3702	0.3702	1.0707	0.3702	1.0387	0.7236	1.1981	1.1627	0.9613	0.7726
339	hypotaurine	Amino Acid	Methionine, Cysteine, SAM and Taurine Metabolism	590	LC/MS Pos Early	358	724	110.027	300-84-5	107812	C00519	HMDB00965	2.2569	1.6056	1.1995	1.5129	1.4937	1.5585	0.8836	1.1164	0.7243	0.4604	0.4294	0.7831	0.8437	0.6065	0.6005	1.1436
2597	hypoxanthine	Nucleotide	Purine Metabolism, (Hypo)Xanthine/Inosine containing	3127	LC/MS Neg	171	1291.2	135.031	68-94-0	790	C00262	HMDB00157	1.6072	1.4245	1.9256	2.8998	1.8882	1.6117	1.3059	1.1759	0.4229	0.2156	0.3798	0.7593	0.8241	0.7988	0.4178	0.8207
68	imidazole lactate	Amino Acid	Histidine Metabolism	15716	LC/MS Pos Early	100000263	2040	157.061	14403-45-3	440129	C05568	HMDB02320	0.6631	0.6199	0.6892	0.863	0.6431	0.8419	0.5175	0.5752	2.037	1.1543	1.137	1.3908	1.251	1.2423	1.8953	2.2878
67	imidazole propionate	Amino Acid	Histidine Metabolism	40730	LC/MS Pos Early	100003434	2263	141.066	1074-59-5	70630		HMDB02271	0.2926	0.2376	0.3994	0.4571	0.2997	0.431	0.2606	0.2241	5.0296	1.5429	3.5399	3.3592	2.9237	3.7522	3.7305	3.9781
249	indole-3-carboxylic acid	Amino Acid	Tryptophan Metabolism	38116	LC/MS Neg	100002185	1708.8	160.04	771-50-6	69867	C19837	HMDB03320	0.3081	0.3081	0.3081	0.3081	0.3081	0.3081	0.3705	0.3081	1	0.3081	0.777	1.1177	0.7619	1.1097	1.9551	1.7075
214	indoleacetate	Amino Acid	Tryptophan Metabolism	27513	LC/MS Neg	100001034	2200	174.056	6505-45-9	802	C00954	HMDB00197	0.2381	0.2381	0.2381	0.2381	0.2381	0.2381	0.6053	0.8538	1.0253	0.2381	0.7171	1.5349	0.9747	1.1924	1.7216	1.679
213	indolelactate	Amino Acid	Tryptophan Metabolism	18349	LC/MS Neg	100000463	2286	204.067	832-97-3	92904	C02043	HMDB00671	0.4285	0.2832	0.4318	0.4542	0.2763	0.3759	0.9251	0.8003	4.1577	1.0749	1.2752	2.3968	1.3224	1.936	4.9669	4.9207
2596	inosine	Nucleotide	Purine Metabolism, (Hypo)Xanthine/Inosine containing	1123	LC/MS Neg	361	1602.1	267.073	58-63-9	6021	C00294	HMDB00195	1.9672	2.4228	1.3355	1.6137	1.5738	1.1634	0.9394	0.9088	0.4673	0.1223	0.4435	1.0377	0.9623	0.7103	0.5984	1.1475
2595	inosine 5'-monophosphate (IMP)	Nucleotide	Purine Metabolism, (Hypo)Xanthine/Inosine containing	2133	LC/MS Pos Early	362	650	349.054	4691-65-0	8582	C00130	HMDB00175	2.5442	0.8473	1.4417	1.4606	1.8184	1.3393	1.1527	1.4356	0.2267	0.0934	0.2945	0.6683	0.4657	0.4766	0.4439	1.3033
1443	inositol 1-phosphate (I1P)	Lipid	Inositol Metabolism	43849	LC/MS Polar	370	4785	259.022	573-35-3;106032-59-1	440194	C04006	HMDB00213	1.0207	0.1323	1.8521	1.5021	1.7899	2.8802	2.5819	3.0518	0.3515	0.1323	0.6807	0.5747	1	0.808	0.7564	0.7194
830	Isobar: fructose 1,6-diphosphate, glucose 1,6-diphosphate, myo-inositol 1,4 or 1,3-diphosphate	Carbohydrate	Glycolysis, Gluconeogenesis, and Pyruvate Metabolism	46896	LC/MS Neg	100002180	551	338.989					1.7322	1.072	2.6109	1.3218	2.5716	2.2015	1.6978	2.5498	0.6019	0.5709	0.5291	0.928	0.8179	0.6469	0.9241	0.6947
300	isobutyrylcarnitine	Amino Acid	Leucine, Isoleucine and Valine Metabolism	33441	LC/MS Pos Early	100001055	2810	232.154	25518-49-4	168379		HMDB00736	1.8464	1.1061	2.0671	2.6086	1.5405	1.8321	0.7256	0.5171	0.3972	0.2279	0.8659	0.9437	1.4733	1.0563	0.4149	0.424
1011	isocitrate	Energy	TCA Cycle	12110	LC/MS Pos Early	1206	773	210.061	20226-99-7	1198	C00311	HMDB00193	1.2564	1.7047	0.8943	1.4347	1.1403	0.5397	1.2348	0.497	1.0896	0.7696	0.8652	0.8172	0.8354	0.9104	1.3914	1.2261
284	isoleucine	Amino Acid	Leucine, Isoleucine and Valine Metabolism	1125	LC/MS Pos Early	376	2800	132.102	73-32-5	6306	C00407	HMDB00172	1.2498	1.0944	1.5419	1.5706	1.3252	1.331	1.2703	1.3616	0.4683	0.3817	0.5951	0.7274	0.9042	0.6687	0.7868	0.9056
594	isoleucylglycine	Peptide	Dipeptide	40008	LC/MS Pos Early	100003169	2719	189.123	868-28-0	342532			1.0124	0.96	1.0659	1.0378	0.99	1.0411	0.9021	0.9883	0.8966	0.2738	0.7927	0.8818	1.01	1.1401	1.1303	1.1545
263	isovalerylcarnitine	Amino Acid	Leucine, Isoleucine and Valine Metabolism	34407	LC/MS Pos Early	100001393	3085	246.17	31023-24-2	6426851		HMDB00688	1.8516	1.0728	1.6775	2.0351	1.1529	1.1928	0.7619	0.2906	0.6183	0.2618	0.9824	0.9032	1.0176	1.0611	0.6112	0.8252
262	isovalerylglycine	Amino Acid	Leucine, Isoleucine and Valine Metabolism	35107	LC/MS Neg	100001452	1950	158.082	16284-60-9	546304		HMDB00678	0.2552	0.2976	0.2873	0.301	0.2987	0.3012	0.5311	0.4905	3.1665	1.4689	4.2602	3.6346	3.3843	4.1198	4.9036	3.987
220	kynurenate	Amino Acid	Tryptophan Metabolism	1417	LC/MS Neg	98	2224	188.035	492-27-3	3845	C01717	HMDB00715	0.1029	0.0909	0.1036	0.1021	0.0909	0.1131	0.6999	0.68	8.4338	1.3001	2.4092	3.3306	3.4086	3.6476	12.0347	11.5404
219	kynurenine	Amino Acid	Tryptophan Metabolism	15140	LC/MS Pos Early	100000265	2739	209.092	2922-83-0	161166	C00328	HMDB00684	0.9553	0.7984	0.9779	0.9564	0.9459	1.141	4.4304	3.5404	1.1453	0.6122	0.8579	1.0312	1.0221	0.7778	1.9712	2.7087
840	lactate	Carbohydrate	Glycolysis, Gluconeogenesis, and Pyruvate Metabolism	527	LC/MS Polar	482	1468.8	89.0244	79-33-4	612	C00186	HMDB00190	1.2435	1.1153	1.457	2.018	1.4186	1.6801	1.2056	1.0189	0.5027	0.3027	0.5008	0.7704	0.9811	0.7587	0.5379	0.696
895	lactose	Carbohydrate	Disaccharides and Oligosaccharides	567	LC/MS Polar	393	3500	387.114	5965-66-2	84571	C00243	HMDB00186	0.1035	0.0625	0.0326	0.0326	0.1605	0.44	0.0326	0.0326	3.5575	0.8482	2.4315	1.7636	1.4082	1.4741	1.0069	1
3704	lanthionine	Xenobiotics	Chemical	42002	LC/MS Pos Early	100003892	1730	209.059	3183-08-02	6994972;98504			0.8487	1.0607	0.8203	0.9827	0.7063	0.6249	0.6651	0.6714	1.0173	0.2969	1.5031	1.4341	1.1373	1.0433	1.3442	1.0404
1268	laurylcarnitine	Lipid	Fatty Acid Metabolism(Acyl Carnitine)	34534	LC/MS Pos Late	100001392	1235	344.28	25518-54-1	10427569		HMDB02250	1.5829	1.2617	2.2405	2.2986	2.0574	2.0405	1.8447	1.7621	0.6353	0.3298	0.6773	0.5937	0.7209	0.7383	0.5409	0.4857
255	leucine	Amino Acid	Leucine, Isoleucine and Valine Metabolism	60	LC/MS Pos Early	397	2864	132.102	61-90-5	6106	C00123	HMDB00687	1.285	1.0853	1.4834	1.5464	1.4272	1.4098	1.0617	1.1357	0.4795	0.2684	0.566	0.7671	0.9383	0.7016	0.7203	0.8879
773	leucylglutamine*	Peptide	Dipeptide	48189	LC/MS Pos Early	100003183	2620	260.161		4305457			1.6052	1.0138	2.2921	2.1268	2.6856	2.566	1.8732	2.5538	0.5808	0.1082	0.5662	0.6424	0.985	0.9862	0.8613	0.8947
612	leucylglycine	Peptide	Dipeptide	40045	LC/MS Pos Early	100003185	2778	189.123	686-50-0	79070			1.0481	0.7874	1.6587	1.2947	1.6574	1.7774	1.3066	1.727	1.0514	0.269	0.6986	0.6069	0.7706	0.9064	0.9519	0.8132
1085	linoleate (18:2n6)	Lipid	Polyunsaturated Fatty Acid (n3 and n6)	1105	LC/MS Neg	180	5535	279.233	60-33-3	5280450	C01595	HMDB00673	1.9035	0.9837	1.3937	1.361	1.5163	1.4008	1.7193	1.3785	0.4374	0.1734	0.4538	0.6485	0.6642	0.5151	0.5218	1.0163
1087	linolenate [alpha or gamma; (18:3n3 or 6)]	Lipid	Polyunsaturated Fatty Acid (n3 and n6)	34035	LC/MS Neg	100001337	5450	277.217		5280934	C06426	HMDB03073	1.6875	1.2397	1.3146	1.1235	1.6453	1.3629	1.7341	1.3186	0.3782	0.1621	0.3826	0.5742	0.7619	0.686	0.5769	0.8765
1273	linoleoylcarnitine*	Lipid	Fatty Acid Metabolism(Acyl Carnitine)	46223	LC/MS Pos Late	100003151	1430	424.342	36816-10-1	6450015		HMDB06469	1.62	1.3968	2.2329	2.775	1.7388	1.9151	2.4453	1.835	0.4206	0.2339	0.5166	0.6032	0.5776	0.5983	0.5592	0.5461
78	lysine	Amino Acid	Lysine Metabolism	1301	LC/MS Pos Early	407	2850	147.113	56-87-1	5962	C00047	HMDB00182	1.1933	0.9388	1.0405	1.1694	1.2211	1.2941	1.2314	1.3552	0.9559	0.2983	0.8296	0.7624	0.9136	0.8109	1.0056	0.9944
1017	malate	Energy	TCA Cycle	1303	LC/MS Neg	409	615.6	133.014	6915-15-7	525	C00149	HMDB00156	1.0116	0.9425	0.8571	0.9884	0.9845	1.0376	0.9638	0.8892	1.8666	0.6387	1.3135	1.2386	1.078	0.9329	1.746	1.8323
1167	maleate	Lipid	Fatty Acid, Dicarboxylate	20676	LC/MS Polar	100000707	2510	115.004	110-16-7	444266	C01384	HMDB00176	0.4772	0.6147	0.3802	0.5345	0.5147	0.6066	0.4794	0.4427	5.5304	1.3853	2.3882	1.9302	2.104	2.032	3.7136	3.9575
1228	malonate	Lipid	Fatty Acid Synthesis	15872	LC/MS Polar	818	3447	103.004	141-82-2;26522-22-85-0	867	C00383	HMDB00691	0.4475	0.3983	0.3909	0.3885	0.3625	0.467	0.5405	0.5068	2.9228	1.4595	2.964	2.858	2.2258	2.4406	3.3835	3.3954
1227	malonylcarnitine	Lipid	Fatty Acid Synthesis	37059	LC/MS Pos Early	100001526	2086	248.113	853728-01-5	22833583		HMDB02095	0.9719	0.7117	0.9939	1.0067	0.8773	0.8437	1.0497	1.0096	1.1189	0.3789	1.1301	1.0342	0.7259	0.8373	1.172	1.0061
891	maltose	Carbohydrate	Glycogen Metabolism	15586	LC/MS Polar	913	3329.4	387.114	6363-53-7	10991489	C00208	HMDB00163	0.2451	0.0625	0.0625	0.0946	0.0625	0.1664	0.0625	0.0625	1.4463	0.0625	1.0085	1	1.0393	0.8756	1.5841	1.351
888	maltotriose	Carbohydrate	Glycogen Metabolism	44688	LC/MS Neg	100000276	812	503.162	1109-28-0	439586	C01835	HMDB01262	1.4296	0.9286	0.6773	0.6467	1.2189	1.2619	1.0526	1.1246	0.9908	0.1652	0.8554	0.9364	1.0092	0.9202	1.3821	2.3102
932	mannitol/sorbitol	Carbohydrate	Fructose, Mannose and Galactose Metabolism	46142	LC/MS Polar	100001740	2260	181.072		5780	C01507	HMDB00247	1.889	1.3182	1.6623	2.2301	1.3621	2.1026	2.3881	2.7797	0.5196	0.2016	0.5058	0.6818	0.554	0.5133	0.5904	0.6305
933	mannose	Carbohydrate	Fructose, Mannose and Galactose Metabolism	48153	LC/MS Polar	803	2200	225.062	3458-28-4	18950	C00159	HMDB00169	0.6741	0.6368	0.7834	0.9838	0.8658	1.0162	0.9247	0.9647	1.1953	0.3029	1.3228	1.3538	1.273	1.1099	1.7154	2.0004
1096	mead acid (20:3n9)	Lipid	Polyunsaturated Fatty Acid (n3 and n6)	35174	LC/MS Neg	100001472	5650	305.249	20590-32-3	5312531		HMDB10378	1.4823	1	1.1454	1.3092	1.4704	1.1996	2.031	1.4293	0.3227	0.293	0.293	0.47	0.5537	0.52	0.5524	0.7585
1025	mesaconate (methylfumarate)	Energy	TCA Cycle	18493	LC/MS Polar	100000446	3000	129.019	498-24-8	638129	C01732	HMDB00749	0.4593	0.5394	0.7353	0.8934	0.6924	0.9108	0.5521	1	2.7218	0.4593	1.5291	1.5516	1.216	1.6787	2.4311	1.5388
312	methionine	Amino Acid	Methionine, Cysteine, SAM and Taurine Metabolism	1302	LC/MS Pos Early	415	2526	150.058	63-68-3	6137	C00073	HMDB00696	1.6881	0.9097	1.3354	1.3016	1.3582	1.4854	1.1918	1.1838	0.6924	0.2938	0.6115	0.7491	0.9271	0.7796	0.7887	1.0729
317	methionine sulfoxide	Amino Acid	Methionine, Cysteine, SAM and Taurine Metabolism	18374	LC/MS Pos Early	100000039	1272	166.053	3226-65-1	158980	C02989	HMDB02005	1.263	0.3404	1.0055	0.9087	0.9945	1.3017	1.3849	1.3335	0.994	0.3815	0.9787	0.8184	1.1768	0.9472	1.1431	1.2722
3243	methyl glucopyranoside (alpha + beta)	Xenobiotics	Food Component/Plant	46144	LC/MS Pos Early	100005864	832	212.113					1.3248	1.6204	2.4361	2.0988	1.984	2.5076	1.5129	1.4344	0.4886	0.3321	0.4878	0.6492	0.6752	0.6553	0.4699	0.5755
1247	methylmalonate (MMA)	Lipid	Fatty Acid Metabolism (also BCAA Metabolism)	1496	LC/MS Polar	418	3078.4	117.019	516-05-2	487	C02170	HMDB00202	0.5415	0.2892	0.4041	0.5988	0.3705	0.4934	0.384	0.4219	3.8198	1.4012	2.6665	2.4132	2.5372	2.4352	3.8288	3.464
2731	methylphosphate	Nucleotide	Purine and Pyrimidine Metabolism	37070	LC/MS Polar	100001805	3760.1	110.985	7023-27-0	13130		HMDB61711	1.6713	1.1314	1.8317	1.8695	1.2235	2.147	1.3924	1.4773	0.392	0.0804	0.4541	0.8503	0.8686	0.5823	0.5304	0.7026
276	methylsuccinate	Amino Acid	Leucine, Isoleucine and Valine Metabolism	15745	LC/MS Polar	2051	2800	131.035	498-21-5	10349		HMDB01844	0.4723	0.5016	0.5153	0.5321	0.5116	0.684	0.8716	1.0517	3.1609	0.9483	2.675	2.7376	2.33	2.9416	4.0589	2.7738
1435	myo-inositol	Lipid	Inositol Metabolism	1124	LC/MS Polar	363	3506.3	225.062	87-89-8	892	C00137	HMDB00211	1.6742	1.0803	1.9313	1.9436	1.8757	2.2754	2.1982	2.5049	0.6403	0.2602	0.8214	0.8177	0.8718	0.8073	0.8428	0.9197
1043	myristoleate (14:1n5)	Lipid	Long Chain Fatty Acid	32418	LC/MS Neg	100001198	5346.9	225.186	544-64-9	5281119	C08322	HMDB02000	1.8154	1.1964	1.1684	1.1431	1.6209	1.3314	2.4802	1.7211	0.5597	0.3675	0.6083	0.6321	0.6184	0.6075	0.6633	0.8569
1269	myristoylcarnitine	Lipid	Fatty Acid Metabolism(Acyl Carnitine)	33952	LC/MS Pos Late	100001270	1350	372.311	18822-89-4	53477791		HMDB05066	1.6719	1.2679	1.9796	2.0793	2.4312	2.0578	2.2339	1.8598	0.6556	0.2892	0.6296	0.6081	0.7117	0.7321	0.7209	0.664
3166	N-(2-furoyl)glycine	Xenobiotics	Food Component/Plant	31536	LC/MS Neg	100001086	1525.8	168.03	5657-19-2;5657-19-2	21863		HMDB00439	0.2492	0.2615	0.1391	0.1729	0.3448	0.3706	0.2889	0.3156	5.2385	1.6294	5.244	4.6892	6.7385	7.9594	5.6192	4.8134
2756	N1-Methyl-2-pyridone-5-carboxamide	Cofactors and Vitamins	Nicotinate and Nicotinamide Metabolism	40469	LC/MS Pos Early	100001468	1250	153.066	701-44-0	69698	C05842	HMDB04193	0.2486	0.1866	0.3711	0.5413	0.2849	0.3349	0.8551	0.6584	2.9757	1.1449	2.8872	2.6789	2.0892	1.9711	4.1178	3.8126
2624	N1-methyladenosine	Nucleotide	Purine Metabolism, Adenine containing	15650	LC/MS Pos Early	1242	2120	282.12	15763-06-1	27476	C02494	HMDB03331	0.4699	0.3058	0.3767	0.3664	0.3427	0.4082	0.5975	0.6146	5.2573	1.3854	5.3383	4.6383	4.4355	5.4946	6.4531	5.499
2660	N2,N2-dimethylguanosine	Nucleotide	Purine Metabolism, Guanine containing	35137	LC/MS Pos Early	100001412	2210	312.13	2140-67-2	92919		HMDB04824	0.4827	0.3037	0.2934	0.36	0.3673	0.3094	0.5251	0.5538	4.4401	1.4462	2.9581	3.9003	3.3034	3.5663	5.9262	5.6646
365	N2,N5-diacetylornithine	Amino Acid	Urea cycle; Arginine and Proline Metabolism	43591	LC/MS Neg	100004575	1367	215.104	39825-23-5	10398396			0.6424	0.6424	0.6424	0.6424	0.6424	0.6424	0.6424	0.6424	1	0.6424	0.7664	0.8202	1.2428	1.5863	1.2229	0.6424
79	N2-acetyllysine	Amino Acid	Lysine Metabolism	36751	LC/MS Polar	100001721	3372.6	187.109	1946-82-3	92907	C12989	HMDB00446	0.7032	0.4635	0.5859	0.7563	0.7354	0.9312	1.0688	0.8761	1.4718	0.3462	1.3006	1.3046	1.3781	1.7272	2.4433	2.1626
2659	N2-methylguanosine	Nucleotide	Purine Metabolism, Guanine containing	35133	LC/MS Neg	100001467	1988	296.1	2140-77-4	3035422		HMDB05862	0.2562	0.169	0.215	0.169	0.4095	0.2069	0.2586	0.5283	6.6741	1	4.8262	4.9403	5.633	6.7477	9.7943	7.1538
2714	N4-acetylcytidine	Nucleotide	Pyrimidine Metabolism, Cytidine containing	35130	LC/MS Pos Early	100001413	1580	286.103	3768-18-1	107461		HMDB05923	0.043	0.3528	0.2895	0.4364	0.2796	0.2592	0.5741	0.57	3.7862	1.4259	3.7148	3.8115	2.7421	3.4487	5.5395	3.9991
82	N6,N6,N6-trimethyllysine	Amino Acid	Lysine Metabolism	1498	LC/MS Pos Early	189	2825	189.16	23284-33-5	440120	C03793	HMDB01325	0.5749	0.4224	0.6141	0.557	0.6124	0.6659	1.0178	0.9822	4.0379	0.8153	4.1645	3.3995	3.6072	4.3748	6.1546	4.7609
80	N6-acetyllysine	Amino Acid	Lysine Metabolism	36752	LC/MS Polar	100001734	2612.6	187.109	692-04-6	92832	C02727	HMDB00206	0.7596	0.8095	0.5938	0.777	0.8174	0.9697	0.8619	1.0303	2.0387	0.3866	2.1618	2.0796	2.4892	1.8945	4.3027	3.5512
2634	N6-carbamoylthreonyladenosine	Nucleotide	Purine Metabolism, Adenine containing	35157	LC/MS Pos Early	100001415	2008	413.142	24719-82-2	161466		HMDB41623	0.4523	0.3302	0.3625	0.3662	0.3253	0.3196	0.5868	0.6274	3.8522	1.3726	4.4997	4.7202	4.4591	4.5228	5.8871	4.9475
1003	N6-carboxymethyllysine	Carbohydrate	Advanced Glycation End-product	36713	LC/MS Pos Early	100001768	2592	205.118	5746-04-03				0.5405	0.7159	0.594	0.8117	0.863	1.137	0.8554	0.6693	2.5338	0.3945	1.9381	1.3623	1.8405	2.1692	2.4993	1.8198
2625	N6-methyladenosine	Nucleotide	Purine Metabolism, Adenine containing	37114	LC/MS Pos Early	213	2264	282.12	1867-73-8	102175		HMDB04044	0.2814	0.2814	0.2814	0.2814	0.2814	0.2814	0.2814	0.2814	0.8764	0.2814	0.9946	1.0054	1.2026	1.3896	1.1113	0.915
2643	N6-succinyladenosine	Nucleotide	Purine Metabolism, Adenine containing	48130	LC/MS Neg	100001664	980	382.1	4542-23-8			HMDB00912	1.7173	0.9884	0.9616	0.8305	1.3602	0.9508	0.7479	0.6778	1.2272	0.1172	0.9283	1.0116	1.1792	1.2995	1.3932	1.5041
61	N-acetyl-1-methylhistidine*	Amino Acid	Histidine Metabolism	43255	LC/MS Pos Early	100004299	2100	212.103					0.5243	0.3745	0.3747	0.2823	0.3863	0.4423	0.3814	0.3489	7.2324	2.0041	6.7471	5.9604	1.4757	10.5369	3.3762	3.057
60	N-acetyl-3-methylhistidine*	Amino Acid	Histidine Metabolism	43256	LC/MS Neg	100002204	1360	210.088	37841-04-6	193270			0.7217	0.7217	0.7217	0.7217	0.7217	0.7217	0.7217	0.7217	1.6142	0.7217	0.8454	0.7217	0.7427	1.0458	1.2945	1
26	N-acetylalanine	Amino Acid	Alanine and Aspartate Metabolism	1585	LC/MS Polar	1110	1564.8	130.051	97-69-8	88064	C02847	HMDB00766	0.9798	0.5813	0.6192	0.7044	1.0202	0.8968	0.643	0.6279	2.7934	0.8089	1.9769	1.2992	1.5014	1.3887	1.9271	2.2094
361	N-acetylarginine	Amino Acid	Urea cycle; Arginine and Proline Metabolism	33953	LC/MS Pos Early	100001266	2245	217.13	155-84-0	67427	C02562	HMDB04620	0.5608	0.3586	0.3576	0.4744	0.4545	0.4682	0.5015	0.5975	5.5903	1.4025	3.7431	3.8876	3.8914	4.3311	6.9581	6.7332
31	N-acetylasparagine	Amino Acid	Alanine and Aspartate Metabolism	33942	LC/MS Polar	100001257	2250	173.057	4033-40-3	99715		HMDB06028	0.6594	0.3092	0.5151	0.4862	0.538	0.7845	0.3857	0.3412	3.9165	1.2155	2.9257	2.6004	2.765	2.4464	4.263	4.0974
32	N-acetylaspartate (NAA)	Amino Acid	Alanine and Aspartate Metabolism	22185	LC/MS Polar	100000787	3143	174.041	997-55-7;997-55-7	65065	C01042	HMDB00812	0.9735	0.7361	1.2571	1.2185	0.8776	1.6666	1.4295	1.5489	1.0265	0.2543	0.7915	0.9565	0.8435	0.8044	1.5122	1.3541
43	N-acetyl-aspartyl-glutamate (NAAG)	Amino Acid	Glutamate Metabolism	35665	LC/MS Pos Early	100001612	1035	305.098	3106-85-2	5255	C12270	HMDB01067	0.3309	0.3309	0.5424	0.7595	0.4459	0.3668	1	0.8794	2.7749	0.564	2.8855	1.5997	2.5568	1.8036	3.3928	2.8806
435	N-acetylcarnosine	Peptide	Dipeptide Derivative	43488	LC/MS Pos Early	100004046	2141	269.124	56353-15-2	9903482		HMDB12881	0.0803	0.0803	0.1602	0.6141	0.2025	0.2088	0.4096	0.3405	3.1469	1	4.0639	3.7228	2.9871	3.9637	3.7834	3.2877
376	N-acetylcitrulline	Amino Acid	Urea cycle; Arginine and Proline Metabolism	48434	LC/MS Neg	100001577	940	216.099	33965-42-3	656979	C15532	HMDB00856	0.4082	0.3953	0.3063	0.3402	0.2843	0.5253	0.3177	0.4559	4.9221	1.4747	3.259	3.3124	4.4045	3.6996	4.9639	5.6094
982	N-acetyl-glucosamine 1-phosphate	Carbohydrate	Aminosugar Metabolism	15741	LC/MS Polar	1212	4052	300.049	31281-59-1	440364	C04256	HMDB01367	1.288	1.7759	1.418	1.7834	1.2058	1.8712	1.5168	1.3485	0.4644	0.0939	0.5143	0.7138	0.7942	0.5975	0.5005	0.6498
981	N-acetylglucosamine 6-phosphate	Carbohydrate	Aminosugar Metabolism	15107	LC/MS Polar	1213	4114	300.049	102029-88-9	439219	C00357	HMDB02817	1.0216	0.871	0.9441	1.3131	1.0141	1.1514	1.1137	0.9049	0.5745	0.1306	0.6549	1.1574	1.3008	0.9859	0.6546	1.0647
999	N-acetylglucosaminylasparagine	Carbohydrate	Aminosugar Metabolism	48149	LC/MS Pos Early	1215	1212	336.14	2776-93-4	123826	C04540	HMDB00489	0.864	0.7232	1.0038	1.2406	1.286	1.0506	1.2326	1.2221	0.7688	0.296	0.9962	0.9506	0.8559	0.8786	1.3566	1.1447
41	N-acetylglutamate	Amino Acid	Glutamate Metabolism	15720	LC/MS Pos Early	100000282	1050	190.071	5817-08-03	70914	C00624	HMDB01138	0.372	0.372	0.561	0.617	0.4943	0.5511	0.712	0.5997	1.7718	1.4239	1.9683	1.6331	1.6765	1	1.1457	1.2141
42	N-acetylglutamine	Amino Acid	Glutamate Metabolism	33943	LC/MS Pos Early	100001253	845	189.087	2490-97-3	182230	C02716	HMDB06029	0.5027	0.3386	0.438	0.4415	0.485	0.615	0.3264	0.3292	3.0262	1.385	2.4425	2.1561	2.5204	2.5579	2.7464	2.6117
2	N-acetylglycine	Amino Acid	Glycine, Serine and Threonine Metabolism	27710	LC/MS Pos Early	100001006	826	118.05	543-24-8	10972		HMDB00532	1.1144	0.7997	1.4304	0.9789	1.2353	1.9388	1.5067	1.6287	1.1874	0.6288	0.8063	0.6373	0.7485	0.6712	0.7285	1.0211
57	N-acetylhistidine	Amino Acid	Histidine Metabolism	33946	LC/MS Pos Early	100001293	2065	198.087	39145-52-3	75619	C02997	HMDB32055	0.6929	0.4451	0.5837	0.7754	0.7482	0.8033	0.2166	0.3696	1.6352	1.1967	1.6768	1.53	1.5566	1.2841	1.4213	1.5215
286	N-acetylisoleucine	Amino Acid	Leucine, Isoleucine and Valine Metabolism	33967	LC/MS Neg	100001276	2325	172.098	3077-46-1	2802421			0.8297	0.6411	0.3788	0.4514	0.7908	0.6697	0.5875	0.6978	2.7063	1.1703	2.3438	1.7246	1.8115	1.5286	2.129	2.5774
256	N-acetylleucine	Amino Acid	Leucine, Isoleucine and Valine Metabolism	1587	LC/MS Neg	1082	2400	172.098	1188-21-2	70912	C02710	HMDB11756	0.8677	0.5349	0.6811	0.7252	0.8681	0.8024	0.5805	0.5917	2.8831	1.1723	2.3053	1.6162	1.5744	1.1319	1.839	2.2402
313	N-acetylmethionine	Amino Acid	Methionine, Cysteine, SAM and Taurine Metabolism	1589	LC/MS Neg	1083	1787	190.054	65-82-7	448580	C02712	HMDB11745	1.8952	1.4299	0.9889	1.1385	1.6385	1.0447	1.2246	1.0111	0.8647	0.2968	0.6554	0.7914	0.8675	0.8012	0.7387	1.083
988	N-acetylneuraminate	Carbohydrate	Aminosugar Metabolism	32377	LC/MS Polar	1162	3072.6	308.099	131-48-6	439197	C00270	HMDB00230	0.3895	0.3177	0.4088	0.4206	0.4048	0.585	0.5328	0.5259	4.6226	1.415	5.1688	4.2588	4.3163	4.161	5.0702	3.9818
107	N-acetylphenylalanine	Amino Acid	Phenylalanine and Tyrosine Metabolism	33950	LC/MS Neg	100001256	2597	206.082	2018-61-3	74839	C03519	HMDB00512	0.9985	0.59	0.8753	0.6453	0.7687	1.0139	0.8832	0.7725	2.166	0.642	1.0015	1.0458	1.2095	1.1541	1.314	1.0489
394	N-acetylputrescine	Amino Acid	Polyamine Metabolism	37496	LC/MS Pos Early	192	2230	131.118	18233-70-0	122356	C02714	HMDB02064	0.3298	0.2608	0.2111	0.2796	0.28	0.3162	0.1962	0.2398	4.9047	1.6702	4.5944	4.2772	4.4969	4.8305	5.2926	4.5096
10	N-acetylserine	Amino Acid	Glycine, Serine and Threonine Metabolism	37076	LC/MS Pos Early	100001851	811	148.06	97-14-3	65249		HMDB02931	0.4605	0.4473	0.5237	0.5583	0.6321	0.6659	0.4864	0.4353	2.6549	1.3341	2.091	1.4548	1.5427	1.6802	1.9367	2.3076
341	N-acetyltaurine	Amino Acid	Methionine, Cysteine, SAM and Taurine Metabolism	48187	LC/MS Neg	100005466	800	166.018		159864			0.3254	0.2445	0.6742	0.3265	0.5023	0.8447	0.7073	0.9784	2.9188	1.0216	2.4488	2.2913	2.4299	2.6828	3.2653	2.769
15	N-acetylthreonine	Amino Acid	Glycine, Serine and Threonine Metabolism	33939	LC/MS Polar	100001274	1700	160.062	17093-74-2	152204			0.6165	0.4347	0.5804	0.6399	0.6132	0.8891	0.7434	0.8047	4.5279	1.1109	3.7432	3.1198	3.0677	3.5055	6.2731	5.0228
120	N-acetyltyrosine	Amino Acid	Phenylalanine and Tyrosine Metabolism	32390	LC/MS Neg	100001104	1680	222.077	537-55-3	68310		HMDB00866	0.9863	0.4236	0.788	0.5459	0.7658	1.0137	0.5768	0.7458	5.0374	0.822	2.4552	1.8443	2.2667	2.3467	2.1026	1.8624
297	N-acetylvaline	Amino Acid	Leucine, Isoleucine and Valine Metabolism	1591	LC/MS Neg	1084	1704	158.082	96-81-1	66789		HMDB11757	0.426	0.426	0.426	0.4631	0.5724	0.5164	0.426	0.4456	1.7019	0.5818	1.6765	1.2833	1	1.243	1.2575	1.3752
366	N-alpha-acetylornithine	Amino Acid	Urea cycle; Arginine and Proline Metabolism	32984	LC/MS Pos Early	100000285	2000	175.108	6205-08-09	439232	C00437	HMDB03357	0.8213	0.6022	0.8219	0.8207	1.0277	1.2531	0.7296	0.9409	0.9723	0.6829	1.2408	1.326	1.6348	1.3689	1.1728	1.1317
364	N-delta-acetylornithine	Amino Acid	Urea cycle; Arginine and Proline Metabolism	43249	LC/MS Pos Early	100004523	1877	175.108		9920500			0.9038	0.7482	1.0749	0.7762	0.8392	1.8	1.0718	0.7755	0.9975	0.5129	1.2078	1.0025	1.524	1.1698	1.1317	0.9257
314	N-formylmethionine	Amino Acid	Methionine, Cysteine, SAM and Taurine Metabolism	2829	LC/MS Neg	194	1543.8	176.039	4289-98-9	439750	C03145	HMDB01015	0.9461	0.5606	0.6695	0.5765	0.8426	0.9982	0.6937	0.8877	4.1624	1.0018	2.3283	1.6988	1.9094	1.6409	1.7765	2.5441
3169	N-glycolylneuraminate	Xenobiotics	Food Component/Plant	37123	LC/MS Pos Early	100001491	636	326.108	1113-83-3	123802	C03410	HMDB00833	0.9851	1.0149	1.1301	1.2111	1.0827	1.1824	1.336	1.2373	0.6565	0.2982	0.8049	0.7798	0.8014	0.8056	1.0465	0.908
2737	nicotinamide	Cofactors and Vitamins	Nicotinate and Nicotinamide Metabolism	594	LC/MS Pos Early	432	1942	123.055	98-92-0	936	C00153	HMDB01406	1.4522	1.2974	1.5306	1.6097	1.4348	1.5266	1.3827	1.3019	0.4169	0.3588	0.5	0.6571	0.7026	0.6491	0.4817	0.6313
2741	nicotinamide adenine dinucleotide (NAD+)	Cofactors and Vitamins	Nicotinate and Nicotinamide Metabolism	5278	LC/MS Neg	1310	1434	662.102	53-84-9	5893	C00003	HMDB00902	1.0329	1.0349	1.2996	1.2987	1.5697	1.6965	1.623	1.782	0.6651	0.4087	0.644	0.7161	0.9671	0.6762	0.854	0.4144
2742	nicotinamide adenine dinucleotide reduced (NADH)	Cofactors and Vitamins	Nicotinate and Nicotinamide Metabolism	31475	LC/MS Neg	428	1540	664.117	58-68-4;606-68-8	439153	C00004	HMDB01487	0.9725	1.8638	1.0275	2.1424	1.3693	1.3753	1.5303	1.305	0.0546	0.0546	0.0807	0.3916	0.2761	0.132	0.1049	0.0546
2748	nicotinamide N-oxide	Cofactors and Vitamins	Nicotinate and Nicotinamide Metabolism	39582	LC/MS Pos Early	100002763	877	139.05	1986-81-8	72661		HMDB02730	0.1473	0.1352	0.5653	0.5759	0.4311	0.5468	0.6067	0.6142	3.0081	1.3858	3.3577	3.2736	3.1221	3.4376	6.3072	5.2457
2739	nicotinamide ribonucleotide (NMN)	Cofactors and Vitamins	Nicotinate and Nicotinamide Metabolism	22152	LC/MS Pos Early	1312	766	335.064	1094-61-7	14180	C00455	HMDB00229	1.2074	1.6924	2.1765	2.5451	3.1675	1.7919	1.8162	1.3802	0.6127	0.4903	0.7926	0.5354	0.6857	0.6137	0.6056	0.3785
2740	nicotinamide riboside	Cofactors and Vitamins	Nicotinate and Nicotinamide Metabolism	33013	LC/MS Pos Early	100001310	2040	255.098	1341-23-7	439924	C03150	HMDB00855	0.3654	0.3231	0.4307	0.3752	0.4177	0.4928	0.544	0.567	3.8059	1.433	5.0929	4.8477	5.5261	5.6971	5.7275	4.8924
368	N-methylproline	Amino Acid	Urea cycle; Arginine and Proline Metabolism	37431	LC/MS Pos Early	100001956	1335	130.086	475-11-6	557			0.5649	0.6197	0.6476	0.5613	0.6488	1.0162	0.7343	0.7949	1.9449	0.9838	2.311	1.7014	1.8209	1.912	2.454	2.0128
373	N-monomethylarginine	Amino Acid	Urea cycle; Arginine and Proline Metabolism	43586	LC/MS Pos Early	100004488	2845	189.135	53308-83-1	132862	C03884	HMDB29416	1.6214	0.7928	1.2072	1.6282	1.9074	1.6953	1.2811	1.5676	0.5769	0.5498	0.7676	0.5498	0.7921	0.5498	0.7791	0.7002
1252	N-octanoylglycine	Lipid	Fatty Acid Metabolism(Acyl Glycine)	43502	LC/MS Neg	100003940	4335.4	200.129	14246-53-8	84290		HMDB00832	1.8935	0.6759	1.0633	0.8011	1.1252	0.9367	1.9693	1.238	0.2648	0.2648	0.2648	0.2648	0.3742	0.2648	0.2648	0.2648
1429	N-oleoyltaurine	Lipid	Endocannabinoid	39732	LC/MS Neg	100003119	5610	388.253	52514-04-2	6437033			0.7369	0.5717	1	0.5717	0.7175	1.1597	1.5664	1.5549	0.5717	0.5717	0.5717	0.5717	0.5717	0.5717	0.5717	0.5717
1058	nonadecanoate (19:0)	Lipid	Long Chain Fatty Acid	1356	LC/MS Neg	892	6068	297.28	646-30-0	12591	C16535	HMDB00772	1.0952	1.0394	0.893	0.998	1.0224	0.9898	1.1644	1.1538	0.8679	0.7606	1.0521	0.8469	0.9052	1.002	0.9106	1.1415
1788	N-palmitoyl-sphingosine (d18:1/16:0)	Lipid	Sphingolipid Metabolism	44877	LC/MS Pos Late	1518	2893	538.519	24696-26-2	5283564		HMDB04949	1.0176	3.8475	0.9824	1.2063	1.876	1.9978	2.2388	2.1035	0.2739	0.2739	0.4158	0.2739	0.6597	0.6001	0.6338	0.6511
1431	N-palmitoyltaurine	Lipid	Endocannabinoid	39835	LC/MS Neg	100003239	5560	362.237	83982-06-3				0.9764	0.5913	1.0849	1.0236	1.4023	1.8322	1.7208	1.6821	0.2185	0.2185	0.2185	0.2185	0.4233	0.2185	0.401	0.4304
1430	N-stearoyltaurine	Lipid	Endocannabinoid	39730	LC/MS Neg	100003240	5782	390.268	63155-80-6	168274			1	0.2405	1.39	1.2955	0.9655	1.4162	1.4601	1.6024	0.2405	0.2405	0.2405	0.2405	0.3675	0.2405	0.2556	0.3341
144	o-cresol sulfate	Amino Acid	Phenylalanine and Tyrosine Metabolism	36845	LC/MS Neg	100001806	2796	187.007		11615528			0.5291	0.5291	0.5291	0.5291	0.5291	0.5291	0.5291	0.5291	1.901	0.7714	0.6097	0.5291	1.1718	1.5835	1.0825	0.9175
1263	octanoylcarnitine	Lipid	Fatty Acid Metabolism(Acyl Carnitine)	33936	LC/MS Pos Late	100001247	950	288.217	3671-77-0	123701	C02838	HMDB00791	1.1256	1.4743	1.6422	2.126	1.826	1.5147	1.714	1.4103	0.7075	0.4937	0.7153	0.6945	0.8744	0.8	0.577	0.5763
1075	oleate/vaccenate (18:1)	Lipid	Long Chain Fatty Acid	52285	LC/MS Neg	100008930	5655	281.249					1.7059	0.9422	1.4211	1.3903	1.2548	1.1926	1.933	1.523	0.6078	0.3205	0.5667	0.7761	0.8035	0.6174	0.6942	1.0578
1419	oleoyl ethanolamide	Lipid	Endocannabinoid	38102	LC/MS Neg	1137	6200	324.291	11-58-0;111-58-0	5283454		HMDB02088	1.1435	0.516	0.8883	1	1.2645	1.0938	1.7823	1.2931	0.2121	0.2121	0.2121	0.2121	0.2919	0.2121	0.2121	0.3852
1274	oleoylcarnitine	Lipid	Fatty Acid Metabolism(Acyl Carnitine)	35160	LC/MS Pos Late	100001501	1423	426.358	38677-66-6	6441392;53477789		HMDB05065	1.7249	1.1091	2.0688	2.3476	1.7852	1.7274	3.7986	2.6771	0.4527	0.1817	0.4918	0.635	0.6003	0.5647	0.8909	0.7852
2873	O-methylcatechol sulfate	Xenobiotics	Benzoate Metabolism	46111	LC/MS Neg	100004208	2344	203.002		22473			0.2634	0.2634	0.2634	0.2634	0.2634	0.2634	0.2634	0.2634	0.7918	0.2634	0.7624	0.5626	1.2844	1.3147	1.3855	1.2082
172	O-methyltyrosine	Amino Acid	Phenylalanine and Tyrosine Metabolism	37451	LC/MS Pos Early	100002078	2790	196.097	1080-06-4	76957			1.709	0.922	1.6533	1.5879	1.767	1.8211	1.4948	1.6403	0.6997	0.215	0.7031	0.8662	1.0102	0.9036	0.8438	0.9898
351	ornithine	Amino Acid	Urea cycle; Arginine and Proline Metabolism	1493	LC/MS Pos Early	444	2800	133.097	3184-13-2	6262	C00077	HMDB03374	1.2791	0.8488	1.2669	1.2477	1.3469	1.4756	0.8727	1.0562	0.8773	0.3869	0.9577	0.8411	1.1146	0.8794	0.9501	1.0423
2672	orotate	Nucleotide	Pyrimidine Metabolism, Orotate containing	1505	LC/MS Polar	445	1638.1	155.01	50887-69-9	967	C00295	HMDB00226	0.4301	0.3262	0.2557	0.3459	0.3312	0.5367	0.2498	0.2288	2.4733	1.4633	1.5458	2.265	3.5784	3.3572	2.0052	2.675
2674	orotidine	Nucleotide	Pyrimidine Metabolism, Orotate containing	35172	LC/MS Polar	100001416	2250	287.052	314-50-1	92751	C01103	HMDB00788	0.677	0.5782	0.5988	0.6687	0.6204	0.7928	0.6498	0.7457	4.5149	1.2072	4.6175	4.1798	3.8436	4.5484	6.3719	4.7857
3631	O-sulfo-L-tyrosine	Xenobiotics	Chemical	45413	LC/MS Neg	100005384	990	260.023		514186			0.4691	0.4845	0.3586	0.2923	0.4259	0.4758	0.482	0.4818	6.5508	1.5155	3.0706	2.9816	4.5009	4.5432	5.475	4.2428
2774	oxalate (ethanedioate)	Cofactors and Vitamins	Ascorbate and Aldarate Metabolism	20694	LC/MS Neg	100000841	603	88.988	144-62-7	971	C00209	HMDB02329	0.9982	0.6404	1.766	1.2081	1.5149	2.3822	2.1353	2.6631	0.7852	0.3978	0.7475	0.7737	0.8216	0.9152	1.0859	1.0018
1046	palmitoleate (16:1n7)	Lipid	Long Chain Fatty Acid	33447	LC/MS Neg	452	5475	253.217	373-49-9	445638	C08362	HMDB03229	1.546	1.1901	1.0331	1.0706	1.3	1.1282	1.528	1.155	0.6254	0.4049	0.5122	0.6534	0.8137	0.6696	0.6527	0.9669
1798	palmitoyl dihydrosphingomyelin (d18:0/16:0)*	Lipid	Sphingolipid Metabolism	52434	LC/MS Pos Late	100008954	2290	705.591		9939965			1.0054	1.3788	1	1.0854	1.6312	1.6408	1.6161	1.8197	0.2434	0.2434	0.5393	0.3388	0.5759	0.5175	0.5407	0.4904
1422	palmitoyl ethanolamide	Lipid	Endocannabinoid	38165	LC/MS Neg	1489	6100	298.275	544-31-0	4671	C16512	HMDB02100	1.4087	1	1.3755	1.0547	1.5097	1.8091	1.994	1.944	0.3291	0.3291	0.3336	0.4723	0.5168	0.5162	0.5962	0.6852
1774	palmitoyl sphingomyelin (d18:1/16:0)	Lipid	Sphingolipid Metabolism	37506	LC/MS Pos Late	100002107	2168	703.575	6254-89-3	9939941			1.3313	1.4144	1.4395	1.4687	1.8532	2.2893	2.3721	2.5902	0.275	0.0478	0.5822	0.433	0.6687	0.6464	0.6589	0.5997
1271	palmitoylcarnitine	Lipid	Fatty Acid Metabolism(Acyl Carnitine)	44681	LC/MS Pos Late	100000776	1425	400.342	6865-14-1	461	C02990	HMDB00222	1.9442	1.1044	2.3675	2.4507	2.1754	2.369	3.1675	2.5892	0.6143	0.2228	0.5943	0.692	0.8626	0.8956	0.8649	0.7873
2762	pantothenate	Cofactors and Vitamins	Pantothenate and CoA Metabolism	1508	LC/MS Neg	1024	1498.7	218.103	137-08-6	6613	C00864	HMDB00210	1.014	0.97	0.8843	0.8207	0.7723	0.967	1.0709	1.1898	2.114	0.7316	0.986	1.2269	0.7884	1.0208	2.7657	2.2343
138	p-cresol sulfate	Amino Acid	Phenylalanine and Tyrosine Metabolism	36103	LC/MS Neg	100001315	2890	187.007	3233-57-7	4615423	C01468	HMDB11635	0.1199	0.0963	0.4105	0.4626	0.1673	0.2877	0.3482	0.3647	3.4123	1.5374	9.2513	8.8929	4.5257	5.5569	8.6802	6.4486
196	p-cresol-glucuronide*	Amino Acid	Phenylalanine and Tyrosine Metabolism	48841	LC/MS Neg	100006191	2420	283.082	17680-99-8	154035		HMDB11686	0.0245	0.0245	0.0245	0.0245	0.0245	0.0581	0.0245	0.0245	0.7739	0.135	0.9956	1.0882	1.2806	1.5917	1.2501	1.0044
135	phenol sulfate	Amino Acid	Phenylalanine and Tyrosine Metabolism	32553	LC/MS Neg	100001510	2156	172.991	937-34-8	74426	C02180	HMDB60015	0.1386	0.101	0.0966	0.13	0.1549	0.2097	0.1156	0.1463	3.7441	1.7903	2.5778	2.4575	3.9296	4.2337	2.8403	2.4452
203	phenylacetylglutamate	Amino Acid	Phenylalanine and Tyrosine Metabolism	52925	LC/MS Pos Early	100009045	2357	266.102		11579826		HMDB59772	0.1922	0.136	0.1246	0.0765	0.0835	0.2072	0.0765	0.142	3.1135	1	1.8487	2.1634	1.7372	3.146	2.2327	3.3053
117	phenylacetylglycine	Amino Acid	Phenylalanine and Tyrosine Metabolism	33945	LC/MS Neg	100001275	2375	192.067	500-98-1	68144	C05598	HMDB00821	0.304	0.2369	0.2646	0.2812	0.2384	0.3432	0.3824	0.419	5.4389	1.581	3.894	4.1336	3.3955	4.9092	5.7237	5.2577
106	phenylalanine	Amino Acid	Phenylalanine and Tyrosine Metabolism	64	LC/MS Pos Early	460	2878	166.086	63-91-2	6140	C00079	HMDB00159	1.603	1.075	1.438	1.3983	1.2562	1.2953	1.1593	1.1657	0.6273	0.3147	0.4995	0.7416	0.8262	0.6894	0.7099	0.925
660	phenylalanylalanine	Peptide	Dipeptide	41374	LC/MS Pos Early	100003589	2909	237.123	3918-87-4	6993123;5488196			0.9323	0.6219	1.6212	1.2815	1.5219	1.8602	1.1407	1.8538	1.3296	0.1814	0.9064	0.6106	0.8073	0.9658	1.0244	0.9756
664	phenylalanylglycine	Peptide	Dipeptide	41370	LC/MS Pos Early	100003588	2898	223.108	721-90-4	98207			1.0012	0.6952	1.5023	1.1823	1.6973	1.6238	1.2117	1.5917	1.1325	0.1909	0.8018	0.6095	0.9181	0.9144	0.9988	0.9265
671	phenylalanylserine	Peptide	Dipeptide	40016	LC/MS Pos Early	100003252	2770	253.118	16053-39-7	9859812			1.0378	0.7357	1.2045	1.1752	1.348	1.1376	0.9622	1.3169	1.1368	0.2333	0.74	0.7373	0.7569	0.9616	0.9421	1.0841
111	phenyllactate (PLA)	Amino Acid	Phenylalanine and Tyrosine Metabolism	22130	LC/MS Neg	100000774	2208	165.056	828-01-3	3848	C05607	HMDB00779	0.8642	0.925	0.6567	0.7622	0.5299	3.2311	0.5603	0.5946	2.333	1.0411	0.9589	1.8534	1.0724	1.6896	1.5039	2.0031
1030	phosphate	Energy	Oxidative Phosphorylation	42109	LC/MS Neg	461	608	96.9696	7664-38-2	1061	C00009	HMDB01429	1.1561	0.7136	1.175	1.1389	1.3011	1.2157	1.1406	1.1398	0.9924	0.4137	0.7353	0.6237	0.8832	1.0076	0.5571	0.6626
838	phosphoenolpyruvate (PEP)	Carbohydrate	Glycolysis, Gluconeogenesis, and Pyruvate Metabolism	597	LC/MS Neg	463	587.3	166.975	10526-80-4	1005	C00074	HMDB00263	0.9705	0.9188	1.2613	1.5387	0.9487	1.1964	1.3276	1.0789	0.4345	0.165	0.5318	1.0295	1.2283	1.1771	0.574	0.8696
1470	phosphoethanolamine	Lipid	Phospholipid Metabolism	1600	LC/MS Neg	1026	638	140.012	1071-23-4	1015	C00346	HMDB00224	1.395	1.1841	1.5704	1.5445	1.5363	1.5828	1.7403	1.7263	0.5569	0.2851	0.5443	0.8131	0.7692	0.7371	0.7525	0.8159
1168	pimelate (heptanedioate)	Lipid	Fatty Acid, Dicarboxylate	15704	LC/MS Polar	100000101	2745	159.066	111-16-0	385	C02656	HMDB00857	0.1302	0.1625	0.0846	0.1643	0.0846	0.295	0.4371	0.5126	4.0983	1	2.2466	3.2272	2.7126	3.4947	3.1797	2.5237
96	pipecolate	Amino Acid	Lysine Metabolism	1444	LC/MS Pos Early	1025	2200	130.086	4043-87-2	849	C00408	HMDB00070	0.4058	0.4164	0.4359	0.4175	0.386	0.4986	0.5381	0.4584	3.6143	1.4619	3.2753	2.3897	2.6011	3.2196	3.9153	2.794
372	pro-hydroxy-pro	Amino Acid	Urea cycle; Arginine and Proline Metabolism	35127	LC/MS Pos Early	100001167	2128	229.118	18684-24-7	11673055		HMDB06695	0.5881	0.5953	0.6996	0.6431	0.7225	0.7746	0.9395	0.8771	2.5777	1.0605	2.4847	2.1577	2.0664	2.4684	3.6403	2.9439
352	proline	Amino Acid	Urea cycle; Arginine and Proline Metabolism	1898	LC/MS Pos Early	480	1603	116.071	147-85-3	145742	C00148	HMDB00162	1.0024	0.7907	0.9466	0.9609	0.5002	0.9976	0.4638	0.7225	1.2664	0.7702	1.3776	1.1244	1.5228	1.2075	1.3063	1.5065
681	prolylglycine	Peptide	Dipeptide	40703	LC/MS Pos Early	100003674	2136	173.092	2578-57-6	7408076;6426709			0.9503	0.8108	0.9054	0.8285	0.9943	0.8805	0.8037	0.8348	2.1205	1.0057	1.702	1.5552	1.6512	1.9553	2.2155	2.2853
1244	propionylcarnitine	Lipid	Fatty Acid Metabolism (also BCAA Metabolism)	32452	LC/MS Pos Early	100001162	2590	218.139	17298-37-2	107738	C03017	HMDB00824	2.1413	1.7259	2.0289	2.7564	1.4169	1.9507	1.1692	0.9918	0.681	0.36	0.7896	1.0082	0.9449	0.8941	0.6116	0.7511
1245	propionylglycine	Lipid	Fatty Acid Metabolism (also BCAA Metabolism)	31932	LC/MS Polar	100001150	1502.5	130.051	21709-90-0	98681		HMDB00783	0.7126	0.6615	0.6239	0.764	0.793	1	0.838	0.6239	2.4333	0.69	1.7526	1.2705	1.2705	1.1542	1.7102	2.0795
2686	pseudouridine	Nucleotide	Pyrimidine Metabolism, Uracil containing	33442	LC/MS Neg	821	1100	243.062	1445-07-4	15047	C02067	HMDB00767	0.4486	0.47	0.4109	0.3671	0.4455	0.4612	0.6945	0.7029	4.9904	1.2971	3.8235	3.6794	4.2782	4.4938	6.1813	4.9333
2801	pterin	Cofactors and Vitamins	Pterin Metabolism	43023	LC/MS Pos Early	100004216	1805	164.057	22363-60-4	73000	C00715	HMDB00802	0.9373	0.3342	0.6712	0.7126	0.5025	0.7885	0.4747	0.5783	2.1377	1.0627	2.5648	2.7792	2.5269	1.8111	2.4929	2.2821
387	putrescine	Amino Acid	Polyamine Metabolism	1408	LC/MS Pos Early	49	3027	89.1073	110-60-1	1045	C00134	HMDB01414	1.0302	2.0351	0.9972	1.2295	1.1874	1.2203	0.6787	0.8393	1.0129	0.5873	1.0028	0.9364	1.1307	0.9772	0.5303	0.7721
2839	pyridoxal	Cofactors and Vitamins	Vitamin B6 Metabolism	1651	LC/MS Pos Early	491	2343	168.066	65-22-5	1050	C00250	HMDB01545	1.0232	0.7972	0.7582	1.0195	0.8405	0.9617	0.6916	0.6043	1.1631	0.4602	1.2785	1.4695	0.9805	1.2099	1.2014	1.3156
2838	pyridoxal phosphate	Cofactors and Vitamins	Vitamin B6 Metabolism	5331	LC/MS Pos Early	492	1367	248.032	41468-25-1	1051	C00018	HMDB01491	1.5707	0.6533	2.1531	2.7482	2.4407	2.5033	1.4955	1.9383	0.3671	0.3595	0.4235	1	0.4912	0.3595	0.624	0.7017
2836	pyridoxamine	Cofactors and Vitamins	Vitamin B6 Metabolism	2150	LC/MS Pos Early	568	2975	169.097	58052-48-5	1052	C00534	HMDB01431	1.2256	1.0882	0.9401	1.1115	0.9065	0.985	0.7928	0.8656	0.8011	0.3056	1.1209	1.1719	0.929	1.2402	1.062	1.015
2837	pyridoxamine phosphate	Cofactors and Vitamins	Vitamin B6 Metabolism	3138	LC/MS Pos Early	493	1932	249.063	529-96-4	1053	C00647	HMDB01555	1.4212	1	1.507	1.8138	1.6726	1.5624	1.4211	1.3629	0.1321	0.1321	0.3551	0.5214	0.6256	0.5363	0.3321	0.2896
2840	pyridoxate	Cofactors and Vitamins	Vitamin B6 Metabolism	31555	LC/MS Neg	100001121	2185	182.046	82-82-6	6723	C00847	HMDB00017	0.1151	0.0949	0.0791	0.0925	0.1667	0.1549	0.1207	0.1199	6.1004	1.8333	6.4867	5.6559	7.0602	7.6573	7.6589	5.9089
51	pyroglutamine*	Amino Acid	Glutamate Metabolism	46225	LC/MS Pos Early	100001540	1900	129.066	2353-44-8	134508			0.8398	0.7051	0.8089	0.7095	0.8893	0.8604	0.9466	0.8918	2.4541	1.0534	1.6057	1.6443	1.8874	2.4345	2.5605	2.5015
3271	pyrraline	Xenobiotics	Food Component/Plant	48428	LC/MS Neg	100001767	2304	253.119	74509-14-1				0.5786	0.3696	0.9644	1.0356	0.8783	0.9568	0.295	0.2227	1.9652	0.474	2.9998	2.7284	2.9213	2.1633	2.1542	1.4923
839	pyruvate	Carbohydrate	Glycolysis, Gluconeogenesis, and Pyruvate Metabolism	48990	LC/MS Polar	823	1083	87.0088	127-17-3	1060	C00022	HMDB00243	0.7574	1.3923	0.8801	0.7434	0.4463	0.5276	0.4382	0.8006	3.3935	1.1253	2.0408	1.8385	1.1199	0.5606	2.1616	3.5218
2830	retinol (Vitamin A)	Cofactors and Vitamins	Vitamin A Metabolism	1806	LC/MS Pos Late	498	1636	269.226	68-26-8	445354	C00473	HMDB00305	2.0009	0.8526	2.4906	2.4014	2.6857	3.0574	2.1298	2.0499	0.6185	0.6185	0.7637	0.6925	0.8862	1	0.7366	0.833
858	ribitol	Carbohydrate	Pentose Metabolism	15772	LC/MS Polar	100000406	1789.6	151.061	488-81-3	6912	C00474	HMDB00508	0.7422	0.4386	0.631	0.6592	0.6541	0.7933	0.8192	1.0091	3.3044	0.9909	2.4061	2.6296	2.4775	2.7813	4.0506	2.8515
2759	riboflavin (Vitamin B2)	Cofactors and Vitamins	Riboflavin Metabolism	1827	LC/MS Pos Early	500	2292	377.146	83-88-5	493570	C00255	HMDB00244	0.819	0.3432	0.7482	1.0654	1.0771	0.9776	0.9555	1.0224	0.6879	0.0736	0.6454	3.005	4.8223	3.7302	4.5837	4.1805
859	ribonate	Carbohydrate	Pentose Metabolism	27731	LC/MS Polar	100001007	2425	165.04	5336-08-03	5460677	C01685	HMDB00867	0.4428	0.3381	0.4022	0.4667	0.3835	0.3362	0.4031	0.7124	5.1323	1.2876	4.3614	3.1978	3.7057	5.1534	5.9939	4.7707
857	ribose	Carbohydrate	Pentose Metabolism	1471	LC/MS Polar	914	1508.2	195.051	50-69-1	5779	C00121	HMDB00283	0.9296	0.5692	0.4679	0.6628	0.6375	1.0704	0.6295	0.7833	2.9219	0.6004	1.9614	2.3527	1.2626	1.8051	2.5677	3.0602
849	ribose 1-phosphate	Carbohydrate	Pentose Phosphate Pathway	1763	LC/MS Polar	219	4025	229.012	50-99-7;58459-37-3	439236	C00620	HMDB01489	2.1291	0.621	1.7083	1.6683	2.006	1.8601	1.4128	1.4908	0.4302	0.2954	0.2954	0.5268	0.6314	0.5903	0.4218	1
881	ribulose/xylulose	Carbohydrate	Pentose Metabolism	48340	LC/MS Polar	100006122	1400	149.046					0.3401	0.3401	0.3401	0.3401	0.3401	0.3401	0.3401	0.3401	1.314	0.3401	1.0567	0.9526	0.8052	0.8843	1.45	1.0474
3677	S-(3-hydroxypropyl)mercapturic acid (HPMA)	Xenobiotics	Chemical	44552	LC/MS Neg	100004568	1576	220.065	23127-40-4	3371179			0.3746	0.2776	0.2969	0.1967	0.1967	0.3717	0.3378	0.3416	3.3668	1	2.6994	2.2317	2.6657	2.9816	3.3493	2.611
55	S-1-pyrroline-5-carboxylate	Amino Acid	Glutamate Metabolism	42370	LC/MS Pos Early	35	1528	114.055	2906-39-0	1196	C04322	HMDB01301	0.4953	0.999	0.9707	1.0196	0.6724	1.001	0.6522	0.6906	0.4953	0.4953	0.915	1.4018	1.4569	1.3523	1.1002	2.0374
320	S-adenosylhomocysteine (SAH)	Amino Acid	Methionine, Cysteine, SAM and Taurine Metabolism	42382	LC/MS Neg	197	1832.4	383.114	979-92-0	439155	C00021	HMDB00939	1.1244	0.8796	1.1897	1.1895	1.4898	1.4584	1.134	1.0674	0.4505	0.0762	0.3771	0.6676	0.9611	0.5641	0.4805	1.0389
319	S-adenosylmethionine (SAM)	Amino Acid	Methionine, Cysteine, SAM and Taurine Metabolism	15915	LC/MS Pos Early	1263	3002	399.145	24346-00-7;86867-01-8;86867-0108	34755	C00019	HMDB01185	1.0042	0.9958	0.8094	0.8701	0.9791	0.9509	1.0414	0.8898	0.9003	0.3084	1.0719	1.0247	1.2462	1.1958	1.1748	1.1378
3519	salicylate	Xenobiotics	Drug	1515	LC/MS Polar	501	802	137.024	69-72-7	338	C00805	HMDB01895	0.9191	0.9345	0.5008	1	1.1326	0.9861	0.5008	0.6691	1.0716	0.5282	1.0613	1.0489	1.8355	1.7397	1.376	0.981
4	sarcosine (N-Methylglycine)	Amino Acid	Glycine, Serine and Threonine Metabolism	1516	LC/MS Pos Early	1023	1280	90.055	107-97-1	1088	C00213	HMDB00271	0.329	0.3438	0.5334	0.5744	0.9489	1.062	0.4939	0.3899	1.1402	0.5904	1.5368	1.0511	1.601	1.5979	1.3451	1.6012
3522	S-carboxymethyl-L-cysteine	Xenobiotics	Drug	47897	LC/MS Pos Early	100002324	1490	180.033	638-23-3	1080	C03727	HMDB29415	0.8274	0.9973	0.6067	1.0831	0.7692	0.5994	0.5836	0.4005	1.0228	0.7779	1.5102	2.0998	1.8881	1.4426	1.0027	1.2701
1174	sebacate (decanedioate)	Lipid	Fatty Acid, Dicarboxylate	32398	LC/MS Neg	100001211	1788	201.113	111-20-6	5192	C08277	HMDB00792	0.7018	0.7018	1.3206	0.9959	0.7018	0.9874	1.0041	1.2529	0.7018	0.8208	0.7018	0.7018	0.7018	0.813	1.5655	1.5409
851	sedoheptulose-7-phosphate	Carbohydrate	Pentose Phosphate Pathway	35649	LC/MS Neg	100001628	599.6	289.033	2646-35-7	616	C05382	HMDB01068	1.3275	1.0411	1.8138	1.9061	1.5084	1.6883	1.6967	2.1078	0.7232	0.3517	0.6746	0.9589	0.9086	0.8303	0.863	0.86
9	serine	Amino Acid	Glycine, Serine and Threonine Metabolism	1648	LC/MS Pos Early	503	1239	106.05	56-45-1	5951	C00065	HMDB00187	1.4992	1.0138	1.3861	1.3741	1.4878	1.6303	1.1469	0.9862	0.7074	0.4501	0.7014	0.8162	1.1088	0.9294	0.731	0.8679
235	serotonin	Amino Acid	Tryptophan Metabolism	2342	LC/MS Pos Early	504	2550	177.102	153-98-0	5202	C00780	HMDB00259	0.6754	0.4051	1.0388	1.238	1.1542	1.1327	0.9242	1.0794	1	0.4051	0.7	1.1608	0.7506	0.8825	1.9601	0.979
332	S-methylcysteine	Amino Acid	Methionine, Cysteine, SAM and Taurine Metabolism	39592	LC/MS Pos Early	100002749	1955	119.016	1187-84-4	24417		HMDB02108	1.5828	1.127	2.136	2.1182	1.7892	2.2727	1.8384	1.7645	0.4359	0.2221	0.7001	0.7874	0.873	0.7325	0.6875	0.8348
406	S-methylglutathione	Amino Acid	Glutathione Metabolism	33944	LC/MS Pos Early	100001259	2200	322.107	2922-56-7	3605667	C11347		0.4846	0.7082	1.8137	1.2918	2.2394	3.0909	1.5276	2.4623	0.0902	0.0902	0.0902	0.1182	0.0902	0.0964	0.1522	0.0902
390	spermidine	Amino Acid	Polyamine Metabolism	485	LC/MS Pos Late	50	700	146.165	124-20-9	1102	C00315	HMDB01257	0.739	1.3092	0.6902	0.7889	0.5197	0.5104	0.6903	0.5883	2.0115	0.8363	1.5068	1.2249	1.1637	1.2703	1.8879	1.6415
388	spermine	Amino Acid	Polyamine Metabolism	603	LC/MS Pos Late	507	758	203.223	71-44-3	1103	C00750	HMDB01256	0.3687	0.9314	0.4465	0.5234	0.2726	0.4121	0.5899	0.6531	4.3572	1.0686	1.7928	1.4763	1.1806	1.7499	6.0975	4.7095
1771	sphinganine	Lipid	Sphingolipid Metabolism	17769	LC/MS Pos Late	313	1413	302.305	3102-56-5	3126	C00836	HMDB00269	0.889	1.4363	1.1137	0.9501	1.1892	1.7155	1	1.308	0.8325	0.8325	0.8462	0.8325	0.8325	0.8325	0.8932	0.8325
1790	sphingomyelin (d18:1/14:0, d16:1/16:0)*	Lipid	Sphingolipid Metabolism	42463	LC/MS Pos Late	100004328	1998	675.544		11433862			1.6318	1	2.0582	2.2069	2.3481	2.851	2.3134	2.6743	0.3567	0.3567	0.7272	0.6197	0.867	0.8771	0.7191	0.6957
1799	sphingomyelin (d18:1/15:0, d16:1/17:0)*	Lipid	Sphingolipid Metabolism	52433	LC/MS Pos Late	100006314	2082	689.559	121999-58-4				1.3522	0.7651	1.4634	1.3098	2.2121	2.4267	2.977	2.8436	0.1984	0.1984	0.5577	0.4467	0.9236	0.6521	1	0.4682
1776	sphingomyelin (d18:1/18:1, d18:2/18:0)	Lipid	Sphingolipid Metabolism	37529	LC/MS Pos Late	100002106	2167	729.591	108392-10-5	6443882			1.2379	0.7621	1.4639	1.5237	1.6253	2.0797	2.6366	2.7272	0.3383	0.3383	0.471	0.3383	0.6254	0.6607	0.6825	0.5454
1797	sphingomyelin (d18:1/20:0, d16:1/22:0)*	Lipid	Sphingolipid Metabolism	48490	LC/MS Pos Late	100006290	2685	759.638					1.0052	2.169	1	1.1184	1.3643	1.7802	1.667	1.8837	0.0818	0.0818	0.5322	0.2169	0.3526	0.3642	0.5152	0.4759
1794	sphingomyelin (d18:1/20:1, d18:2/20:0)*	Lipid	Sphingolipid Metabolism	48491	LC/MS Pos Late	100006292	2383	757.622	222403-67-0				0.8551	0.8272	1.3085	1.1449	1.7555	1.9143	2.0069	2.0306	0.2648	0.2648	0.2648	0.2648	0.4034	0.2648	0.4841	0.3471
1796	sphingomyelin (d18:1/22:1, d18:2/22:0, d16:1/24:1)*	Lipid	Sphingolipid Metabolism	48493	LC/MS Pos Late	100006295	2666	785.653					1.3649	1	1.4404	1.2198	2.2141	2.6286	2.3686	3.0581	0.1357	0.1357	0.4882	0.2697	0.3535	0.4498	0.5049	0.3915
1792	sphingomyelin (d18:1/24:1, d18:2/24:0)*	Lipid	Sphingolipid Metabolism	47153	LC/MS Pos Late	100005986	3033	813.684	94359-13-4				1.2989	1.6618	1.4265	1.4393	2.0838	2.4267	2.6953	3.2311	0.2525	0.0746	0.6371	0.2713	0.5619	0.5739	0.7011	0.549
1793	sphingomyelin (d18:2/16:0, d18:1/16:1)*	Lipid	Sphingolipid Metabolism	42459	LC/MS Pos Late	100004329	2002	701.559					1.9773	0.8395	2.565	2.6479	3.175	3.802	3.4141	3.6441	0.3693	0.0269	0.7596	0.6543	0.9704	1.0296	0.9045	0.8227
1802	sphingomyelin (d18:2/24:1, d18:1/24:2)*	Lipid	Sphingolipid Metabolism	52437	LC/MS Pos Late	100008957	2635	811.669					1.4305	1	1.5921	1.6192	2.2918	2.7961	3.1004	3.7438	0.2335	0.2335	0.5737	0.3061	0.6942	0.7239	0.7943	0.64
1780	sphingosine	Lipid	Sphingolipid Metabolism	17747	LC/MS Pos Late	297	1393	300.29	123-78-4	5353955	C00319	HMDB00252	1.1292	1.0275	1.3501	1.1195	1.7926	2.05	2.2976	2.501	0.4114	0.0891	0.8164	0.6237	0.7791	0.7685	0.9725	0.8538
3221	stachydrine	Xenobiotics	Food Component/Plant	34384	LC/MS Pos Early	100001296	1440	144.102	4136-37-2	115244	C10172	HMDB04827	0.4694	0.3971	0.5313	0.5603	0.6766	1.0567	0.5972	0.5559	3.1126	0.9433	3.0887	2.3948	3.1281	3.3416	3.0335	2.4234
1050	stearate (18:0)	Lipid	Long Chain Fatty Acid	1358	LC/MS Neg	439	5872	283.264	57-11-4	5281	C01530	HMDB00827	1.0475	0.9623	1.0466	1.0741	1.0142	1.0429	1.0893	0.9796	0.815	0.7005	1.143	1.0272	0.9221	0.9569	0.9858	0.9845
1078	stearidonate (18:4n3)	Lipid	Polyunsaturated Fatty Acid (n3 and n6)	33969	LC/MS Neg	100001229	5395	275.202	111174-40-4	5312508	C16300	HMDB06547	1.5983	1.0676	1.3396	1.1479	1.4459	1.3661	0.9324	1.2056	0.5348	0.4396	0.4465	0.4396	0.5801	0.5865	0.4396	0.4497
1775	stearoyl sphingomyelin (d18:1/18:0)	Lipid	Sphingolipid Metabolism	19503	LC/MS Pos Late	1538	2400	731.606	85187-10-6;85187-10-6	6453725	C00550	HMDB01348	1.2785	2.2368	1.3433	1.3383	2.0205	2.0682	2.3658	2.38	0.2415	0.0684	0.5466	0.3734	0.6263	0.5899	0.7215	0.6572
1272	stearoylcarnitine	Lipid	Fatty Acid Metabolism(Acyl Carnitine)	34409	LC/MS Pos Late	100001391	1485	428.373	18822-91-8	6426855		HMDB00848	1.689	1.0806	2.2934	3.0426	2.1732	2.4276	2.9434	2.7781	0.4966	0.1439	0.5662	0.7883	0.8813	0.8679	0.9194	0.8901
1015	succinate	Energy	TCA Cycle	1437	LC/MS Polar	252	3149	117.019	110-15-6	1110	C00042	HMDB00254	0.7743	0.7087	0.9707	1.1174	0.939	1.2063	0.7603	0.7909	1.4432	0.5983	1.219	1.0695	1.0293	0.9466	1.8092	1.5486
1014	succinylcarnitine	Energy	TCA Cycle	37058	LC/MS Pos Early	100001948	2291	262.129					1.0546	0.484	0.667	0.9454	0.4027	0.4743	0.1536	0.1982	1.6377	0.5125	1.6784	1.7364	1.3601	1.604	1.3566	1.1426
3628	sulfate*	Xenobiotics	Chemical	46960	LC/MS Neg	100002528	616	96.9601	14808-79-8	1118	C00059	HMDB01448	0.9151	0.5963	0.6871	0.7626	0.8797	0.7211	0.9471	1.0529	2.4545	0.9198	3.9122	3.5054	2.599	2.2793	4.6653	4.254
3307	tartronate (hydroxymalonate)	Xenobiotics	Bacterial/Fungal	20693	LC/MS Neg	100000840	610	118.999	80-69-3	45	C02287	HMDB35227	1.0009	0.9784	0.8367	1.0144	0.7005	0.8374	1.3649	0.9784	0.9991	0.5154	0.9282	1.5307	1.8279	1.7652	1.8933	2.4759
340	taurine	Amino Acid	Methionine, Cysteine, SAM and Taurine Metabolism	2125	LC/MS Neg	512	690	124.007	107-35-7	1123	C00245	HMDB00251	1.2442	1.1792	1.3542	1.3966	1.3283	1.365	1.3521	1.4152	0.5061	0.4482	0.5615	0.8208	0.8108	0.6497	0.6503	0.6831
1999	tauro-beta-muricholate	Lipid	Primary Bile Acid Metabolism	33983	LC/MS Neg	100001250	4774	514.284	25696-60-0	168408		HMDB00932	3.5156	2.1126	1.0061	1.0486	1.3789	1.4104	1.2092	0.9939	1.2902	0.2489	0.2224	0.9896	0.4841	0.4053	0.7263	0.8693
1992	taurocholate	Lipid	Primary Bile Acid Metabolism	18497	LC/MS Neg	1648	5150	514.284	145-42-6	6675	C05122	HMDB00036	4.0101	2.2161	0.7751	1.1931	1.3284	1.601	1.5498	1.0805	1.6425	0.2671	0.2088	0.855	0.5935	0.4329	0.8793	0.9195
346	taurocyamine	Amino Acid	Methionine, Cysteine, SAM and Taurine Metabolism	35117	LC/MS Pos Early	100001418	710	168.044	543-18-0	68340	C01959	HMDB03584	1.4532	1.0481	1.0561	1.0008	1.599	1.9409	1.833	1.9678	0.8774	0.5406	0.6016	0.7497	0.9992	0.5153	0.8758	0.9132
2823	thiamin (Vitamin B1)	Cofactors and Vitamins	Thiamine Metabolism	5341	LC/MS Pos Early	873	3050	265.112	59-43-8	1130	C00378	HMDB00235	1.0356	0.6681	0.7895	0.9644	0.9066	0.6927	0.9145	0.7178	1.3657	0.3085	3.4463	2.8815	2.3806	1.3564	3.9251	2.849
2825	thiamin diphosphate	Cofactors and Vitamins	Thiamine Metabolism	35670	LC/MS Neg	522	1195.1	423.03	154-87-0	1132	C00068	HMDB01372	1.596	1.1386	1.7756	1.5979	1.8445	1.9739	2.0786	1.9643	0.4768	0.1428	0.434	0.8075	0.8614	0.7626	0.7992	0.7127
2824	thiamin monophosphate	Cofactors and Vitamins	Thiamine Metabolism	15798	LC/MS Pos Early	523	2378	345.078	532-40-1	3382778	C01081	HMDB02666	2.1677	1	1.4577	1.6347	1.759	1.2965	1.4909	1.3402	0.2428	0.2428	0.2872	0.4067	0.4346	0.3592	0.3677	0.6174
2772	threonate	Cofactors and Vitamins	Ascorbate and Aldarate Metabolism	27738	LC/MS Polar	100001022	2384	135.03	70753-61-6	151152	C01620	HMDB00943	1.2761	0.9726	1.5732	1.0274	1.3461	2.2491	1.8568	2.2825	0.8538	0.2891	0.5626	0.7376	0.812	0.8308	1.161	0.9449
14	threonine	Amino Acid	Glycine, Serine and Threonine Metabolism	1284	LC/MS Pos Early	564	1514	120.066	72-19-5	6288	C00188	HMDB00167	1.2927	0.9174	1.1708	1.268	1.1922	1.4618	1.0201	0.9799	0.8366	0.4454	0.8466	0.9242	1.3011	0.9408	0.9121	1.0332
2726	thymidine	Nucleotide	Pyrimidine Metabolism, Thymine containing	2183	LC/MS Pos Early	872	1400	243.098	50-89-5	5789	C00214	HMDB00273	1.2364	0.8838	1.3269	1.1218	0.666	0.9321	1.6487	1.5299	1.0078	0.4989	1.0886	0.9047	0.9522	0.9922	1.428	0.8821
290	tiglylcarnitine	Amino Acid	Leucine, Isoleucine and Valine Metabolism	35428	LC/MS Pos Early	100001597	2962	244.154	64191-86-2	22833596		HMDB02366	1.0254	0.7826	0.8248	0.9746	0.5795	0.8343	0.5792	0.5704	1.3519	0.7047	1.642	1.6747	1.3574	1.3317	1.3167	1.2048
370	trans-4-hydroxyproline	Amino Acid	Urea cycle; Arginine and Proline Metabolism	32306	LC/MS Pos Early	1001	1064	132.066	51-35-4	5810	C01157	HMDB00725	0.7661	0.6521	0.8603	0.8405	0.9899	1.0101	1.1868	0.9831	0.9818	0.3958	1.1649	1.0363	1.2253	1.1616	1.6413	1.4574
64	trans-urocanate	Amino Acid	Histidine Metabolism	607	LC/MS Pos Early	537	2285	139.05	104-98-3	736715	C00785	HMDB00301	0.1603	0.1569	0.1	0.1844	0.1736	0.2052	0.117	0.1797	2.8074	1.7948	2.3064	2.5507	3.0199	2.9387	2.9331	2.7861
1022	tricarballylate	Energy	TCA Cycle	15729	LC/MS Polar	2053	4200	175.025	99-14-9	14925	C19806	HMDB31193	0.7882	0.6357	1.1831	1.0625	0.8698	1.3882	0.6014	0.9375	1.3925	0.4364	0.93	1.3033	1.2929	0.8602	1.0925	1.1705
2754	trigonelline (N'-methylnicotinate)	Cofactors and Vitamins	Nicotinate and Nicotinamide Metabolism	32401	LC/MS Pos Early	100001092	1388	138.055	535-83-1	5570	C01004	HMDB00875	0.5379	0.4313	0.4887	0.5528	0.5767	0.7286	0.3656	0.3567	4.1877	1.2714	3.8359	2.9527	3.0327	3.3492	3.4267	2.6525
1473	trimethylamine N-oxide	Lipid	Phospholipid Metabolism	40406	LC/MS Pos Early	100003397	2100	76.0757	1184-78-7	1145	C01104	HMDB00925	0.2261	0.1775	0.264	0.2786	0.5126	0.6761	0.1186	0.1331	3.9874	1.3239	4.112	3.4357	6.4784	8.7675	3.2565	2.5631
209	tryptophan	Amino Acid	Tryptophan Metabolism	54	LC/MS Pos Early	565	2986	205.097	73-22-3	6305	C00078	HMDB00929	1.0791	0.6619	1.1741	1.0626	0.9801	1.0199	1.8952	1.8537	0.5476	0.1808	0.5381	0.779	0.7853	0.7742	1.0277	1.2015
119	tyrosine	Amino Acid	Phenylalanine and Tyrosine Metabolism	1299	LC/MS Pos Early	815	2430	182.081	60-18-4	6057	C00082	HMDB00158	1.0061	0.8107	1.1739	1.1071	1.0997	1.1057	0.7359	0.7039	0.8294	0.382	0.8267	0.9459	1.1628	0.9939	1.0155	1.1881
959	UDP-galactose	Carbohydrate	Nucleotide Sugar	15860	LC/MS Polar	100000298	4000	565.048	2956-16-3;91183-98-1;137868-52-1	18068	C00052	HMDB00302	1.6196	1.0878	1.466	1.7179	1.6119	1.8168	1.3347	1.3599	0.5319	0.1642	0.5102	0.7875	0.9122	0.6934	0.4131	0.673
955	UDP-glucose	Carbohydrate	Nucleotide Sugar	32344	LC/MS Polar	1096	3950	565.048	117756-22-6	8629	C00029	HMDB00286	1.7165	1.2413	1.5259	1.763	1.6882	2.0466	1.5573	1.7643	0.5054	0.1923	0.5741	0.6972	0.7587	0.62	0.5456	0.6003
960	UDP-glucuronate	Carbohydrate	Nucleotide Sugar	2763	LC/MS Neg	1097	588	579.027	28053-08-9;63700-19-6	17473	C00167	HMDB00935	1.213	1.0412	1.224	1.7121	1.4516	1.3074	1.3847	1.1412	0.349	0.2398	0.7197	0.9588	0.7001	0.606	0.3845	0.4961
965	UDP-N-acetylgalactosamine	Carbohydrate	Nucleotide Sugar	18396	LC/MS Polar	1257	3730	606.074	108320-87-2	439185	C00203	HMDB00304	1.041	1.4651	1.6016	1.736	1.5594	1.3428	1.7973	1.8781	0.4804	0.1939	0.4071	0.557	0.697	0.7366	0.7943	0.959
964	UDP-N-acetylglucosamine	Carbohydrate	Nucleotide Sugar	35162	LC/MS Polar	1249	3708.7	606.074	91183-98-1	445675	C00043	HMDB00290	1.6159	1.2738	1.1545	1.3301	1.9412	1.8398	1.9335	2.1786	0.4656	0.2442	0.5669	0.7378	0.8166	0.6348	0.7817	0.8455
2685	uracil	Nucleotide	Pyrimidine Metabolism, Uracil containing	605	LC/MS Polar	825	1089.7	111.02	66-22-8	1174	C00106	HMDB00300	1.1236	1.0535	1.4984	2.5778	1.3833	1.481	1.3838	1.0136	0.5203	0.283	0.4645	0.84	0.9864	0.8464	0.8845	0.8177
2605	urate	Nucleotide	Purine Metabolism, (Hypo)Xanthine/Inosine containing	1604	LC/MS Neg	1134	757.1	167.021	69-93-2;120K5305	1175	C00366	HMDB00289	0.454	0.2708	0.2772	0.3545	0.2876	0.2	0.4148	0.378	6.5462	1.546	3.4971	4.7448	3.8609	5.1591	7.9099	7.2641
349	urea	Amino Acid	Urea cycle; Arginine and Proline Metabolism	1670	LC/MS Pos Early	533	700	121.072	57-13-6	1176	C00086	HMDB00294	0.3742	0.4639	0.3852	0.5681	0.2391	0.3458	0.3659	0.5314	1.8972	1.4944	2.073	2.1626	1.58	1.4319	1.8757	1.9784
2684	uridine	Nucleotide	Pyrimidine Metabolism, Uracil containing	606	LC/MS Neg	535	1457.6	243.062	58-96-8	6029	C00299	HMDB00296	1.4451	1.8823	1.2955	1.5517	1.6126	1.3721	1.1779	1.1427	0.4275	0.1757	0.3827	0.7505	0.8573	0.7085	0.5234	0.7609
2678	uridine 5'-diphosphate (UDP)	Nucleotide	Pyrimidine Metabolism, Uracil containing	5345	LC/MS Neg	870	599.5	402.995	21931-53-3	6031	C00015	HMDB00295	0.8638	1.1143	1.6944	1.9462	1.3376	1.9489	2.1073	2.1321	0.3669	0.4421	0.6886	1.129	0.8396	0.8857	0.7937	0.3744
2679	uridine 5'-monophosphate (UMP)	Nucleotide	Pyrimidine Metabolism, Uracil containing	2856	LC/MS Pos Early	869	590	325.043	3387-36-8	6030	C00105	HMDB00288	1.5191	0.7874	1.2595	1.1293	1.5689	1.3534	1.1591	1.3554	0.6318	0.2433	0.7029	0.7698	0.7009	0.5182	0.8781	1.1219
2677	uridine 5'-triphosphate (UTP)	Nucleotide	Pyrimidine Metabolism, Uracil containing	33448	LC/MS Neg	871	572	482.961	19817-92-6	6133	C00075	HMDB00285	0.4377	0.973	1.5583	1.6928	0.9036	2.0641	2.2539	2.4246	0.3192	0.526	0.6933	1.2191	0.8638	1.027	1.1164	0.2789
1249	valerylglycine	Lipid	Fatty Acid Metabolism(Acyl Glycine)	36768	LC/MS Neg	100001451	2071	158.082	24003-66-5	4737557		HMDB00927	0.6017	0.6908	0.8309	0.5158	0.6965	1	0.7942	1.0178	2.0738	1.0632	0.9674	1.2578	1.3276	1.603	2.0625	0.5158
296	valine	Amino Acid	Leucine, Isoleucine and Valine Metabolism	1649	LC/MS Pos Early	566	2479	118.086	72-18-4	6287	C00183	HMDB00883	1.2893	1.036	1.4447	1.4867	1.2752	1.3625	1.0243	1.117	0.5107	0.327	0.6443	0.7362	0.9757	0.7268	0.7592	0.9067
759	valylglutamine	Peptide	Dipeptide	42079	LC/MS Pos Early	100003640	2295	246.145	42854-54-6	5253209			1.6306	1.7459	1.9463	1.8252	2.2368	2.3371	1.3839	1.6606	0.4165	0.1285	0.3925	0.4999	0.6161	0.6157	0.4414	0.4882
760	valylglycine	Peptide	Dipeptide	40475	LC/MS Pos Early	100003641	2444	175.108	686-43-1	136487			0.5304	0.6525	1.0952	0.9075	1.3485	1.3343	1.0815	1.3461	0.9851	0.1726	0.8349	0.6579	0.7784	1.0149	1.1422	1.075
763	valylleucine	Peptide	Dipeptide	39994	LC/MS Neg	100003210	3335	229.156	22906-55-4	352039			0.7464	0.6103	1.2658	1.0767	1.5513	1.9939	1.1547	1.9422	0.8572	0.4945	0.5026	0.4945	0.6144	1.0519	1	0.7218
2598	xanthine	Nucleotide	Purine Metabolism, (Hypo)Xanthine/Inosine containing	3147	LC/MS Polar	1004	2023	151.026	69-89-6	1188	C00385	HMDB00292	0.9205	0.7988	1.1621	1.7075	0.9703	0.8933	1.1545	0.8565	0.9305	0.3183	0.7218	1.0618	1.0297	1.2588	1.645	1.2994
2600	xanthosine	Nucleotide	Purine Metabolism, (Hypo)Xanthine/Inosine containing	15136	LC/MS Neg	100000299	1075.3	283.068	146-80-5	64959	C01762	HMDB00299	0.4658	0.3797	0.3689	0.4228	0.3672	0.3902	0.4181	0.4105	8.4854	1.5342	4.9939	5.4323	6.4203	6.588	9.567	7.4934
226	xanthurenate	Amino Acid	Tryptophan Metabolism	15679	LC/MS Neg	100000015	1476.4	204.03	59-007	5699	C02470	HMDB00881	0.1106	0.1106	0.1106	0.1106	0.1106	0.1106	0.1106	0.1106	1.9864	0.1299	0.8817	1.1969	0.8121	1	4.2262	3.4706
