# Supplementary material for: Dissection of metabolic reprogramming in polycystic kidney disease reveals coordinated rewiring of bioenergetic pathways
Source: Commun Biol. 2018 Nov 16;1:194. doi: 10.1038/s42003-018-0200-x (PMC6240072; doi:10.1038/s42003-018-0200-x)
Supplement: Supplementary file 4 — Supplementary Data 2 [file 42003_2018_200_MOESM4_ESM.xlsx]

## Sheet: StatisticalAnalysis
Biochemical Name	Platform	Comp ID	KEGG	HMDB	PUBCHEM	KO/WT	p-value	Super Pathways	Sub Pathways	Adj P-value
gamma-glutamylglycine	LC/MS pos early	33949		HMDB11667	165527	0.09	6e-15	Peptide	Gamma-glutamyl Amino Acid	3.03e-12
gamma-glutamylleucine	LC/MS pos early	18369		HMDB11171	151023	0.14	1.15e-13	Peptide	Gamma-glutamyl Amino Acid	2.4745e-11
gamma-glutamylisoleucine*	LC/MS pos early	34456		HMDB11170	14253342	0.1	1.47e-13	Peptide	Gamma-glutamyl Amino Acid	2.4745e-11
ophthalmate	LC/MS pos early	34592		HMDB05765	7018721	0.09	2.81e-13	Amino Acid	Glutathione Metabolism	3.54762e-11
myo-inositol	LC/MS polar	1124	C00137	HMDB00211	892	0.33	5.366e-12	Lipid	Inositol Metabolism	5.41966e-10
acetylcarnitine	LC/MS pos early	32198	C02571	HMDB00201	1	7.04	8.375e-12	Lipid	Fatty Acid Metabolism(Acyl Carnitine)	7.04896e-10
UDP-N-acetylglucosamine	LC/MS polar	35162	C00043	HMDB00290	445675	2.73	1.3767e-11	Carbohydrate	Nucleotide Sugar	9.93191e-10
guanine	LC/MS pos early	32352	C00242	HMDB00132	764	0.07	3.3952e-11	Nucleotide	Purine Metabolism, Guanine containing	2.14322e-09
gamma-glutamylalanine	LC/MS pos early	37063		HMDB29142	440103	0.03	6.8642e-11	Peptide	Gamma-glutamyl Amino Acid	3.85158e-09
gamma-glutamylvaline	LC/MS pos early	43829		HMDB11172	7015683	0.07	1.3789e-10	Peptide	Gamma-glutamyl Amino Acid	6.96344e-09
gamma-aminobutyrate (GABA)	LC/MS pos early	1416	C00334	HMDB00112	119	0.32	1.6344e-10	Amino Acid	Glutamate Metabolism	7.50338e-09
glycerophosphoethanolamine	LC/MS polar	37455	C01233	HMDB00114	123874	0.43	4.1729e-10	Lipid	Phospholipid Metabolism	1.7191e-08
hypotaurine	LC/MS polar	590	C00519	HMDB00965	107812	5.48	4.4254e-10	Amino Acid	Methionine, Cysteine, SAM and Taurine Metabolism	1.7191e-08
sphinganine	LC/MS pos late	17769	C00836	HMDB00269	3126	0.24	5.065e-10	Lipid	Sphingolipid Metabolism	1.82702e-08
heme	LC/MS pos late	41754	C00032	HMDB03178	26945	0.22	1.1603e-09	Cofactors and Vitamins	Hemoglobin and Porphyrin Metabolism	3.90634e-08
isovalerylcarnitine	LC/MS pos early	34407		HMDB00688	6426851	13.22	1.3924e-09	Amino Acid	Leucine, Isoleucine and Valine Metabolism	4.39476e-08
glycerophosphorylcholine (GPC)	LC/MS pos early	15990	C00670	HMDB00086	71920	0.19	2.3871e-09	Lipid	Phospholipid Metabolism	7.09109e-08
N-acetylglutamate	LC/MS pos early	15720	C00624	HMDB01138	70914	0.33	3.3586e-09	Amino Acid	Glutamate Metabolism	9.02089e-08
phytosphingosine	LC/MS pos late	1510	C12144	HMDB04610	122121	0.18	3.394e-09	Lipid	Sphingolipid Metabolism	9.02089e-08
pyroglutamine*	LC/MS pos early	46225			134508	0.38	4.1423e-09	Amino Acid	Glutamate Metabolism	1.04593e-07
sphingosine	LC/MS pos late	17747	C00319	HMDB00252	5353955	0.24	4.7067e-09	Lipid	Sphingolipid Metabolism	1.13185e-07
1,2-dioleoyl-GPG (18:1/18:1)	LC/MS polar	19142			11846228	0.27	4.9817e-09	Lipid	Phospholipid Metabolism	1.14353e-07
gamma-glutamylmethionine	LC/MS pos early	44872		HMDB29155	7009567	0.09	5.4629e-09	Peptide	Gamma-glutamyl Amino Acid	1.19946e-07
glycosyl-N-palmitoyl-sphingosine	LC/MS pos late	53013				0.37	6.6232e-09	Lipid	Sphingolipid Metabolism	1.39363e-07
cytidine	LC/MS pos early	514	C00475	HMDB00089	6175	0.18	7.6961e-09	Nucleotide	Pyrimidine Metabolism, Cytidine containing	1.50802e-07
1,2-dioleoyl-GPI (18:1/18:1)	LC/MS polar	52619				0.38	7.8942e-09	Lipid	Phospholipid Metabolism	1.50802e-07
gamma-glutamylglutamine	LC/MS pos early	2730	C05283	HMDB11738	150914	0.22	8.0627e-09	Peptide	Gamma-glutamyl Amino Acid	1.50802e-07
uracil	LC/MS pos early	605	C00106	HMDB00300	1174	0.16	8.8361e-09	Nucleotide	Pyrimidine Metabolism, Uracil containing	1.59365e-07
thiamin (Vitamin B1)	LC/MS pos early	5341	C00378	HMDB00235	1130	0.51	1.8642e-08	Cofactors and Vitamins	Thiamine Metabolism	3.24628e-07
3-hydroxy-3-methylglutarate	LC/MS polar	531	C03761	HMDB00355	1662	0.52	3.3316e-08	Lipid	Mevalonate Metabolism	5.60819e-07
xanthosine 5'-monophosphate (xmp)	LC/MS neg	12024	C00655	HMDB01554	73323	0.11	3.7436e-08	Nucleotide	Purine Metabolism, (Hypo)Xanthine/Inosine containing	6.09845e-07
N-acetylserine	LC/MS pos early	37076		HMDB02931	65249	0.38	3.9194e-08	Amino Acid	Glycine, Serine and Threonine Metabolism	6.1853e-07
pyridoxine (Vitamin B6)	LC/MS neg	608	C00314	HMDB02075	1054	3.57	4.7237e-08	Cofactors and Vitamins	Vitamin B6 Metabolism	7.22869e-07
cysteinylglycine	LC/MS pos early	35637	C01419	HMDB00078	439498	2.18	5.778e-08	Amino Acid	Glutathione Metabolism	8.58203e-07
1-(1-enyl-palmitoyl)-2-oleoyl-GPE (P-16:0/18:1)*	LC/MS pos late	52477				1.7	6.2491e-08	Lipid	Plasmalogen	8.77185e-07
pro-hydroxy-pro	LC/MS pos early	35127		HMDB06695	11673055	3.25	6.2532e-08	Amino Acid	Urea cycle; Arginine and Proline Metabolism	8.77185e-07
glutamate	LC/MS pos early	57	C00025	HMDB00148	611	0.52	6.496e-08	Amino Acid	Glutamate Metabolism	8.86616e-07
imidazole propionate	LC/MS pos early	40730		HMDB02271	70630	0.27	7.4134e-08	Amino Acid	Histidine Metabolism	9.85202e-07
spermine	LC/MS pos late	603	C00750	HMDB01256	1103	0.01	7.6325e-08	Amino Acid	Polyamine Metabolism	9.88311e-07
oleoylcarnitine	LC/MS pos late	35160		HMDB05065	6441392;53477789	17.24	8.154e-08	Lipid	Fatty Acid Metabolism(Acyl Carnitine)	1.02944e-06
aspartate	LC/MS pos early	443	C00049	HMDB00191	5960	0.52	8.3992e-08	Amino Acid	Alanine and Aspartate Metabolism	1.03454e-06
orotidine	LC/MS polar	35172	C01103	HMDB00788	92751	0.49	8.8656e-08	Nucleotide	Pyrimidine Metabolism, Orotate containing	1.06598e-06
gamma-glutamylglutamate	LC/MS pos early	36738	C05282	HMDB11737	92865	0.28	1.0727e-07	Peptide	Gamma-glutamyl Amino Acid	1.2598e-06
1-oleoyl-GPS (18:1)	LC/MS neg	19260			9547099	0.27	1.2585e-07	Lipid	Lysolipid	1.44441e-06
pyridoxal	LC/MS pos early	1651	C00250	HMDB01545	1050	0.26	1.2987e-07	Cofactors and Vitamins	Vitamin B6 Metabolism	1.45743e-06
palmitoyl dihydrosphingomyelin (d18:0/16:0)*	LC/MS pos late	52434			9939965	3.11	1.5469e-07	Lipid	Sphingolipid Metabolism	1.69823e-06
carnitine	LC/MS pos early	15500	C00318	HMDB00062	10917	1.78	1.742e-07	Lipid	Carnitine Metabolism	1.87172e-06
4-guanidinobutanoate	LC/MS pos early	15681	C01035	HMDB03464	500	0.48	2.3005e-07	Amino Acid	Guanidino and Acetamido Metabolism	2.42032e-06
1-stearoyl-2-oleoyl-GPS (18:0/18:1)	LC/MS polar	48494			9547087	0.31	2.3831e-07	Lipid	Phosphatidylserine (PS)	2.45605e-06
1-oleoyl-GPI (18:1)*	LC/MS neg	36602				0.4	3.7996e-07	Lipid	Lysolipid	3.8376e-06
retinol (Vitamin A)	LC/MS pos late	1806	C00473	HMDB00305	445354	1.92	3.9102e-07	Cofactors and Vitamins	Vitamin A Metabolism	3.87186e-06
orotate	LC/MS polar	1505	C00295	HMDB00226	967	0.17	4.2812e-07	Nucleotide	Pyrimidine Metabolism, Orotate containing	4.1577e-06
carnosine	LC/MS pos early	1768	C00386	HMDB00033	439224	1.87	4.5807e-07	Peptide	Dipeptide Derivative	4.36463e-06
palmitoylcarnitine	LC/MS pos late	44681	C02990	HMDB00222	461	7.49	5.2368e-07	Lipid	Fatty Acid Metabolism(Acyl Carnitine)	4.83303e-06
myristoylcarnitine	LC/MS pos late	33952		HMDB05066	53477791	8.71	5.2899e-07	Lipid	Fatty Acid Metabolism(Acyl Carnitine)	4.83303e-06
deoxycarnitine	LC/MS pos early	36747	C01181	HMDB01161	134	1.92	5.3594e-07	Lipid	Carnitine Metabolism	4.83303e-06
propionylcarnitine	LC/MS pos early	32452	C03017	HMDB00824	107738	14.67	6.167e-07	Lipid	Fatty Acid Metabolism (also BCAA Metabolism)	5.46375e-06
pyridoxamine phosphate	LC/MS pos early	3138	C00647	HMDB01555	1053	0.46	6.3578e-07	Cofactors and Vitamins	Vitamin B6 Metabolism	5.50921e-06
coenzyme A	LC/MS neg	46322	C00010	HMDB01423	317	0.32	6.4365e-07	Cofactors and Vitamins	Pantothenate and CoA Metabolism	5.50921e-06
creatine	LC/MS pos early	27718	C00300	HMDB00064	586	0.59	6.7679e-07	Amino Acid	Creatine Metabolism	5.69632e-06
glutathione, reduced (GSH)	LC/MS pos early	2127	C00051	HMDB00125	124886	1.73	7.894e-07	Amino Acid	Glutathione Metabolism	6.5352e-06
erythronate*	LC/MS polar	42420		HMDB00613	2781043	0.6	8.1326e-07	Carbohydrate	Aminosugar Metabolism	6.62413e-06
nicotinamide	LC/MS pos early	594	C00153	HMDB01406	936	0.58	1.0012e-06	Cofactors and Vitamins	Nicotinate and Nicotinamide Metabolism	8.02549e-06
N-acetylleucine	LC/MS pos early	1587	C02710	HMDB11756	70912	3.04	1.0496e-06	Amino Acid	Leucine, Isoleucine and Valine Metabolism	8.282e-06
2-methylbutyrylcarnitine (C5)	LC/MS pos early	45095		HMDB00378	6426901	10.62	1.0769e-06	Amino Acid	Leucine, Isoleucine and Valine Metabolism	8.36668e-06
ribose 1-phosphate	LC/MS polar	1763	C00620	HMDB01489	439236	2.52	1.5993e-06	Carbohydrate	Pentose Phosphate Pathway	1.22371e-05
2-hydroxyglutarate	LC/MS polar	37253	C02630	HMDB00606	43	0.62	1.7174e-06	Lipid	Fatty Acid, Dicarboxylate	1.29446e-05
1-arachidonoyl-GPI (20:4)*	LC/MS neg	34214		HMDB61690		0.2	1.8279e-06	Lipid	Lysolipid	1.35748e-05
1-stearoyl-GPI (18:0)	LC/MS neg	19324		HMDB61696		0.41	1.8637e-06	Lipid	Lysolipid	1.36401e-05
phosphoethanolamine	LC/MS polar	1600	C00346	HMDB00224	1015	26.34	1.9294e-06	Lipid	Phospholipid Metabolism	1.39192e-05
pterin	LC/MS pos early	43023	C00715	HMDB00802	73000	0.43	2.0511e-06	Cofactors and Vitamins	Pterin Metabolism	1.45888e-05
2-methylcitrate/homocitrate	LC/MS neg	52282				0.55	2.2857e-06	Energy	TCA Cycle	1.60316e-05
1-linoleoyl-GPI (18:2)*	LC/MS neg	36594				0.13	2.5515e-06	Lipid	Lysolipid	1.76409e-05
3-methylcytidine	LC/MS pos early	35132			159649	0.15	2.585e-06	Nucleotide	Pyrimidine Metabolism, Cytidine containing	1.76409e-05
1-oleoyl-2-linoleoyl-GPE (18:1/18:2)*	LC/MS pos late	52687		HMDB05349	9546753	1.87	2.8766e-06	Lipid	Phospholipid Metabolism	1.93691e-05
7-methylguanine	LC/MS pos early	35114	C02242	HMDB00897	11361	0.49	2.9444e-06	Nucleotide	Purine Metabolism, Guanine containing	1.95648e-05
beta-alanine	LC/MS pos early	55	C00099	HMDB00056	239	0.59	3.0386e-06	Nucleotide	Pyrimidine Metabolism, Uracil containing	1.97092e-05
1-(1-enyl-stearoyl)-2-linoleoyl-GPE (P-18:0/18:2)*	LC/MS pos late	52748				1.71	3.0442e-06	Lipid	Plasmalogen	1.97092e-05
4-hydroxybutyrate (GHB)	LC/MS polar	34585	C00989	HMDB00710	10413	2.18	3.4529e-06	Lipid	Fatty Acid, Monohydroxy	2.20723e-05
arabitol/xylitol	LC/MS polar	48885				0.47	3.5121e-06	Carbohydrate	Pentose Metabolism	2.21701e-05
1-stearoyl-GPC (18:0)	LC/MS pos late	33961		HMDB10384	497299	0.47	3.6916e-06	Lipid	Lysolipid	2.30155e-05
pyridoxamine	LC/MS pos early	2150	C00534	HMDB01431	1052	0.25	3.9806e-06	Cofactors and Vitamins	Vitamin B6 Metabolism	2.45147e-05
1-palmitoyl-2-arachidonoyl-GPE (16:0/20:4)*	LC/MS pos late	52464		HMDB05323	9546800	1.74	4.4827e-06	Lipid	Phospholipid Metabolism	2.72743e-05
homocysteine	LC/MS pos early	15128	C00155	HMDB00742	778	0.39	4.8486e-06	Amino Acid	Methionine, Cysteine, SAM and Taurine Metabolism	2.88646e-05
N-acetyl-glucosamine 1-phosphate	LC/MS polar	15741	C04256	HMDB01367	440364	0.7	4.8584e-06	Carbohydrate	Aminosugar Metabolism	2.88646e-05
stearoylcarnitine	LC/MS pos late	34409		HMDB00848	6426855	2.56	4.9826e-06	Lipid	Fatty Acid Metabolism(Acyl Carnitine)	2.92583e-05
2-palmitoyl-GPC (16:0)*	LC/MS neg	35253		HMDB61702	15061532	0.46	5.5506e-06	Lipid	Lysolipid	3.2219e-05
proline	LC/MS pos early	1898	C00148	HMDB00162	145742	1.56	5.8303e-06	Amino Acid	Urea cycle; Arginine and Proline Metabolism	3.3458e-05
glucuronate	LC/MS polar	15443	C00191	HMDB00127	444791	0.55	6.1481e-06	Carbohydrate	Aminosugar Metabolism	3.48853e-05
1-oleoyl-GPG (18:1)*	LC/MS neg	45968				0.5	6.5029e-06	Lipid	Lysolipid	3.64885e-05
1-oleoyl-GPC (18:1)	LC/MS pos late	48258		HMDB02815	16081932	0.36	6.744e-06	Lipid	Lysolipid	3.74255e-05
N-acetylthreonine	LC/MS neg	33939			152204	0.48	7.0025e-06	Amino Acid	Glycine, Serine and Threonine Metabolism	3.84376e-05
adenosine 3',5'-diphosphate	LC/MS neg	15691	C00054	HMDB00061	159296	1.88	7.3938e-06	Nucleotide	Purine Metabolism, Adenine containing	4.01491e-05
1-palmitoleoyl-GPC (16:1)*	LC/MS pos late	33230		HMDB10383	24779461	0.45	7.5635e-06	Lipid	Lysolipid	4.06337e-05
glycerophosphoglycerol	LC/MS polar	48857	C03274		439964	1.59	7.9123e-06	Lipid	Glycerolipid Metabolism	4.19755e-05
gamma-glutamylthreonine*	LC/MS pos early	33364		HMDB29159		0.1	7.9795e-06	Peptide	Gamma-glutamyl Amino Acid	4.19755e-05
tryptophan	LC/MS pos early	54	C00078	HMDB00929	6305	1.63	8.7728e-06	Amino Acid	Tryptophan Metabolism	4.56728e-05
3-hydroxybutyrylcarnitine (2)	LC/MS pos early	52984				8.4	9.9181e-06	Lipid	Fatty Acid Metabolism(Acyl Carnitine)	5.11086e-05
thiamin monophosphate	LC/MS pos early	15798	C01081	HMDB02666	3382778	1.67	1.0828e-05	Cofactors and Vitamins	Thiamine Metabolism	5.47673e-05
choline	LC/MS pos early	15506	C00114	HMDB00097	305	0.54	1.0845e-05	Lipid	Phospholipid Metabolism	5.47673e-05
S-carboxymethyl-L-cysteine	LC/MS pos early	47897	C03727	HMDB29415	1080	1.78	1.0997e-05	Xenobiotics	Drug	5.4985e-05
N-acetylmethionine sulfoxide	LC/MS pos early	45428			193368	0.53	1.1759e-05	Amino Acid	Methionine, Cysteine, SAM and Taurine Metabolism	5.82186e-05
3-phosphoglycerate	LC/MS neg	1414	C00597	HMDB00807	724	0.28	1.2652e-05	Carbohydrate	Glycolysis, Gluconeogenesis, and Pyruvate Metabolism	6.20317e-05
1,2-dioleoyl-GPC (18:1/18:1)*	LC/MS pos late	52457			10350317	0.73	1.2942e-05	Lipid	Phospholipid Metabolism	6.28434e-05
ergothioneine	LC/MS pos early	37459	C05570	HMDB03045	3032311	0.48	1.3507e-05	Xenobiotics	Food Component/Plant	6.49622e-05
1-palmitoyl-GPI (16:0)*	LC/MS neg	35305		HMDB61695		0.53	1.4796e-05	Lipid	Lysolipid	7.04904e-05
cytidine diphosphate	LC/MS neg	2841	C00112	HMDB01546	6132	0.21	1.8601e-05	Nucleotide	Pyrimidine Metabolism, Cytidine containing	8.74276e-05
Isobar: fructose 1,6-diphosphate, glucose 1,6-diphosphate, myo-inositol 1,4 or 1,3-diphosphate	LC/MS neg	46896				0.12	1.9158e-05	Carbohydrate	Glycolysis, Gluconeogenesis, and Pyruvate Metabolism	8.74276e-05
N-acetyltyrosine	LC/MS pos early	32390		HMDB00866	68310	0.55	1.9171e-05	Amino Acid	Phenylalanine and Tyrosine Metabolism	8.74276e-05
thiamin diphosphate	LC/MS neg	35670	C00068	HMDB01372	1132	0.51	1.9257e-05	Cofactors and Vitamins	Thiamine Metabolism	8.74276e-05
pyridoxal phosphate	LC/MS pos early	5331	C00018	HMDB01491	1051	0.5	1.9331e-05	Cofactors and Vitamins	Vitamin B6 Metabolism	8.74276e-05
1-palmitoyl-2-oleoyl-GPG (16:0/18:1)	LC/MS polar	52448			5283509	0.53	1.946e-05	Lipid	Phospholipid Metabolism	8.74276e-05
3'-dephosphocoenzyme A	LC/MS neg	18289	C00882	HMDB01373	444485	0.38	1.9563e-05	Cofactors and Vitamins	Pantothenate and CoA Metabolism	8.74276e-05
gamma-glutamylphenylalanine	LC/MS neg	33422		HMDB00594	111299	0.31	1.9912e-05	Peptide	Gamma-glutamyl Amino Acid	8.82067e-05
carboxyethyl-GABA	LC/MS pos early	40007		HMDB02201	2572	0.38	2.4105e-05	Amino Acid	Glutamate Metabolism	0.000105852
UDP-galactose	LC/MS polar	15860	C00052	HMDB00302	18068	1.41	2.6935e-05	Carbohydrate	Nucleotide Sugar	0.00011726
1-arachidonoyl-GPC (20:4n6)*	LC/MS neg	34061	C05208	HMDB10395		0.24	3.258e-05	Lipid	Lysolipid	0.000140623
serine	LC/MS pos early	1648	C00065	HMDB00187	5951	0.65	3.305e-05	Amino Acid	Glycine, Serine and Threonine Metabolism	0.000141063
1-dihomo-linolenylglycerol (20:3)	LC/MS neg	48341				0.4	3.348e-05	Lipid	Monoacylglycerol	0.000141063
guanosine	LC/MS pos early	1573	C00387	HMDB00133	6802	0.4	3.352e-05	Nucleotide	Purine Metabolism, Guanine containing	0.000141063
octanoylcarnitine	LC/MS pos late	33936	C02838	HMDB00791	123701	3.54	3.3808e-05	Lipid	Fatty Acid Metabolism(Acyl Carnitine)	0.0001411
hypoxanthine	LC/MS neg	3127	C00262	HMDB00157	790	0.65	3.4715e-05	Nucleotide	Purine Metabolism, (Hypo)Xanthine/Inosine containing	0.000143697
stearate (18:0)	LC/MS neg	1358	C01530	HMDB00827	5281	0.61	3.7492e-05	Lipid	Long Chain Fatty Acid	0.000153931
1-palmitoyl-GPC (16:0)	LC/MS pos late	33955		HMDB10382	86554	0.61	4.1437e-05	Lipid	Lysolipid	0.000168756
N-acetylputrescine	LC/MS pos early	37496	C02714	HMDB02064	122356	0.62	4.298e-05	Amino Acid	Polyamine Metabolism	0.000173639
N1-methyladenosine	LC/MS pos early	15650	C02494	HMDB03331	27476	0.53	4.417e-05	Nucleotide	Purine Metabolism, Adenine containing	0.000175824
N-acetylmethionine	LC/MS neg	1589	C02712	HMDB11745	448580	0.62	4.4217e-05	Amino Acid	Methionine, Cysteine, SAM and Taurine Metabolism	0.000175824
1-stearoyl-2-arachidonoyl-GPI (18:0/20:4)	LC/MS polar	52449				0.59	4.725e-05	Lipid	Phospholipid Metabolism	0.000186416
glycine	LC/MS pos early	58	C00037	HMDB00123	750	1.5	4.9289e-05	Amino Acid	Glycine, Serine and Threonine Metabolism	0.000192953
imidazole lactate	LC/MS pos early	15716	C05568	HMDB02320	440129	0.31	5.1166e-05	Amino Acid	Histidine Metabolism	0.00019876
xanthine	LC/MS pos early	3147	C00385	HMDB00292	1188	0.69	5.6808e-05	Nucleotide	Purine Metabolism, (Hypo)Xanthine/Inosine containing	0.00021873
1-linoleoyl-GPC (18:2)	LC/MS pos late	34419	C04100	HMDB10386	11988421	0.27	5.7173e-05	Lipid	Lysolipid	0.00021873
gulonic acid*	LC/MS polar	46957			9794176	1.41	5.7837e-05	Cofactors and Vitamins	Ascorbate and Aldarate Metabolism	0.000219607
1-(1-enyl-stearoyl)-GPE (P-18:0)*	LC/MS neg	39271				0.52	5.9379e-05	Lipid	Lysoplasmalogen	0.000223779
UDP-N-acetylgalactosamine	LC/MS polar	18396	C00203	HMDB00304	439185	1.97	6.0495e-05	Carbohydrate	Nucleotide Sugar	0.000226296
guanosine 5'- diphosphate (GDP)	LC/MS neg	2848	C00035	HMDB01201	8977	0.21	6.5059e-05	Nucleotide	Purine Metabolism, Guanine containing	0.000241579
1-palmitoyl-2-linoleoyl-GPE (16:0/18:2)	LC/MS pos late	42449		HMDB05322	9546747	1.84	6.6685e-05	Lipid	Phospholipid Metabolism	0.00024581
nonadecanoate (19:0)	LC/MS neg	1356	C16535	HMDB00772	12591	0.59	7.175e-05	Lipid	Long Chain Fatty Acid	0.000262563
3-hydroxylaurate	LC/MS neg	32457		HMDB00387	94216	3.54	8.1976e-05	Lipid	Fatty Acid, Monohydroxy	0.000297826
diadenosine triphosphate	LC/MS neg	47397	C06197	HMDB01155		3.33	9.4923e-05	Nucleotide	Purine Metabolism, Adenine containing	0.000334437
1-palmitoleoyl-2-linoleoyl-GPC (16:1/18:2)*	LC/MS pos late	52683				1.46	0.0001	Lipid	Phospholipid Metabolism	0.000334437
1-methylnicotinamide	LC/MS pos early	27665	C02918	HMDB00699	10129985	1.39	0.0001	Cofactors and Vitamins	Nicotinate and Nicotinamide Metabolism	0.000334437
UDP-glucose	LC/MS polar	32344	C00029	HMDB00286	8629	1.33	0.0001	Carbohydrate	Nucleotide Sugar	0.000334437
1-stearoyl-2-oleoyl-GPC (18:0/18:1)	LC/MS pos late	52438				0.74	0.0001	Lipid	Phospholipid Metabolism	0.000334437
arachidate (20:0)	LC/MS neg	1118	C06425	HMDB02212	10467	0.67	0.0001	Lipid	Long Chain Fatty Acid	0.000334437
N-acetylaspartate (NAA)	LC/MS polar	22185	C01042	HMDB00812	65065	0.59	0.0001	Amino Acid	Alanine and Aspartate Metabolism	0.000334437
behenate (22:0)*	LC/MS neg	12125	C08281	HMDB00944	8215	0.59	0.0001	Lipid	Long Chain Fatty Acid	0.000334437
N-glycolylneuraminate	LC/MS pos early	37123	C03410	HMDB00833	123802	0.51	0.0001	Xenobiotics	Food Component/Plant	0.000334437
1-palmitoyl-GPS (16:0)*	LC/MS neg	46130			9547100	0.47	0.0001	Lipid	Lysolipid	0.000334437
13-HODE + 9-HODE	LC/MS neg	37752			43013	0.21	0.0001	Lipid	Fatty Acid, Monohydroxy	0.000334437
phosphoenolpyruvate (PEP)	LC/MS neg	597	C00074	HMDB00263	1005	0.16	0.0001	Carbohydrate	Glycolysis, Gluconeogenesis, and Pyruvate Metabolism	0.000334437
cystathionine	LC/MS pos early	15705	C02291	HMDB00099	439258	3.58	0.0002	Amino Acid	Methionine, Cysteine, SAM and Taurine Metabolism	0.000615854
cytidine-5'-diphosphoethanolamine	LC/MS pos early	34410	C00570	HMDB01564	123727	2.4	0.0002	Lipid	Phospholipid Metabolism	0.000615854
3-hydroxybutyrylcarnitine (1)	LC/MS pos early	43264		HMDB13127	53481617	1.99	0.0002	Lipid	Fatty Acid Metabolism(Acyl Carnitine)	0.000615854
2'-deoxycytidine 5'-monophosphate	LC/MS pos early	533	C00239	HMDB01202	13945	1.87	0.0002	Nucleotide	Pyrimidine Metabolism, Cytidine containing	0.000615854
sedoheptulose-7-phosphate	LC/MS neg	35649	C05382	HMDB01068	616	1.86	0.0002	Carbohydrate	Pentose Phosphate Pathway	0.000615854
1-palmitoyl-2-arachidonoyl-GPC (16:0/20:4)	LC/MS pos late	52462			10747814	1.64	0.0002	Lipid	Phospholipid Metabolism	0.000615854
sphingomyelin (d18:1/18:1, d18:2/18:0)	LC/MS pos late	37529			6443882	1.41	0.0002	Lipid	Sphingolipid Metabolism	0.000615854
S-adenosylmethionine (SAM)	LC/MS pos early	15915	C00019	HMDB01185	34755	1.31	0.0002	Amino Acid	Methionine, Cysteine, SAM and Taurine Metabolism	0.000615854
arginine	LC/MS pos early	1638	C00062	HMDB00517	232	0.71	0.0002	Amino Acid	Urea cycle; Arginine and Proline Metabolism	0.000615854
4-imidazoleacetate	LC/MS pos early	32349	C02835	HMDB02024	96215	0.66	0.0002	Amino Acid	Histidine Metabolism	0.000615854
acetylphosphate	LC/MS polar	15488	C00227	HMDB01494	186	0.48	0.0002	Energy	Oxidative Phosphorylation	0.000615854
1-arachidonylglycerol (20:4)	LC/MS neg	34397	C13857	HMDB11572	5282281	0.38	0.0002	Lipid	Monoacylglycerol	0.000615854
5-phosphoribosyl diphosphate (PRPP)	LC/MS neg	36840	C00119	HMDB00280	7339	0.32	0.0002	Carbohydrate	Pentose Phosphate Pathway	0.000615854
nicotinamide ribonucleotide (NMN)	LC/MS neg	22152	C00455	HMDB00229	14180	1.35	0.0003	Cofactors and Vitamins	Nicotinate and Nicotinamide Metabolism	0.000885965
asparagine	LC/MS pos early	512	C00152	HMDB00168	6267	0.77	0.0003	Amino Acid	Alanine and Aspartate Metabolism	0.000885965
1-palmitoyl-GPG (16:0)*	LC/MS neg	45970			3300276	0.59	0.0003	Lipid	Lysolipid	0.000885965
1-oleoylglycerol (18:1)	LC/MS neg	21184		HMDB11567	5283468	0.5	0.0003	Lipid	Monoacylglycerol	0.000885965
2'-deoxycytidine	LC/MS pos early	15949	C00881	HMDB00014	13711	0.37	0.0003	Nucleotide	Pyrimidine Metabolism, Cytidine containing	0.000885965
inosine 5'-monophosphate (IMP)	LC/MS neg	2133	C00130	HMDB00175	8582	0.33	0.0003	Nucleotide	Purine Metabolism, (Hypo)Xanthine/Inosine containing	0.000885965
6-keto prostaglandin F1alpha	LC/MS neg	20476	C05961	HMDB02886	5280888	0.1	0.0003	Lipid	Eicosanoid	0.000885965
creatinine	LC/MS pos early	513	C00791	HMDB00562	588	0.79	0.0004	Amino Acid	Creatine Metabolism	0.00116763
flavin mononucleotide (FMN)	LC/MS neg	15797	C00061	HMDB01520	710	0.23	0.0004	Cofactors and Vitamins	Riboflavin Metabolism	0.00116763
myristoyl CoA	LC/MS neg	36859	C02593	HMDB01521	65113	2.92	0.0005	Lipid	Fatty Acid Metabolism	0.00138736
glycerol	LC/MS neg	15122	C00116	HMDB00131	753	2.74	0.0005	Lipid	Glycerolipid Metabolism	0.00138736
C-glycosyltryptophan	LC/MS neg	48782			10981970	1.54	0.0005	Amino Acid	Tryptophan Metabolism	0.00138736
myristoleate (14:1n5)	LC/MS neg	32418	C08322	HMDB02000	5281119	0.72	0.0005	Lipid	Long Chain Fatty Acid	0.00138736
1-methylimidazoleacetate	LC/MS pos early	32350	C05828	HMDB02820	75810	0.67	0.0005	Amino Acid	Histidine Metabolism	0.00138736
1-(1-enyl-palmitoyl)-GPC (P-16:0)*	LC/MS pos late	52474			10917802	0.58	0.0005	Lipid	Lysoplasmalogen	0.00138736
1-linoleoylglycerol (18:2)	LC/MS neg	27447			5283469	0.55	0.0005	Lipid	Monoacylglycerol	0.00138736
1-arachidonoyl-GPE (20:4n6)*	LC/MS neg	35186		HMDB11517	42607465	0.54	0.0005	Lipid	Lysolipid	0.00138736
phenylalanylalanine	LC/MS pos early	41374			6993123;5488196	0.37	0.0005	Peptide	Dipeptide	0.00138736
hexanoylcarnitine	LC/MS pos late	32328		HMDB00705	6426853	4.95	0.0006	Lipid	Fatty Acid Metabolism(Acyl Carnitine)	0.00162903
1,2-dioleoyl-GPE (18:1/18:1)	LC/MS pos late	52609			9546757	1.3	0.0006	Lipid	Phospholipid Metabolism	0.00162903
1-stearoyl-GPE (18:0)	LC/MS pos late	42398		HMDB11130	9547068	0.66	0.0006	Lipid	Lysolipid	0.00162903
thymine	LC/MS polar	604	C00178	HMDB00262	1135	0.57	0.0006	Nucleotide	Pyrimidine Metabolism, Thymine containing	0.00162903
1-linolenoylglycerol (18:3)	LC/MS neg	34393		HMDB11569	53480978	0.45	0.0007	Lipid	Monoacylglycerol	0.00189037
ornithine	LC/MS pos early	1493	C00077	HMDB03374	6262	0.76	0.0008	Amino Acid	Urea cycle; Arginine and Proline Metabolism	0.00209326
gamma-glutamylcysteine	LC/MS pos early	1778	C00669	HMDB01049	842	0.72	0.0008	Peptide	Gamma-glutamyl Amino Acid	0.00209326
glycosyl-N-stearoyl-sphingosine	LC/MS pos late	52234				0.67	0.0008	Lipid	Sphingolipid Metabolism	0.00209326
N-acetylglucosamine/N-acetylgalactosamine	LC/MS pos early	46539				0.42	0.0008	Carbohydrate	Aminosugar Metabolism	0.00209326
N6-succinyladenosine	LC/MS pos early	48130		HMDB00912		0.42	0.0008	Nucleotide	Purine Metabolism, Adenine containing	0.00209326
cytidine triphosphate	LC/MS neg	2844	C00063	HMDB00082	6176	0.25	0.0008	Nucleotide	Pyrimidine Metabolism, Cytidine containing	0.00209326
4-hydroxy-nonenal-glutathione	LC/MS neg	48504				1.99	0.0009	Amino Acid	Glutathione Metabolism	0.00229545
1-methylhistidine	LC/MS pos early	30460	C01152	HMDB00001	92105	1.29	0.0009	Amino Acid	Histidine Metabolism	0.00229545
pseudouridine	LC/MS pos early	33442	C02067	HMDB00767	15047	0.7	0.0009	Nucleotide	Pyrimidine Metabolism, Uracil containing	0.00229545
2-stearoyl-GPE (18:0)*	LC/MS neg	41220				0.63	0.0009	Lipid	Lysolipid	0.00229545
1-myristoleoylglycerol (14:1)	LC/MS neg	34382			6453334	0.52	0.0009	Lipid	Monoacylglycerol	0.00229545
3-hydroxymyristate	LC/MS neg	21158			16064	2.78	0.001	Lipid	Fatty Acid, Monohydroxy	0.00251244
methylphosphate	LC/MS polar	37070		HMDB61711	13130	1.86	0.001	Nucleotide	Purine and Pyrimidine Metabolism	0.00251244
spermidine	LC/MS pos early	485	C00315	HMDB01257	1102	0.07	0.001	Amino Acid	Polyamine Metabolism	0.00251244
2-hydroxypalmitate	LC/MS neg	35675		HMDB31057	92836	1.65	0.0013	Lipid	Fatty Acid, Monohydroxy	0.00323399
creatine phosphate	LC/MS polar	33951	C02305	HMDB01511	587	0.72	0.0013	Amino Acid	Creatine Metabolism	0.00323399
dimethylarginine (SDMA + ADMA)	LC/MS pos early	36808	C03626	HMDB01539	123831	0.72	0.0014	Amino Acid	Urea cycle; Arginine and Proline Metabolism	0.00346569
3-hydroxyoctanoate	LC/MS neg	22001		HMDB01954	26613	2.46	0.0016	Lipid	Fatty Acid, Monohydroxy	0.00392233
cytidine 2',3'-cyclic monophosphate	LC/MS neg	37465	C02354	HMDB11691	417654	0.04	0.0016	Nucleotide	Pyrimidine Metabolism, Cytidine containing	0.00392233
beta-hydroxyisovalerate	LC/MS polar	12129		HMDB00754	69362	1.74	0.0017	Amino Acid	Leucine, Isoleucine and Valine Metabolism	0.00410766
N-acetylhistidine	LC/MS pos early	33946	C02997	HMDB32055	75619	1.46	0.0017	Amino Acid	Histidine Metabolism	0.00410766
myristate (14:0)	LC/MS neg	1365	C06424	HMDB00806	11005	0.77	0.0017	Lipid	Long Chain Fatty Acid	0.00410766
linoleoylcarnitine*	LC/MS pos late	46223		HMDB06469	6450015	2.2	0.0018	Lipid	Fatty Acid Metabolism(Acyl Carnitine)	0.00430806
guanosine 5'- monophosphate (5'-GMP)	LC/MS pos early	2849	C00144	HMDB01397	6804	0.77	0.0018	Nucleotide	Purine Metabolism, Guanine containing	0.00430806
N-alpha-acetylornithine	LC/MS pos early	32984	C00437	HMDB03357	439232	1.69	0.0019	Amino Acid	Urea cycle; Arginine and Proline Metabolism	0.00450469
phenyllactate (PLA)	LC/MS neg	22130	C05607	HMDB00779	3848	1.47	0.0019	Amino Acid	Phenylalanine and Tyrosine Metabolism	0.00450469
succinylcarnitine	LC/MS pos early	37058				1.47	0.002	Energy	TCA Cycle	0.00469767
N-acetylglucosaminylasparagine	LC/MS pos early	48149	C04540	HMDB00489	123826	0.57	0.002	Carbohydrate	Aminosugar Metabolism	0.00469767
isobutyrylcarnitine	LC/MS pos early	33441		HMDB00736	168379	1.23	0.0021	Amino Acid	Leucine, Isoleucine and Valine Metabolism	0.00490972
malate	LC/MS polar	1303	C00149	HMDB00156	525	0.7	0.0022	Energy	TCA Cycle	0.00509633
17-methylstearate	LC/MS neg	38296			3083779	0.7	0.0022	Lipid	Fatty Acid, Branched	0.00509633
methionine sulfoxide	LC/MS pos early	18374	C02989	HMDB02005	158980	0.78	0.0023	Amino Acid	Methionine, Cysteine, SAM and Taurine Metabolism	0.00530365
palmitoyl sphingomyelin (d18:1/16:0)	LC/MS pos late	37506			9939941	0.82	0.0024	Lipid	Sphingolipid Metabolism	0.00548416
cytidine 5'-monophosphate (5'-CMP)	LC/MS pos early	2372	C00055	HMDB00095	6131	0.73	0.0024	Nucleotide	Pyrimidine Metabolism, Cytidine containing	0.00548416
stearoyl sphingomyelin (d18:1/18:0)	LC/MS pos late	19503	C00550	HMDB01348	6453725	1.32	0.0025	Lipid	Sphingolipid Metabolism	0.00566143
N-formylmethionine	LC/MS neg	2829	C03145	HMDB01015	439750	0.78	0.0025	Amino Acid	Methionine, Cysteine, SAM and Taurine Metabolism	0.00566143
1-(1-enyl-oleoyl)-GPE (P-18:1)*	LC/MS pos late	44621				0.6	0.0026	Lipid	Lysoplasmalogen	0.00586161
dihydroxyacetone phosphate (DHAP)	LC/MS pos early	15522	C00111	HMDB01473	668	0.28	0.0027	Carbohydrate	Glycolysis, Gluconeogenesis, and Pyruvate Metabolism	0.00606
glutamate, gamma-methyl ester	LC/MS pos early	33487			68662	1.94	0.0028	Amino Acid	Glutamate Metabolism	0.00625664
prolylglycine	LC/MS pos early	40703			7408076;6426709	0.76	0.0029	Peptide	Dipeptide	0.00645154
N-acetylglycine	LC/MS pos early	27710		HMDB00532	10972	0.71	0.0031	Amino Acid	Glycine, Serine and Threonine Metabolism	0.00680652
glycerate	LC/MS polar	1572	C00258	HMDB00139	752	0.64	0.0031	Carbohydrate	Glycolysis, Gluconeogenesis, and Pyruvate Metabolism	0.00680652
1-dihomo-linoleoylglycerol (20:2)	LC/MS neg	35103				0.56	0.0031	Lipid	Fatty Acid, Keto	0.00680652
tricosanoyl sphingomyelin (d18:1/23:0)*	LC/MS pos late	52436				0.74	0.0032	Lipid	Sphingolipid Metabolism	0.00699567
2-arachidonoylglycerol (20:4)	LC/MS neg	19266	C13856	HMDB04666	5282280	0.54	0.0034	Lipid	Monoacylglycerol	0.00740086
3-ketosphinganine	LC/MS pos late	34381	C02934	HMDB01480	631	0.54	0.0036	Lipid	Sphingolipid Metabolism	0.00780258
sphingomyelin (d18:1/21:0, d17:1/22:0, d16:1/23:0)*	LC/MS pos late	52495				0.63	0.0037	Lipid	Sphingolipid Metabolism	0.00798504
benzoylcarnitine*	LC/MS pos early	43265				1.34	0.0038	Xenobiotics	Chemical	0.00816596
betaine	LC/MS pos early	3141	C00719	HMDB00043	247	0.74	0.0039	Amino Acid	Glycine, Serine and Threonine Metabolism	0.00834534
fructose-6-phosphate	LC/MS polar	12021	C05345	HMDB00124	69507	1.93	0.004	Carbohydrate	Glycolysis, Gluconeogenesis, and Pyruvate Metabolism	0.00852321
xanthosine	LC/MS neg	15136	C01762	HMDB00299	64959	0.45	0.0042	Nucleotide	Purine Metabolism, (Hypo)Xanthine/Inosine containing	0.00891176
choline phosphate	LC/MS pos early	34396	C00588	HMDB01565	1014	0.71	0.0043	Lipid	Phospholipid Metabolism	0.00904792
urate	LC/MS neg	1604	C00366	HMDB00289	1175	0.69	0.0043	Nucleotide	Purine Metabolism, (Hypo)Xanthine/Inosine containing	0.00904792
isoleucylglycine	LC/MS pos early	40008			342532	0.58	0.0045	Peptide	Dipeptide	0.00942946
2-oleoylglycerol (18:1)	LC/MS neg	21232			5319879	0.66	0.0046	Lipid	Monoacylglycerol	0.00959917
N-acetylarginine	LC/MS pos early	33953	C02562	HMDB04620	67427	1.27	0.0048	Amino Acid	Urea cycle; Arginine and Proline Metabolism	0.00993443
sphingomyelin (d18:2/16:0, d18:1/16:1)*	LC/MS pos late	42459				1.22	0.0048	Lipid	Sphingolipid Metabolism	0.00993443
valylglutamine	LC/MS pos early	42079			5253209	0.45	0.0049	Peptide	Dipeptide	0.0101
lysine	LC/MS pos early	1301	C00047	HMDB00182	5962	0.79	0.0052	Amino Acid	Lysine Metabolism	0.0106748
1-stearoyl-GPS (18:0)*	LC/MS neg	45966			9547101	0.6	0.0054	Lipid	Lysolipid	0.0110405
glycylisoleucine	LC/MS pos early	36659		HMDB28844	88079	2.16	0.0059	Peptide	Dipeptide	0.0119659
1-(1-enyl-palmitoyl)-2-palmitoyl-GPC (P-16:0/16:0)*	LC/MS pos late	52716			11146967	0.84	0.0059	Lipid	Plasmalogen	0.0119659
1-palmitoyl-2-oleoyl-GPC (16:0/18:1)	LC/MS pos late	52461			6436017	0.86	0.0063	Lipid	Phospholipid Metabolism	0.0126753
uridine 5'-diphosphate (UDP)	LC/MS neg	5345	C00015	HMDB00295	6031	0.6	0.0063	Nucleotide	Pyrimidine Metabolism, Uracil containing	0.0126753
phosphate	LC/MS neg	42109	C00009	HMDB01429	1061	0.84	0.0064	Energy	Oxidative Phosphorylation	0.0128254
stearidonate (18:4n3)	LC/MS neg	33969	C16300	HMDB06547	5312508	0.7	0.0065	Lipid	Polyunsaturated Fatty Acid (n3 and n6)	0.0129743
6-phosphogluconate	LC/MS neg	15442	C00345	HMDB01316	91493	0.54	0.0069	Carbohydrate	Pentose Phosphate Pathway	0.0137185
7-hydroxycholesterol (alpha or beta)	LC/MS pos late	47890				1.58	0.0075	Lipid	Sterol	0.0148529
leucylglycine	LC/MS pos early	40045			79070	0.43	0.0076	Peptide	Dipeptide	0.0149922
5-methyluridine (ribothymidine)	LC/MS neg	35136		HMDB00884	445408	1.15	0.0079	Nucleotide	Pyrimidine Metabolism, Uracil containing	0.0155233
adenosine 2'-monophosphate (2'-AMP)	LC/MS neg	36815	C00946	HMDB11617	94136	1.21	0.008	Nucleotide	Purine Metabolism, Adenine containing	0.0155985
1-stearoyl-2-oleoyl-GPE (18:0/18:1)	LC/MS pos late	42448				0.81	0.008	Lipid	Phospholipid Metabolism	0.0155985
tiglylcarnitine	LC/MS pos early	35428		HMDB02366	22833596	1.17	0.0082	Amino Acid	Leucine, Isoleucine and Valine Metabolism	0.0159269
ribitol	LC/MS polar	15772	C00474	HMDB00508	6912	1.19	0.0084	Carbohydrate	Pentose Metabolism	0.0160682
cytidine 5'-monophospho-N-acetylneuraminic acid	LC/MS polar	36831	C00128	HMDB01176	448209	0.81	0.0084	Carbohydrate	Nucleotide Sugar	0.0160682
N6,N6,N6-trimethyllysine	LC/MS pos early	1498	C03793	HMDB01325	440120	0.77	0.0084	Amino Acid	Lysine Metabolism	0.0160682
valylleucine	LC/MS pos early	39994			352039	0.19	0.0084	Peptide	Dipeptide	0.0160682
S-adenosylhomocysteine (SAH)	LC/MS neg	42382	C00021	HMDB00939	439155	0.75	0.0086	Amino Acid	Methionine, Cysteine, SAM and Taurine Metabolism	0.0163887
trans-4-hydroxyproline	LC/MS pos early	32306	C01157	HMDB00725	5810	0.77	0.0088	Amino Acid	Urea cycle; Arginine and Proline Metabolism	0.0165821
beta-guanidinopropanoate	LC/MS pos early	35101	C03065	HMDB13222	67701	0.65	0.0088	Xenobiotics	Food Component/Plant	0.0165821
uridine 5'-triphosphate (UTP)	LC/MS neg	33448	C00075	HMDB00285	6133	0.41	0.0088	Nucleotide	Pyrimidine Metabolism, Uracil containing	0.0165821
1-(1-enyl-palmitoyl)-2-linoleoyl-GPC (P-16:0/18:2)*	LC/MS pos late	52682				1.22	0.0091	Lipid	Plasmalogen	0.0170836
sphingomyelin (d18:1/20:0, d16:1/22:0)*	LC/MS pos late	48490				0.81	0.0097	Lipid	Sphingolipid Metabolism	0.0180756
2-linoleoylglycerol (18:2)	LC/MS neg	32506		HMDB11538	5365676	0.67	0.0097	Lipid	Monoacylglycerol	0.0180756
1-(1-enyl-stearoyl)-2-arachidonoyl-GPE (P-18:0/20:4)*	LC/MS pos late	52475		HMDB05779	9547058	0.8	0.0104	Lipid	Plasmalogen	0.0193088
5-aminovalerate	LC/MS pos early	18319	C00431	HMDB03355	138	0.59	0.0105	Amino Acid	Lysine Metabolism	0.0194231
pyruvate	LC/MS polar	48990	C00022	HMDB00243	1060	1.94	0.0108	Carbohydrate	Glycolysis, Gluconeogenesis, and Pyruvate Metabolism	0.0196895
N6-carboxymethyllysine	LC/MS pos early	36713				1.75	0.0108	Carbohydrate	Advanced Glycation End-product	0.0196895
2-palmitoleoylglycerol (16:1)*	LC/MS neg	52432				1.59	0.0108	Lipid	Monoacylglycerol	0.0196895
2'-deoxyguanosine	LC/MS pos early	1411	C00330	HMDB00085	187790	0.66	0.0108	Nucleotide	Purine Metabolism, Guanine containing	0.0196895
N-acetylasparagine	LC/MS pos early	33942		HMDB06028	99715	1.23	0.0113	Amino Acid	Alanine and Aspartate Metabolism	0.020527
laurylcarnitine	LC/MS pos late	34534		HMDB02250	10427569	1.62	0.0117	Lipid	Fatty Acid Metabolism(Acyl Carnitine)	0.0211774
1-(1-enyl-palmitoyl)-2-linoleoyl-GPE (P-16:0/18:2)*	LC/MS pos late	52677				1.4	0.012	Lipid	Plasmalogen	0.0215658
N-acetylglutamine	LC/MS pos early	33943	C02716	HMDB06029	182230	1.19	0.012	Amino Acid	Glutamate Metabolism	0.0215658
cytidine 5'-diphosphocholine	LC/MS pos early	34418	C00307	HMDB01413	13804	0.76	0.0122	Lipid	Phospholipid Metabolism	0.0218475
phenylalanylglycine	LC/MS pos early	41370			98207	0.68	0.0123	Peptide	Dipeptide	0.0219488
N-acetylvaline	LC/MS neg	1591		HMDB11757	66789	0.72	0.0124	Amino Acid	Leucine, Isoleucine and Valine Metabolism	0.0220493
5-hydroxyindoleacetate	LC/MS pos early	437	C05635	HMDB00763	1826	0.72	0.0129	Amino Acid	Tryptophan Metabolism	0.0228579
glycerophosphoinositol*	LC/MS polar	47155				1.26	0.0132	Lipid	Phospholipid Metabolism	0.0233077
1,2-dipalmitoleoyl-GPC (16:1/16:1)*	LC/MS polar	52472				0.85	0.0133	Lipid	Phospholipid Metabolism	0.0234024
1-(1-enyl-palmitoyl)-2-arachidonoyl-GPE (P-16:0/20:4)*	LC/MS pos late	52673				1.22	0.0156	Lipid	Plasmalogen	0.0273542
leucylglutamine*	LC/MS pos early	48189			4305457	0.29	0.0162	Peptide	Dipeptide	0.028308
N6-carbamoylthreonyladenosine	LC/MS neg	35157		HMDB41623	161466	0.69	0.0164	Nucleotide	Purine Metabolism, Adenine containing	0.0285586
3-hydroxyisobutyrate	LC/MS polar	1549	C06001	HMDB00336	87	1.31	0.017	Amino Acid	Leucine, Isoleucine and Valine Metabolism	0.0295017
histidine	LC/MS pos early	59	C00135	HMDB00177	6274	0.87	0.0172	Amino Acid	Histidine Metabolism	0.0297466
1,2-dipalmitoyl-GPC (16:0/16:0)	LC/MS pos late	19130		HMDB00564	452110	1.14	0.0177	Lipid	Phospholipid Metabolism	0.0305068
3-methylhistidine	LC/MS pos early	15677	C01152	HMDB00479	64969	1.23	0.0182	Amino Acid	Histidine Metabolism	0.0312619
2-aminoadipate	LC/MS pos early	6146	C00956	HMDB00510	469	0.84	0.0187	Amino Acid	Lysine Metabolism	0.0320119
lactosyl-N-palmitoyl-sphingosine	LC/MS pos late	53010				0.82	0.0193	Lipid	Sphingolipid Metabolism	0.0328758
pantothenate	LC/MS pos early	1508	C00864	HMDB00210	6613	1.26	0.0194	Cofactors and Vitamins	Pantothenate and CoA Metabolism	0.0328758
threonine	LC/MS pos early	1284	C00188	HMDB00167	6288	1.17	0.0194	Amino Acid	Glycine, Serine and Threonine Metabolism	0.0328758
thymidine	LC/MS neg	2183	C00214	HMDB00273	5789	0.61	0.0196	Nucleotide	Pyrimidine Metabolism, Thymine containing	0.0331037
adenosine 3'-monophosphate (3'-AMP)	LC/MS neg	35142	C01367	HMDB03540	41211	1.41	0.0199	Nucleotide	Purine Metabolism, Adenine containing	0.0334983
5-oxoproline	LC/MS neg	1494	C01879	HMDB00267	7405	1.22	0.0218	Amino Acid	Glutathione Metabolism	0.0365748
threonate	LC/MS polar	27738	C01620	HMDB00943	151152	0.66	0.0219	Cofactors and Vitamins	Ascorbate and Aldarate Metabolism	0.0366209
2-palmitoylglycerol (16:0)	LC/MS neg	33419		HMDB11533	123409	1.4	0.022	Lipid	Monoacylglycerol	0.0366667
1-oleoyl-2-linoleoyl-GPC (18:1/18:2)*	LC/MS pos late	52453				0.88	0.0222	Lipid	Phospholipid Metabolism	0.0368783
valylglycine	LC/MS pos early	40475			136487	0.64	0.0226	Peptide	Dipeptide	0.0374197
1-(1-enyl-palmitoyl)-GPE (P-16:0)*	LC/MS pos late	39270				0.72	0.0228	Lipid	Lysoplasmalogen	0.0376275
N-monomethylarginine	LC/MS pos early	43586	C03884	HMDB29416	132862	0.86	0.0232	Amino Acid	Urea cycle; Arginine and Proline Metabolism	0.0381629
arachidonate (20:4n6)	LC/MS neg	1110	C00219	HMDB01043	444899	0.74	0.024	Lipid	Polyunsaturated Fatty Acid (n3 and n6)	0.0393506
1-docosahexaenoylglycerol (22:6)	LC/MS neg	35153		HMDB11587		0.65	0.0243	Lipid	Monoacylglycerol	0.0397136
butyrylcarnitine	LC/MS pos early	32412	C02862	HMDB02013	439829	1.55	0.0248	Lipid	Fatty Acid Metabolism (also BCAA Metabolism)	0.0404
ethylmalonate	LC/MS polar	15765		HMDB00622	11756	0.39	0.0252	Amino Acid	Leucine, Isoleucine and Valine Metabolism	0.0409196
dihomo-linolenate (20:3n3 or n6)	LC/MS neg	35718	C03242	HMDB02925	5280581	0.75	0.0253	Lipid	Polyunsaturated Fatty Acid (n3 and n6)	0.0409503
1-linoleoyl-2-arachidonoyl-GPC (18:2/20:4n6)*	LC/MS pos late	52710				1.25	0.0256	Lipid	Phospholipid Metabolism	0.0413035
lactate	LC/MS neg	527	C00186	HMDB00190	612	0.81	0.0258	Carbohydrate	Glycolysis, Gluconeogenesis, and Pyruvate Metabolism	0.0414936
ribose	LC/MS polar	1471	C00121	HMDB00283	5779	1.46	0.0275	Carbohydrate	Pentose Metabolism	0.0440873
betaine aldehyde	LC/MS pos early	15499	C00576	HMDB01252	249	1.87	0.0281	Amino Acid	Glycine, Serine and Threonine Metabolism	0.0449066
homoserine lactone	LC/MS pos early	15696	C02926		445963	0.63	0.0293	Amino Acid	Glycine, Serine and Threonine Metabolism	0.0466767
acetyl CoA	LC/MS neg	43840	C00024	HMDB01206	444493	0.57	0.0297	Lipid	Fatty Acid Metabolism	0.0471651
sphingomyelin (d18:1/24:1, d18:2/24:0)*	LC/MS pos late	47153				0.84	0.0298	Lipid	Sphingolipid Metabolism	0.0471755
S-(3-hydroxypropyl)mercapturic acid (HPMA)	LC/MS neg	44552			3371179	1.18	0.0316	Xenobiotics	Chemical	0.0498688
5-methylcytidine	LC/MS pos early	22119		HMDB00982	92918	0.78	0.0328	Nucleotide	Pyrimidine Metabolism, Cytidine containing	0.0516012
1,2-distearoyl-GPC (18:0/18:0)	LC/MS pos late	19132			94190	1.33	0.0333	Lipid	Phospholipid Metabolism	0.0520635
phenol sulfate	LC/MS neg	32553	C02180	HMDB60015	74426	1.3	0.0333	Amino Acid	Phenylalanine and Tyrosine Metabolism	0.0520635
behenoyl sphingomyelin (d18:1/22:0)*	LC/MS pos late	48492				0.83	0.0347	Lipid	Sphingolipid Metabolism	0.0540849
prostaglandin E2	LC/MS neg	7746	C00584	HMDB01220	5280360	0.73	0.0356	Lipid	Eicosanoid	0.0553169
tyrosine	LC/MS pos early	1299	C00082	HMDB00158	6057	1.13	0.0358	Amino Acid	Phenylalanine and Tyrosine Metabolism	0.0554571
1,2-dilinoleoyl-GPC (18:2/18:2)	LC/MS pos late	52603			5288075	1.45	0.0382	Lipid	Phospholipid Metabolism	0.0589939
stearoyl ethanolamide	LC/MS pos late	38625		HMDB13078	27902	1.22	0.0398	Lipid	Endocannabinoid	0.0612774
1-palmitoyl-3-linoleoyl-glycerol (16:0/18:2)*	LC/MS pos late	52634				1.53	0.0406	Lipid	Diacylglycerol	0.0623191
glutarate (pentanedioate)	LC/MS polar	396	C00489	HMDB00661	743	0.74	0.0408	Amino Acid	Lysine Metabolism	0.0624364
indolelactate	LC/MS pos early	18349	C02043	HMDB00671	92904	0.81	0.0416	Amino Acid	Tryptophan Metabolism	0.0634683
malonylcarnitine	LC/MS pos early	37059		HMDB02095	22833583	1.07	0.0455	Lipid	Fatty Acid Synthesis	0.0692093
S-lactoylglutathione	LC/MS pos early	15731	C03451	HMDB01066	440018	0.44	0.0463	Amino Acid	Glutathione Metabolism	0.0701557
sulfate*	LC/MS neg	46960	C00059	HMDB01448	1118	0.76	0.0464	Xenobiotics	Chemical	0.0701557
15-methylpalmitate	LC/MS neg	38768			17903417	0.82	0.0474	Lipid	Fatty Acid, Branched	0.0714537
O-sulfo-L-tyrosine	LC/MS neg	45413			514186	0.8	0.0541	Xenobiotics	Chemical	0.081311
phenylacetylglycine	LC/MS neg	33945	C05598	HMDB00821	68144	1.13	0.055	Amino Acid	Phenylalanine and Tyrosine Metabolism	0.0824184
N-delta-acetylornithine	LC/MS pos early	43249			9920500	1.15	0.0554	Amino Acid	Urea cycle; Arginine and Proline Metabolism	0.0827722
alpha-tocopherol	LC/MS pos late	1561	C02477	HMDB01893	14985	0.84	0.0565	Cofactors and Vitamins	Tocopherol Metabolism	0.0841667
2'-deoxyuridine	LC/MS neg	1412	C00526	HMDB00012	13712	0.77	0.0605	Nucleotide	Pyrimidine Metabolism, Uracil containing	0.0898603
adenosine	LC/MS pos early	555	C00212	HMDB00050	60961	1.42	0.0614	Nucleotide	Purine Metabolism, Adenine containing	0.0906939
glycerol 3-phosphate	LC/MS polar	43847	C00093	HMDB00126	754	0.81	0.0615	Lipid	Glycerolipid Metabolism	0.0906939
pentadecanoate (15:0)	LC/MS neg	1361	C16537	HMDB00826	13849	0.86	0.0616	Lipid	Long Chain Fatty Acid	0.0906939
sphingomyelin (d18:2/23:0, d18:1/23:1, d17:1/24:1)*	LC/MS pos late	52435				0.85	0.0653	Lipid	Sphingolipid Metabolism	0.0958619
1-(1-enyl-palmitoyl)-2-arachidonoyl-GPC (P-16:0/20:4)*	LC/MS pos late	52689				0.79	0.0674	Lipid	Plasmalogen	0.098658
eicosenoate (20:1)	LC/MS neg	33587		HMDB02231	5282768	0.83	0.0697	Lipid	Long Chain Fatty Acid	0.101582
glycylvaline	LC/MS pos early	18357		HMDB28854	97417	0.83	0.0698	Peptide	Dipeptide	0.101582
palmitoylcholine	LC/MS pos late	52944			151731	0.77	0.0708	Lipid	Fatty Acid Metabolism (Acyl Choline)	0.102741
phenol red	LC/MS neg	36817	C12600		4766	1.26	0.0761	Xenobiotics	Chemical	0.110116
ribonate	LC/MS polar	27731	C01685	HMDB00867	5460677	0.71	0.0777	Carbohydrate	Pentose Metabolism	0.11211
palmitate (16:0)	LC/MS neg	1336	C00249	HMDB00220	985	0.87	0.079	Lipid	Long Chain Fatty Acid	0.113661
5-hydroxylysine	LC/MS pos early	15685	C16741	HMDB00450	1029	0.8	0.0808	Amino Acid	Lysine Metabolism	0.11592
stachydrine	LC/MS pos early	34384	C10172	HMDB04827	115244	0.86	0.0823	Xenobiotics	Food Component/Plant	0.117738
2-methylbutyrylglycine	LC/MS pos early	31928		HMDB00339	193872	0.54	0.0827	Amino Acid	Leucine, Isoleucine and Valine Metabolism	0.117976
methyl glucopyranoside (alpha + beta)	LC/MS polar	46144				0.71	0.0853	Xenobiotics	Food Component/Plant	0.121342
S-methylglutathione	LC/MS pos early	33944	C11347		3605667	0.88	0.0926	Amino Acid	Glutathione Metabolism	0.131357
1-stearoyl-GPG (18:0)	LC/MS neg	34437				0.43	0.0933	Lipid	Lysolipid	0.131947
inosine	LC/MS neg	1123	C00294	HMDB00195	6021	1.14	0.0936	Nucleotide	Purine Metabolism, (Hypo)Xanthine/Inosine containing	0.131947
uridine 3'-monophosphate (3'-UMP)	LC/MS neg	39764	C01368		101543	0.69	0.0938	Nucleotide	Pyrimidine Metabolism, Uracil containing	0.131947
sarcosine (N-Methylglycine)	LC/MS pos early	1516	C00213	HMDB00271	1088	0.52	0.0947	Amino Acid	Glycine, Serine and Threonine Metabolism	0.132843
1-palmitoyl-2-linolenoyl-GPC (16:0/18:3)*	LC/MS pos late	52684				1.14	0.0977	Lipid	Phospholipid Metabolism	0.136672
adenosine 3',5'-cyclic monophosphate (cAMP)	LC/MS neg	2831	C00575	HMDB00058	6076	1.15	0.1013	Nucleotide	Purine Metabolism, Adenine containing	0.141316
dimethylglycine	LC/MS pos early	5086	C01026	HMDB00092	673	0.86	0.1016	Amino Acid	Glycine, Serine and Threonine Metabolism	0.141344
alanine	LC/MS pos early	1126	C00041	HMDB00161	5950	0.9	0.1038	Amino Acid	Alanine and Aspartate Metabolism	0.144008
isoleucine	LC/MS pos early	1125	C00407	HMDB00172	6306	1.09	0.1044	Amino Acid	Leucine, Isoleucine and Valine Metabolism	0.144444
cysteine sulfinic acid	LC/MS pos early	37443	C00606	HMDB00996	109	0.81	0.1097	Amino Acid	Methionine, Cysteine, SAM and Taurine Metabolism	0.151362
leucine	LC/MS pos early	60	C00123	HMDB00687	6106	1.09	0.1102	Amino Acid	Leucine, Isoleucine and Valine Metabolism	0.151638
N-acetylphenylalanine	LC/MS neg	33950	C03519	HMDB00512	74839	0.88	0.1128	Amino Acid	Phenylalanine and Tyrosine Metabolism	0.154793
nervonate (24:1n9)*	LC/MS neg	52674	C08323	HMDB02368	5281120	0.87	0.1173	Lipid	Long Chain Fatty Acid	0.160533
citrate	LC/MS neg	1564	C00158	HMDB00094	311	0.86	0.1178	Energy	TCA Cycle	0.160781
glucose	LC/MS polar	48152	C00031	HMDB00122	79025	0.62	0.1183	Carbohydrate	Glycolysis, Gluconeogenesis, and Pyruvate Metabolism	0.161028
2-hydroxystearate	LC/MS neg	17945	C03045		69417	1.32	0.119	Lipid	Fatty Acid, Monohydroxy	0.161248
adenine	LC/MS pos early	554	C00147	HMDB00034	190	0.82	0.1191	Nucleotide	Purine Metabolism, Adenine containing	0.161248
valine	LC/MS pos early	1649	C00183	HMDB00883	6287	1.12	0.1198	Amino Acid	Leucine, Isoleucine and Valine Metabolism	0.161762
sphingomyelin (d18:1/14:0, d16:1/16:0)*	LC/MS pos late	42463			11433862	0.9	0.1248	Lipid	Sphingolipid Metabolism	0.168064
margarate (17:0)	LC/MS neg	1121		HMDB02259	10465	0.87	0.1254	Lipid	Long Chain Fatty Acid	0.168423
allantoin	LC/MS polar	1107	C02350	HMDB00462	204	0.91	0.1273	Nucleotide	Purine Metabolism, (Hypo)Xanthine/Inosine containing	0.17007
alanylleucine	LC/MS pos early	37093		HMDB28691	259583	0.55	0.1273	Peptide	Dipeptide	0.17007
p-cresol sulfate	LC/MS neg	36103	C01468	HMDB11635	4615423	0.86	0.128	Amino Acid	Phenylalanine and Tyrosine Metabolism	0.170554
N-acetylalanine	LC/MS neg	1585	C02847	HMDB00766	88064	0.87	0.1319	Amino Acid	Alanine and Aspartate Metabolism	0.175288
1-margaroylglycerol (17:0)	LC/MS neg	34391			107036	0.84	0.1343	Lipid	Monoacylglycerol	0.178009
nicotinamide riboside	LC/MS pos early	33013	C03150	HMDB00855	439924	0.85	0.136	Cofactors and Vitamins	Nicotinate and Nicotinamide Metabolism	0.179791
1-myristoylglycerol (14:0)	LC/MS neg	35625	C01885	HMDB11561	79050	0.84	0.137	Lipid	Monoacylglycerol	0.18064
1-palmitoyl-2-palmitoleoyl-GPC (16:0/16:1)*	LC/MS pos late	52470				1.09	0.14	Lipid	Phospholipid Metabolism	0.184115
N-methylproline	LC/MS pos early	37431			557	1.26	0.1433	Amino Acid	Urea cycle; Arginine and Proline Metabolism	0.187965
eicosapentaenoate (EPA; 20:5n3)	LC/MS neg	18467	C06428	HMDB01999	446284	0.83	0.1448	Lipid	Polyunsaturated Fatty Acid (n3 and n6)	0.18944
taurine	LC/MS neg	2125	C00245	HMDB00251	1123	0.88	0.1452	Amino Acid	Methionine, Cysteine, SAM and Taurine Metabolism	0.189473
1-pentadecanoylglycerol (15:0)	LC/MS neg	47898			190750	1.23	0.1484	Lipid	Monoacylglycerol	0.193149
phosphopantetheine	LC/MS neg	15504	C01134	HMDB01416	987	0.61	0.1499	Cofactors and Vitamins	Pantothenate and CoA Metabolism	0.1946
2-docosahexaenoylglycerol (22:6)*	LC/MS neg	48675		HMDB11557		0.8	0.1555	Lipid	Monoacylglycerol	0.201353
tryptophylglycine	LC/MS pos early	43028			263471	1.29	0.1579	Peptide	Dipeptide	0.203937
5-methyltetrahydrofolate (5MeTHF)	LC/MS neg	18330	C00440	HMDB01396	146	0.86	0.1592	Cofactors and Vitamins	Folate Metabolism	0.205092
1-stearoyl-2-arachidonoyl-GPS (18:0/20:4)	LC/MS pos late	52235				0.88	0.1603	Lipid	Phosphatidylserine (PS)	0.205983
thymidine 5'-monophosphate	LC/MS polar	12023	C00364	HMDB01227	9700	1.13	0.1684	Nucleotide	Pyrimidine Metabolism, Thymine containing	0.215843
phenylalanine	LC/MS pos early	64	C00079	HMDB00159	6140	1.08	0.1755	Amino Acid	Phenylalanine and Tyrosine Metabolism	0.224373
erythritol	LC/MS polar	20699	C00503	HMDB02994	222285	0.88	0.178	Xenobiotics	Food Component/Plant	0.226995
UDP-glucuronate	LC/MS neg	2763	C00167	HMDB00935	17473	1.11	0.1787	Carbohydrate	Nucleotide Sugar	0.227314
sphingomyelin (d18:2/14:0, d18:1/14:1)*	LC/MS pos late	47154				0.89	0.1803	Lipid	Sphingolipid Metabolism	0.228773
mannitol/sorbitol	LC/MS polar	46142	C01507	HMDB00247	5780	0.86	0.1834	Carbohydrate	Fructose, Mannose and Galactose Metabolism	0.231795
1-stearoyl-2-linoleoyl-GPE (18:0/18:2)*	LC/MS pos late	52446			9546749	1.21	0.1836	Lipid	Phospholipid Metabolism	0.231795
succinate	LC/MS polar	1437	C00042	HMDB00254	1110	0.82	0.1935	Energy	TCA Cycle	0.243685
fumarate	LC/MS polar	1643	C00122	HMDB00134	444972	0.85	0.1987	Energy	TCA Cycle	0.249611
adenylosuccinate	LC/MS neg	18360	C03794	HMDB00536	195	1.4	0.2182	Nucleotide	Purine Metabolism, Adenine containing	0.273427
prolylglutamine	LC/MS pos early	40659				0.88	0.2195	Peptide	Dipeptide	0.274375
sphingomyelin (d18:2/24:1, d18:1/24:2)*	LC/MS pos late	52437				1.08	0.2203	Lipid	Sphingolipid Metabolism	0.274695
S-1-pyrroline-5-carboxylate	LC/MS pos early	42370	C04322	HMDB01301	1196	0.79	0.2255	Amino Acid	Glutamate Metabolism	0.280486
pipecolate	LC/MS pos early	1444	C00408	HMDB00070	849	0.89	0.2303	Amino Acid	Lysine Metabolism	0.285753
1-palmitoyl-2-linoleoyl-GPC (16:0/18:2)	LC/MS pos late	42446			5287971	1.07	0.231	Lipid	Phospholipid Metabolism	0.285919
10-nonadecenoate (19:1n9)	LC/MS neg	33972		HMDB13622	5312513	0.88	0.2343	Lipid	Long Chain Fatty Acid	0.289295
uridine 5'-monophosphate (UMP)	LC/MS neg	2856	C00105	HMDB00288	6030	1.08	0.235	Nucleotide	Pyrimidine Metabolism, Uracil containing	0.289451
alpha-hydroxyisovalerate	LC/MS polar	46537		HMDB00407	99823	1.1	0.2443	Amino Acid	Leucine, Isoleucine and Valine Metabolism	0.300174
1-lignoceroyl-GPC (24:0)	LC/MS pos late	49617				0.89	0.2493	Lipid	Lysolipid	0.305574
sphingomyelin (d18:1/20:1, d18:2/20:0)*	LC/MS pos late	48491				1.1	0.2551	Lipid	Sphingolipid Metabolism	0.311926
methionine	LC/MS pos early	1302	C00073	HMDB00696	6137	0.94	0.2561	Amino Acid	Methionine, Cysteine, SAM and Taurine Metabolism	0.312393
cholesterol	LC/MS pos late	63	C00187	HMDB00067	11025495	0.92	0.2599	Lipid	Sterol	0.316264
O-methyltyrosine	LC/MS pos early	37451			76957	1.1	0.2654	Amino Acid	Phenylalanine and Tyrosine Metabolism	0.32218
2-myristoylglycerol (14:0)	LC/MS neg	34383			137938	1.22	0.2695	Lipid	Monoacylglycerol	0.326373
kynurenine	LC/MS pos early	15140	C00328	HMDB00684	161166	1.07	0.2738	Amino Acid	Tryptophan Metabolism	0.330787
5-methyl-2'-deoxycytidine	LC/MS pos early	38159	C03592	HMDB02224	440055	0.61	0.2942	Nucleotide	Pyrimidine Metabolism, Cytidine containing	0.354585
putrescine	LC/MS pos early	1408	C00134	HMDB01414	1045	0.91	0.2986	Amino Acid	Polyamine Metabolism	0.359031
homocitrulline	LC/MS pos early	22138	C02427	HMDB00679	65072	1.1	0.301	Amino Acid	Urea cycle; Arginine and Proline Metabolism	0.361057
5-aminolevulinate	LC/MS pos early	2290	C00430	HMDB01149	137	0.82	0.3046	Cofactors and Vitamins	Hemoglobin and Porphyrin Metabolism	0.364483
oleate/vaccenate (18:1)	LC/MS neg	52285				0.92	0.3053	Lipid	Long Chain Fatty Acid	0.364483
flavin adenine dinucleotide (FAD)	LC/MS neg	2134	C00016	HMDB01248	643975	1.09	0.3123	Cofactors and Vitamins	Riboflavin Metabolism	0.371918
N-palmitoyl-sphinganine (d18:0/16:0)	LC/MS pos late	52604		HMDB11760	5283572	1.12	0.313	Lipid	Sphingolipid Metabolism	0.371918
tyrosylglycine	LC/MS pos early	41375			259323	1.17	0.3158	Peptide	Dipeptide	0.374364
glucose 6-phosphate	LC/MS polar	31260	C00668	HMDB01401	5958	1.33	0.3206	Carbohydrate	Glycolysis, Gluconeogenesis, and Pyruvate Metabolism	0.37875
N-stearoyltaurine	LC/MS neg	39730			168274	0.89	0.321	Lipid	Endocannabinoid	0.37875
glycylleucine	LC/MS pos early	34398	C02155	HMDB00759	92843	1.14	0.3269	Peptide	Dipeptide	0.384812
alpha-ketoglutarate	LC/MS polar	528	C00026	HMDB00208	51	1.11	0.3348	Energy	TCA Cycle	0.392752
sphingomyelin (d18:1/17:0, d17:1/18:0, d19:1/16:0)	LC/MS pos late	52615				1.07	0.3352	Lipid	Sphingolipid Metabolism	0.392752
1-(1-enyl-stearoyl)-2-oleoyl-GPE (P-18:0/18:1)	LC/MS pos late	52614				1.06	0.34	Lipid	Plasmalogen	0.397454
glutathione, oxidized (GSSG)	LC/MS pos early	27727	C00127	HMDB03337	65359	1.12	0.348	Amino Acid	Glutathione Metabolism	0.405866
sphingomyelin (d18:1/15:0, d16:1/17:0)*	LC/MS pos late	52433				1.07	0.3502	Lipid	Sphingolipid Metabolism	0.407491
N-acetylisoleucine	LC/MS neg	33967			2802421	0.83	0.3529	Amino Acid	Leucine, Isoleucine and Valine Metabolism	0.409689
3-aminoisobutyrate	LC/MS pos early	1566	C05145	HMDB03911	64956	1.06	0.368	Nucleotide	Pyrimidine Metabolism, Thymine containing	0.426239
1-oleoyl-GPE (18:1)	LC/MS neg	35628		HMDB11506	9547071	0.92	0.377	Lipid	Lysolipid	0.435664
6-oxopiperidine-2-carboxylic acid	LC/MS pos early	43231			3014237	0.84	0.3851	Amino Acid	Lysine Metabolism	0.444008
palmitoyl ethanolamide	LC/MS neg	38165	C16512	HMDB02100	4671	1.06	0.3919	Lipid	Endocannabinoid	0.450819
methylmalonate (MMA)	LC/MS polar	1496	C02170	HMDB00202	487	1.1	0.4002	Lipid	Fatty Acid Metabolism (also BCAA Metabolism)	0.45932
cytosine	LC/MS pos early	573	C00380	HMDB00630	597	1.2	0.4156	Nucleotide	Pyrimidine Metabolism, Cytidine containing	0.475914
2'-deoxyinosine	LC/MS neg	15076	C05512	HMDB00071	65058	0.88	0.4205	Nucleotide	Purine Metabolism, (Hypo)Xanthine/Inosine containing	0.480436
N-acetylglucosamine 6-phosphate	LC/MS polar	15107	C00357	HMDB02817	439219	0.94	0.4236	Carbohydrate	Aminosugar Metabolism	0.482885
docosapentaenoate (n3 DPA; 22:5n3)	LC/MS neg	32504	C16513	HMDB01976	6441454	1.14	0.4273	Lipid	Polyunsaturated Fatty Acid (n3 and n6)	0.486006
dihomo-linoleate (20:2n6)	LC/MS neg	17805	C16525	HMDB05060	6439848	0.93	0.4305	Lipid	Polyunsaturated Fatty Acid (n3 and n6)	0.488545
1-stearoyl-2-arachidonoyl-GPC (18:0/20:4)	LC/MS pos late	42450			16219824	0.92	0.4503	Lipid	Phospholipid Metabolism	0.509869
adenosine 5'-diphosphoribose (ADP-ribose)	LC/MS pos early	558	C00301	HMDB01178	192	0.78	0.464	Cofactors and Vitamins	Nicotinate and Nicotinamide Metabolism	0.523937
histidine methyl ester	LC/MS pos early	32493			92893	0.94	0.4648	Amino Acid	Histidine Metabolism	0.523937
1-(1-enyl-palmitoyl)-2-oleoyl-GPC (P-16:0/18:1)*	LC/MS pos late	52478				1.04	0.4662	Lipid	Plasmalogen	0.524345
erucate (22:1n9)	LC/MS neg	1552	C08316	HMDB02068	5281116	0.94	0.4746	Lipid	Long Chain Fatty Acid	0.532607
1-stearoyl-2-arachidonoyl-GPE (18:0/20:4)	LC/MS pos late	52447			5289133	0.94	0.4759	Lipid	Phospholipid Metabolism	0.532881
N6,N6-dimethyladenosine	LC/MS pos early	42081			348206	1.08	0.4861	Nucleotide	Purine Metabolism, Adenine containing	0.543098
linolenate [alpha or gamma; (18:3n3 or 6)]	LC/MS neg	34035	C06426	HMDB03073	5280934	1.11	0.49	Lipid	Polyunsaturated Fatty Acid (n3 and n6)	0.546045
maleate	LC/MS polar	20676	C01384	HMDB00176	444266	0.94	0.4909	Lipid	Fatty Acid, Dicarboxylate	0.546045
3-(4-hydroxyphenyl)lactate	LC/MS neg	32197	C03672	HMDB00755	9378	0.93	0.4962	Amino Acid	Phenylalanine and Tyrosine Metabolism	0.550727
glutamine	LC/MS pos early	53	C00064	HMDB00641	5961	0.94	0.4988	Amino Acid	Glutamate Metabolism	0.552399
adrenate (22:4n6)	LC/MS neg	32980	C16527	HMDB02226	5497181	0.79	0.5033	Lipid	Polyunsaturated Fatty Acid (n3 and n6)	0.556163
N-acetylcysteine	LC/MS pos early	1586	C06809	HMDB01890	12035	1.04	0.5263	Amino Acid	Methionine, Cysteine, SAM and Taurine Metabolism	0.580309
nicotinamide adenine dinucleotide (NAD+)	LC/MS neg	5278	C00003	HMDB00902	5893	1.21	0.5462	Cofactors and Vitamins	Nicotinate and Nicotinamide Metabolism	0.600939
7-methylguanosine	LC/MS pos early	31580				1.1	0.5607	Nucleotide	Purine Metabolism, Guanine containing	0.615551
N-palmitoyl-sphingosine (d18:1/16:0)	LC/MS pos late	44877		HMDB04949	5283564	1.06	0.5704	Lipid	Sphingolipid Metabolism	0.624842
gamma-glutamyl-epsilon-lysine	LC/MS pos early	33934		HMDB03869	65254;14284565	0.96	0.5906	Peptide	Gamma-glutamyl Amino Acid	0.645569
1-stearoyl-2-linoleoyl-GPC (18:0/18:2)*	LC/MS pos late	52452				1.04	0.5997	Lipid	Phospholipid Metabolism	0.653453
palmitoleate (16:1n7)	LC/MS neg	33447	C08362	HMDB03229	445638	1.07	0.6004	Lipid	Long Chain Fatty Acid	0.653453
N6-carboxyethyllysine	LC/MS pos early	37458				0.72	0.6174	Amino Acid	Lysine Metabolism	0.67051
cysteine	LC/MS pos early	1868	C00097	HMDB00574	5862	1.04	0.6364	Amino Acid	Methionine, Cysteine, SAM and Taurine Metabolism	0.689661
trimethylamine N-oxide	LC/MS pos early	40406	C01104	HMDB00925	1145	1.03	0.6501	Lipid	Phospholipid Metabolism	0.702999
sphingomyelin (d18:1/22:1, d18:2/22:0, d16:1/24:1)*	LC/MS pos late	48493				0.96	0.6591	Lipid	Sphingolipid Metabolism	0.711208
1-palmitoyl-2-oleoyl-GPS (16:0/18:1)	LC/MS pos late	19261	C13880		5283499	1.03	0.6683	Lipid	Phospholipid Metabolism	0.719598
1-linoleoyl-GPE (18:2)*	LC/MS neg	32635		HMDB11507	52925130	1.04	0.6857	Lipid	Lysolipid	0.736763
citrulline	LC/MS pos early	2132	C00327	HMDB00904	9750	0.94	0.6883	Amino Acid	Urea cycle; Arginine and Proline Metabolism	0.737814
10-heptadecenoate (17:1n7)	LC/MS neg	33971		HMDB60038	5312435	0.97	0.6896	Lipid	Long Chain Fatty Acid	0.737814
trigonelline (N'-methylnicotinate)	LC/MS pos early	32401	C01004	HMDB00875	5570	1.04	0.6948	Cofactors and Vitamins	Nicotinate and Nicotinamide Metabolism	0.741805
quinolinate	LC/MS pos early	1899	C03722	HMDB00232	1066	1.04	0.7358	Cofactors and Vitamins	Nicotinate and Nicotinamide Metabolism	0.782803
oleoyl ethanolamide	LC/MS neg	38102		HMDB02088	5283454	0.97	0.7363	Lipid	Endocannabinoid	0.782803
N2,N2-dimethylguanosine	LC/MS pos early	35137		HMDB04824	92919	0.95	0.7387	Nucleotide	Purine Metabolism, Guanine containing	0.783705
docosahexaenoate (DHA; 22:6n3)	LC/MS neg	44675	C06429	HMDB02183	445580	0.98	0.7533	Lipid	Polyunsaturated Fatty Acid (n3 and n6)	0.797519
hippurate	LC/MS neg	15753	C01586	HMDB00714	464	1.01	0.7729	Xenobiotics	Benzoate Metabolism	0.816558
adenosine 5'-diphosphate (ADP)	LC/MS neg	3108	C00008	HMDB01341	6022	1	0.7935	Nucleotide	Purine Metabolism, Adenine containing	0.836571
1-palmitoyl-2-stearoyl-GPC (16:0/18:0)	LC/MS pos late	52616				0.99	0.7972	Lipid	Phospholipid Metabolism	0.838721
1-(1-enyl-palmitoyl)-2-palmitoleoyl-GPC (P-16:0/16:1)*	LC/MS pos late	52713				1.02	0.8041	Lipid	Plasmalogen	0.844221
1-palmitoyl-GPE (16:0)	LC/MS pos late	35631		HMDB11503	9547069	1.03	0.8294	Lipid	Lysolipid	0.868328
uridine	LC/MS neg	606	C00299	HMDB00296	6029	1.01	0.8305	Nucleotide	Pyrimidine Metabolism, Uracil containing	0.868328
1-palmitoleoylglycerol (16:1)*	LC/MS neg	52431				1	0.8382	Lipid	Monoacylglycerol	0.87391
1-palmitoleoyl-2-oleoyl-GPC (16:1/18:1)*	LC/MS pos late	52458				1.01	0.8393	Lipid	Phospholipid Metabolism	0.87391
N2-acetyllysine/N6-acetyllysine	LC/MS pos early	52256				1.01	0.8413	Amino Acid	Lysine Metabolism	0.87419
AICA ribonucleotide	LC/MS pos early	38325	C04677	HMDB01517	65110	0.98	0.8474	Nucleotide	Purine Metabolism, (Hypo)Xanthine/Inosine containing	0.878721
2'-deoxyadenosine 5'-monophosphate	LC/MS pos early	46333	C00360	HMDB00905	12599	1	0.8551	Nucleotide	Purine Metabolism, Adenine containing	0.884888
penicillin G	LC/MS neg	37468	C05551	HMDB15186	5904	0.95	0.8636	Xenobiotics	Drug	0.891857
linoleate (18:2n6)	LC/MS neg	1105	C01595	HMDB00673	5280450	1	0.8672	Lipid	Polyunsaturated Fatty Acid (n3 and n6)	0.893747
1-palmitoleoyl-3-oleoyl-glycerol (16:1/18:1)*	LC/MS pos late	52631				0.94	0.8759	Lipid	Diacylglycerol	0.900875
N-acetylneuraminate	LC/MS polar	32377	C00270	HMDB00230	439197	1.01	0.8919	Carbohydrate	Aminosugar Metabolism	0.915466
galactonate	LC/MS polar	27719	C00880	HMDB00565	128869	1.01	0.8989	Carbohydrate	Fructose, Mannose and Galactose Metabolism	0.92078
adenosine 5'-monophosphate (AMP)	LC/MS neg	32342	C00020	HMDB00045	6083	1.02	0.9056	Nucleotide	Purine Metabolism, Adenine containing	0.925765
methionine sulfone	LC/MS pos early	44878			69961	0.98	0.9186	Amino Acid	Methionine, Cysteine, SAM and Taurine Metabolism	0.936785
guanosine 5'-diphospho-fucose	LC/MS neg	15903				1	0.9217	Carbohydrate	Nucleotide Sugar	0.936785
1-palmitoyl-2-oleoyl-GPE (16:0/18:1)	LC/MS pos late	19263		HMDB05320	5283496	1	0.9233	Lipid	Phospholipid Metabolism	0.936785
riboflavin (Vitamin B2)	LC/MS pos early	1827	C00255	HMDB00244	493570	0.99	0.9238	Cofactors and Vitamins	Riboflavin Metabolism	0.936785
N-acetyl-aspartyl-glutamate (NAAG)	LC/MS pos early	35665	C12270	HMDB01067	5255	0.98	0.9344	Amino Acid	Glutamate Metabolism	0.945635
inositol 1-phosphate (I1P)	LC/MS polar	43849	C04006	HMDB00213	440194	1.02	0.9427	Lipid	Inositol Metabolism	0.952127
docosadienoate (22:2n6)	LC/MS neg	32415	C16533	HMDB61714	5282807	1.02	0.9462	Lipid	Polyunsaturated Fatty Acid (n3 and n6)	0.953754
1-palmitoylglycerol (16:0)	LC/MS neg	21127		HMDB31074	14900	1.01	0.9626	Lipid	Monoacylglycerol	0.968353
mead acid (20:3n9)	LC/MS neg	35174		HMDB10378	5312531	1.02	0.9668	Lipid	Polyunsaturated Fatty Acid (n3 and n6)	0.970644
argininosuccinate	LC/MS pos early	15497	C03406	HMDB00052	16950;828	0.99	0.975	Amino Acid	Urea cycle; Arginine and Proline Metabolism	0.976935
5-methylthioadenosine (MTA)	LC/MS pos early	1419	C00170	HMDB01173	439176	1	0.9926	Amino Acid	Polyamine Metabolism	0.9926

## Sheet: ProNormImpData
												SAMPLE NAME	OSRS-00017	OSRS-00018	OSRS-00019	OSRS-00020	OSRS-00021	OSRS-00022	OSRS-00023	OSRS-00024	OSRS-00025	OSRS-00026	OSRS-00027	OSRS-00028	OSRS-00029	OSRS-00030
												CLIENT IDENTIFIER	17	18	19	20	21	22	23	24	25	26	27	28	29	30
												SAMPLE ID	2567361	2567371	2567378	2567367	2567373	2567364	2567369	2567366	2567375	2567372	2567376	2567363	2567362	2567368
												PARENT SAMPLE ID	2448275	2448276	2448277	2448278	2448279	2448280	2448281	2448282	2448283	2448284	2448285	2448286	2448287	2448288
												BRADFORD PROTEIN	9.791	9.601	7.355	7.991	8.086	10.723	7.069	19.886	14.074	17.405	17.312	15.604	20.281	21.043
												CLIENT SAMPLE NAME	17-MEF wt-1	18-MEF wt-2	19-MEF wt-3	20-MEF wt-4	21-MEF wt-5	22-MEF wt-6	23-MEF wt-7	24-MEF KO-1	25-MEF KO-2	26-MEF KO-3	27-MEF KO-4	28-MEF KO-5	29-MEF KO-6	30-MEF KO-7
												DSDNA ASSAY	218.752	220.985	170.027	168.05	188.32	208.352	188.503	455.865	349.389	373.474	328.773	232.809	276.21	349.884
												GROUP DESCRIPTION	MEF wt	MEF wt	MEF wt	MEF wt	MEF wt	MEF wt	MEF wt	MEF ko	MEF ko	MEF ko	MEF ko	MEF ko	MEF ko	MEF ko
												GROUP ID	WT	WT	WT	WT	WT	WT	WT	KO	KO	KO	KO	KO	KO	KO
												GROUP NUMBER	9	9	9	9	9	9	9	10	10	10	10	10	10	10
PATHWAY SORTORDER	BIOCHEMICAL	SUPER PATHWAY	SUB PATHWAY	COMP ID	PLATFORM	CHEMICAL ID	RI	MASS	CAS	PUBCHEM	KEGG	Group HMDB	WT	WT	WT	WT	WT	WT	WT	KO	KO	KO	KO	KO	KO	KO
1720	1-(1-enyl-oleoyl)-GPE (P-18:1)*	Lipid	Lysoplasmalogen	44621	LC/MS Pos Late	100005372	1566	464.314					1.3073	1.808	1.7853	1.0033	1.1459	1.2157	0.9967	0.7126	1.3266	0.8263	0.7733	0.6685	0.6129	0.606
1708	1-(1-enyl-palmitoyl)-2-arachidonoyl-GPC (P-16:0/20:4)*	Lipid	Plasmalogen	52689	LC/MS Pos Late	100009014	2154	766.575					0.9982	1.1391	1.4608	1.1276	1.0065	0.9243	1.0018	0.71	1.3889	1.0932	0.831	0.7958	0.6428	0.6028
1702	1-(1-enyl-palmitoyl)-2-arachidonoyl-GPE (P-16:0/20:4)*	Lipid	Plasmalogen	52673	LC/MS Pos Late	100009002	2270	724.528					0.8204	0.9837	1.1624	0.8488	0.8996	0.8613	0.9148	1.0193	1.4626	1.2077	1.0866	1.1137	1.0026	0.9974
1709	1-(1-enyl-palmitoyl)-2-linoleoyl-GPC (P-16:0/18:2)*	Lipid	Plasmalogen	52682	LC/MS Pos Late	100009009	2226	742.575					0.7573	0.9258	0.9978	0.7659	0.8928	1.0836	0.8041	0.9685	1.2945	1.1638	1.0022	1.0585	1.1109	1.0045
1699	1-(1-enyl-palmitoyl)-2-linoleoyl-GPE (P-16:0/18:2)*	Lipid	Plasmalogen	52677	LC/MS Pos Late	100009069	2351	700.528					0.5709	0.6155	1.1143	0.9611	0.8193	0.5803	0.9521	1.1649	1.3676	1.0757	1.0305	1.2024	1.0569	0.9695
1704	1-(1-enyl-palmitoyl)-2-oleoyl-GPC (P-16:0/18:1)*	Lipid	Plasmalogen	52478	LC/MS Pos Late	100009007	2443	744.59					0.9504	1.0273	1.1879	0.9564	1.0069	0.9655	0.9912	0.9361	1.2487	1.0501	0.956	1.0465	1.128	0.9931
1698	1-(1-enyl-palmitoyl)-2-oleoyl-GPE (P-16:0/18:1)*	Lipid	Plasmalogen	52477	LC/MS Pos Late	100009005	2600	702.543					0.6694	0.7711	0.8552	0.7271	0.7783	0.6672	0.7361	1.1448	1.4324	1.2898	1.1805	1.2939	1.3382	1.1786
1701	1-(1-enyl-palmitoyl)-2-palmitoleoyl-GPC (P-16:0/16:1)*	Lipid	Plasmalogen	52713	LC/MS Pos Late	100009160	2218	716.559					0.9933	1.0468	1.1389	0.6611	1.0067	1.0513	0.9827	0.9568	1.2007	1.0916	0.957	0.7948	1.0144	0.9742
1700	1-(1-enyl-palmitoyl)-2-palmitoyl-GPC (P-16:0/16:0)*	Lipid	Plasmalogen	52716	LC/MS Pos Late	100009162	2454	718.575		11146967			1.0029	1.137	1.3246	1.0101	1.1105	1.0066	0.9971	0.8101	1.0687	0.9102	0.8291	0.9054	0.9375	0.8963
1717	1-(1-enyl-palmitoyl)-GPC (P-16:0)*	Lipid	Lysoplasmalogen	52474	LC/MS Pos Late	100002875	1547	480.345		10917802			1.219	1.3934	1.8778	0.9698	1.0302	1.2832	1.1013	0.6269	1.1014	0.7052	0.7609	0.6069	0.7423	0.6412
1718	1-(1-enyl-palmitoyl)-GPE (P-16:0)*	Lipid	Lysoplasmalogen	39270	LC/MS Pos Late	100003000	1558	438.298					1.1614	1.6691	1.7268	0.9493	1.1336	1.2848	1.0329	0.7605	1.534	0.9671	0.8759	0.7347	0.7935	0.7514
1712	1-(1-enyl-stearoyl)-2-arachidonoyl-GPE (P-18:0/20:4)*	Lipid	Plasmalogen	52475	LC/MS Pos Late	100008999	2511	752.559		9547058		HMDB05779	0.9809	1.1455	1.3987	1.0527	1.1577	1.0327	1.0191	0.7704	1.1758	0.9654	0.8616	0.9022	0.8053	0.7589
1707	1-(1-enyl-stearoyl)-2-linoleoyl-GPE (P-18:0/18:2)*	Lipid	Plasmalogen	52748	LC/MS Pos Late	100009225	2633	728.559					0.6811	0.7507	0.6219	0.7627	0.9038	0.7115	0.7087	1.0962	1.6028	1.2979	1.1475	1.2887	1.1341	1.2324
1706	1-(1-enyl-stearoyl)-2-oleoyl-GPE (P-18:0/18:1)	Lipid	Plasmalogen	52614	LC/MS Pos Late	100008919	2950	730.575	144371-68-6				0.8796	1.0405	1.1642	0.8916	1.0115	0.9725	0.9574	0.9498	1.2356	1.0035	0.9088	1.0857	1.1255	0.9965
1722	1-(1-enyl-stearoyl)-GPE (P-18:0)*	Lipid	Lysoplasmalogen	39271	LC/MS Neg	100003001	6500	464.315					1.4548	1.2962	1.4464	1.2112	1.2643	1.3839	1.1457	0.7451	0.7789	0.7089	0.4624	0.6752	0.8543	0.5423
1541	1,2-dilinoleoyl-GPC (18:2/18:2)	Lipid	Phospholipid Metabolism	52603	LC/MS Pos Late	100008903	2006	782.569	998-06-1	5288075			0.8883	0.5199	1	0.5199	0.6831	0.5199	0.7889	1.1184	1.4518	1.006	0.5199	1.0206	1.0798	0.9442
1482	1,2-dioleoyl-GPC (18:1/18:1)*	Lipid	Phospholipid Metabolism	52457	LC/MS Pos Late	100008905	2346	786.601	4235-95-4	10350317			1.0166	1.1375	1.2379	1.0565	1.2088	1.0429	1.1266	0.7545	0.9834	0.7971	0.7739	0.8245	0.798	0.768
1525	1,2-dioleoyl-GPE (18:1/18:1)	Lipid	Phospholipid Metabolism	52609	LC/MS Pos Late	100008906	2485	744.554	4004-05-01	9546757			0.7475	0.9393	1.0186	0.7978	0.8286	0.7557	0.8125	0.9821	1.3136	1.083	1.0217	1.1274	1.0984	1.0179
1521	1,2-dioleoyl-GPG (18:1/18:1)	Lipid	Phospholipid Metabolism	19142	LC/MS Polar	1541	715	773.534	67254-28-8	11846228			1.5838	1.7485	1.7288	1.567	1.5991	1.4766	1.7702	0.4925	0.5234	0.4448	0.4105	0.5164	0.3751	0.3871
1522	1,2-dioleoyl-GPI (18:1/18:1)	Lipid	Phospholipid Metabolism	52619	LC/MS Polar	100008908	913	861.55					1.4333	1.3034	1.8133	1.596	1.5983	1.4371	1.7365	0.594	0.6966	0.5893	0.6053	0.6845	0.5498	0.4705
1490	1,2-dipalmitoleoyl-GPC (16:1/16:1)*	Lipid	Phospholipid Metabolism	52472	LC/MS Polar	100008997	850	774.529					0.9665	1.09	1.3098	1.1162	1.0582	0.982	1.2578	0.9758	1.0399	0.9904	0.8754	1.0096	0.9014	0.806
1475	1,2-dipalmitoyl-GPC (16:0/16:0)	Lipid	Phospholipid Metabolism	19130	LC/MS Pos Late	100000657	2365	734.569	63-89-8	452110		HMDB00564	0.8954	0.9882	1.1122	0.9097	0.974	0.8619	0.9114	1.0118	1.2868	1.0887	1.0224	1.0831	1.0746	0.9873
1546	1,2-distearoyl-GPC (18:0/18:0)	Lipid	Phospholipid Metabolism	19132	LC/MS Pos Late	100000660	3066	790.632	816-94-4	94190			1.0149	0.9173	1.1402	0.8546	0.9811	0.6171	0.5	1.039	1.3041	1.1983	0.9821	1.1908	1.2899	0.9851
1049	10-heptadecenoate (17:1n7)	Lipid	Long Chain Fatty Acid	33971	LC/MS Neg	100001278	5555	267.233	29743-97-3	5312435		HMDB60038	1.0417	1.1991	1.286	0.8794	1.0594	0.9179	0.9714	0.9124	1.4121	1.278	0.7174	0.985	1.015	0.8408
1059	10-nonadecenoate (19:1n9)	Lipid	Long Chain Fatty Acid	33972	LC/MS Neg	100001277	5780	295.264	73033-09-7	5312513		HMDB13622	1.1023	1.2806	1.1649	0.9124	1.2389	0.9057	0.9627	0.7915	1.4204	1.1425	0.6263	1.0373	0.8815	0.7738
1318	13-HODE + 9-HODE	Lipid	Fatty Acid, Monohydroxy	37752	LC/MS Neg	100002196	5275	295.228		43013			1.8172	1.8877	1.9564	1.8486	1.6019	1.3685	1.5578	0.3682	0.6315	0.4547	0.2514	0.4256	0.1146	0.2961
1147	15-methylpalmitate	Lipid	Fatty Acid, Branched	38768	LC/MS Neg	100002945	5695	269.249		17903417			1.152	1.1934	1.2412	0.9468	1.1072	0.9946	1.1687	0.8101	1.314	0.9495	0.6455	1.0054	0.9125	0.7392
1150	17-methylstearate	Lipid	Fatty Acid, Branched	38296	LC/MS Neg	100002356	5993	297.28	2724-59-6	3083779			1.1252	1.1261	1.2603	0.9762	1.246	1.0238	1.1324	0.6932	1.0273	0.9438	0.5795	0.7975	0.8407	0.6621
1622	1-arachidonoyl-GPC (20:4n6)*	Lipid	Lysolipid	34061	LC/MS Neg	100001551	6074	618.341			C05208	HMDB10395	1.9062	2.2599	2.7337	1.8015	1.496	1.167	1.8635	0.3443	0.833	0.6343	0.3906	0.4389	0.2783	0.207
1648	1-arachidonoyl-GPE (20:4n6)*	Lipid	Lysolipid	35186	LC/MS Neg	100001571	5874	500.278		42607465		HMDB11517	1.5791	1.6165	1.3099	1.267	1.398	0.9077	1.2227	0.6316	1.0706	0.6927	0.6068	0.9294	0.5767	0.476
1669	1-arachidonoyl-GPI (20:4)*	Lipid	Lysolipid	34214	LC/MS Neg	100001654	5482	619.289				HMDB61690	1.693	1.6426	2.5067	1.4209	1.4937	1.4968	1.4441	0.3196	0.5791	0.4298	0.2081	0.2562	0.3061	0.2234
1744	1-arachidonylglycerol (20:4)	Lipid	Monoacylglycerol	34397	LC/MS Neg	100001433	6450	303.233	35474-99-8	5282281	C13857	HMDB11572	1.1249	1.419	1.7634	1.2052	1.3162	1.1269	1.3859	0.3016	0.8751	0.7153	0.4174	0.5115	0.3967	0.326
1751	1-dihomo-linolenylglycerol (20:3)	Lipid	Monoacylglycerol	48341	LC/MS Neg	100006121	6220	305.249					1.4772	1.6449	1.7076	1.0756	1.6491	1.5582	1.473	0.4378	0.9244	0.7832	0.4288	0.6178	0.5722	0.4831
1221	1-dihomo-linoleoylglycerol (20:2)	Lipid	Fatty Acid, Keto	35103	LC/MS Neg	100001483	6800	307.264					1.2704	1.404	0.9956	1.0044	1.4716	1.0975	1.3009	0.449	1.1411	0.7566	0.3886	0.7914	0.703	0.5726
1749	1-docosahexaenoylglycerol (22:6)	Lipid	Monoacylglycerol	35153	LC/MS Neg	100001481	6150	309.222				HMDB11587	1.0425	1.1727	1.3948	0.9352	1.2109	1.0184	0.9816	0.4913	1.2624	1.2609	0.4103	0.5817	0.5505	0.4634
1632	1-lignoceroyl-GPC (24:0)	Lipid	Lysolipid	49617	LC/MS Pos Late	100002873	1907	608.465	325171-59-3				0.995	1.053	1.5333	0.874	1.0109	1.2031	0.9168	0.907	1.0627	0.8237	1.005	0.9665	1.1174	0.8964
1743	1-linolenoylglycerol (18:3)	Lipid	Monoacylglycerol	34393	LC/MS Neg	100001435	6214	277.217		53480978		HMDB11569	1	1.182	2.0086	0.8659	1.3978	1.498	1.7895	0.3877	1.0282	0.8409	0.559	0.5749	0.6237	0.3877
1549	1-linoleoyl-2-arachidonoyl-GPC (18:2/20:4n6)*	Lipid	Phospholipid Metabolism	52710	LC/MS Pos Late	100009131	1969	806.569					0.8611	1.0124	1.1787	0.7655	0.819	0.8821	0.8191	0.9876	1.5548	1.2769	1.0656	1.0202	0.9868	1.0245
1741	1-linoleoylglycerol (18:2)	Lipid	Monoacylglycerol	27447	LC/MS Neg	100001040	6477	279.233	2277-28-3	5283469			1.0368	1.2482	1.3989	1.0297	1.305	1.1575	1.2444	0.5086	0.9703	0.8001	0.4415	0.6951	0.6524	0.5637
1610	1-linoleoyl-GPC (18:2)	Lipid	Lysolipid	34419	LC/MS Pos Late	100001395	1465	520.34		11988421	C04100	HMDB10386	1.8113	3.514	3.3854	1.2217	1.5279	2.4238	1.5515	0.6653	0.7783	0.7025	0.5433	0.5581	0.4932	0.4375
1644	1-linoleoyl-GPE (18:2)*	Lipid	Lysolipid	32635	LC/MS Neg	100001570	5900	476.278		52925130		HMDB11507	2.2185	1.7273	0.3504	1.0276	1.2131	0.5828	0.5749	0.9724	1.4949	0.7848	0.6028	2.2775	1.0834	0.7958
1665	1-linoleoyl-GPI (18:2)*	Lipid	Lysolipid	36594	LC/MS Neg	100001778	5494	595.289					1.2375	1.0499	1.7669	1.1118	1.1538	1.2896	1	0.1599	0.2685	0.0925	0.0925	0.1108	0.2493	0.1151
1736	1-margaroylglycerol (17:0)	Lipid	Monoacylglycerol	34391	LC/MS Neg	100001429	6571	269.249	68002-72-2	107036			1.0041	0.9959	1.027	1.1214	1.2552	0.8687	1.0104	0.7074	1.3129	0.969	0.5216	1.0357	0.881	0.7043
58	1-methylhistidine	Amino Acid	Histidine Metabolism	30460	LC/MS Pos Early	100001051	2755	170.092	332-80-9	92105	C01152	HMDB00001	0.8586	0.8672	1.1022	0.8	0.8866	0.7881	0.7718	1.0016	1.2673	1.1084	0.9984	1.2177	1.2049	1.0536
74	1-methylimidazoleacetate	Amino Acid	Histidine Metabolism	32350	LC/MS Pos Early	100001208	2064	141.066	2625-49-2	75810	C05828	HMDB02820	1.5099	0.9934	1.4076	1.2395	1.3207	1.0371	1.1394	0.7469	0.9867	0.737	0.8034	0.8782	1.0066	0.6636
2749	1-methylnicotinamide	Cofactors and Vitamins	Nicotinate and Nicotinamide Metabolism	27665	LC/MS Pos Early	55	1940	137.071	1005-24-9	10129985	C02918	HMDB00699	0.8366	0.8245	0.9541	0.8472	0.9617	0.7747	0.9901	1.0099	1.4867	1.2054	1.1916	1.3624	1.2007	1.1615
1732	1-myristoleoylglycerol (14:1)	Lipid	Monoacylglycerol	34382	LC/MS Neg	100001434	5655	225.186	55030-82-5	6453334			1.4619	1.3325	1.4767	1.036	1.6888	1.1127	1.2506	0.4795	0.964	0.9232	0.4152	0.8254	0.6851	0.5287
1730	1-myristoylglycerol (14:0)	Lipid	Monoacylglycerol	35625	LC/MS Neg	100001618	6353.3	227.202	75685-84-6	79050	C01885	HMDB11561	0.9399	1.0997	1.3307	0.8257	1.2371	1.0601	1.1185	0.6593	1.2849	1.2509	0.6051	0.8776	0.9104	0.779
1492	1-oleoyl-2-linoleoyl-GPC (18:1/18:2)*	Lipid	Phospholipid Metabolism	52453	LC/MS Pos Late	100008981	2165	784.585					1.0337	1.0901	1.1576	0.9558	1.1371	1.0357	1.013	0.8271	1.1416	0.987	0.8821	0.9286	0.9143	0.8792
1544	1-oleoyl-2-linoleoyl-GPE (18:1/18:2)*	Lipid	Phospholipid Metabolism	52687	LC/MS Pos Late	100009078	2270	742.538		9546753		HMDB05349	0.5271	0.7244	0.8488	0.6752	0.6859	0.6046	0.7148	1.2045	1.4866	1.1512	1.1966	1.3455	1.2975	1.2683
1739	1-oleoylglycerol (18:1)	Lipid	Monoacylglycerol	21184	LC/MS Neg	100000924	6300	281.249	111-03-5	5283468		HMDB11567	1.1403	1.3338	1.3455	1.0623	1.4534	1.1304	1.3649	0.4698	0.9377	0.7535	0.3883	0.6477	0.6263	0.5635
1607	1-oleoyl-GPC (18:1)	Lipid	Lysolipid	48258	LC/MS Pos Late	100001272	1540	522.355	19420-56-5	16081932		HMDB02815	1.5528	1.7827	1.8703	1.1561	1.3937	1.4091	1.3367	0.5326	0.8439	0.6258	0.5283	0.4895	0.4166	0.3638
1640	1-oleoyl-GPE (18:1)	Lipid	Lysolipid	35628	LC/MS Neg	100001569	6125.1	478.294	89576-29-4	9547071		HMDB11506	1.1496	1.2502	1.2045	0.8921	1.0095	1.3482	0.9762	0.9305	1.3917	0.9905	0.8046	0.8365	1.5483	0.6731
1687	1-oleoyl-GPG (18:1)*	Lipid	Lysolipid	45968	LC/MS Neg	100005716	5610	509.288					1.3045	1.4192	1.693	1.0931	1.4353	1.1815	1.4288	0.7161	0.9069	0.6222	0.6354	0.4989	0.7494	0.6759
1663	1-oleoyl-GPI (18:1)*	Lipid	Lysolipid	36602	LC/MS Neg	100001777	5599	597.305					1.1661	1.7237	1.9139	1.3102	1.6875	1.4796	1.3414	0.5687	0.6612	0.5485	0.5078	0.5274	0.8339	0.5568
1672	1-oleoyl-GPS (18:1)	Lipid	Lysolipid	19260	LC/MS Neg	100000630	5607	522.284		9547099			1.3327	2.2412	2.5802	1.6133	1.7618	1.5362	1.8554	0.4699	0.6673	0.565	0.3729	0.4235	0.6016	0.4345
1536	1-palmitoleoyl-2-linoleoyl-GPC (16:1/18:2)*	Lipid	Phospholipid Metabolism	52683	LC/MS Pos Late	100009075	2003	756.554					0.8449	0.9236	0.9557	0.6608	0.943	0.7428	0.7896	1.0883	1.3412	1.3944	1.0443	1.2814	1.191	1.1956
1487	1-palmitoleoyl-2-oleoyl-GPC (16:1/18:1)*	Lipid	Phospholipid Metabolism	52458	LC/MS Pos Late	100008983	2155	758.569					0.9125	1.0568	1.0585	0.8809	1.0406	1.01	0.9592	0.8897	1.2253	1.0595	0.9031	0.9946	1.0054	0.935
1765	1-palmitoleoyl-3-oleoyl-glycerol (16:1/18:1)*	Lipid	Diacylglycerol	52631	LC/MS Pos Late	100009054	3154	610.541					1.0199	0.6103	1.7438	0.9801	0.9232	1.2002	0.6103	0.8572	1.2199	1.0497	0.8402	0.6103	1.1051	0.9618
1753	1-palmitoleoylglycerol (16:1)*	Lipid	Monoacylglycerol	52431	LC/MS Neg	100008952	6094	253.217					0.8397	1.0417	1.1173	0.7748	1.1947	0.8736	1.0374	0.7899	1.3342	1.329	0.5849	0.9794	1.0206	0.8307
1601	1-palmitoleoyl-GPC (16:1)*	Lipid	Lysolipid	33230	LC/MS Pos Late	100001511	1450	494.324		24779461		HMDB10383	1.7445	1.4003	1.4375	1.3005	1.496	1.438	1.0627	0.6177	0.9373	0.6821	0.6002	0.5656	0.5319	0.4639
1483	1-palmitoyl-2-arachidonoyl-GPC (16:0/20:4)	Lipid	Phospholipid Metabolism	52462	LC/MS Pos Late	100008914	2091	782.569	35418-58-7	10747814			0.7001	0.9489	0.9804	0.6369	0.6546	0.694	0.6457	1.1158	1.6417	1.4025	1.1613	1.1206	1.1398	1.0196
1505	1-palmitoyl-2-arachidonoyl-GPE (16:0/20:4)*	Lipid	Phospholipid Metabolism	52464	LC/MS Pos Late	100008990	2198	740.522		9546800		HMDB05323	0.6831	0.7915	0.9412	0.6567	0.6719	0.6622	0.6998	1.1749	1.5793	1.3762	1.2999	1.2609	1.1415	1.0588
1533	1-palmitoyl-2-linolenoyl-GPC (16:0/18:3)*	Lipid	Phospholipid Metabolism	52684	LC/MS Pos Late	100009076	2034	756.554					0.8089	0.9919	1.1025	0.8452	0.8573	1.0981	0.8475	1.019	1.3809	0.9489	1.0081	1.0273	1.158	0.923
1478	1-palmitoyl-2-linoleoyl-GPC (16:0/18:2)	Lipid	Phospholipid Metabolism	42446	LC/MS Pos Late	1537	2160	758.569	40811-94-7	5287971			0.9837	1.0455	1.1949	0.8919	1.0134	0.9047	0.9497	0.9822	1.2451	1.0404	0.9866	1.0618	1.1405	0.9826
1507	1-palmitoyl-2-linoleoyl-GPE (16:0/18:2)	Lipid	Phospholipid Metabolism	42449	LC/MS Pos Late	100001870	2275	716.522		9546747		HMDB05322	0.4941	0.5866	0.9194	0.5881	0.751	0.7228	0.7662	1.1717	1.4511	1.2009	1.0806	1.2502	1.397	1.3363
1476	1-palmitoyl-2-oleoyl-GPC (16:0/18:1)	Lipid	Phospholipid Metabolism	52461	LC/MS Pos Late	1539	2358	760.585	26853-31-6;26853-31-6	6436017			1.0181	1.0929	1.2441	1.0548	1.1375	0.9819	1.0556	0.8648	1.1159	0.9241	0.9092	0.9466	0.9352	0.8494
1500	1-palmitoyl-2-oleoyl-GPE (16:0/18:1)	Lipid	Phospholipid Metabolism	19263	LC/MS Pos Late	1526	2509	718.538	26662-94-2	5283496		HMDB05320	0.8718	1.2142	1.3163	0.9327	1.082	0.9032	0.9493	0.9285	1.2078	1.0118	0.9847	1.0514	1.0886	0.9882
1498	1-palmitoyl-2-oleoyl-GPG (16:0/18:1)	Lipid	Phospholipid Metabolism	52448	LC/MS Polar	100000641	745	747.519		5283509			1.3908	1.4305	2.0451	1.4868	1.4548	1.0782	1.4777	0.8475	0.8797	0.7856	0.7882	0.9218	0.6279	0.6307
1557	1-palmitoyl-2-oleoyl-GPS (16:0/18:1)	Lipid	Phospholipid Metabolism	19261	LC/MS Pos Late	1531	2660	762.528	40290-44-6	5283499	C13880		0.8368	0.9212	1.198	1.0045	1.0493	1.0917	0.9763	0.9366	1.2854	0.9622	0.9955	1.0573	1.0838	0.9467
1488	1-palmitoyl-2-palmitoleoyl-GPC (16:0/16:1)*	Lipid	Phospholipid Metabolism	52470	LC/MS Pos Late	100008984	2160	732.554					0.9939	1.0279	1.0369	0.8639	1.0027	0.9347	0.9294	0.942	1.3188	1.0149	0.9973	1.0623	1.0725	0.9664
1524	1-palmitoyl-2-stearoyl-GPC (16:0/18:0)	Lipid	Phospholipid Metabolism	52616	LC/MS Pos Late	100008921	2653	762.601	59403-51-9				0.9833	1.165	1.2496	0.9897	1.0736	0.9886	0.9273	0.9165	1.3053	1.1017	0.9564	1.0103	1.024	0.9565
1767	1-palmitoyl-3-linoleoyl-glycerol (16:0/18:2)*	Lipid	Diacylglycerol	52634	LC/MS Pos Late	100009055	3197	610.541					0.6737	0.6427	0.9355	0.6427	0.6427	1.0645	0.6427	0.7761	0.8725	1.9088	1.2145	0.6427	1.4226	1.203
1734	1-palmitoylglycerol (16:0)	Lipid	Monoacylglycerol	21127	LC/MS Neg	100000827	6400	255.233	542-44-9	14900		HMDB31074	0.8989	1.0669	1.1699	0.8842	1.1427	0.9671	1.0329	0.9273	1.348	1.3012	0.7116	0.948	1.0483	0.9541
1599	1-palmitoyl-GPC (16:0)	Lipid	Lysolipid	33955	LC/MS Pos Late	100001263	1525	496.34	17364-16-8	86554		HMDB10382	1.3446	1.4602	1.4372	1.0505	1.1228	1.1075	1.0971	0.7104	0.9495	0.8006	0.8541	0.649	0.6538	0.6451
1635	1-palmitoyl-GPE (16:0)	Lipid	Lysolipid	35631	LC/MS Pos Late	100001567	1544	454.293		9547069		HMDB11503	1.0166	1.2019	1.1988	0.7675	0.9011	0.9372	0.8643	1.0041	1.4455	1.1065	1.0303	0.9959	0.8456	0.6941
1682	1-palmitoyl-GPG (16:0)*	Lipid	Lysolipid	45970	LC/MS Neg	100005717	5570	483.273		3300276			1.0002	1.4235	1.4478	0.9998	1.0461	1.2055	1.1693	0.6491	1.0751	0.596	0.5905	0.5502	0.7096	0.7165
1658	1-palmitoyl-GPI (16:0)*	Lipid	Lysolipid	35305	LC/MS Neg	100001655	5564	571.289				HMDB61695	1.2941	1.415	1.7312	1.0587	1.4329	1.3133	1.1787	0.638	0.8863	0.61	0.6499	0.6203	0.9413	0.6389
1684	1-palmitoyl-GPS (16:0)*	Lipid	Lysolipid	46130	LC/MS Neg	100005805	5572	496.268		9547100			1	1.5629	1.5631	1.0061	1.6116	1.2658	1.2025	0.4609	0.8773	0.8294	0.4571	0.4571	0.6364	0.5955
1733	1-pentadecanoylglycerol (15:0)	Lipid	Monoacylglycerol	47898	LC/MS Neg	100001431	6200	241.217		190750			0.8295	0.9457	1.2217	0.8477	1.0579	0.8689	1.0113	0.9715	1.7441	1.5237	0.7983	1.2085	1.0995	0.9887
1477	1-stearoyl-2-arachidonoyl-GPC (18:0/20:4)	Lipid	Phospholipid Metabolism	42450	LC/MS Pos Late	100001869	2300	810.601	35418-59-8	16219824			1.0751	1.3182	1.5171	1.009	0.991	1.0139	0.8892	0.9221	1.4735	1.2084	0.9661	0.9518	0.9018	0.8034
1502	1-stearoyl-2-arachidonoyl-GPE (18:0/20:4)	Lipid	Phospholipid Metabolism	52447	LC/MS Pos Late	100008977	2424	768.554		5289133			1.0491	1.1505	1.3495	1.1173	0.8689	0.9091	0.9485	0.8611	1.2871	1.0889	0.996	1.004	0.8691	0.855
1491	1-stearoyl-2-arachidonoyl-GPI (18:0/20:4)	Lipid	Phospholipid Metabolism	52449	LC/MS Polar	100000616	870	885.549					1.1286	1.0539	1.4144	1.3484	1.1728	1.0486	1.412	0.7244	0.9514	0.7644	0.7232	0.7332	0.5583	0.5827
1592	1-stearoyl-2-arachidonoyl-GPS (18:0/20:4)	Lipid	Phosphatidylserine (PS)	52235	LC/MS Pos Late	100001872	2565	812.544					0.8882	1.2695	1.3578	1.0032	1.0566	0.9979	1.0021	0.8534	1.2941	1.0434	0.9145	0.9317	0.8599	0.8061
1484	1-stearoyl-2-linoleoyl-GPC (18:0/18:2)*	Lipid	Phospholipid Metabolism	52452	LC/MS Pos Late	100008980	2380	786.601					1.0212	0.8115	1.3569	0.9975	0.9875	1.0025	0.8881	0.9174	1.2255	1.0487	0.9165	1.1028	1.2701	0.8863
1510	1-stearoyl-2-linoleoyl-GPE (18:0/18:2)*	Lipid	Phospholipid Metabolism	52446	LC/MS Pos Late	100008976	2522	744.554		9546749			0.8036	1.0623	0.9745	0.8341	0.7655	1.05	0.8893	0.9772	1.6897	1.1257	1.111	0.675	1.0228	1.0931
1480	1-stearoyl-2-oleoyl-GPC (18:0/18:1)	Lipid	Phospholipid Metabolism	52438	LC/MS Pos Late	100008904	2644	788.616	56421-10-4				1.0138	1.1543	1.2584	1.0227	1.135	1.0168	1.023	0.7307	0.9862	0.8522	0.7035	0.7828	0.832	0.7591
1504	1-stearoyl-2-oleoyl-GPE (18:0/18:1)	Lipid	Phospholipid Metabolism	42448	LC/MS Pos Late	100001856	2858	746.569					1.0096	1.2826	1.3525	1.0399	1.0859	0.9904	1.0291	0.782	1.1751	0.8897	0.8642	0.871	0.8855	0.8067
1593	1-stearoyl-2-oleoyl-GPS (18:0/18:1)	Lipid	Phosphatidylserine (PS)	48494	LC/MS Polar	100000639	901	788.545		9547087			1.4359	1.3937	1.9299	1.7112	1.5577	1.3316	1.9281	0.4891	0.6684	0.4964	0.5159	0.5596	0.3644	0.3562
1605	1-stearoyl-GPC (18:0)	Lipid	Lysolipid	33961	LC/MS Pos Late	100001271	1606	524.371	19420-57-6	497299		HMDB10384	1.3719	1.8014	1.6642	1.0958	1.3132	1.2966	1.297	0.5525	0.9042	0.6844	0.7452	0.6297	0.6054	0.5416
1638	1-stearoyl-GPE (18:0)	Lipid	Lysolipid	42398	LC/MS Pos Late	100001461	1626	482.324	69747-55-3	9547068		HMDB11130	1.213	1.3663	1.3699	0.9435	1.119	1.2305	1.0565	0.707	1.0976	0.8367	0.8463	0.7047	0.6962	0.6142
1685	1-stearoyl-GPG (18:0)	Lipid	Lysolipid	34437	LC/MS Neg	100001462	5816	511.304					2.6155	2.5066	1.3153	0.37	2.3776	0.37	1.2105	0.4138	0.8392	0.4116	0.37	1.1154	0.8846	0.5447
1661	1-stearoyl-GPI (18:0)	Lipid	Lysolipid	19324	LC/MS Neg	100000656	5794.3	599.32	796963-93-4			HMDB61696	1.3038	1.5575	1.8358	1.1133	1.4303	1.3664	1.6821	0.5559	0.6591	0.5627	0.5803	0.459	0.8867	0.5163
1671	1-stearoyl-GPS (18:0)*	Lipid	Lysolipid	45966	LC/MS Neg	100004327	5800	524.299		9547101			1.0411	1.6063	1.68	0.7879	1.1719	1.2461	1.6448	0.783	0.8096	0.9589	0.6932	0.4637	1.0951	0.7475
85	2-aminoadipate	Amino Acid	Lysine Metabolism	6146	LC/MS Pos Early	381	1912	162.076	542-32-5;1118-90-7	469	C00956	HMDB00510	1.0698	1.155	1.3963	1.0143	1.1518	0.9857	1.081	0.7913	1.1829	0.9607	0.9648	0.9625	0.8796	0.8276
1745	2-arachidonoylglycerol (20:4)	Lipid	Monoacylglycerol	19266	LC/MS Neg	100000584	6170	303.233	53847-30-6	5282280	C13856	HMDB04666	1.2639	1.2903	1.3589	0.9328	1.1738	1.2047	1.067	0.3917	0.983	1.017	0.5079	0.6305	0.5737	0.3728
2637	2'-deoxyadenosine 5'-monophosphate	Nucleotide	Purine Metabolism, Adenine containing	46333	LC/MS Pos Early	100000485	1284	332.075	653-63-4	12599	C00360	HMDB00905	1.0188	1.5804	1.7959	0.8841	0.7792	0.8185	0.8983	0.9812	1.7731	1.0802	0.9081	1.0583	1.0329	0.9573
2720	2'-deoxycytidine	Nucleotide	Pyrimidine Metabolism, Cytidine containing	15949	LC/MS Pos Early	100000125	2193	228.098	951-77-9	13711	C00881	HMDB00014	1.9953	2.1176	2.6529	1.5144	1.08	0.9592	1.2832	0.4803	1.0408	0.7128	0.7501	0.4488	0.4198	0.3923
2718	2'-deoxycytidine 5'-monophosphate	Nucleotide	Pyrimidine Metabolism, Cytidine containing	533	LC/MS Pos Early	298	975	308.064	1032-65-1	13945	C00239	HMDB01202	0.6635	1.0344	0.7254	0.5112	0.5917	0.6476	0.8751	1.1021	1.8008	1.3597	0.9656	1.4483	1.4344	1.3119
2668	2'-deoxyguanosine	Nucleotide	Purine Metabolism, Guanine containing	1411	LC/MS Pos Early	348	1890	268.104	961-07-9	187790	C00330	HMDB00085	1.2752	1.4047	1.9555	1.0724	0.9373	0.9243	1.3031	0.6779	1.2012	0.9062	1.0627	0.6878	0.6589	0.6222
2603	2'-deoxyinosine	Nucleotide	Purine Metabolism, (Hypo)Xanthine/Inosine containing	15076	LC/MS Neg	100000135	1688	251.079	890-38-0	65058	C05512	HMDB00071	1.57	1.5674	1.616	0.9776	0.8527	1.0076	0.8597	0.9924	1.4334	1.2899	1.2548	0.7767	0.845	0.8058
2698	2'-deoxyuridine	Nucleotide	Pyrimidine Metabolism, Uracil containing	1412	LC/MS Neg	536	1586	111.02	951-78-0	13712	C00526	HMDB00012	1.1785	1.2431	1.763	0.907	0.8454	1.1407	1.1624	0.8309	1.3159	0.9783	1.0217	0.8207	0.7023	0.6625
1752	2-docosahexaenoylglycerol (22:6)*	Lipid	Monoacylglycerol	48675	LC/MS Neg	100006352	6000	309.222				HMDB11557	1.2845	1.389	1.4546	0.8706	1.1223	1.2994	0.8777	0.6059	1.5707	1.7233	0.4504	0.7495	0.8559	0.6521
1161	2-hydroxyglutarate	Lipid	Fatty Acid, Dicarboxylate	37253	LC/MS Polar	100002070	3352.8	147.03	40951-21-1	43	C02630	HMDB00606	1.427	1.3831	1.3101	1.1274	1.4345	1.129	1.1536	0.7509	0.8726	0.7956	0.8273	0.7978	0.7838	0.6913
1295	2-hydroxypalmitate	Lipid	Fatty Acid, Monohydroxy	35675	LC/MS Neg	100001579	5511.2	271.228	764-67-0	92836		HMDB31057	0.6687	0.7935	1.0621	0.859	0.9379	0.7021	0.7796	1.5119	1.8402	1.373	0.8149	1.2691	1.3587	1.4161
1296	2-hydroxystearate	Lipid	Fatty Acid, Monohydroxy	17945	LC/MS Neg	1239	5695	299.259	629-22-1	69417	C03045		0.619	0.8206	2.2841	0.8739	0.7919	0.8394	0.8409	1.7396	1.8127	1.1267	0.7364	1.1261	1.5237	1.2897
1742	2-linoleoylglycerol (18:2)	Lipid	Monoacylglycerol	32506	LC/MS Neg	100000987	6250	279.233	3443-82-1	5365676		HMDB11538	1.1474	1.194	1.2252	0.7951	1.1579	1.1818	1.0134	0.5337	0.9872	1.0128	0.4457	0.7947	0.7879	0.6049
288	2-methylbutyrylcarnitine (C5)	Amino Acid	Leucine, Isoleucine and Valine Metabolism	45095	LC/MS Pos Early	100001509	3035	246.17	31023-25-3	6426901		HMDB00378	0.0942	0.2179	0.0855	0.0737	0.0737	0.1273	0.0936	1.176	1.2975	1.1453	1	1.0377	1.2905	1.1876
289	2-methylbutyrylglycine	Amino Acid	Leucine, Isoleucine and Valine Metabolism	31928	LC/MS Pos Early	100001155	2000	160.097	52320-67-9	193872		HMDB00339	0.9265	0.9035	2.6864	1.416	0.5498	1.8523	2.7884	0.5498	0.6266	1.1141	0.6439	1.1738	1	0.9232
1027	2-methylcitrate/homocitrate	Energy	TCA Cycle	52282	LC/MS Neg	100008929	575	205.035					1.1963	1.3761	1.6612	1.1313	1.1704	1.1173	1.306	0.6648	0.8827	0.726	0.6893	0.688	0.6734	0.5997
1731	2-myristoylglycerol (14:0)	Lipid	Monoacylglycerol	34383	LC/MS Neg	100001408	6230	227.202	27214-38-6	137938			0.9648	1.0428	1.0941	0.6374	0.9894	1.0322	0.7332	0.8253	1.5104	1.6883	0.6689	1.0106	1.2693	0.9689
1740	2-oleoylglycerol (18:1)	Lipid	Monoacylglycerol	21232	LC/MS Neg	100000943	6200	281.249	3443-84-3	5319879			1.1011	1.3047	1.2244	0.8562	1.311	1.2758	1.0882	0.6175	1.0338	0.9662	0.4679	0.7404	0.8573	0.6908
1754	2-palmitoleoylglycerol (16:1)*	Lipid	Monoacylglycerol	52432	LC/MS Neg	100008953	6016	253.217					0.842	0.9639	0.8334	0.6581	1.029	0.971	0.7074	1.0427	1.6042	1.9917	0.7835	1.2244	1.7089	1.2179
1735	2-palmitoylglycerol (16:0)	Lipid	Monoacylglycerol	33419	LC/MS Neg	100001048	6200	255.233	23470-00-0	123409		HMDB11533	0.9709	0.97	0.8937	0.7188	1.0291	0.9393	0.7878	1.1166	1.7465	1.5576	0.7617	1.2068	1.2657	1.1475
1600	2-palmitoyl-GPC (16:0)*	Lipid	Lysolipid	35253	LC/MS Neg	100001562	6215	570.341		15061532		HMDB61702	1.7911	2.1388	1.7185	1.4091	1.5508	1.1156	1.5305	0.7345	0.7584	0.8844	0.8435	0.5858	0.6745	0.6439
1639	2-stearoyl-GPE (18:0)*	Lipid	Lysolipid	41220	LC/MS Neg	100003901	6350	480.31					1.3798	1.457	1.6535	1.1398	1.3278	1.594	0.8884	0.9458	1.0542	0.7104	0.7802	0.9298	0.8397	0.6815
130	3-(4-hydroxyphenyl)lactate	Amino Acid	Phenylalanine and Tyrosine Metabolism	32197	LC/MS Neg	240	1379	181.051	6482-98-0	9378	C03672	HMDB00755	1.108	1.112	1.2168	0.6979	1.0369	1.0157	0.8457	0.9419	1.0446	1.0663	0.8024	0.873	0.9843	0.8554
2730	3-aminoisobutyrate	Nucleotide	Pyrimidine Metabolism, Thymine containing	1566	LC/MS Pos Early	1114	2215	104.071	10569-72-9;214139-20-5	64956	C05145	HMDB03911	0.9937	1.0347	0.8959	0.9313	1	1.1159	0.9789	0.8959	1.1988	0.9282	1.0762	1.2006	1.1679	0.9111
2765	3'-dephosphocoenzyme A	Cofactors and Vitamins	Pantothenate and CoA Metabolism	18289	LC/MS Neg	100000138	2013	686.142	3633-59-8	444485	C00882	HMDB01373	2.0377	2.2191	1.922	1.1872	1.1352	1.3151	1.2742	0.5804	0.8648	0.5402	0.5499	0.4699	0.7334	0.4953
1812	3-hydroxy-3-methylglutarate	Lipid	Mevalonate Metabolism	531	LC/MS Polar	112	2700	161.046	503-49-1	1662	C03761	HMDB00355	1.4553	1.3112	1.5641	1.1734	1.4909	1.4945	1.2918	0.6792	0.7365	0.774	0.7434	0.6304	0.8266	0.7078
1259	3-hydroxybutyrylcarnitine (1)	Lipid	Fatty Acid Metabolism(Acyl Carnitine)	43264	LC/MS Pos Early	100003926	2400	248.149		53481617		HMDB13127	0.7112	0.5969	0.5637	0.726	0.8466	0.8056	0.3675	1.1588	1.6146	1.4148	1.2293	1.4678	1.1717	1.1534
1260	3-hydroxybutyrylcarnitine (2)	Lipid	Fatty Acid Metabolism(Acyl Carnitine)	52984	LC/MS Pos Early	100009271	2340	248.149					0.0756	0.1966	0.0756	0.0756	0.2381	0.1799	0.2021	1.1393	1.6718	1.3555	0.9536	1.4292	1.173	1.0464
302	3-hydroxyisobutyrate	Amino Acid	Leucine, Isoleucine and Valine Metabolism	1549	LC/MS Polar	111	1619.1	103.04	2068-83-9	87	C06001	HMDB00336	0.7909	0.7932	1.3021	0.7909	0.9047	0.8038	1	0.9778	1.1057	1.2233	0.9269	1.4704	1.4975	1.1934
1302	3-hydroxylaurate	Lipid	Fatty Acid, Monohydroxy	32457	LC/MS Neg	100001112	5175	215.165	53941-38-1	94216		HMDB00387	0.7194	0.7551	0.8965	0.5758	0.7506	0.7716	0.6442	2.7918	3.9368	2.9272	1.1035	2.6321	2.5554	2.1652
1304	3-hydroxymyristate	Lipid	Fatty Acid, Monohydroxy	21158	LC/MS Neg	100000882	5335	243.197	3422-31-9	16064			0.8152	0.8474	0.9472	0.7046	0.795	0.7175	0.8536	2.6171	4.0925	2.6767	1.0528	1.9766	1.6353	1.7311
1299	3-hydroxyoctanoate	Lipid	Fatty Acid, Monohydroxy	22001	LC/MS Neg	100000773	3446	159.103	88930-08-9	26613		HMDB01954	0.5162	0.3751	0.3751	0.3751	0.3751	0.3751	0.3751	0.9207	1.3914	1.0793	0.3751	1.1765	1.0859	0.7862
1769	3-ketosphinganine	Lipid	Sphingolipid Metabolism	34381	LC/MS Pos Late	100001436	1400	300.29	18944-28-0	631	C02934	HMDB01480	1.2034	1.6856	1.4629	0.8445	1.6545	1.8272	1.4999	0.7786	0.9903	0.7588	0.3362	1.0097	0.8355	0.7956
2712	3-methylcytidine	Nucleotide	Pyrimidine Metabolism, Cytidine containing	35132	LC/MS Pos Early	100001466	2176	258.108	21028-20-6	159649			0.81	1.0194	2.0868	1.0443	0.9548	1	1.2201	0.1665	0.1665	0.1665	0.1835	0.1665	0.1665	0.1665
59	3-methylhistidine	Amino Acid	Histidine Metabolism	15677	LC/MS Pos Early	100000042	2670	170.092	368-16-1	64969	C01152	HMDB00479	0.8481	1.0024	1.2216	0.7733	0.9126	0.8982	0.7514	0.9976	1.3189	1.1159	0.9838	1.1449	1.2671	1.0387
837	3-phosphoglycerate	Carbohydrate	Glycolysis, Gluconeogenesis, and Pyruvate Metabolism	1414	LC/MS Neg	132	583	184.986	80731-10-8	724	C00597	HMDB00807	1.0428	1.3267	1.5818	1.9061	1.9101	1.4806	2.436	0.3471	0.4643	0.3732	0.9572	0.4887	0.3505	0.3391
400	4-guanidinobutanoate	Amino Acid	Guanidino and Acetamido Metabolism	15681	LC/MS Pos Early	100000096	2320	146.092	463-003;463-00-3	500	C01035	HMDB03464	1.5732	1.3615	1.7241	1.2069	1.6689	1.4358	1.2763	0.6143	0.7931	0.6396	0.7135	0.714	0.7706	0.7057
1290	4-hydroxybutyrate (GHB)	Lipid	Fatty Acid, Monohydroxy	34585	LC/MS Polar	100001507	1765	103.04	502-85-2	10413	C00989	HMDB00710	0.7856	0.6832	0.8003	0.7417	0.7094	0.5905	0.5811	1.5662	2.0746	1.6691	1.1997	1.5333	1.2053	1.4209
414	4-hydroxy-nonenal-glutathione	Amino Acid	Glutathione Metabolism	48504	LC/MS Neg	100006240	3387.5	462.192	99927-70-5				0.7313	0.8266	1.1234	0.4666	0.7916	0.7106	0.5679	1.613	2.0075	1.8663	1.6943	1.077	0.923	1.1788
75	4-imidazoleacetate	Amino Acid	Histidine Metabolism	32349	LC/MS Pos Early	100001207	2055	127.05	645-65-8	96215	C02835	HMDB02024	1.1134	1.2263	1.3544	1.0809	1.4763	1.2225	1.0358	0.6512	0.9642	0.6918	0.8597	0.885	0.8672	0.6683
2805	5-aminolevulinate	Cofactors and Vitamins	Hemoglobin and Porphyrin Metabolism	2290	LC/MS Pos Early	1306	2049	132.066	5451-09-02	137	C00430	HMDB01149	0.8979	1.0843	2.0031	0.6655	1.072	0.9605	1.1762	0.6664	1.2702	1.0395	0.7295	1.2256	0.668	0.8719
99	5-aminovalerate	Amino Acid	Lysine Metabolism	18319	LC/MS Pos Early	100000454	2220	118.086	660-88-8	138	C00431	HMDB03355	1.2609	1.0509	1.0229	1.0009	1.4495	0.9991	1.1175	0.4431	0.4809	1.692	0.4475	0.5672	0.5055	0.5068
234	5-hydroxyindoleacetate	Amino Acid	Tryptophan Metabolism	437	LC/MS Pos Early	71	1893	192.066	54-16-0	1826	C05635	HMDB00763	1.0649	1.214	1.3381	1.1472	1.0719	0.8893	1.0218	0.8604	1.0085	0.7909	0.8098	0.9915	0.6456	0.47
83	5-hydroxylysine	Amino Acid	Lysine Metabolism	15685	LC/MS Pos Early	100000054	2790	163.108	13204-98-3	1029	C16741	HMDB00450	1.0007	1.6537	1.3879	1.0095	0.9243	0.9807	1.1907	1.1228	1.2137	0.9993	0.8495	0.8967	0.8139	0.6382
2721	5-methyl-2'-deoxycytidine	Nucleotide	Pyrimidine Metabolism, Cytidine containing	38159	LC/MS Pos Early	100002300	2303	242.114	838-07-3	440055	C03592	HMDB02224	0.9418	1.9276	3.8439	1.4707	0.198	0.5335	1.0582	0.497	2.4951	1.7017	0.4756	0.5653	0.198	0.198
2713	5-methylcytidine	Nucleotide	Pyrimidine Metabolism, Cytidine containing	22119	LC/MS Pos Early	100000763	2227	258.108	2140-61-6	92918		HMDB00982	1.3264	1.3594	1.3439	0.8893	1.0515	1.1436	0.855	1.0184	0.9816	0.7583	1.1789	0.7979	0.7681	0.7183
2796	5-methyltetrahydrofolate (5MeTHF)	Cofactors and Vitamins	Folate Metabolism	18330	LC/MS Neg	1244	1820	458.179	68703-91-3;68792-52-9	146	C00440	HMDB01396	1.0155	1.1469	1.5383	0.7643	1.0421	1.0824	0.9902	0.9741	0.8433	0.9618	0.7973	1.0098	1.0436	0.9023
391	5-methylthioadenosine (MTA)	Amino Acid	Polyamine Metabolism	1419	LC/MS Pos Early	212	2752	298.097	2457-80-9	439176	C00170	HMDB01173	1.0234	1.0078	1.3561	0.9612	0.905	0.9013	1.0585	0.921	1.1965	0.9922	1.089	1.1199	0.9644	0.9065
2687	5-methyluridine (ribothymidine)	Nucleotide	Pyrimidine Metabolism, Uracil containing	35136	LC/MS Neg	100001446	1778.1	257.078	1463-10-1	445408		HMDB00884	0.862	0.862	0.862	0.862	0.862	0.862	0.862	1.1649	1.0229	1.017	0.9482	0.862	1	0.9384
410	5-oxoproline	Amino Acid	Glutathione Metabolism	1494	LC/MS Neg	1021	738.5	128.035	98-79-3	7405	C01879	HMDB00267	1.0004	0.9717	1.1433	0.7151	0.9527	0.8522	0.7472	0.9953	1.3548	1.189	0.9996	1.0746	1.1761	1.0099
850	5-phosphoribosyl diphosphate (PRPP)	Carbohydrate	Pentose Phosphate Pathway	36840	LC/MS Neg	166	570	308.978	108321-05-7	7339	C00119	HMDB00280	1.0538	1.4731	2.3109	1.9655	1.5511	1.2682	2.2145	0.5026	0.9462	0.7877	0.3375	0.6153	0.2642	0.3759
1373	6-keto prostaglandin F1alpha	Lipid	Eicosanoid	20476	LC/MS Neg	100000571	4190	369.228	58961-34-8;58962-34-8	5280888	C05961	HMDB02886	1.8531	2.2814	2.8745	1.8397	1.6643	1.4905	1.6645	0.1871	0.5095	0.3714	0.0495	0.124	0.0383	0.0502
105	6-oxopiperidine-2-carboxylic acid	Amino Acid	Lysine Metabolism	43231	LC/MS Pos Early	100004499	1432	144.066	34622-39-4	3014237			1.009	1.395	1.1296	0.991	1.2612	0.4842	1.3668	0.9356	1.0142	0.985	0.8742	1.0483	0.7561	0.7946
846	6-phosphogluconate	Carbohydrate	Pentose Phosphate Pathway	15442	LC/MS Neg	100000341	583.9	275.017	921-62-0;53411-70-4	91493	C00345	HMDB01316	1.6254	0.9378	1.2711	1.2081	1.1482	1.0622	2.0313	0.5048	0.6873	0.5095	1.6668	0.7376	0.4137	0.4679
1865	7-hydroxycholesterol (alpha or beta)	Lipid	Sterol	47890	LC/MS Pos Late	100005999	1930	367.336					0.5232	0.9179	0.9892	0.5232	0.7525	0.9395	1.0275	1.2822	1.9165	1.3687	1.3809	0.973	1	1.03
2654	7-methylguanine	Nucleotide	Purine Metabolism, Guanine containing	35114	LC/MS Pos Early	100001456	2175	166.072	578-76-7	11361	C02242	HMDB00897	1.3868	1.4566	1.9895	1.4044	1.1958	1.2572	1.2525	0.6445	0.8042	0.7783	0.7021	0.7867	0.5988	0.5411
2657	7-methylguanosine	Nucleotide	Purine Metabolism, Guanine containing	31580	LC/MS Pos Early	100001118	2214	298.115	20241-86-4				0.8939	1.2446	0.7246	0.7246	0.7246	0.9631	0.7246	1.1269	1.0369	0.7246	1.5085	0.7246	0.7761	0.7246
1230	acetyl CoA	Lipid	Fatty Acid Metabolism	43840	LC/MS Neg	1830	1691	403.556	102029-73-2	444493	C00024	HMDB01206	0.7741	1.2178	1.7488	0.758	1.281	1.0496	1.0073	1	0.5634	1.0192	0.2502	0.2502	0.7353	0.6866
1258	acetylcarnitine	Lipid	Fatty Acid Metabolism(Acyl Carnitine)	32198	LC/MS Pos Early	100000802	2282	204.123	5080-50-2	1	C02571	HMDB00201	0.2426	0.2914	0.3039	0.2421	0.3661	0.3174	0.2985	1.8893	2.3012	2.0818	1.6339	2.3775	2.3379	1.9047
1028	acetylphosphate	Energy	Oxidative Phosphorylation	15488	LC/MS Polar	1211	4013.9	138.98	94249-01-1	186	C00227	HMDB01494	1.5828	1.4363	1.493	1.4606	1.5544	1.034	2.2718	0.6923	0.9653	0.7532	0.966	0.8427	0.4688	0.5176
2619	adenine	Nucleotide	Purine Metabolism, Adenine containing	554	LC/MS Pos Early	880	2221	136.062	73-24-5	190	C00147	HMDB00034	0.8327	1.2452	1.5669	1.0277	1.2229	0.798	1.1189	0.6465	0.9723	0.8804	1.0277	0.9396	1.1122	0.8172
2618	adenosine	Nucleotide	Purine Metabolism, Adenine containing	555	LC/MS Pos Early	798	2169	268.104	58-61-7	60961	C00212	HMDB00050	0.8906	0.8838	1.0297	0.7609	0.6396	0.6797	0.9713	1.2427	1.9032	1.3142	0.5933	1.1999	1.0602	1.0287
2613	adenosine 2'-monophosphate (2'-AMP)	Nucleotide	Purine Metabolism, Adenine containing	36815	LC/MS Neg	100001694	1497.7	346.056	130-49-4	94136	C00946	HMDB11617	0.8544	0.8976	0.8161	0.7347	0.9259	1.0966	0.9759	1.201	1.012	1.2327	1.1559	1.0252	0.988	1.014
2614	adenosine 3',5'-cyclic monophosphate (cAMP)	Nucleotide	Purine Metabolism, Adenine containing	2831	LC/MS Neg	207	1952.2	328.045	60-92-4	6076	C00575	HMDB00058	1.0022	0.9297	1.1508	0.7824	0.8179	1.1109	0.6793	1.1144	0.933	1.2802	0.9618	1.0771	1.0891	0.9978
2616	adenosine 3',5'-diphosphate	Nucleotide	Purine Metabolism, Adenine containing	15691	LC/MS Neg	1214	575	426.022	75431-54-8	159296	C00054	HMDB00061	0.6534	0.5548	0.6947	0.6594	0.8106	0.8026	0.8764	1.1886	1.1236	1.4916	1.3915	1.7864	1.2194	1.3172
2612	adenosine 3'-monophosphate (3'-AMP)	Nucleotide	Purine Metabolism, Adenine containing	35142	LC/MS Neg	100001449	1245	346.056	84-21-9	41211	C01367	HMDB03540	0.7287	1.08	1.1941	0.8428	0.6599	0.7843	0.5415	1.3342	1.3746	1.5468	0.9616	0.8782	1.0602	1.0384
2610	adenosine 5'-diphosphate (ADP)	Nucleotide	Purine Metabolism, Adenine containing	3108	LC/MS Neg	208	680	426.022	20398-34-9	6022	C00008	HMDB01341	0.8991	0.818	1.3678	0.8894	1.2096	1.1385	0.6042	0.8204	1.0978	0.9193	1.0196	1.041	1.067	0.9804
2757	adenosine 5'-diphosphoribose (ADP-ribose)	Cofactors and Vitamins	Nicotinate and Nicotinamide Metabolism	558	LC/MS Pos Early	215	553	560.079	68414-18-6	192	C00301	HMDB01178	0.5758	1.2165	2.4456	1.1857	0.6224	1.2989	1.269	0.8078	1.1974	0.9621	1.0379	0.939	0.8591	0.9448
2611	adenosine 5'-monophosphate (AMP)	Nucleotide	Purine Metabolism, Adenine containing	32342	LC/MS Neg	209	822	346.056	149022-20-8	6083	C00020	HMDB00045	1.0587	1.0889	1.2059	0.8406	0.9785	0.9475	0.9368	0.9694	1.1941	1.0215	0.7482	1.2274	1.0847	0.9207
2617	adenylosuccinate	Nucleotide	Purine Metabolism, Adenine containing	18360	LC/MS Neg	1303	560	230.53	19046-78-7	195	C03794	HMDB00536	0.8943	1.0707	0.9614	0.8033	0.9549	1.3262	0.943	1.0386	0.7423	2.2418	2.4925	1.2596	1.1023	0.8456
1091	adrenate (22:4n6)	Lipid	Polyunsaturated Fatty Acid (n3 and n6)	32980	LC/MS Neg	100001193	5678	331.264	2091-25-0	5497181	C16527	HMDB02226	3.0421	1.1143	1.7511	0.9967	0.8484	0.6103	1.0519	0.9915	1.5393	1.6027	0.8632	1.0033	0.7911	0.6065
2592	AICA ribonucleotide	Nucleotide	Purine Metabolism, (Hypo)Xanthine/Inosine containing	38325	LC/MS Pos Early	216	797	339.07	3031-94-5	65110	C04677	HMDB01517	0.9042	1.137	0.7745	0.7745	1.1087	1.0694	0.7745	0.7745	0.7745	0.7745	0.8516	1	0.97	1.2885
25	alanine	Amino Acid	Alanine and Aspartate Metabolism	1126	LC/MS Pos Early	811	1700	90.055	56-41-7	5950	C00041	HMDB00161	1.1511	1.0192	1.1301	1.0474	1.1524	0.9086	0.9808	0.9331	1.1972	1.0377	0.8439	0.9188	0.9186	0.8369
448	alanylleucine	Peptide	Dipeptide	37093	LC/MS Pos Early	100001890	3055	203.139	1638-60-4	259583		HMDB28691	0.3902	0.6529	3.3029	2.3978	1.3157	0.5729	2.3316	0.3902	0.3902	0.3902	3.358	0.6843	0.4558	0.3902
2606	allantoin	Nucleotide	Purine Metabolism, (Hypo)Xanthine/Inosine containing	1107	LC/MS Polar	1002	1672	157.037	97-59-6	204	C02350	HMDB00462	1.1838	1.2424	1.2192	0.9865	1.0353	0.9711	0.9289	0.9958	1.0994	1.0569	0.9205	1.0042	0.9557	0.8432
274	alpha-hydroxyisovalerate	Amino Acid	Leucine, Isoleucine and Valine Metabolism	46537	LC/MS Polar	100001300	1052	117.056	600-37-3	99823		HMDB00407	0.7805	0.7805	0.7805	1.0496	0.7805	0.7805	0.7805	1.0072	0.7805	0.9928	1.15	0.7805	0.7805	0.818
1012	alpha-ketoglutarate	Energy	TCA Cycle	528	LC/MS Polar	93	2700	145.014	305-72-6;328-50-7;22202-68-2	51	C00026	HMDB00208	0.9904	1.0739	1.0013	0.8932	1.0298	0.9352	0.9564	1.072	1.5434	1.2631	0.8096	0.9987	1.0295	0.9209
2776	alpha-tocopherol	Cofactors and Vitamins	Tocopherol Metabolism	1561	LC/MS Pos Late	1105	2522	430.378	59-02-9;10191-41-0	14985	C02477	HMDB01893	1.2242	1.1858	1.1197	1.0045	0.9955	0.9376	1.1799	0.7789	1.2879	0.8531	0.7752	1.1167	0.8403	0.7509
880	arabitol/xylitol	Carbohydrate	Pentose Metabolism	48885	LC/MS Polar	100006430	1932.4	151.061					1.3081	1.3012	1.3484	1.2	1.3782	1.1433	1.6599	0.4964	0.8567	0.5756	0.6238	0.6604	0.6553	0.4957
1061	arachidate (20:0)	Lipid	Long Chain Fatty Acid	1118	LC/MS Neg	893	6295	311.296	506-30-9	10467	C06425	HMDB02212	1.0778	1.1582	1.3183	1.0835	1.3422	1.039	1.2989	0.7125	0.874	0.961	0.6051	0.8347	0.8287	0.7827
1090	arachidonate (20:4n6)	Lipid	Polyunsaturated Fatty Acid (n3 and n6)	1110	LC/MS Neg	229	5535	303.233	506-32-1	444899	C00219	HMDB01043	1.2458	1.4099	1.5837	1.034	1.0439	0.9632	0.966	0.7232	1.2501	1.1138	0.8789	0.7811	0.7066	0.6132
348	arginine	Amino Acid	Urea cycle; Arginine and Proline Metabolism	1638	LC/MS Pos Early	231	2825	175.119	1119-34-2	232	C00062	HMDB00517	1.1149	1.138	1.4316	1.1057	1.1502	0.9733	1.1904	0.7853	1.0267	0.87	0.7477	0.8697	0.7442	0.6928
354	argininosuccinate	Amino Acid	Urea cycle; Arginine and Proline Metabolism	15497	LC/MS Pos Early	232	2745	291.13	156637-58-0	16950;828	C03406	HMDB00052	1.0065	1.3736	1.4849	0.9861	0.8187	1.0103	0.7839	0.9935	1.2223	1.1897	1.3456	0.9471	0.8418	0.8251
30	asparagine	Amino Acid	Alanine and Aspartate Metabolism	512	LC/MS Pos Early	917	1225	133.061	70-47-3	6267	C00152	HMDB00168	1.074	1.1463	1.3071	1.0427	1.1545	0.9573	1.1515	0.7815	1.0432	0.8551	0.811	0.8906	0.8322	0.7897
28	aspartate	Amino Acid	Alanine and Aspartate Metabolism	443	LC/MS Pos Early	234	1165	134.045	56-84-8	5960	C00049	HMDB00191	1.4565	1.475	1.7014	1.3949	1.4264	1.1719	1.3323	0.6834	0.7639	0.6734	0.7671	0.8281	0.7888	0.6755
1067	behenate (22:0)*	Lipid	Long Chain Fatty Acid	12125	LC/MS Neg	314	6745	339.327	112-85-6	8215	C08281	HMDB00944	1.1557	1.332	1.422	1.2229	1.2624	1.0737	1.2881	0.6377	0.9263	0.8963	0.5295	0.7565	0.7326	0.6585
1795	behenoyl sphingomyelin (d18:1/22:0)*	Lipid	Sphingolipid Metabolism	48492	LC/MS Pos Late	100006294	3083	787.669					1.0321	1.3512	1.4379	0.9644	1.0042	1.0326	0.9982	0.9016	1.108	1.0018	0.8525	0.8923	0.9305	0.8262
3720	benzoylcarnitine*	Xenobiotics	Chemical	43265	LC/MS Pos Early	100004555	3041	266.139	105450-08-6				0.6928	0.6928	0.6928	0.6928	0.6928	0.6928	0.6928	0.8003	1.0195	1	0.6928	1.0167	1.0991	0.8812
2701	beta-alanine	Nucleotide	Pyrimidine Metabolism, Uracil containing	55	LC/MS Pos Early	244	1939	90.055	56-41-7;107-95-9	239	C00099	HMDB00056	1.2886	1.1627	1.3381	1.1681	1.4711	1.0641	1.2314	0.6355	0.9359	0.6673	0.7816	0.696	0.7419	0.6769
3067	beta-guanidinopropanoate	Xenobiotics	Food Component/Plant	35101	LC/MS Pos Early	100001411	2145	132.077	353-09-3	67701	C03065	HMDB13222	1.3525	1.361	1.3094	1.2066	1.2766	0.9937	1.0063	0.4965	1.2195	0.8327	0.9044	0.931	0.6467	0.5196
266	beta-hydroxyisovalerate	Amino Acid	Leucine, Isoleucine and Valine Metabolism	12129	LC/MS Polar	1442	1149.8	117.056	625-08-1	69362		HMDB00754	0.6596	0.5491	0.981	0.6579	1.019	0.8864	0.8152	1.2423	1.2861	1.135	0.8594	1.6152	1.9474	1.6169
6	betaine	Amino Acid	Glycine, Serine and Threonine Metabolism	3141	LC/MS Pos Early	799	1064	118.086	107-43-7	247	C00719	HMDB00043	1.431	1.2538	1.3216	1.1052	1.4752	1.1224	0.8918	0.8328	0.9618	1.0346	0.8513	0.9654	0.9473	0.8029
7	betaine aldehyde	Amino Acid	Glycine, Serine and Threonine Metabolism	15499	LC/MS Pos Early	1219	1915	120.102	7758-31-8	249	C00576	HMDB01252	0.521	0.7814	0.521	0.521	0.521	0.521	0.521	1	1.6583	1.4417	1.4502	0.7158	0.521	0.521
1241	butyrylcarnitine	Lipid	Fatty Acid Metabolism (also BCAA Metabolism)	32412	LC/MS Pos Early	100001054	2860	232.154	25576-40-3	439829	C02862	HMDB02013	0.6726	0.6726	0.6726	0.6726	0.6726	0.6726	0.6726	1.1955	1	0.7808	0.702	1.7173	1.2517	0.6726
45	carboxyethyl-GABA	Amino Acid	Glutamate Metabolism	40007	LC/MS Pos Early	100003260	2085	176.092	4386-03-02	2572		HMDB02201	1.92	1.1761	2.2361	1.8914	1.5204	1.4227	1.1674	0.3567	0.6408	0.8326	0.7789	0.5961	0.4933	0.6411
1283	carnitine	Lipid	Carnitine Metabolism	15500	LC/MS Pos Early	100000007	1978	162.112	461-05-2	10917	C00318	HMDB00062	0.725	0.7178	0.8495	0.669	0.8078	0.7011	0.8372	1.1505	1.5686	1.3459	1.3776	1.4698	1.2897	1.2328
434	carnosine	Peptide	Dipeptide Derivative	1768	LC/MS Pos Early	249	2942	227.114	305-84-0	439224	C00386	HMDB00033	0.7247	0.7648	0.8416	0.6116	0.6673	0.6872	0.6849	1.1584	1.6452	1.367	1.1884	1.4186	1.379	1.1805
250	C-glycosyltryptophan	Amino Acid	Tryptophan Metabolism	48782	LC/MS Neg	100006379	1777	365.135	180509-18-6	10981970			0.7477	0.8904	0.9873	0.5724	0.6956	0.9026	0.695	1.3199	1.2931	1.4668	1.0131	1.105	1.2245	1.0127
1824	cholesterol	Lipid	Sterol	63	LC/MS Pos Late	266	2707	369.352	57-88-5	11025495	C00187	HMDB00067	0.9379	1.1296	1.2716	1.087	1.1445	0.8567	0.9935	0.9224	1.2103	1.0486	0.9468	0.8522	1.0065	0.8432
1463	choline	Lipid	Phospholipid Metabolism	15506	LC/MS Pos Early	1256	1961	104.107	67-48-1	305	C00114	HMDB00097	1.1203	1.2879	1.5167	1.1425	1.2663	1.1126	1.1212	0.6571	0.8874	0.7571	0.5657	0.6068	0.6125	0.537
1464	choline phosphate	Lipid	Phospholipid Metabolism	34396	LC/MS Pos Early	267	700	184.073	72556-74-2	1014	C00588	HMDB01565	1.3093	1.4338	1.6778	1.3049	1.0327	0.9155	1.1686	0.8041	1.0992	0.8968	0.8761	0.9673	0.8812	0.7617
1007	citrate	Energy	TCA Cycle	1564	LC/MS Neg	1124	582	191.02	77-92-9	311	C00158	HMDB00094	1.0214	0.887	1.3145	1.1289	1.0295	0.8861	1.2806	0.657	0.9144	0.9157	0.9786	1.1647	1.0497	0.7958
353	citrulline	Amino Acid	Urea cycle; Arginine and Proline Metabolism	2132	LC/MS Pos Early	391	1520	176.103	372-75-8	9750	C00327	HMDB00904	0.8825	1.5786	1.6126	0.9629	0.9364	0.9907	1.0672	0.8448	1.3542	0.997	1.1377	1.3039	1.003	0.9012
2766	coenzyme A	Cofactors and Vitamins	Pantothenate and CoA Metabolism	46322	LC/MS Neg	270	1448	382.55	85-61-0;18439-24-2	317	C00010	HMDB01423	1.2822	1.8665	2.3024	1.3453	1.3823	1.8458	1.6306	0.664	0.3994	0.7178	0.5408	0.5471	0.4903	0.3887
377	creatine	Amino Acid	Creatine Metabolism	27718	LC/MS Pos Early	1221	1947	132.077	57-00-1	586	C00300	HMDB00064	1.2095	1.2043	1.3827	1.2006	1.3745	1.1121	1.338	0.6484	0.8879	0.7298	0.7542	0.8087	0.71	0.6535
380	creatine phosphate	Amino Acid	Creatine Metabolism	33951	LC/MS Polar	100000112	3831	210.029	922-32-7	587	C02305	HMDB01511	1.0009	1.1988	1.2642	1.485	1.3937	0.9991	1.4173	0.8176	0.9263	0.8828	0.8759	1.0556	0.9765	0.8061
378	creatinine	Amino Acid	Creatine Metabolism	513	LC/MS Pos Early	275	2055	114.066	60-27-5	588	C00791	HMDB00562	1.0773	1.0161	1.2157	1.1187	1.2027	1.0463	1.0604	0.7627	0.9839	0.8498	0.9399	0.9557	0.8804	0.7724
324	cystathionine	Amino Acid	Methionine, Cysteine, SAM and Taurine Metabolism	15705	LC/MS Pos Early	310	2270	223.075	535-34-2	439258	C02291	HMDB00099	0.5311	0.5856	0.6378	0.3632	0.3973	0.3866	0.1598	1.3622	1.7601	1.5409	1.6042	1.652	1.6717	1.3723
329	cysteine	Amino Acid	Methionine, Cysteine, SAM and Taurine Metabolism	1868	LC/MS Pos Early	800	1488	122.027	52-90-4;56-89-3	5862	C00097	HMDB00574	0.8131	0.77	1.2028	1.0068	1.1848	0.8461	1.2372	0.9032	1.0189	0.8823	0.9932	1.1953	1.3811	0.9839
337	cysteine sulfinic acid	Amino Acid	Methionine, Cysteine, SAM and Taurine Metabolism	37443	LC/MS Pos Early	100002113	597	154.017	207121-48-0	109	C00606	HMDB00996	0.9774	0.9791	1.0454	1.099	1.0256	1.0209	1.0862	0.6379	0.4301	0.7212	0.795	1.213	1.1442	0.9529
408	cysteinylglycine	Amino Acid	Glutathione Metabolism	35637	LC/MS Pos Early	278	2132	179.048	19246-18-5	439498	C01419	HMDB00078	0.5953	0.6277	0.7687	0.5711	0.7388	0.6783	0.7727	1.2273	1.6313	1.4434	1.4852	1.7115	1.5739	1.2819
2710	cytidine	Nucleotide	Pyrimidine Metabolism, Cytidine containing	514	LC/MS Pos Early	827	2124	244.093	65-46-3	6175	C00475	HMDB00089	1.8831	1.8738	2.3909	1.8539	1.7433	1.5649	1.7922	0.3476	0.4351	0.3209	0.4147	0.3599	0.2681	0.2416
2709	cytidine 2',3'-cyclic monophosphate	Nucleotide	Pyrimidine Metabolism, Cytidine containing	37465	LC/MS Neg	73	937	304.034	15718-51-1	417654	C02354	HMDB11691	1	0.8864	3.2853	3.16	0.9994	0.0657	1.8806	0.0657	0.0657	0.0657	0.0657	0.0657	0.0657	0.0657
1465	cytidine 5'-diphosphocholine	Lipid	Phospholipid Metabolism	34418	LC/MS Pos Early	1220	725	489.115	33818-15-4	13804	C00307	HMDB01413	0.9632	1.3028	1.6834	0.9676	1.1331	1.1959	1.241	0.8977	1.1228	1.0324	0.9165	0.8528	0.8569	0.8009
2707	cytidine 5'-monophosphate (5'-CMP)	Nucleotide	Pyrimidine Metabolism, Cytidine containing	2372	LC/MS Pos Early	282	835	324.059	63-37-6	6131	C00055	HMDB00095	0.9816	1.2131	1.596	1.0484	1.0248	1.0662	1.2046	0.7553	0.9823	0.813	0.8162	1.0177	0.8404	0.7184
967	cytidine 5'-monophospho-N-acetylneuraminic acid	Carbohydrate	Nucleotide Sugar	36831	LC/MS Polar	1223	3900	613.14	3063-71-6	448209	C00128	HMDB01176	1.0345	1.0105	1.2574	1.0128	1.0445	1.0157	0.9511	0.7611	1.0589	0.9895	0.7386	0.8669	0.8001	0.7111
2706	cytidine diphosphate	Nucleotide	Pyrimidine Metabolism, Cytidine containing	2841	LC/MS Neg	280	580	402.011	34393-59-4	6132	C00112	HMDB01546	1.5867	2.1869	4.4295	3.2107	2.6426	1.3033	2.6954	0.5245	0.6967	0.5235	0.5648	0.6794	0.4055	0.4706
2705	cytidine triphosphate	Nucleotide	Pyrimidine Metabolism, Cytidine containing	2844	LC/MS Neg	281	575	481.977	36051-68-0	6176	C00063	HMDB00082	1.0322	1.8194	5.3116	3.7969	3.1252	1.565	4.0073	0.7501	0.9678	0.5267	0.796	0.9604	0.4685	0.7979
1471	cytidine-5'-diphosphoethanolamine	Lipid	Phospholipid Metabolism	34410	LC/MS Pos Early	100001407	707	447.068	72842-05-8	123727	C00570	HMDB01564	0.3503	0.7464	0.9752	0.4489	0.4596	0.4403	0.499	1.2009	1.7138	1.6557	1.3919	1.3291	1.0951	1.0248
2711	cytosine	Nucleotide	Pyrimidine Metabolism, Cytidine containing	573	LC/MS Pos Early	881	2060	112.051	71-30-7	597	C00380	HMDB00630	0.589	0.5303	1	0.5303	0.5303	0.5303	1.3218	0.5939	1.4732	1.1243	0.7488	1.0218	0.5303	0.5303
1282	deoxycarnitine	Lipid	Carnitine Metabolism	36747	LC/MS Pos Early	100001662	2052	146.118	6249-56-5	134	C01181	HMDB01161	0.6603	0.6725	0.8731	0.5781	0.7152	0.6857	0.6435	1.1269	1.6611	1.3973	1.2008	1.3404	1.3524	1.2095
2642	diadenosine triphosphate	Nucleotide	Purine Metabolism, Adenine containing	47397	LC/MS Neg	100002712	1213.7	755.075	56432-02-1		C06197	HMDB01155	0.2702	0.4576	1	0.4478	0.4297	0.5755	0.2702	1.6532	1.8093	1.8742	0.8815	1.2048	2.2972	1.7745
1094	dihomo-linoleate (20:2n6)	Lipid	Polyunsaturated Fatty Acid (n3 and n6)	17805	LC/MS Neg	1231	5730	307.264	2091-39-6	6439848	C16525	HMDB05060	1.0968	1.322	1.1743	0.9571	1.2226	0.9219	0.9315	0.8343	1.5741	1.2276	0.6823	1.0429	0.9428	0.788
1089	dihomo-linolenate (20:3n3 or n6)	Lipid	Polyunsaturated Fatty Acid (n3 and n6)	35718	LC/MS Neg	100001739	5596	305.249	17046-59-2	5280581	C03242	HMDB02925	1.3578	1.2768	1.4919	0.998	1.002	1.0422	1.0818	0.7822	1.4849	0.9207	0.8298	0.741	0.7902	0.6798
832	dihydroxyacetone phosphate (DHAP)	Carbohydrate	Glycolysis, Gluconeogenesis, and Pyruvate Metabolism	15522	LC/MS Pos Early	309	539	171.005	102783-56-2	668	C00111	HMDB01473	3.5852	3.5489	1.0757	1.8873	1.6833	0.9243	1.8782	0.3746	1.4755	0.8412	0.6975	0.2655	0.1453	0.2151
360	dimethylarginine (SDMA + ADMA)	Amino Acid	Urea cycle; Arginine and Proline Metabolism	36808	LC/MS Pos Early	100001810	2850	203.15	102783-24-4	123831	C03626	HMDB01539	1.1571	1.2401	1.3913	0.9829	1.0988	1.073	1.0171	0.8612	1.0536	0.8646	0.6114	0.8139	0.818	0.7449
5	dimethylglycine	Amino Acid	Glycine, Serine and Threonine Metabolism	5086	LC/MS Pos Early	806	1104	104.071	1118-68-9	673	C01026	HMDB00092	1.3794	1.034	1.3458	1.058	1.1311	0.966	0.8642	0.7493	1.1418	0.8979	0.9494	0.889	1.113	0.9354
1093	docosadienoate (22:2n6)	Lipid	Polyunsaturated Fatty Acid (n3 and n6)	32415	LC/MS Neg	100001182	6034	335.296	7370-49-2	5282807	C16533	HMDB61714	0.9211	1.1758	1.4353	0.8685	1.0012	1.0531	0.959	0.8536	1.2847	1.55	0.787	0.9988	1.2365	0.8737
1081	docosahexaenoate (DHA; 22:6n3)	Lipid	Polyunsaturated Fatty Acid (n3 and n6)	44675	LC/MS Neg	100000665	5525	327.233	6217-54-5	445580	C06429	HMDB02183	1.1344	1.2397	1.3624	0.9734	1.0266	0.9126	0.9088	0.8388	1.5619	1.4141	0.8517	1.0399	0.9309	0.7979
1080	docosapentaenoate (n3 DPA; 22:5n3)	Lipid	Polyunsaturated Fatty Acid (n3 and n6)	32504	LC/MS Neg	100001181	5571	329.249	2234-74-4	6441454	C16513	HMDB01976	1.0087	1.1854	1.2539	0.9493	1.0003	0.8537	0.9131	0.9427	1.7656	1.5799	0.9313	1.0708	0.9997	0.8479
1079	eicosapentaenoate (EPA; 20:5n3)	Lipid	Polyunsaturated Fatty Acid (n3 and n6)	18467	LC/MS Neg	2050	5450	301.217	10-2005-9;10417-94-4	446284	C06428	HMDB01999	1.2162	1.377	1.6902	1.0415	1.0231	0.9769	0.942	0.8881	1.4217	1.2931	0.9416	0.8221	0.7807	0.6768
1064	eicosenoate (20:1)	Lipid	Long Chain Fatty Acid	33587	LC/MS Neg	100001335	5950	309.28		5282768		HMDB02231	1.1328	1.2339	1.1391	0.8835	1.1826	0.9964	1.0036	0.7521	1.1775	1.0864	0.6056	0.9922	0.917	0.7293
3113	ergothioneine	Xenobiotics	Food Component/Plant	37459	LC/MS Pos Early	100002154	850	230.096	58511-63-0	3032311	C05570	HMDB03045	1.3485	1.5566	1.8967	1.0415	1.3459	1.5182	1.7223	0.5162	0.9585	0.6543	0.675	0.8344	0.6996	0.6361
1068	erucate (22:1n9)	Lipid	Long Chain Fatty Acid	1552	LC/MS Neg	1087	6355.6	337.311	112-86-7	5281116	C08316	HMDB02068	0.9632	1.2115	1.219	0.9042	1.1961	0.976	1.0848	0.8791	1.3013	1.3632	0.7302	1.024	0.9669	0.8715
3115	erythritol	Xenobiotics	Food Component/Plant	20699	LC/MS Polar	100000846	1491	167.056	149-32-6	222285	C00503	HMDB02994	1.3401	1.3042	1.2899	0.8433	0.9887	1.0516	0.9904	0.9585	1.2384	1.0178	1.0096	0.8973	0.97	0.7856
1000	erythronate*	Carbohydrate	Aminosugar Metabolism	42420	LC/MS Polar	100001320	2186	135.03	88759-55-1	2781043		HMDB00613	1.4431	1.3179	1.3491	1.1369	1.5682	1.3115	1.1778	0.7451	0.8631	0.839	0.8166	0.8243	0.796	0.6752
295	ethylmalonate	Amino Acid	Leucine, Isoleucine and Valine Metabolism	15765	LC/MS Polar	2054	2785	131.035	601-75-2	11756		HMDB00622	2.5406	1.2608	1.7854	0.4224	1.1937	0.8063	0.4224	0.4224	0.6917	0.4224	0.4224	0.4224	0.4974	0.4224
2760	flavin adenine dinucleotide (FAD)	Cofactors and Vitamins	Riboflavin Metabolism	2134	LC/MS Neg	327	2425	784.15	146-14-5;84366-81-4	643975	C00016	HMDB01248	0.9299	1.1112	1.2236	0.8992	0.9322	1.0364	0.8091	1.2444	1.1688	1.3241	0.8855	0.9878	1.0122	0.9303
2761	flavin mononucleotide (FMN)	Cofactors and Vitamins	Riboflavin Metabolism	15797	LC/MS Neg	100000251	2390	455.097	130-40-5	710	C00061	HMDB01520	1.2472	2.0812	5.4262	3.1307	2.2213	1.3223	3.9061	0.7418	0.6239	0.7528	0.5182	0.7476	0.6138	0.528
827	fructose-6-phosphate	Carbohydrate	Glycolysis, Gluconeogenesis, and Pyruvate Metabolism	12021	LC/MS Polar	1232	4261.4	259.022	103213-47-4	69507	C05345	HMDB00124	1.3211	0.8664	0.6114	0.7093	0.9429	0.8279	0.6515	1.2136	2.1175	1.5532	2.1865	2.3595	1.0311	0.9689
1016	fumarate	Energy	TCA Cycle	1643	LC/MS Polar	330	3084	115.004	100-17-8	444972	C00122	HMDB00134	1.4391	1.3174	1.2217	1.0559	0.8658	0.8936	0.9441	1.1492	1.298	1.2082	0.8267	0.8114	0.6212	0.6283
951	galactonate	Carbohydrate	Fructose, Mannose and Galactose Metabolism	27719	LC/MS Polar	100001026	3085	195.051	299-28-5	128869	C00880	HMDB00565	1.1234	0.9955	1.0045	0.8567	1.2091	1.0457	0.9197	0.9823	1.1938	1.0652	0.8636	0.9396	1.1758	0.9939
44	gamma-aminobutyrate (GABA)	Amino Acid	Glutamate Metabolism	1416	LC/MS Pos Early	141	2048	104.071	56-12-2	119	C00334	HMDB00112	1.7804	1.3961	1.7134	1.5682	1.8735	1.415	1.6954	0.4622	0.6039	0.4948	0.4781	0.5701	0.5335	0.4792
418	gamma-glutamylalanine	Peptide	Gamma-glutamyl Amino Acid	37063	LC/MS Pos Early	100001843	1986	219.098	5875-41-2	440103		HMDB29142	1.9051	2.2167	2.6839	2.1476	3.0279	2.5817	2.5666	0.0503	0.0949	0.0841	0.0434	0.0591	0.0618	0.0615
419	gamma-glutamylcysteine	Peptide	Gamma-glutamyl Amino Acid	1778	LC/MS Pos Early	1036	2118	251.07	636-58-8	842	C00669	HMDB01049	1.1601	1.2028	1.3495	0.9572	1.3474	1.228	1.2125	0.6531	0.9716	0.898	1.0284	0.9104	0.8797	0.7771
426	gamma-glutamyl-epsilon-lysine	Peptide	Gamma-glutamyl Amino Acid	33934	LC/MS Pos Early	100001262	2717	276.155	17105-15-6	65254;14284565		HMDB03869	1.0019	1.0649	1.3495	0.9536	0.9743	0.9981	1.0065	0.8433	1.4004	1.2283	1.0133	0.9767	0.8391	0.7758
420	gamma-glutamylglutamate	Peptide	Gamma-glutamyl Amino Acid	36738	LC/MS Pos Early	331	1775	277.103	1116-22-9	92865	C05282	HMDB11737	1.3377	1.9824	2.6164	1.4493	1.6401	1.6535	1.8258	0.4293	0.5604	0.4149	0.4714	0.6623	0.5374	0.4646
421	gamma-glutamylglutamine	Peptide	Gamma-glutamyl Amino Acid	2730	LC/MS Pos Early	1140	1430	276.119	10148-81-9	150914	C05283	HMDB11738	1.7218	2.058	2.4791	1.4776	1.9928	1.8909	1.8273	0.2931	0.4124	0.3663	0.3443	0.5224	0.5174	0.4418
422	gamma-glutamylglycine	Peptide	Gamma-glutamyl Amino Acid	33949	LC/MS Pos Early	100001294	1535	205.082	1948-29-4	165527		HMDB11667	1.9219	1.9696	2.356	1.7889	2.1633	1.9844	1.8314	0.1602	0.2022	0.1732	0.1812	0.195	0.2111	0.1843
424	gamma-glutamylisoleucine*	Peptide	Gamma-glutamyl Amino Acid	34456	LC/MS Pos Early	100001485	2940	261.144		14253342		HMDB11170	2.016	2.0692	2.3327	1.7423	2.2343	2.0237	1.8903	0.1848	0.2577	0.2009	0.1972	0.229	0.2268	0.1907
425	gamma-glutamylleucine	Peptide	Gamma-glutamyl Amino Acid	18369	LC/MS Pos Early	1268	2991	261.144	2566-39-4	151023		HMDB11171	1.9539	1.9046	2.18	1.7031	2.1393	1.8536	1.6872	0.2531	0.3128	0.2605	0.275	0.2801	0.2987	0.255
427	gamma-glutamylmethionine	Peptide	Gamma-glutamyl Amino Acid	44872	LC/MS Pos Early	100001313	2640	279.101	17663-87-5	7009567		HMDB29155	0.913	1.0538	1.1567	0.9462	1.2442	1.1871	1.3472	0.0836	0.0836	0.0836	0.0836	0.1175	0.1677	0.0836
428	gamma-glutamylphenylalanine	Peptide	Gamma-glutamyl Amino Acid	33422	LC/MS Neg	100000491	1825	293.114	7432-24-8	111299		HMDB00594	1.4348	1.6882	1.8707	1.4691	1.459	1.5499	1.3751	0.5953	0.5492	0.6249	0.2526	0.5053	0.4166	0.3838
429	gamma-glutamylthreonine*	Peptide	Gamma-glutamyl Amino Acid	33364	LC/MS Pos Early	100001314	1750	249.108	5652-48-2			HMDB29159	6.4706	2.7901	2.5413	3.3405	2.1999	2.3252	1.2733	0.2425	0.1238	0.14	0.1389	0.7267	0.4397	0.2202
432	gamma-glutamylvaline	Peptide	Gamma-glutamyl Amino Acid	43829	LC/MS Pos Early	100001126	2700	247.129	2746-34-1	7015683		HMDB11172	1.8303	1.9993	2.1731	1.9264	2.4401	1.8796	2.0653	0.0979	0.1697	0.1275	0.1161	0.1677	0.1333	0.1257
823	glucose	Carbohydrate	Glycolysis, Gluconeogenesis, and Pyruvate Metabolism	48152	LC/MS Polar	572	2342	225.062	50-99-7	79025	C00031	HMDB00122	1.6725	1.3377	0.4509	1.3474	1.4507	0.4509	1	1.016	0.4509	0.716	0.718	0.771	0.6212	0.4509
824	glucose 6-phosphate	Carbohydrate	Glycolysis, Gluconeogenesis, and Pyruvate Metabolism	31260	LC/MS Polar	291	4537	259.022	103192-55-8	5958	C00668	HMDB01401	1.8194	0.8647	0.2073	0.8217	1.1833	0.8639	1.6302	1.1353	1.4841	0.7984	2.622	2.1625	0.7952	0.8149
977	glucuronate	Carbohydrate	Aminosugar Metabolism	15443	LC/MS Polar	100000257	3233.3	193.035	207300-70-7	444791	C00191	HMDB00127	1.4174	1.4117	1.2247	1.1621	1.4487	1.0917	1.1082	0.6272	0.9083	0.707	0.6693	0.7707	0.5802	0.5842
39	glutamate	Amino Acid	Glutamate Metabolism	57	LC/MS Pos Early	561	1500	148.06	56-86-0	611	C00025	HMDB00148	1.2571	1.3894	1.587	1.1993	1.3982	1.2514	1.3689	0.6266	0.8007	0.6808	0.7374	0.7884	0.7115	0.601
50	glutamate, gamma-methyl ester	Amino Acid	Glutamate Metabolism	33487	LC/MS Pos Early	100001103	2170	162.076	1499-55-4	68662			0.5457	0.7204	0.8938	0.5561	1.1502	0.8602	0.4149	1.1062	1.9497	1.7461	0.7478	1.5007	1.3927	1.5257
40	glutamine	Amino Acid	Glutamate Metabolism	53	LC/MS Pos Early	563	1291	147.076	56-85-9	5961	C00064	HMDB00641	1.2943	1.1459	1.1747	0.9358	1.0682	0.9275	0.8041	0.8356	1.1741	0.9392	0.9098	1.1144	1.0608	0.8918
88	glutarate (pentanedioate)	Amino Acid	Lysine Metabolism	396	LC/MS Polar	339	2900	131.035	110-94-1	743	C00489	HMDB00661	1.1078	0.7254	1.2453	1.5161	1.2903	0.9174	1.5006	0.8533	0.9916	1.0084	1.0533	0.7344	0.7913	0.7524
403	glutathione, oxidized (GSSG)	Amino Acid	Glutathione Metabolism	27727	LC/MS Pos Early	448	2667	613.159	103239-24-3	65359	C00127	HMDB03337	0.9346	1.2092	1.2044	0.8593	0.8887	0.8863	1.0384	0.9616	1.4802	1.1627	1.4735	1.06	0.9024	0.8311
402	glutathione, reduced (GSH)	Amino Acid	Glutathione Metabolism	2127	LC/MS Pos Early	496	2000	308.091	70-18-8	124886	C00051	HMDB00125	0.7253	0.7331	0.8392	0.6288	0.7819	0.7559	0.8516	1.1484	1.5134	1.2724	1.2105	1.5268	1.3574	1.1831
843	glycerate	Carbohydrate	Glycolysis, Gluconeogenesis, and Pyruvate Metabolism	1572	LC/MS Polar	1052	2070.4	105.019	600-19-1	752	C00258	HMDB00139	1.4111	1.4453	1.2403	1.2543	0.9915	1.1956	0.9266	0.7116	1.0085	0.8632	1.0662	0.5128	0.6184	0.6503
1723	glycerol	Lipid	Glycerolipid Metabolism	15122	LC/MS Neg	1254	758	91.0401	56-81-5	753	C00116	HMDB00131	0.6136	0.2639	0.2639	0.6046	0.2639	0.608	0.2639	1.1187	1.3914	1	1.0483	1.1777	1.1591	0.9995
1724	glycerol 3-phosphate	Lipid	Glycerolipid Metabolism	43847	LC/MS Polar	100000258	3938.7	171.006	29849-82-9	754	C00093	HMDB00126	1.0106	1.0317	1.3284	1.1458	1.0114	0.8257	1.02	0.8563	1.1376	0.8999	0.5452	0.9894	0.8476	0.7229
1472	glycerophosphoethanolamine	Lipid	Phospholipid Metabolism	37455	LC/MS Polar	100001620	3075	214.049	33049-08-0	123874	C01233	HMDB00114	1.4473	1.4668	1.4815	1.3965	1.543	1.3056	1.4532	0.581	0.6944	0.631	0.6501	0.6346	0.5473	0.5743
1729	glycerophosphoglycerol	Lipid	Glycerolipid Metabolism	48857	LC/MS Polar	100001619	2430	245.043		439964	C03274		0.9355	0.8218	0.8533	0.7723	0.8543	0.6705	0.7434	1.2597	1.5237	1.4526	1.2255	1.2549	1.1899	1.0645
1474	glycerophosphoinositol*	Lipid	Phospholipid Metabolism	47155	LC/MS Polar	100001621	3850	333.059	16824-65-0				0.9666	0.9445	1.0593	0.9258	0.9357	0.8147	0.865	1.0508	1.5072	1.2299	1.0334	1.3545	1.0792	0.936
1466	glycerophosphorylcholine (GPC)	Lipid	Phospholipid Metabolism	15990	LC/MS Pos Early	100000269	672	258.11	28319-77-9	71920	C00670	HMDB00086	1.8338	1.695	2.1024	1.7641	1.9135	1.5582	1.7741	0.3304	0.4418	0.3768	0.3714	0.3442	0.2664	0.2829
1	glycine	Amino Acid	Glycine, Serine and Threonine Metabolism	58	LC/MS Pos Early	340	1375	76.0393	56-40-6	750	C00037	HMDB00123	0.9258	0.8579	0.8691	0.6804	0.8987	0.7251	0.6792	1.0742	1.4149	1.1576	1.1216	1.2178	1.3418	1.1179
1808	glycosyl-N-palmitoyl-sphingosine	Lipid	Sphingolipid Metabolism	53013	LC/MS Pos Late	100009272	2623	700.572					1.3828	1.6316	1.794	1.4214	1.4855	1.3185	1.3525	0.4653	0.6815	0.5979	0.5496	0.5755	0.4885	0.4849
1807	glycosyl-N-stearoyl-sphingosine	Lipid	Sphingolipid Metabolism	52234	LC/MS Pos Late	100001882	3053	728.604					1.1496	1.4805	1.5679	1.0162	1.0556	1.0675	1.0276	0.7305	0.9838	0.872	0.7888	0.8086	0.8012	0.6415
559	glycylisoleucine	Peptide	Dipeptide	36659	LC/MS Pos Early	100001790	3002	189.123	19461-38-2	88079		HMDB28844	0.6492	0.5375	0.5785	0.8999	0.5027	0.5027	0.5027	0.5027	1.2674	1	2.404	1.1912	1.3435	1.3259
560	glycylleucine	Peptide	Dipeptide	34398	LC/MS Pos Early	100001258	3059	189.123	869-19-2	92843	C02155	HMDB00759	0.8819	0.8403	1.0102	0.9898	0.9595	0.8819	1.2241	0.8192	1.015	0.863	1.7754	1.1308	1.0919	1.0563
570	glycylvaline	Peptide	Dipeptide	18357	LC/MS Pos Early	100000487	2734	175.108	1963-21-9	97417		HMDB28854	1.1206	1.0527	1.0984	1.0294	1.0922	0.9706	1.2006	0.6232	0.8646	0.7455	1.4556	0.9386	0.8127	0.812
2652	guanine	Nucleotide	Purine Metabolism, Guanine containing	32352	LC/MS Pos Early	172	2032	152.057	73-40-5	764	C00242	HMDB00132	1.7767	2.2493	3.1374	2.04	2.0634	2.056	2.3701	0.1562	0.2233	0.1472	0.2013	0.1228	0.1282	0.1399
2651	guanosine	Nucleotide	Purine Metabolism, Guanine containing	1573	LC/MS Pos Early	1099	1728	284.099	118-00-3	6802	C00387	HMDB00133	1.2327	1.6065	1.8426	1.0826	1.239	1.5385	1.9427	0.3809	0.7084	0.475	0.9174	0.6921	0.5161	0.5383
2645	guanosine 5'- diphosphate (GDP)	Nucleotide	Purine Metabolism, Guanine containing	2848	LC/MS Neg	346	639	442.017	43139-22-6	8977	C00035	HMDB01201	1.3055	1.6921	3.7484	2.6234	2.5085	1.0216	2.9744	0.2948	0.9784	0.513	0.4208	0.6053	0.2095	0.2769
2646	guanosine 5'- monophosphate (5'-GMP)	Nucleotide	Purine Metabolism, Guanine containing	2849	LC/MS Pos Early	347	800	364.065	5550-12-09	6804	C00144	HMDB01397	1.0308	1.2327	1.4597	0.981	1.0521	1.0898	1.1283	0.8202	1.019	0.8749	0.85	0.9252	0.878	0.8049
962	guanosine 5'-diphospho-fucose	Carbohydrate	Nucleotide Sugar	15903	LC/MS Neg	335	755	588.075	15839-70-0				0.9267	0.9943	1.2248	0.9689	1.0516	0.9611	1.156	0.8394	1.2509	1.0857	0.952	1.1746	0.952	1.0057
2775	gulonic acid*	Cofactors and Vitamins	Ascorbate and Aldarate Metabolism	46957	LC/MS Polar	100001586	2750	195.051	20246-53-1	9794176			1.0119	0.8019	0.8874	0.8498	0.9572	0.8031	0.7874	1.1924	1.3584	1.3518	1.2092	1.1788	1.3439	0.9881
2811	heme	Cofactors and Vitamins	Hemoglobin and Porphyrin Metabolism	41754	LC/MS Pos Late	100001386	1124	616.176	14875-96-8	26945	C00032	HMDB03178	1.2657	1.4558	1.4987	0.9578	1.143	1.0422	1.3826	0.2485	0.3183	0.2556	0.2485	0.3263	0.2589	0.2485
1262	hexanoylcarnitine	Lipid	Fatty Acid Metabolism(Acyl Carnitine)	32328	LC/MS Pos Late	100000781	850	260.186	6920-35-0	6426853		HMDB00705	0.1013	0.6433	0.2425	0.1849	0.326	0.6582	0.952	2.3636	2.5289	2.4246	1.048	2.3663	2.393	2.2747
2842	hippurate	Xenobiotics	Benzoate Metabolism	15753	LC/MS Neg	100000014	2106.9	178.051	495-69-2	464	C01586	HMDB00714	1.2099	1.1618	1.3389	0.7495	0.7791	0.9557	0.744	0.9193	1.0242	1.1397	1.0318	1.0112	0.9888	0.8695
56	histidine	Amino Acid	Histidine Metabolism	59	LC/MS Pos Early	355	2707	156.077	5934-29-2	6274	C00135	HMDB00177	1.069	1.0539	1.2981	1.0273	1.0839	0.9335	1.1034	0.8589	1.1031	0.962	0.8537	0.9727	0.9545	0.8477
77	histidine methyl ester	Amino Acid	Histidine Metabolism	32493	LC/MS Pos Early	100001124	3080	170.092	1499-46-3	92893			1.0041	1.0097	1.3806	0.9279	0.8852	0.9181	1.0103	0.8898	1.1485	0.9959	0.736	1.007	1.046	0.8952
356	homocitrulline	Amino Acid	Urea cycle; Arginine and Proline Metabolism	22138	LC/MS Pos Early	100000963	1908	190.119	1190-49-4	65072	C02427	HMDB00679	1.1106	1.0641	1.2961	0.973	0.9729	0.8545	0.8044	0.9334	1.2348	0.9878	0.9337	1.386	1.2957	1.0122
321	homocysteine	Amino Acid	Methionine, Cysteine, SAM and Taurine Metabolism	15128	LC/MS Pos Early	311	2155	136.043	454-29-5	778	C00155	HMDB00742	1.4396	1.4075	2.364	1.7575	1.7481	1.1512	1.9787	0.6402	0.6947	0.5067	0.6109	0.8488	0.7842	0.5609
20	homoserine lactone	Amino Acid	Glycine, Serine and Threonine Metabolism	15696	LC/MS Pos Early	100000262	1980	102.055	2185-02-06	445963	C02926		1.385	1.0007	1.7895	1.7046	1.6386	0.6477	1.8395	0.7664	0.9993	0.9649	0.9906	0.8404	0.7141	1.0142
339	hypotaurine	Amino Acid	Methionine, Cysteine, SAM and Taurine Metabolism	590	LC/MS Polar	358	2763.4	108.012	300-84-5	107812	C00519	HMDB00965	0.3948	0.4089	0.4072	0.2863	0.3388	0.3073	0.2607	1.6271	2.2888	2.1066	1.5911	1.8674	2.0255	1.6584
2597	hypoxanthine	Nucleotide	Purine Metabolism, (Hypo)Xanthine/Inosine containing	3127	LC/MS Neg	171	1291.2	135.031	68-94-0	790	C00262	HMDB00157	1.4547	1.387	1.566	1.033	1.2196	1.2727	1.2953	0.8424	0.967	0.918	0.8743	0.8655	0.8052	0.7514
68	imidazole lactate	Amino Acid	Histidine Metabolism	15716	LC/MS Pos Early	100000263	2040	157.061	14403-45-3	440129	C05568	HMDB02320	1.5231	1.2248	3.7664	2.0708	1.6861	1.659	1.6953	0.5045	0.6433	0.5203	0.7752	0.604	0.6346	0.5261
67	imidazole propionate	Amino Acid	Histidine Metabolism	40730	LC/MS Pos Early	100003434	2263	141.066	1074-59-5	70630		HMDB02271	2.4585	1.925	1.8227	1.5134	2.1998	1.709	1.3931	0.4522	0.6069	0.477	0.5309	0.4722	0.5581	0.461
213	indolelactate	Amino Acid	Tryptophan Metabolism	18349	LC/MS Pos Early	100000463	2600	206.081	832-97-3	92904	C02043	HMDB00671	1.2965	1.1021	1.6023	0.9451	1.0574	1.0496	0.9833	0.8394	1.1727	0.8886	0.8124	1.0084	0.9916	0.828
2596	inosine	Nucleotide	Purine Metabolism, (Hypo)Xanthine/Inosine containing	1123	LC/MS Neg	361	1602.1	267.073	58-63-9	6021	C00294	HMDB00195	1.0181	0.9964	0.976	0.772	0.9531	1.0036	1.0377	0.9793	1.1052	1.2292	1.4481	1.0438	0.9658	0.9556
2595	inosine 5'-monophosphate (IMP)	Nucleotide	Purine Metabolism, (Hypo)Xanthine/Inosine containing	2133	LC/MS Neg	362	650	347.04	4691-65-0	8582	C00130	HMDB00175	1.3808	1.3391	2.1757	1.5218	1.5866	1.0576	1.8385	0.3739	0.9424	0.6236	0.2098	0.3788	0.5865	0.5247
1443	inositol 1-phosphate (I1P)	Lipid	Inositol Metabolism	43849	LC/MS Polar	370	4785	259.022	573-35-3;106032-59-1	440194	C04006	HMDB00213	1.2731	1.2088	0.7462	0.7949	1.0878	0.9615	0.8702	0.9073	1.3447	1.0385	1.3958	1.178	0.6008	0.6134
830	Isobar: fructose 1,6-diphosphate, glucose 1,6-diphosphate, myo-inositol 1,4 or 1,3-diphosphate	Carbohydrate	Glycolysis, Gluconeogenesis, and Pyruvate Metabolism	46896	LC/MS Neg	100002180	551	338.989					4.1311	4.3294	1.7944	2.2731	2.3688	1.2881	3.6727	0.1933	0.5787	0.3742	0.7119	0.2336	0.114	0.1774
300	isobutyrylcarnitine	Amino Acid	Leucine, Isoleucine and Valine Metabolism	33441	LC/MS Pos Early	100001055	2810	232.154	25518-49-4	168379		HMDB00736	0.7732	0.7732	0.7732	0.7732	0.7732	0.7732	0.7732	1.0133	1.0195	0.8822	0.7732	0.9627	1.0335	1
284	isoleucine	Amino Acid	Leucine, Isoleucine and Valine Metabolism	1125	LC/MS Pos Early	376	2800	132.102	73-32-5	6306	C00407	HMDB00172	1.0046	0.9871	1.1511	0.8847	1.0123	0.876	0.8947	0.9587	1.2454	1.0844	0.9954	1.1224	1.0724	0.9693
594	isoleucylglycine	Peptide	Dipeptide	40008	LC/MS Pos Early	100003169	2719	189.123	868-28-0	342532			1.1191	0.9467	1.2177	1.0831	1.1665	1.0533	1.4716	0.4664	0.5844	0.5685	1.4305	0.6072	0.4926	0.5213
263	isovalerylcarnitine	Amino Acid	Leucine, Isoleucine and Valine Metabolism	34407	LC/MS Pos Early	100001393	3085	246.17	31023-24-2	6426851		HMDB00688	0.0864	0.0726	0.0726	0.0726	0.0726	0.0726	0.1316	1.1649	1.2685	1.0882	0.9752	1.0145	1.1863	0.9855
219	kynurenine	Amino Acid	Tryptophan Metabolism	15140	LC/MS Pos Early	100000265	2739	209.092	2922-83-0	161166	C00328	HMDB00684	1.0226	0.9774	1.1263	0.9291	1.0824	0.8443	0.9118	0.9363	1.2383	1.0257	0.9695	1.1639	1.0529	0.9594
840	lactate	Carbohydrate	Glycolysis, Gluconeogenesis, and Pyruvate Metabolism	527	LC/MS Neg	482	681.6	89.0244	79-33-4	612	C00186	HMDB00190	1.4653	1.1101	1.2085	0.8732	1.0488	1.0598	0.9633	0.8044	1.091	1.0367	0.8348	0.8441	0.845	0.8361
1809	lactosyl-N-palmitoyl-sphingosine	Lipid	Sphingolipid Metabolism	53010	LC/MS Pos Late	100009030	2527	862.625	4201-62-1				1.0399	1.3582	1.3523	0.998	1.0382	1.0018	0.9982	0.8342	1.1613	1.0077	0.7676	0.8666	0.8892	0.8213
1268	laurylcarnitine	Lipid	Fatty Acid Metabolism(Acyl Carnitine)	34534	LC/MS Pos Late	100001392	1235	344.28	25518-54-1	10427569		HMDB02250	0.5497	0.7227	0.5497	0.5497	0.5497	0.595	1.0146	0.7505	0.9854	1.2486	0.5497	1.3141	1.1825	1.2953
255	leucine	Amino Acid	Leucine, Isoleucine and Valine Metabolism	60	LC/MS Pos Early	397	2864	132.102	61-90-5	6106	C00123	HMDB00687	1.018	1.0061	1.1465	0.8681	0.9462	0.87	0.8739	0.9492	1.2212	1.0325	0.9939	1.1056	1.0928	0.9596
773	leucylglutamine*	Peptide	Dipeptide	48189	LC/MS Pos Early	100003183	2620	260.161		4305457			1.0233	2.237	7.2942	5.1132	2.1745	0.8143	5.6383	0.5631	0.7287	0.8567	2.4218	0.9767	0.7328	0.7219
612	leucylglycine	Peptide	Dipeptide	40045	LC/MS Pos Early	100003185	2778	189.123	686-50-0	79070			0.9726	1.2813	3.118	2.4969	1.4976	1.0274	2.9466	0.3949	0.5451	0.6443	2.1204	0.8553	0.5488	0.6435
1085	linoleate (18:2n6)	Lipid	Polyunsaturated Fatty Acid (n3 and n6)	1105	LC/MS Neg	180	5535	279.233	60-33-3	5280450	C01595	HMDB00673	1.0245	1.1858	1.2398	0.8808	1.0111	0.9168	0.9506	0.9118	1.433	1.2789	0.7263	1.0018	0.9982	0.8535
1087	linolenate [alpha or gamma; (18:3n3 or 6)]	Lipid	Polyunsaturated Fatty Acid (n3 and n6)	34035	LC/MS Neg	100001337	5450	277.217		5280934	C06426	HMDB03073	1.0789	1.1424	1.265	0.905	0.9543	0.9002	0.8868	1.0439	1.7114	1.3862	0.8553	1.0681	0.9561	0.8645
1273	linoleoylcarnitine*	Lipid	Fatty Acid Metabolism(Acyl Carnitine)	46223	LC/MS Pos Late	100003151	1430	424.342	36816-10-1	6450015		HMDB06469	0.4245	0.4245	0.4245	0.4245	0.4245	0.4245	0.4245	0.7336	1.2621	1.0707	0.4245	1	0.9058	1.1322
78	lysine	Amino Acid	Lysine Metabolism	1301	LC/MS Pos Early	407	2850	147.113	56-87-1	5962	C00047	HMDB00182	1.0914	1.1283	1.3948	1.0485	1.0921	0.9476	1.0691	0.8387	1.1112	0.9515	0.8038	0.9217	0.8003	0.7368
1017	malate	Energy	TCA Cycle	1303	LC/MS Polar	409	3343.1	133.014	6915-15-7	525	C00149	HMDB00156	1.2341	1.274	1.3071	1.2419	1.095	0.9704	1.0739	0.8088	1.0296	0.8659	0.9428	0.8841	0.6123	0.6136
1167	maleate	Lipid	Fatty Acid, Dicarboxylate	20676	LC/MS Polar	100000707	2510	115.004	110-16-7	444266	C01384	HMDB00176	1.307	1.1814	1.0292	0.8855	0.8856	0.935	1.0738	1.0992	1.3518	1.1812	0.9708	0.9417	0.656	0.6494
1227	malonylcarnitine	Lipid	Fatty Acid Synthesis	37059	LC/MS Pos Early	100001526	2086	248.113	853728-01-5	22833583		HMDB02095	0.9465	0.9465	0.9465	0.9465	0.9465	0.9465	0.9465	0.9465	1.1551	1	0.9945	1.0018	1.0279	0.9489
932	mannitol/sorbitol	Carbohydrate	Fructose, Mannose and Galactose Metabolism	46142	LC/MS Polar	100001740	2260	181.072		5780	C01507	HMDB00247	1.2649	1.0609	1.2669	1.0869	0.97	0.7581	0.8789	0.6874	1.1226	1.03	1.0659	0.9144	0.7865	0.6936
1048	margarate (17:0)	Lipid	Long Chain Fatty Acid	1121	LC/MS Neg	891	5731	269.249	506-12-7	10465		HMDB02259	1.0097	1.1457	1.2327	0.9903	1.2016	0.9569	1.0504	0.8663	1.2758	1.1782	0.6834	0.8786	0.9216	0.8167
1096	mead acid (20:3n9)	Lipid	Polyunsaturated Fatty Acid (n3 and n6)	35174	LC/MS Neg	100001472	5650	305.249	20590-32-3	5312531		HMDB10378	1.0118	1.2491	1.3337	0.8821	1.1574	0.9385	0.9882	0.9221	1.649	1.4381	0.8551	1.0316	0.9295	0.8601
312	methionine	Amino Acid	Methionine, Cysteine, SAM and Taurine Metabolism	1302	LC/MS Pos Early	415	2526	150.058	63-68-3	6137	C00073	HMDB00696	1.1033	1.0921	1.2098	0.9454	1.0106	0.9385	0.9522	0.8782	1.1558	0.9934	0.8734	1.0067	1.0066	0.8963
316	methionine sulfone	Amino Acid	Methionine, Cysteine, SAM and Taurine Metabolism	44878	LC/MS Pos Early	100004635	1250	182.048	820-10-0	69961			0.9008	1.128	1.3981	0.8563	1.1495	0.8499	0.8194	0.9735	1.175	0.8765	0.7649	1.0799	1.0693	1.0265
317	methionine sulfoxide	Amino Acid	Methionine, Cysteine, SAM and Taurine Metabolism	18374	LC/MS Pos Early	100000039	1272	166.053	3226-65-1	158980	C02989	HMDB02005	1.0961	1.1335	1.1696	1.0472	1.0164	0.9836	1.0809	0.7492	1.0243	0.9529	0.8	0.8986	0.7468	0.7022
3243	methyl glucopyranoside (alpha + beta)	Xenobiotics	Food Component/Plant	46144	LC/MS Polar	100005864	1500	239.077					1.6234	1.5856	1.2928	0.564	1.1966	0.8308	1.1766	0.9626	1.0374	1.0631	0.7531	0.6997	0.6397	0.6822
1247	methylmalonate (MMA)	Lipid	Fatty Acid Metabolism (also BCAA Metabolism)	1496	LC/MS Polar	418	3078.4	117.019	516-05-2	487	C02170	HMDB00202	1.1425	0.9413	1.3507	0.4685	0.9081	1.0653	0.7642	0.9808	1.2116	0.9926	1.0458	0.781	1.2532	1.0074
2731	methylphosphate	Nucleotide	Purine and Pyrimidine Metabolism	37070	LC/MS Polar	100001805	3760.1	110.985	7023-27-0	13130		HMDB61711	0.6971	0.6237	1.078	0.5609	0.922	0.7524	0.526	1.4292	1.8812	1.605	0.7746	1.3813	1.2687	1.2753
1435	myo-inositol	Lipid	Inositol Metabolism	1124	LC/MS Polar	363	3506.3	225.062	87-89-8	892	C00137	HMDB00211	1.5432	1.4224	1.7433	1.4727	1.7438	1.4912	1.5544	0.4691	0.5776	0.529	0.5017	0.5207	0.5623	0.5044
1042	myristate (14:0)	Lipid	Long Chain Fatty Acid	1365	LC/MS Neg	519	5440	227.202	544-63-8	11005	C06424	HMDB00806	1.0229	1.1075	1.2445	1.0245	1.0893	0.9771	1.226	0.7654	1.0463	0.9433	0.7092	0.8852	0.827	0.7384
1043	myristoleate (14:1n5)	Lipid	Long Chain Fatty Acid	32418	LC/MS Neg	100001198	5346.9	225.186	544-64-9	5281119	C08322	HMDB02000	1.2034	1.1881	1.2737	1.0074	1.0562	1.0575	1.0449	0.6977	0.9926	0.9226	0.6604	0.825	0.8082	0.7132
1238	myristoyl CoA	Lipid	Fatty Acid Metabolism	36859	LC/MS Neg	100000610	5306	487.65		65113	C02593	HMDB01521	0.4006	0.4006	0.4006	0.4006	0.4006	0.4006	0.4006	1.7071	1.1256	1.8702	0.5833	0.9265	1.0735	0.9094
1269	myristoylcarnitine	Lipid	Fatty Acid Metabolism(Acyl Carnitine)	33952	LC/MS Pos Late	100001270	1350	372.311	18822-89-4	53477791		HMDB05066	0.0949	0.1899	0.0949	0.0949	0.1393	0.2399	0.2645	1.2257	2.1491	1.5876	0.7743	1.2968	1.2748	1.4251
2624	N1-methyladenosine	Nucleotide	Purine Metabolism, Adenine containing	15650	LC/MS Pos Early	1242	2120	282.12	15763-06-1	27476	C02494	HMDB03331	1.2112	1.3663	2.0711	1.3465	1.1867	1.1125	1.2328	0.7817	0.8875	0.7227	0.7002	0.7113	0.6385	0.5815
2660	N2,N2-dimethylguanosine	Nucleotide	Purine Metabolism, Guanine containing	35137	LC/MS Pos Early	100001412	2210	312.13	2140-67-2	92919		HMDB04824	1.0681	1.2636	1.4113	0.7687	0.9001	1.017	0.8033	1.1767	1.0711	0.9602	1.0339	0.983	0.9101	0.7561
81	N2-acetyllysine/N6-acetyllysine	Amino Acid	Lysine Metabolism	52256	LC/MS Pos Early	100008925	2129	189.123					1.1245	1.1462	1.6284	1.0555	0.6825	0.8413	0.7175	0.967	1.3728	1.2879	0.985	1.015	0.8276	0.7881
82	N6,N6,N6-trimethyllysine	Amino Acid	Lysine Metabolism	1498	LC/MS Pos Early	189	2825	189.16	23284-33-5	440120	C03793	HMDB01325	1.0413	1.086	1.5389	0.9886	1.0553	1.0681	1.0114	0.7417	1.0962	0.9345	0.6838	0.913	0.8559	0.7704
2626	N6,N6-dimethyladenosine	Nucleotide	Purine Metabolism, Adenine containing	42081	LC/MS Pos Early	100003867	2415	296.135	2620-62-4	348206			0.7314	1.6361	1.0043	0.912	0.7314	1.1317	0.7314	0.9957	1.373	0.8976	1.282	1.1362	0.8789	0.8357
2634	N6-carbamoylthreonyladenosine	Nucleotide	Purine Metabolism, Adenine containing	35157	LC/MS Neg	100001415	2164	411.127	24719-82-2	161466		HMDB41623	1.1103	1.2586	1.9451	0.9052	1.0976	1.4378	1.0594	0.9064	0.9406	1.0907	0.5061	0.9111	0.8206	0.8938
101	N6-carboxyethyllysine	Amino Acid	Lysine Metabolism	37458	LC/MS Pos Early	100001769	2695	219.134					0.2923	2.7497	0.2923	1.174	1.5866	0.8833	1.1167	0.851	1.5326	1.3663	0.5719	0.7624	0.4728	0.2923
1003	N6-carboxymethyllysine	Carbohydrate	Advanced Glycation End-product	36713	LC/MS Pos Early	100001768	2592	205.118	5746-04-03				0.5922	0.9081	0.5922	0.5922	0.5922	0.5922	0.5922	1.0121	2.0131	1.2986	0.9879	0.5922	0.832	1.0884
2643	N6-succinyladenosine	Nucleotide	Purine Metabolism, Adenine containing	48130	LC/MS Pos Early	100001664	1930	384.115	4542-23-8			HMDB00912	1.8985	1.7594	1.5683	1.1436	0.986	1.0973	1.5056	0.4031	0.9071	0.6065	1.014	0.5309	0.3084	0.3849
26	N-acetylalanine	Amino Acid	Alanine and Aspartate Metabolism	1585	LC/MS Neg	1110	861.2	130.051	97-69-8	88064	C02847	HMDB00766	1.0052	1.1866	1.4472	0.7914	0.9948	1.1427	1.0573	1.0352	0.8345	1.1221	0.9328	0.9921	0.834	0.8469
361	N-acetylarginine	Amino Acid	Urea cycle; Arginine and Proline Metabolism	33953	LC/MS Pos Early	100001266	2245	217.13	155-84-0	67427	C02562	HMDB04620	0.7684	0.7684	0.7684	0.7684	0.7684	0.7684	0.7684	0.7684	1.1519	1.0895	0.9005	1	1.0424	0.8814
31	N-acetylasparagine	Amino Acid	Alanine and Aspartate Metabolism	33942	LC/MS Pos Early	100001257	785	175.071	4033-40-3	99715		HMDB06028	0.8455	0.7713	0.9689	0.8311	1.1294	0.7754	1.0032	0.9573	1.2985	1.0901	1.1717	1.2072	1.0336	0.9968
32	N-acetylaspartate (NAA)	Amino Acid	Alanine and Aspartate Metabolism	22185	LC/MS Polar	100000787	3143	174.041	997-55-7;997-55-7	65065	C01042	HMDB00812	1.2524	1.2112	1.0701	1.0909	1.4294	1.1766	1.2013	0.6477	0.9299	0.8405	0.5618	0.7603	0.6683	0.5624
43	N-acetyl-aspartyl-glutamate (NAAG)	Amino Acid	Glutamate Metabolism	35665	LC/MS Pos Early	100001612	1035	305.098	3106-85-2	5255	C12270	HMDB01067	0.8504	0.8989	1.9184	0.7512	0.9007	1.0496	1.2138	0.8169	1.2318	1.0564	1.321	1.0851	0.9504	0.9447
330	N-acetylcysteine	Amino Acid	Methionine, Cysteine, SAM and Taurine Metabolism	1586	LC/MS Pos Early	1107	1416	164.038	616-91-1	12035	C06809	HMDB01890	0.8508	1.0405	1.5249	0.8883	0.9825	0.9288	0.9018	0.9491	1.1085	1.0553	1.2305	1.1457	0.9159	1.0175
982	N-acetyl-glucosamine 1-phosphate	Carbohydrate	Aminosugar Metabolism	15741	LC/MS Polar	1212	4052	300.049	31281-59-1	440364	C04256	HMDB01367	1.205	1.1781	1.2189	1.0613	1.1926	1.0796	1.1976	0.7459	0.7642	0.794	0.9079	0.9387	0.8028	0.7612
981	N-acetylglucosamine 6-phosphate	Carbohydrate	Aminosugar Metabolism	15107	LC/MS Polar	1213	4114	300.049	102029-88-9	439219	C00357	HMDB02817	0.9097	0.9168	1.2455	1.0039	1.0101	0.9991	1.103	0.8787	0.7004	1.0589	1.2785	1.0009	0.9086	0.9547
1002	N-acetylglucosamine/N-acetylgalactosamine	Carbohydrate	Aminosugar Metabolism	46539	LC/MS Pos Early	100006435	715	222.097					0.9967	1.8131	2.7561	2.2262	2.0583	1.3496	2.8356	0.8047	0.9687	0.7038	0.9158	1.0033	0.7549	0.7473
999	N-acetylglucosaminylasparagine	Carbohydrate	Aminosugar Metabolism	48149	LC/MS Pos Early	1215	1212	336.14	2776-93-4	123826	C04540	HMDB00489	1.1463	1.4394	1.5629	0.834	1.2095	1.394	1.3411	0.4746	0.6737	0.4607	1.1017	0.8983	0.7696	0.7003
41	N-acetylglutamate	Amino Acid	Glutamate Metabolism	15720	LC/MS Pos Early	100000282	1050	190.071	5817-08-03	70914	C00624	HMDB01138	1.4013	1.4182	2.0239	1.4236	1.4333	1.4307	1.7129	0.474	0.5987	0.4973	0.5001	0.5443	0.4563	0.4552
42	N-acetylglutamine	Amino Acid	Glutamate Metabolism	33943	LC/MS Pos Early	100001253	845	189.087	2490-97-3	182230	C02716	HMDB06029	0.9096	0.8896	1.0045	0.7985	1.005	0.7737	0.865	0.9955	1.3313	1.0124	1.0991	1.0859	1.0179	0.9123
2	N-acetylglycine	Amino Acid	Glycine, Serine and Threonine Metabolism	27710	LC/MS Pos Early	100001006	826	118.05	543-24-8	10972		HMDB00532	1.2646	0.9149	1.1738	1.0672	1.3385	1.1443	1.101	0.6924	1.1751	0.7002	0.7049	0.8103	0.9328	0.6721
57	N-acetylhistidine	Amino Acid	Histidine Metabolism	33946	LC/MS Pos Early	100001293	2065	198.087	39145-52-3	75619	C02997	HMDB32055	0.7542	0.9205	1.1528	0.7298	0.7897	0.8358	0.755	1.0236	1.7031	1.3432	1.1885	1.2075	1.2079	0.9764
286	N-acetylisoleucine	Amino Acid	Leucine, Isoleucine and Valine Metabolism	33967	LC/MS Neg	100001276	2325	172.098	3077-46-1	2802421			0.966	1.8462	0.8383	0.8383	0.9884	1.4939	1.7462	1.3772	0.8383	1.0029	0.8479	0.9971	1.3663	0.8443
256	N-acetylleucine	Amino Acid	Leucine, Isoleucine and Valine Metabolism	1587	LC/MS Pos Early	1082	2656	174.112	1188-21-2	70912	C02710	HMDB11756	0.3862	0.4774	0.3862	0.4455	0.5852	0.4036	0.3862	1.0132	1.8391	1.6117	0.9868	1.1901	1.5162	1.1915
313	N-acetylmethionine	Amino Acid	Methionine, Cysteine, SAM and Taurine Metabolism	1589	LC/MS Neg	1083	1787	190.054	65-82-7	448580	C02712	HMDB11745	1.4615	1.4627	1.5304	1.0677	1.1726	1.2423	1.0764	0.8067	0.9323	0.8472	0.731	0.8141	0.7462	0.7396
318	N-acetylmethionine sulfoxide	Amino Acid	Methionine, Cysteine, SAM and Taurine Metabolism	45428	LC/MS Pos Early	100005463	944	208.064		193368			1.5264	1.3862	1.4922	1.2116	1.1087	1.2071	1.4063	0.6321	0.8913	0.7078	0.8348	0.7351	0.5216	0.6357
988	N-acetylneuraminate	Carbohydrate	Aminosugar Metabolism	32377	LC/MS Polar	1162	3072.6	308.099	131-48-6	439197	C00270	HMDB00230	1.1141	0.9151	1.0801	0.9931	1.1637	0.9413	1.0637	0.8738	1.4734	1.5028	0.9123	1.0069	0.8109	0.7954
107	N-acetylphenylalanine	Amino Acid	Phenylalanine and Tyrosine Metabolism	33950	LC/MS Neg	100001256	2597	206.082	2018-61-3	74839	C03519	HMDB00512	1.3431	0.9769	1.3477	0.9599	1.1096	1.1347	0.8932	0.9078	0.9534	0.9028	1.0253	1.017	1.0495	0.983
394	N-acetylputrescine	Amino Acid	Polyamine Metabolism	37496	LC/MS Pos Early	192	2230	131.118	18233-70-0	122356	C02714	HMDB02064	1.4286	1.3757	1.2653	1.0406	1.2808	1.184	1.1069	0.6604	0.705	0.6093	0.8736	0.7571	0.9594	0.8083
10	N-acetylserine	Amino Acid	Glycine, Serine and Threonine Metabolism	37076	LC/MS Pos Early	100001851	811	148.06	97-14-3	65249		HMDB02931	1.5317	1.3711	1.6871	1.3596	1.9747	1.2441	1.5084	0.5547	0.7559	0.5282	0.6	0.5858	0.5434	0.5299
15	N-acetylthreonine	Amino Acid	Glycine, Serine and Threonine Metabolism	33939	LC/MS Neg	100001274	821.6	160.062	17093-74-2	152204			1.5558	1.601	1.7785	1.0696	1.4824	1.4829	1.3304	0.8007	0.7612	0.9304	0.5854	0.6792	0.6247	0.5196
120	N-acetyltyrosine	Amino Acid	Phenylalanine and Tyrosine Metabolism	32390	LC/MS Pos Early	100001104	1860	224.092	537-55-3	68310		HMDB00866	1.0428	1.2661	1.8029	1.331	1.451	1.1897	1.1928	0.6586	0.722	0.6883	0.9572	0.659	0.6506	0.782
297	N-acetylvaline	Amino Acid	Leucine, Isoleucine and Valine Metabolism	1591	LC/MS Neg	1084	1704	158.082	96-81-1	66789		HMDB11757	1.5496	1.0495	1.2709	0.8462	1.2462	0.9942	1.0058	0.6846	1.1537	1.0089	0.6926	0.6871	0.847	0.6443
366	N-alpha-acetylornithine	Amino Acid	Urea cycle; Arginine and Proline Metabolism	32984	LC/MS Pos Early	100000285	2000	175.108	6205-08-09	439232	C00437	HMDB03357	0.6819	0.6819	0.6819	0.6819	0.6819	0.6819	0.6819	0.997	1.7903	1.1823	0.8656	1.003	1.2874	0.9247
364	N-delta-acetylornithine	Amino Acid	Urea cycle; Arginine and Proline Metabolism	43249	LC/MS Pos Early	100004523	1877	175.108		9920500			0.9647	1.0138	1.2527	0.8325	0.9645	0.8922	0.8104	0.9537	1.2649	1.0632	0.9862	1.1836	1.2132	1.0901
1071	nervonate (24:1n9)*	Lipid	Long Chain Fatty Acid	52674	LC/MS Neg	100001231	6804	365.342	506-37-6	5281120	C08323	HMDB02368	1.0062	1.2411	1.189	0.9529	1.1955	0.9938	1.1233	0.8364	1.1997	1.1653	0.6366	0.9919	0.975	0.8652
314	N-formylmethionine	Amino Acid	Methionine, Cysteine, SAM and Taurine Metabolism	2829	LC/MS Neg	194	1543.8	176.039	4289-98-9	439750	C03145	HMDB01015	1.2778	1.2752	1.3854	0.9414	1.1429	1.2505	1.0193	0.876	1.0203	0.9391	0.8509	0.9807	0.9674	0.8181
3169	N-glycolylneuraminate	Xenobiotics	Food Component/Plant	37123	LC/MS Pos Early	100001491	636	326.108	1113-83-3	123802	C03410	HMDB00833	1.1706	1.2006	1.7084	1.1664	1.1399	1.1481	1.3699	0.5189	0.8601	0.8026	0.6683	0.7464	0.4925	0.4669
2737	nicotinamide	Cofactors and Vitamins	Nicotinate and Nicotinamide Metabolism	594	LC/MS Pos Early	432	1942	123.055	98-92-0	936	C00153	HMDB01406	1.2101	1.2406	1.4429	1.1711	1.3209	1.0828	1.4314	0.6749	0.9172	0.788	0.7471	0.7344	0.6724	0.6649
2741	nicotinamide adenine dinucleotide (NAD+)	Cofactors and Vitamins	Nicotinate and Nicotinamide Metabolism	5278	LC/MS Neg	1310	1434	662.102	53-84-9	5893	C00003	HMDB00902	0.8488	0.8184	1.2835	0.7397	1.0052	1.1824	0.9948	1.0774	0.6594	0.8475	0.6714	1.3353	2.2751	1.4394
2739	nicotinamide ribonucleotide (NMN)	Cofactors and Vitamins	Nicotinate and Nicotinamide Metabolism	22152	LC/MS Neg	1312	680	211.001	1094-61-7	14180	C00455	HMDB00229	0.8187	0.9232	1.0299	0.7917	0.862	0.7857	0.7891	0.9701	1.3313	1.1604	1.0581	1.2746	1.2456	1.062
2740	nicotinamide riboside	Cofactors and Vitamins	Nicotinate and Nicotinamide Metabolism	33013	LC/MS Pos Early	100001310	2040	255.098	1341-23-7	439924	C03150	HMDB00855	0.9914	1.0056	1.7222	0.9492	1.0211	1.1722	1.1423	0.8642	1.2218	0.9004	0.9347	1.0236	0.9944	0.892
368	N-methylproline	Amino Acid	Urea cycle; Arginine and Proline Metabolism	37431	LC/MS Pos Early	100001956	1335	130.086	475-11-6	557			1.0884	1.2905	0.4142	0.9629	0.9014	0.6788	0.4142	1.026	1.3214	1.0828	0.8236	1.1875	0.8122	1
373	N-monomethylarginine	Amino Acid	Urea cycle; Arginine and Proline Metabolism	43586	LC/MS Pos Early	100004488	2845	189.135	53308-83-1	132862	C03884	HMDB29416	1.1058	1.0999	1.3405	1.012	1.0944	0.988	1.033	0.9044	1.1907	0.9658	0.8411	0.9293	0.913	0.8727
1058	nonadecanoate (19:0)	Lipid	Long Chain Fatty Acid	1356	LC/MS Neg	892	6068	297.28	646-30-0	12591	C16535	HMDB00772	1.0837	1.1902	1.6974	1.0653	1.2864	1.1767	1.2785	0.6643	0.8817	0.9347	0.5605	0.6867	0.7696	0.6615
1770	N-palmitoyl-sphinganine (d18:0/16:0)	Lipid	Sphingolipid Metabolism	52604	LC/MS Pos Late	100009028	3090	540.535	5966-29-0	5283572		HMDB11760	0.6667	0.7727	1.3284	0.7732	0.7391	1.0084	1.1455	1.0021	1.4423	1.0984	0.794	0.9979	1.0638	0.8341
1788	N-palmitoyl-sphingosine (d18:1/16:0)	Lipid	Sphingolipid Metabolism	44877	LC/MS Pos Late	1518	2893	538.519	24696-26-2	5283564		HMDB04949	0.9569	1.2472	1.4091	0.9783	0.979	0.8595	0.9421	1.0399	1.5811	1.2249	0.9738	1.0302	1.021	0.9341
1430	N-stearoyltaurine	Lipid	Endocannabinoid	39730	LC/MS Neg	100003240	5782	390.268	63155-80-6	168274			1.1829	1.2881	1.2953	1.0116	1.5728	0.8886	0.8962	0.959	1.4243	0.9884	0.7352	1.2405	0.986	0.8997
1263	octanoylcarnitine	Lipid	Fatty Acid Metabolism(Acyl Carnitine)	33936	LC/MS Pos Late	100001247	950	288.217	3671-77-0	123701	C02838	HMDB00791	0.3051	0.3051	0.3051	0.3051	0.3051	0.582	0.3051	1	0.765	1.0432	0.6766	1.6838	1.7538	1.6281
1075	oleate/vaccenate (18:1)	Lipid	Long Chain Fatty Acid	52285	LC/MS Neg	100008930	5655	281.249					1.0165	1.2079	1.2182	0.9035	1.1899	0.9777	1.0716	0.8605	1.3925	1.1832	0.7012	0.9835	0.9781	0.8452
1419	oleoyl ethanolamide	Lipid	Endocannabinoid	38102	LC/MS Neg	1137	6200	324.291	11-58-0;111-58-0	5283454		HMDB02088	1.0246	1.3189	1.2733	0.8895	1.0176	0.9004	0.9002	0.9418	1.1721	1.0892	0.8828	0.9458	1.0725	0.9824
1274	oleoylcarnitine	Lipid	Fatty Acid Metabolism(Acyl Carnitine)	35160	LC/MS Pos Late	100001501	1423	426.358	38677-66-6	6441392;53477789		HMDB05065	0.0817	0.1753	0.1843	0.1013	0.2235	0.3026	0.2852	2.6806	5.5571	4.0912	1.6974	2.9184	3.3567	3.0341
172	O-methyltyrosine	Amino Acid	Phenylalanine and Tyrosine Metabolism	37451	LC/MS Pos Early	100002078	2790	196.097	1080-06-4	76957			0.8857	0.8615	1.5341	1.0151	0.9831	0.8454	0.9397	1.0605	1.2731	1.0175	0.9649	1.2774	1.1668	0.9849
411	ophthalmate	Amino Acid	Glutathione Metabolism	34592	LC/MS Pos Early	100001311	2085	290.135	495-27-2	7018721		HMDB05765	2.21	1.9459	2.4655	1.9686	2.3876	2.0382	1.7806	0.1481	0.1925	0.1568	0.1944	0.2194	0.1992	0.1817
351	ornithine	Amino Acid	Urea cycle; Arginine and Proline Metabolism	1493	LC/MS Pos Early	444	2800	133.097	3184-13-2	6262	C00077	HMDB03374	1.2532	1.1508	1.2777	1.0731	1.3204	0.9712	1.0288	0.7885	0.9665	0.8625	0.7492	1.0298	0.9095	0.7906
2672	orotate	Nucleotide	Pyrimidine Metabolism, Orotate containing	1505	LC/MS Polar	445	1638.1	155.01	50887-69-9	967	C00295	HMDB00226	1.6307	2.2337	1.8542	1.4222	2.3151	2.171	2.0836	0.2209	0.2476	0.265	0.5778	0.3636	0.3971	0.2725
2674	orotidine	Nucleotide	Pyrimidine Metabolism, Orotate containing	35172	LC/MS Polar	100001416	2250	287.052	314-50-1	92751	C01103	HMDB00788	1.653	1.5034	1.4177	1.386	1.6243	1.1873	1.2832	0.6749	0.8044	0.6584	0.8127	0.7172	0.6803	0.5938
3631	O-sulfo-L-tyrosine	Xenobiotics	Chemical	45413	LC/MS Neg	100005384	990	260.023		514186			1.1171	1.3157	1.4137	0.8504	1.0806	1.0461	0.8309	0.9624	1.0212	0.9931	0.66	0.7234	1.0069	0.7646
1045	palmitate (16:0)	Lipid	Long Chain Fatty Acid	1336	LC/MS Neg	424	5618	255.233	57-10-3	985	C00249	HMDB00220	0.9318	1.0287	1.1959	0.9646	1.2249	1.0087	1.2381	0.8759	1.1945	1.0071	0.7071	0.9534	0.9929	0.8471
1046	palmitoleate (16:1n7)	Lipid	Long Chain Fatty Acid	33447	LC/MS Neg	452	5475	253.217	373-49-9	445638	C08362	HMDB03229	1.0214	1.1607	1.2046	0.8945	0.9786	0.898	0.9483	0.9543	1.5302	1.2918	0.7478	1.108	1.0695	0.9274
1798	palmitoyl dihydrosphingomyelin (d18:0/16:0)*	Lipid	Sphingolipid Metabolism	52434	LC/MS Pos Late	100008954	2290	705.591		9939965			0.407	0.5901	0.6557	0.4196	0.3952	0.4434	0.426	1.3737	1.9028	1.4672	1.3936	1.3791	1.5318	1.3443
1422	palmitoyl ethanolamide	Lipid	Endocannabinoid	38165	LC/MS Neg	1489	6100	298.275	544-31-0	4671	C16512	HMDB02100	0.9257	1.1973	1.2642	0.8493	1.0253	0.8141	0.8254	1.0002	1.1704	1.1341	0.9091	0.9998	1.125	0.9782
1774	palmitoyl sphingomyelin (d18:1/16:0)	Lipid	Sphingolipid Metabolism	37506	LC/MS Pos Late	100002107	2168	703.575	6254-89-3	9939941			1.0522	1.1891	1.2514	1.0057	1.1071	0.9943	1.0154	0.7942	1.0957	0.9089	0.8601	0.8844	0.8728	0.7974
1271	palmitoylcarnitine	Lipid	Fatty Acid Metabolism(Acyl Carnitine)	44681	LC/MS Pos Late	100000776	1425	400.342	6865-14-1	461	C02990	HMDB00222	0.1538	0.2847	0.256	0.1576	0.3115	0.3514	0.406	1.6584	2.4996	2.4377	1.594	2.1134	2.3028	1.7826
2084	palmitoylcholine	Lipid	Fatty Acid Metabolism (Acyl Choline)	52944	LC/MS Pos Late	100009233	1482	342.337		151731			0.8421	1.3151	1.3068	1.0656	1.4999	0.7262	1.2529	0.9344	1.1426	1.1444	0.7255	0.8136	0.7148	0.6529
2762	pantothenate	Cofactors and Vitamins	Pantothenate and CoA Metabolism	1508	LC/MS Pos Early	1024	1667	220.118	137-08-6	6613	C00864	HMDB00210	0.8589	1.0046	1.2557	0.8362	0.7556	0.8521	0.7801	1.0105	1.3175	0.9954	1.1738	1.4411	1.11	0.9623
138	p-cresol sulfate	Amino Acid	Phenylalanine and Tyrosine Metabolism	36103	LC/MS Neg	100001315	2890	187.007	3233-57-7	4615423	C01468	HMDB11635	1.4897	1.1159	1.4705	0.9958	0.9021	1.0502	1.0005	0.9801	0.9995	0.9627	0.831	1.1383	1.0561	0.9181
3497	penicillin G	Xenobiotics	Drug	37468	LC/MS Neg	100002155	3855	333.091	69-57-8	5904	C05551	HMDB15186	1.4028	1.2509	1.6348	0.935	0.8303	0.9583	0.7689	1.1562	1.1109	1.3519	0.9268	0.9971	1.0029	0.8786
1044	pentadecanoate (15:0)	Lipid	Long Chain Fatty Acid	1361	LC/MS Neg	980	5521	241.217	1002-84-2;10002-84-2	13849	C16537	HMDB00826	0.9942	1.0058	1.2059	1.0469	1.0693	0.8637	1.1802	0.8067	1.1555	1.0299	0.7647	0.954	0.8781	0.7787
3718	phenol red	Xenobiotics	Chemical	36817	LC/MS Neg	100001724	3665.9	353.049	143-74-8	4766	C12600		1.1959	0.953	1.3526	0.7274	0.6773	0.733	0.6045	1.156	1.2085	1.5115	0.9671	1.0168	1.022	0.9832
135	phenol sulfate	Amino Acid	Phenylalanine and Tyrosine Metabolism	32553	LC/MS Neg	100001510	2156	172.991	937-34-8	74426	C02180	HMDB60015	0.737	0.737	0.737	0.737	0.737	0.737	0.737	1.1192	1.2902	0.737	0.8808	0.737	1.1515	0.7988
117	phenylacetylglycine	Amino Acid	Phenylalanine and Tyrosine Metabolism	33945	LC/MS Neg	100001275	2375	192.067	500-98-1	68144	C05598	HMDB00821	1.0008	1.0466	1.1597	0.8309	0.8319	0.938	0.9295	0.9823	1.2057	1.0543	0.9928	1.2175	1.1584	0.9992
106	phenylalanine	Amino Acid	Phenylalanine and Tyrosine Metabolism	64	LC/MS Pos Early	460	2878	166.086	63-91-2	6140	C00079	HMDB00159	1.0349	1.0034	1.156	0.9077	0.9683	0.867	0.9363	0.9528	1.2583	1.0607	0.9966	1.1002	1.0776	0.956
660	phenylalanylalanine	Peptide	Dipeptide	41374	LC/MS Pos Early	100003589	2909	237.123	3918-87-4	6993123;5488196			0.9989	1.2138	2.2961	1.9426	1.4952	1.0011	2.7156	0.3781	0.5422	0.5509	1.3105	0.6002	0.4631	0.5223
664	phenylalanylglycine	Peptide	Dipeptide	41370	LC/MS Pos Early	100003588	2898	223.108	721-90-4	98207			1.1435	0.9245	1.0755	1.2534	1.3058	1.1248	1.7635	0.6599	0.7957	0.7429	1.5144	0.8295	0.6054	0.6605
111	phenyllactate (PLA)	Amino Acid	Phenylalanine and Tyrosine Metabolism	22130	LC/MS Neg	100000774	2208	165.056	828-01-3	3848	C05607	HMDB00779	0.6487	0.7544	1.0659	0.6246	0.7338	0.6761	0.9891	1.0189	1.306	1.0594	0.9765	1.4356	1.2862	1.0109
1030	phosphate	Energy	Oxidative Phosphorylation	42109	LC/MS Neg	461	608	96.9696	7664-38-2	1061	C00009	HMDB01429	1.0007	1.009	1.2112	0.9732	1.1375	1.0103	1.0059	0.7803	0.9993	0.8665	0.8384	1.0396	0.873	0.7816
838	phosphoenolpyruvate (PEP)	Carbohydrate	Glycolysis, Gluconeogenesis, and Pyruvate Metabolism	597	LC/MS Neg	463	587.3	166.975	10526-80-4	1005	C00074	HMDB00263	0.8424	1.9416	2.9045	3.073	1.4521	0.7041	3.0689	0.2354	0.1706	0.1706	1	0.3168	0.1706	0.1706
1470	phosphoethanolamine	Lipid	Phospholipid Metabolism	1600	LC/MS Polar	1026	4559.1	140.012	1071-23-4	1015	C00346	HMDB00224	0.0595	0.1863	0.2247	0.1295	0.0595	0.0595	0.0595	1.6324	6.2828	4.9873	3.3367	2.3373	0.9288	1
2764	phosphopantetheine	Cofactors and Vitamins	Pantothenate and CoA Metabolism	15504	LC/MS Neg	100000328	1596.9	357.089	NA	987	C01134	HMDB01416	1.889	2.9714	2.0915	1.909	0.6121	0.8298	0.9311	1.4593	1.0689	1.3809	0.3334	0.8412	0.931	0.8438
1772	phytosphingosine	Lipid	Sphingolipid Metabolism	1510	LC/MS Pos Late	469	1367	318.3	554-62-1	122121	C12144	HMDB04610	1.5916	2.342	2.703	1.6367	1.8097	2.0037	1.6822	0.3147	0.4084	0.3894	0.3577	0.2911	0.3425	0.3227
96	pipecolate	Amino Acid	Lysine Metabolism	1444	LC/MS Pos Early	1025	2200	130.086	4043-87-2	849	C00408	HMDB00070	1.0089	0.9254	1.3585	0.7197	1.0887	1.0838	1.0779	0.7902	1.0485	0.8307	0.9164	1.0081	0.9919	0.8701
372	pro-hydroxy-pro	Amino Acid	Urea cycle; Arginine and Proline Metabolism	35127	LC/MS Pos Early	100001167	2128	229.118	18684-24-7	11673055		HMDB06695	0.4199	0.3868	0.6725	0.408	0.5549	0.4937	0.5154	1.3275	1.899	1.6743	1.3589	1.6813	1.7663	1.5238
352	proline	Amino Acid	Urea cycle; Arginine and Proline Metabolism	1898	LC/MS Pos Early	480	1603	116.071	147-85-3	145742	C00148	HMDB00162	0.9028	0.6873	0.7497	0.7893	0.9123	0.7185	0.811	1.0877	1.4911	1.2265	1.1135	1.2819	1.3418	1.1763
680	prolylglutamine	Peptide	Dipeptide	40659	LC/MS Pos Early	100003672	2056	244.129					0.8126	1.2239	1.418	0.9933	0.9569	1.1219	1.3237	0.7528	1.1867	0.9851	1.1165	1.0067	0.9504	0.9083
681	prolylglycine	Peptide	Dipeptide	40703	LC/MS Pos Early	100003674	2136	173.092	2578-57-6	7408076;6426709			1.2563	1.2808	1.4215	0.9393	1.1217	1.0765	1.0513	0.8578	1.0842	0.9487	0.7289	0.8766	0.9297	0.788
1244	propionylcarnitine	Lipid	Fatty Acid Metabolism (also BCAA Metabolism)	32452	LC/MS Pos Early	100001162	2590	218.139	17298-37-2	107738	C03017	HMDB00824	0.0903	0.0951	0.1357	0.1385	0.2733	0.0984	0.3219	2.3009	2.1935	1.9857	1.6781	3.7617	2.4957	2.4942
1358	prostaglandin E2	Lipid	Eicosanoid	7746	LC/MS Neg	487	4573	351.218	363-24-6	5280360	C00584	HMDB01220	1.088	1.42	1.7739	1	0.95	0.8868	0.8298	0.8298	0.8298	0.8298	0.8298	0.8298	0.8298	0.8298
2686	pseudouridine	Nucleotide	Pyrimidine Metabolism, Uracil containing	33442	LC/MS Pos Early	821	800	245.077	1445-07-4	15047	C02067	HMDB00767	1.3123	1.1794	1.7041	1.1802	1.2521	0.9739	1.3136	0.8218	1.0261	0.9725	0.9612	0.8838	0.8057	0.7595
2801	pterin	Cofactors and Vitamins	Pterin Metabolism	43023	LC/MS Pos Early	100004216	1805	164.057	22363-60-4	73000	C00715	HMDB00802	1.7522	1.5637	1.4274	1.6808	1.5625	1.1375	1.4764	0.6021	0.8625	0.6033	0.5472	0.8294	0.5623	0.5197
387	putrescine	Amino Acid	Polyamine Metabolism	1408	LC/MS Pos Early	49	3027	89.1073	110-60-1	1045	C00134	HMDB01414	1.0216	1.1304	1.3676	1.1301	0.9755	0.7725	1.0873	0.8517	0.9601	0.7933	0.9116	1.0891	1.2115	0.9784
2839	pyridoxal	Cofactors and Vitamins	Vitamin B6 Metabolism	1651	LC/MS Pos Early	491	2343	168.066	65-22-5	1050	C00250	HMDB01545	1.7168	2.0188	2.0827	1.504	1.3885	1.371	1.5107	0.4496	0.629	0.5045	0.4473	0.3783	0.3112	0.3415
2838	pyridoxal phosphate	Cofactors and Vitamins	Vitamin B6 Metabolism	5331	LC/MS Pos Early	492	1367	248.032	41468-25-1	1051	C00018	HMDB01491	1.0989	1.42	1.9512	1.2513	1.1135	1.2672	1.221	0.5849	0.7705	0.5765	0.5681	0.9011	0.6876	0.5528
2836	pyridoxamine	Cofactors and Vitamins	Vitamin B6 Metabolism	2150	LC/MS Pos Early	568	2975	169.097	58052-48-5	1052	C00534	HMDB01431	1.7387	1.8498	1.7957	1.6125	1.4996	1.3521	1.3468	0.3894	0.6532	0.4292	0.4718	0.3403	0.2693	0.2752
2837	pyridoxamine phosphate	Cofactors and Vitamins	Vitamin B6 Metabolism	3138	LC/MS Pos Early	493	1932	249.063	529-96-4	1053	C00647	HMDB01555	1.3203	1.6002	1.8229	1.1508	1.215	1.4026	1.3211	0.5718	0.8492	0.5922	0.6959	0.6289	0.6328	0.5864
2835	pyridoxine (Vitamin B6)	Cofactors and Vitamins	Vitamin B6 Metabolism	608	LC/MS Neg	936	1657	168.067	58-56-0	1054	C00314	HMDB02075	0.5958	0.5455	0.6417	0.4452	0.3739	0.4347	0.3973	1.7213	1.8386	1.821	2.3892	1.6345	1.4944	1.3583
51	pyroglutamine*	Amino Acid	Glutamate Metabolism	46225	LC/MS Pos Early	100001540	1900	129.066	2353-44-8	134508			1.5613	1.3845	1.6661	1.3193	1.9108	1.4387	1.6368	0.517	0.6807	0.5413	0.6095	0.6306	0.605	0.5463
839	pyruvate	Carbohydrate	Glycolysis, Gluconeogenesis, and Pyruvate Metabolism	48990	LC/MS Polar	823	1083	87.0088	127-17-3	1060	C00022	HMDB00243	0.8274	0.8409	1.1801	0.8479	0.888	0.9413	0.684	1.805	2.737	2.7783	0.9089	1.3767	1.0587	1.3606
2733	quinolinate	Cofactors and Vitamins	Nicotinate and Nicotinamide Metabolism	1899	LC/MS Pos Early	182	845	168.029	89-00-9	1066	C03722	HMDB00232	0.686	1.1221	1.2187	0.686	0.686	0.887	0.686	1.2113	0.686	0.8133	0.686	1.0844	1	0.7321
2830	retinol (Vitamin A)	Cofactors and Vitamins	Vitamin A Metabolism	1806	LC/MS Pos Late	498	1636	269.226	68-26-8	445354	C00473	HMDB00305	0.7648	0.821	0.8244	0.5821	0.7163	0.6471	0.7277	1.3339	1.4033	1.595	1.2234	1.5975	1.4405	1.1756
858	ribitol	Carbohydrate	Pentose Metabolism	15772	LC/MS Polar	100000406	1789.6	151.061	488-81-3	6912	C00474	HMDB00508	1.0024	0.8491	0.9742	0.84	1.0361	0.7624	0.8385	0.9976	1.2297	1.0561	1.0903	1.1166	1.0851	0.92
2759	riboflavin (Vitamin B2)	Cofactors and Vitamins	Riboflavin Metabolism	1827	LC/MS Pos Early	500	2292	377.146	83-88-5	493570	C00255	HMDB00244	0.997	1.1056	1.5616	0.6957	0.8698	1.003	0.8653	0.9212	0.9858	1.0627	1.0178	1.0049	1.1668	0.8427
859	ribonate	Carbohydrate	Pentose Metabolism	27731	LC/MS Polar	100001007	2425	165.04	5336-08-03	5460677	C01685	HMDB00867	1.8127	0.9846	1.2907	1.4407	1.6468	1.1834	0.6129	1.0154	0.9513	1.0576	0.8371	0.7974	0.8787	0.8288
857	ribose	Carbohydrate	Pentose Metabolism	1471	LC/MS Polar	914	1508.2	195.051	50-69-1	5779	C00121	HMDB00283	1.2529	0.9984	0.9668	0.9462	0.9455	0.9209	0.8663	1.2551	1.6492	1.5452	2.3824	1.2276	0.9938	1.0016
849	ribose 1-phosphate	Carbohydrate	Pentose Phosphate Pathway	1763	LC/MS Polar	219	4025	229.012	50-99-7;58459-37-3	439236	C00620	HMDB01489	0.7523	0.592	0.4002	0.4933	0.637	0.5559	0.5116	1.2477	1.557	1.5138	1.5663	1.5017	1.2581	1.272
3677	S-(3-hydroxypropyl)mercapturic acid (HPMA)	Xenobiotics	Chemical	44552	LC/MS Neg	100004568	1576	220.065	23127-40-4	3371179			0.8653	0.8653	0.8653	0.8653	0.8653	0.8653	0.8653	1	1.176	1.2895	0.8653	0.9161	1.0267	0.8859
55	S-1-pyrroline-5-carboxylate	Amino Acid	Glutamate Metabolism	42370	LC/MS Pos Early	35	1528	114.055	2906-39-0	1196	C04322	HMDB01301	1.7011	1.3639	0.6557	1.5542	1.4189	0.8652	1	0.854	1.2915	0.9376	1.4411	0.8656	0.6557	0.7478
320	S-adenosylhomocysteine (SAH)	Amino Acid	Methionine, Cysteine, SAM and Taurine Metabolism	42382	LC/MS Neg	197	1832.4	383.114	979-92-0	439155	C00021	HMDB00939	1.1013	1.4334	1.5482	1.0168	1.061	1.1254	0.9239	0.9832	0.8501	1.0689	0.7895	0.8652	0.901	0.7225
319	S-adenosylmethionine (SAM)	Amino Acid	Methionine, Cysteine, SAM and Taurine Metabolism	15915	LC/MS Pos Early	1263	3002	399.145	24346-00-7;86867-01-8;86867-0108	34755	C00019	HMDB01185	0.8738	0.8725	0.9932	0.7752	0.8833	0.8146	0.8446	1.0471	1.3218	1.0756	1.0774	1.2664	1.1288	1.0068
4	sarcosine (N-Methylglycine)	Amino Acid	Glycine, Serine and Threonine Metabolism	1516	LC/MS Pos Early	1023	1280	90.055	107-97-1	1088	C00213	HMDB00271	2.269	1.8795	2.1164	0.4889	1.825	1.6058	0.4889	0.4889	0.991	1	0.9858	0.8452	0.7716	0.4889
3522	S-carboxymethyl-L-cysteine	Xenobiotics	Drug	47897	LC/MS Pos Early	100002324	1490	180.033	638-23-3	1080	C03727	HMDB29415	0.6444	0.5975	0.8379	0.5975	0.5975	0.5975	0.5975	1.0108	1.5389	0.9727	1.2126	1.1338	1.0921	0.9892
851	sedoheptulose-7-phosphate	Carbohydrate	Pentose Phosphate Pathway	35649	LC/MS Neg	100001628	599.6	289.033	2646-35-7	616	C05382	HMDB01068	0.6995	0.6783	0.8026	0.6599	0.8274	0.7141	0.9333	1.0764	1.2943	1.0667	1.8187	1.9358	1.3924	1.291
9	serine	Amino Acid	Glycine, Serine and Threonine Metabolism	1648	LC/MS Pos Early	503	1239	106.05	56-45-1	5951	C00065	HMDB00187	1.3278	1.2413	1.3989	1.2026	1.4154	1.0111	1.0683	0.7903	0.9889	0.8065	0.701	0.8402	0.8281	0.7172
407	S-lactoylglutathione	Amino Acid	Glutathione Metabolism	15731	LC/MS Pos Early	1343	2124	380.112	54398-03-7	440018	C03451	HMDB01066	2.3477	4.0749	0.9463	1.1893	1.0537	0.6434	1.196	0.4523	2.1953	1.1485	0.7799	0.1936	0.061	0.1596
406	S-methylglutathione	Amino Acid	Glutathione Metabolism	33944	LC/MS Pos Early	100001259	2200	322.107	2922-56-7	3605667	C11347		0.9569	1.1195	1.2313	0.8427	1.016	1.0053	1.141	0.8831	1.0357	0.8556	0.9947	1.0933	0.805	0.8016
390	spermidine	Amino Acid	Polyamine Metabolism	485	LC/MS Pos Early	50	3355	146.165	124-20-9	1102	C00315	HMDB01257	2.8442	4.6152	16.7048	15.7172	5.3364	1.0929	16.3058	0.5336	0.9071	0.5568	0.5698	0.7882	0.6296	0.5299
388	spermine	Amino Acid	Polyamine Metabolism	603	LC/MS Pos Late	507	758	203.223	71-44-3	1103	C00750	HMDB01256	1.6302	2.4148	3.9998	2.0526	3.1719	1	3.255	0.0204	0.1077	0.0362	0.0127	0.0222	0.0127	0.0305
1771	sphinganine	Lipid	Sphingolipid Metabolism	17769	LC/MS Pos Late	313	1413	302.305	3102-56-5	3126	C00836	HMDB00269	1.5352	1.6095	2.2641	1.4556	1.659	1.7428	1.9187	0.3531	0.5444	0.4368	0.3615	0.4382	0.4289	0.3921
1790	sphingomyelin (d18:1/14:0, d16:1/16:0)*	Lipid	Sphingolipid Metabolism	42463	LC/MS Pos Late	100004328	1998	675.544		11433862			0.9988	1.188	1.3152	0.8689	0.9788	1.0456	1.0012	0.836	1.081	1.0308	0.9214	0.9044	1.0105	0.8398
1799	sphingomyelin (d18:1/15:0, d16:1/17:0)*	Lipid	Sphingolipid Metabolism	52433	LC/MS Pos Late	100006314	2082	689.559	121999-58-4				0.906	1.048	1.3203	0.9098	0.989	0.9855	0.8933	0.9315	1.3201	1.1006	1.011	1.0265	1.1365	0.9846
1804	sphingomyelin (d18:1/17:0, d17:1/18:0, d19:1/16:0)	Lipid	Sphingolipid Metabolism	52615	LC/MS Pos Late	100008920	2312	717.591	121999-64-2				0.9481	1.1383	1.3161	0.9087	0.9437	0.9025	0.9755	1.0021	1.3554	1.1659	1.0426	0.9979	1.0728	0.9829
1776	sphingomyelin (d18:1/18:1, d18:2/18:0)	Lipid	Sphingolipid Metabolism	37529	LC/MS Pos Late	100002106	2167	729.591	108392-10-5	6443882			0.8171	0.9051	0.9839	0.6864	0.8203	0.772	0.7742	1.0161	1.4325	1.2454	1.1239	1.1763	1.0918	1.0292
1797	sphingomyelin (d18:1/20:0, d16:1/22:0)*	Lipid	Sphingolipid Metabolism	48490	LC/MS Pos Late	100006290	2685	759.638					1.0688	1.3504	1.3205	1.0008	1.0423	1.0415	0.9992	0.7636	1.1439	0.9819	0.8476	0.8652	0.8941	0.8144
1794	sphingomyelin (d18:1/20:1, d18:2/20:0)*	Lipid	Sphingolipid Metabolism	48491	LC/MS Pos Late	100006292	2383	757.622	222403-67-0				0.8637	1.1875	1.2685	0.9358	1.0394	0.9214	0.7579	0.9531	1.3029	1.1951	1.2274	0.9287	1.118	0.9606
1800	sphingomyelin (d18:1/21:0, d17:1/22:0, d16:1/23:0)*	Lipid	Sphingolipid Metabolism	52495	LC/MS Pos Late	100009025	2793	773.653					1.3191	1.8006	1.9432	0.9332	1.3487	1.0668	1.2577	0.7863	1.1223	0.9228	0.9118	0.8507	0.8235	0.7196
1796	sphingomyelin (d18:1/22:1, d18:2/22:0, d16:1/24:1)*	Lipid	Sphingolipid Metabolism	48493	LC/MS Pos Late	100006295	2666	785.653					0.9299	1.2438	1.3353	1.0238	1.0227	0.989	0.8345	0.8788	1.2494	1.0779	0.9513	0.9993	1.0007	0.9337
1792	sphingomyelin (d18:1/24:1, d18:2/24:0)*	Lipid	Sphingolipid Metabolism	47153	LC/MS Pos Late	100005986	3033	813.684	94359-13-4				1.0093	1.3705	1.36	0.9759	1.1161	1.0802	1.0268	0.8581	1.178	0.9907	0.9141	0.9141	0.9889	0.846
1791	sphingomyelin (d18:2/14:0, d18:1/14:1)*	Lipid	Sphingolipid Metabolism	47154	LC/MS Pos Late	100005985	1860	673.528					0.9976	1.0241	1.5149	1.0168	0.9792	0.9272	1.0247	0.9014	1.0734	0.9824	1.0024	0.8772	1.0339	0.8214
1793	sphingomyelin (d18:2/16:0, d18:1/16:1)*	Lipid	Sphingolipid Metabolism	42459	LC/MS Pos Late	100004329	2002	701.559					0.8564	1.014	1.0898	0.7728	0.8445	0.9001	0.8522	0.9645	1.2446	1.2002	1.1004	1.0608	1.1677	0.986
1801	sphingomyelin (d18:2/23:0, d18:1/23:1, d17:1/24:1)*	Lipid	Sphingolipid Metabolism	52435	LC/MS Pos Late	100008956	2845	799.669					1.0027	1.33	1.4601	1.0204	1.0172	0.9973	1.0178	0.8489	1.2217	0.9649	0.9224	0.9516	0.9363	0.8385
1802	sphingomyelin (d18:2/24:1, d18:1/24:2)*	Lipid	Sphingolipid Metabolism	52437	LC/MS Pos Late	100008957	2635	811.669					0.9343	1.1154	1.1571	0.9328	1.0196	0.8807	0.8743	0.9369	1.3041	1.1429	0.9804	1.0607	1.0858	0.9685
1780	sphingosine	Lipid	Sphingolipid Metabolism	17747	LC/MS Pos Late	297	1393	300.29	123-78-4	5353955	C00319	HMDB00252	1.6147	2.0074	2.1045	1.4577	1.5569	1.5089	1.4656	0.3384	0.5423	0.4621	0.3628	0.3987	0.3366	0.3212
3221	stachydrine	Xenobiotics	Food Component/Plant	34384	LC/MS Pos Early	100001296	1440	144.102	4136-37-2	115244	C10172	HMDB04827	1.2239	0.8503	1.1466	0.9841	1.4172	1.1353	1.0271	0.883	1.1204	0.9885	0.8565	0.9415	1.0115	0.9268
1050	stearate (18:0)	Lipid	Long Chain Fatty Acid	1358	LC/MS Neg	439	5872	283.264	57-11-4	5281	C01530	HMDB00827	1.15	1.1812	1.2809	1.1524	1.3473	1.0598	1.2465	0.661	0.9402	0.8043	0.5858	0.7765	0.7352	0.6621
1078	stearidonate (18:4n3)	Lipid	Polyunsaturated Fatty Acid (n3 and n6)	33969	LC/MS Neg	100001229	5395	275.202	111174-40-4	5312508	C16300	HMDB06547	1.2911	1.4253	1.3457	1.0792	1.0215	0.9415	1.3822	0.7893	1.2364	0.9785	0.7569	0.8823	0.7089	0.5894
1423	stearoyl ethanolamide	Lipid	Endocannabinoid	38625	LC/MS Pos Late	100002254	1787	328.321	111-57-9	27902		HMDB13078	0.8381	0.9683	1.3484	0.8478	0.9841	0.7567	0.8936	1.0048	1.468	1.2152	1.0966	1.0779	1.2069	0.9952
1775	stearoyl sphingomyelin (d18:1/18:0)	Lipid	Sphingolipid Metabolism	19503	LC/MS Pos Late	1538	2400	731.606	85187-10-6;85187-10-6	6453725	C00550	HMDB01348	0.7958	1.0123	1.0233	0.7496	0.7835	0.7621	0.7472	0.9643	1.4183	1.1603	1.0234	1.0701	1.1062	0.9877
1272	stearoylcarnitine	Lipid	Fatty Acid Metabolism(Acyl Carnitine)	34409	LC/MS Pos Late	100001391	1485	428.373	18822-91-8	6426855		HMDB00848	0.3993	0.7084	0.7765	0.4369	0.5221	0.5677	0.6338	1.2929	2.0659	1.7571	1.3109	1.3066	1.3911	1.2235
1015	succinate	Energy	TCA Cycle	1437	LC/MS Polar	252	3149	117.019	110-15-6	1110	C00042	HMDB00254	0.6111	0.7715	1.266	1.0841	1.2444	1.0054	1.1374	0.6051	0.6404	0.765	1.1078	1.0325	0.9946	0.7275
1014	succinylcarnitine	Energy	TCA Cycle	37058	LC/MS Pos Early	100001948	2291	262.129					0.7631	0.8788	1.123	0.7112	0.8158	0.7467	0.6373	1.14	1.6302	1.1036	1.4116	1.0734	1.0318	0.9682
3628	sulfate*	Xenobiotics	Chemical	46960	LC/MS Neg	100002528	616	96.9601	14808-79-8	1118	C00059	HMDB01448	1.61	1.4347	1.6982	0.9614	0.9849	1.1306	0.9305	0.7431	1.0077	0.9923	0.981	1.052	1.027	0.8626
340	taurine	Amino Acid	Methionine, Cysteine, SAM and Taurine Metabolism	2125	LC/MS Neg	512	690	124.007	107-35-7	1123	C00245	HMDB00251	1.296	1.1806	1.263	0.961	1.1142	0.9008	1.0071	0.7685	1.315	0.9952	1.0048	0.9535	0.942	0.8357
2823	thiamin (Vitamin B1)	Cofactors and Vitamins	Thiamine Metabolism	5341	LC/MS Pos Early	873	3050	265.112	59-43-8	1130	C00378	HMDB00235	1.3528	1.3519	1.6714	1.2193	1.3374	1.2594	1.336	0.6439	0.7807	0.6813	0.6357	0.7094	0.7451	0.6625
2825	thiamin diphosphate	Cofactors and Vitamins	Thiamine Metabolism	35670	LC/MS Neg	522	1195.1	423.03	154-87-0	1132	C00068	HMDB01372	1.7511	1.5748	1.451	1.1727	1.316	1.3577	1.0282	0.7743	0.9718	0.7235	0.5689	0.677	0.6491	0.5513
2824	thiamin monophosphate	Cofactors and Vitamins	Thiamine Metabolism	15798	LC/MS Pos Early	523	2378	345.078	532-40-1	3382778	C01081	HMDB02666	0.6267	0.7688	0.8383	0.7727	0.6567	0.9325	0.6725	1.2194	1.1552	1.1818	1.2608	1.3887	1.5047	1.0675
2772	threonate	Cofactors and Vitamins	Ascorbate and Aldarate Metabolism	27738	LC/MS Polar	100001022	2384	135.03	70753-61-6	151152	C01620	HMDB00943	1.6271	1.0771	1.1086	1.6546	2.0462	0.8436	1.0094	0.9906	0.8158	1.2493	0.7574	0.8246	0.6754	0.8677
14	threonine	Amino Acid	Glycine, Serine and Threonine Metabolism	1284	LC/MS Pos Early	564	1514	120.066	72-19-5	6288	C00188	HMDB00167	1.0038	0.939	1.0212	0.7967	1.0172	0.8176	0.7966	0.9477	1.2257	1.0468	0.9675	1.1269	1.1464	0.9962
2726	thymidine	Nucleotide	Pyrimidine Metabolism, Thymine containing	2183	LC/MS Neg	872	1963.7	241.083	50-89-5	5789	C00214	HMDB00273	1.4819	2.142	1.8687	0.932	0.8386	1.2191	1.0935	1.068	0.9103	1.2395	0.8643	0.6136	0.6256	0.4775
2722	thymidine 5'-monophosphate	Nucleotide	Pyrimidine Metabolism, Thymine containing	12023	LC/MS Polar	1248	3560	321.049	33430-62-5	9700	C00364	HMDB01227	0.9393	0.653	1.2879	1.0791	0.8707	0.826	0.9511	0.8766	1.1488	1.0417	1.0842	1.2667	1.1092	0.9583
2727	thymine	Nucleotide	Pyrimidine Metabolism, Thymine containing	604	LC/MS Polar	882	1001.2	125.036	65-71-4	1135	C00178	HMDB00262	1.6598	1.7512	1.5288	1.287	1.0925	0.9075	1.2829	0.7545	1.0945	0.8035	0.8682	0.6423	0.6856	0.5795
290	tiglylcarnitine	Amino Acid	Leucine, Isoleucine and Valine Metabolism	35428	LC/MS Pos Early	100001597	2962	244.154	64191-86-2	22833596		HMDB02366	0.8237	0.8237	0.8237	0.8237	0.8237	0.8237	0.8237	0.8415	1.0013	0.9543	0.8237	1.0408	1.0763	1
370	trans-4-hydroxyproline	Amino Acid	Urea cycle; Arginine and Proline Metabolism	32306	LC/MS Pos Early	1001	1064	132.066	51-35-4	5810	C01157	HMDB00725	1.2772	1.0199	1.5938	0.9801	1.4079	1.1401	1.0639	0.8907	0.9414	0.9653	1.0287	0.8532	0.9031	0.9155
1803	tricosanoyl sphingomyelin (d18:1/23:0)*	Lipid	Sphingolipid Metabolism	52436	LC/MS Pos Late	100008955	3330	801.684					1.055	1.4492	1.5006	0.9617	1.164	1.1169	1.0383	0.7548	1.066	0.8829	0.8456	0.8664	0.9354	0.7771
2754	trigonelline (N'-methylnicotinate)	Cofactors and Vitamins	Nicotinate and Nicotinamide Metabolism	32401	LC/MS Pos Early	100001092	1388	138.055	535-83-1	5570	C01004	HMDB00875	0.7298	1.026	1.3717	0.7764	1.3415	1.3991	0.8739	0.8582	1.3432	1.3673	0.9357	0.9191	1.4504	0.974
1473	trimethylamine N-oxide	Lipid	Phospholipid Metabolism	40406	LC/MS Pos Early	100003397	2100	76.0757	1184-78-7	1145	C01104	HMDB00925	1.191	1.097	1.1938	0.9244	1.0161	0.879	0.8521	0.9625	1.1981	0.9834	1.0352	0.9561	1.2349	0.9839
209	tryptophan	Amino Acid	Tryptophan Metabolism	54	LC/MS Pos Early	565	2986	205.097	73-22-3	6305	C00078	HMDB00929	0.8666	0.8129	0.9028	0.6815	0.7125	0.6582	0.6743	1.1224	1.5179	1.2253	1.0972	1.2905	1.2777	1.1078
730	tryptophylglycine	Peptide	Dipeptide	43028	LC/MS Pos Early	100003609	2930	262.119	7360-09-0	263471			0.9524	0.6677	0.5796	0.7984	1.0476	0.7543	1.7294	0.8404	1.1253	1.1515	2.1237	1.2556	0.8723	1.05
119	tyrosine	Amino Acid	Phenylalanine and Tyrosine Metabolism	1299	LC/MS Pos Early	815	2430	182.081	60-18-4	6057	C00082	HMDB00158	0.9506	1.0279	1.0979	0.8709	0.9684	0.814	0.885	1.0031	1.2693	1.05	0.9762	1.1212	1.0538	0.9969
745	tyrosylglycine	Peptide	Dipeptide	41375	LC/MS Pos Early	100003598	2439	239.103	673-05-5	259323			0.9328	0.9116	0.8499	0.9901	1.0519	0.9527	1.367	0.9037	1.0099	1.0988	2.0435	1.2119	0.9381	1.0256
959	UDP-galactose	Carbohydrate	Nucleotide Sugar	15860	LC/MS Polar	100000298	4000	565.048	2956-16-3;91183-98-1;137868-52-1	18068	C00052	HMDB00302	0.8694	0.9088	0.9008	0.793	0.9264	0.85	0.8532	1.1657	1.374	1.2261	1.159	1.4402	1.1845	1.0736
955	UDP-glucose	Carbohydrate	Nucleotide Sugar	32344	LC/MS Polar	1096	3950	565.048	117756-22-6	8629	C00029	HMDB00286	0.8114	0.8091	0.838	0.7392	0.9837	0.8969	0.9525	1.0235	1.1599	1.089	1.2231	1.2869	1.2371	1.0163
960	UDP-glucuronate	Carbohydrate	Nucleotide Sugar	2763	LC/MS Neg	1097	588	579.027	28053-08-9;63700-19-6	17473	C00167	HMDB00935	0.8086	0.8668	1.1919	0.7926	0.9063	1.0032	1.0302	0.907	1.1225	1.0016	1.0079	1.3671	0.9984	0.9434
965	UDP-N-acetylgalactosamine	Carbohydrate	Nucleotide Sugar	18396	LC/MS Polar	1257	3730	606.074	108320-87-2	439185	C00203	HMDB00304	0.8001	0.815	0.8292	0.7008	0.7889	0.6889	0.7918	1.2442	1.7146	1.6069	1.1708	1.7202	1.9659	1.2228
964	UDP-N-acetylglucosamine	Carbohydrate	Nucleotide Sugar	35162	LC/MS Polar	1249	3708.7	606.074	91183-98-1	445675	C00043	HMDB00290	0.5824	0.5554	0.6222	0.5104	0.5143	0.6198	0.5664	1.4862	1.6812	1.6534	1.3778	1.5764	1.5119	1.5488
2685	uracil	Nucleotide	Pyrimidine Metabolism, Uracil containing	605	LC/MS Pos Early	825	827	113.035	66-22-8	1174	C00106	HMDB00300	2.2234	2.2818	2.3613	2.0319	2.0636	1.5768	1.8797	0.3396	0.4232	0.3565	0.212	0.3748	0.3465	0.2653
2605	urate	Nucleotide	Purine Metabolism, (Hypo)Xanthine/Inosine containing	1604	LC/MS Neg	1134	757.1	167.021	69-93-2;120K5305	1175	C00366	HMDB00289	1.3946	1.4808	1.1908	0.9787	1.2224	1.0956	1.2892	0.8596	1.0213	0.9102	0.5098	0.8842	0.97	0.8576
2684	uridine	Nucleotide	Pyrimidine Metabolism, Uracil containing	606	LC/MS Neg	535	1457.6	243.062	58-96-8	6029	C00299	HMDB00296	1.1906	1.0047	1.1137	0.828	0.9313	1.0869	0.7692	0.9953	1.0923	1.1274	1.0649	0.8574	0.98	0.8758
2681	uridine 3'-monophosphate (3'-UMP)	Nucleotide	Pyrimidine Metabolism, Uracil containing	39764	LC/MS Neg	106	750	323.029	35170-0-7;35170-03-7	101543	C01368		1.2507	1.1356	1.6449	1.323	0.8306	0.6721	1.4972	0.7699	1.2123	0.8644	1.697	0.5134	0.3809	0.3018
2678	uridine 5'-diphosphate (UDP)	Nucleotide	Pyrimidine Metabolism, Uracil containing	5345	LC/MS Neg	870	599.5	402.995	21931-53-3	6031	C00015	HMDB00295	0.9883	1.3532	2.3297	1.5987	1.4514	0.9906	1.7142	0.7101	1.0094	0.7602	0.9897	1.3652	0.692	0.7399
2679	uridine 5'-monophosphate (UMP)	Nucleotide	Pyrimidine Metabolism, Uracil containing	2856	LC/MS Neg	869	627	323.029	3387-36-8	6030	C00105	HMDB00288	0.9659	1.0013	1.1275	0.9564	0.9651	0.8831	0.9987	0.878	1.1932	1.0136	1.034	1.3199	1.0719	0.9594
2677	uridine 5'-triphosphate (UTP)	Nucleotide	Pyrimidine Metabolism, Uracil containing	33448	LC/MS Neg	871	572	482.961	19817-92-6	6133	C00075	HMDB00285	0.7424	1.285	3.6448	2.4478	2.0251	1.179	2.7899	0.8627	1.0265	0.8816	0.9128	0.9735	0.4073	0.7578
296	valine	Amino Acid	Leucine, Isoleucine and Valine Metabolism	1649	LC/MS Pos Early	566	2479	118.086	72-18-4	6287	C00183	HMDB00883	1.0136	1.0944	1.1661	0.8489	0.9652	0.8435	0.8489	0.9659	1.3337	1.0865	0.9571	1.1211	1.1221	0.9864
759	valylglutamine	Peptide	Dipeptide	42079	LC/MS Pos Early	100003640	2295	246.145	42854-54-6	5253209			0.9113	1.2746	2.6837	2.1012	1.3524	1.0887	2.2817	0.4156	0.4545	0.535	2.0106	0.7149	0.5631	0.5403
760	valylglycine	Peptide	Dipeptide	40475	LC/MS Pos Early	100003641	2444	175.108	686-43-1	136487			1.0291	0.9709	1.1491	1.3419	1.385	1.1911	1.7743	0.4733	0.6034	0.6031	2.0374	0.7453	0.5811	0.6038
763	valylleucine	Peptide	Dipeptide	39994	LC/MS Pos Early	100003210	3138	231.17	22906-55-4	352039			1.0577	2.456	8.7533	6.8535	2.4903	0.5872	6.8294	0.3785	0.4428	0.5188	2.3678	0.9423	0.5105	0.4435
2598	xanthine	Nucleotide	Purine Metabolism, (Hypo)Xanthine/Inosine containing	3147	LC/MS Pos Early	1004	1032	153.041	69-89-6	1188	C00385	HMDB00292	1.2734	1.4967	1.1727	1.0183	1.2786	1.2063	1.2701	0.7466	0.9817	0.8727	0.7732	0.9418	0.9378	0.7854
2600	xanthosine	Nucleotide	Purine Metabolism, (Hypo)Xanthine/Inosine containing	15136	LC/MS Neg	100000299	1075.3	283.068	146-80-5	64959	C01762	HMDB00299	2.3607	2.1736	2.6686	1.6404	1.8078	1.9172	0.688	0.8369	0.8483	0.9882	1	0.7389	0.9068	0.688
2599	xanthosine 5'-monophosphate (xmp)	Nucleotide	Purine Metabolism, (Hypo)Xanthine/Inosine containing	12024	LC/MS Neg	1251	580	363.035	25899-70-1	73323	C00655	HMDB01554	2.4107	2.0476	4.3883	2.2234	1.9345	1.6687	1.7202	0.242	0.3212	0.2638	0.3313	0.301	0.1878	0.2209
