# Supplementary material for: Dissection of metabolic reprogramming in polycystic kidney disease reveals coordinated rewiring of bioenergetic pathways
Source: Commun Biol. 2018 Nov 16;1:194. doi: 10.1038/s42003-018-0200-x (PMC6240072; doi:10.1038/s42003-018-0200-x)
Supplement: Supplementary file 5 — Supplementary Data 3 [file 42003_2018_200_MOESM5_ESM.xlsx]

## Sheet: raw data
	control	control	control	control	control	control	cystic	cystic	cystic	cystic	cystic	cystic	aov_pval
species
CL-68:4;0	0	0	0.00825016	0.00467161	0	0.00319913	0.00567792	0.00558534	0.00345379	0	0	0	0.89857
CL-68:5;0	0	0	0.0219472	0.0193424	0.0154816	0.0173208	0	0.0139279	0.0123529	0.011226	0	0.012539	0.423823
CL-70:5;0	0.0139248	0.0222477	0.0168398	0.0159007	0.0415247	0.0199499	0	0.0308161	0.0451928	0.0188905	0.0317336	0.0348195	0.511789
CL-70:6;0	0.0508525	0.0522642	0.0436076	0.042579	0.0535011	0.0603939	0	0.0434918	0.0448485	0.0515541	0.041762	0.0446083	0.145799
CL-70:7;0	0.0502745	0.0386447	0.0430813	0.0422663	0.0376784	0.0409764	0.0319295	0.0452206	0.0369788	0.0387093	0.0327386	0.0344441	0.0708326
CL-72:6;0	0.0689043	0.0681826	0.0683002	0.0703765	0.0496799	0.0571266	0.0379876	0.0477764	0.14859	0.0650751	0.0269559	0.143758	0.527921
CL-72:7;0	0.181511	0.158682	0.185183	0.183851	0.171555	0.199975	0.114195	0.152086	0.170333	0.166338	0.141235	0.165059	0.0202309
CL-72:8;0	0.122434	0.0975535	0.123664	0.121413	0.119275	0.118588	0.0777373	0.103961	0.105401	0.106212	0.0916916	0.101388	0.00933216
CL-74:8;0	0.0397157	0.0408018	0.0456485	0.0399572	0.0414638	0.0428893	0	0.0290015	0.0596687	0.0344243	0.0245441	0.0345586	0.180622
CL-74:9;0	0.0384292	0.036994	0.0496964	0.0468877	0.0478114	0.0434359	0	0.0364456	0.0391758	0.0351145	0.0243165	0.0347708	0.0350569
CL-76:11;0	0	0.0288293	0.0393142	0.0336467	0.0265745	0.0359735	0	0.0238082	0.0279152	0.0247858	0.0181188	0.0199962	0.269458
Cer-34:2;2	0.00785668	0.00536746	0.00573857	0.006521	0.00631014	0.0051553	0.00612429	0.00477745	0.00513352	0.00580838	0.00421344	0.00473405	0.0659246
Cer-40:1;2	0.0121439	0.0134768	0.0114099	0.0116694	0.0129574	0.0099835	0.0126939	0.0156356	0.0140717	0.0151456	0.0132755	0.0132746	0.0133501
Cer-40:2;2	0.0074505	0.00619605	0.00539232	0.00652547	0.00586863	0.00435263	0.00466536	0.00485444	0.00461846	0.00511376	0.0038754	0.00404851	0.0122678
Cer-42:1;2	0.0265213	0.0249829	0.0247781	0.0272575	0.0229579	0.0197894	0.0209463	0.0271982	0.0224628	0.0280277	0.0205743	0.0215181	0.605794
Cer-42:2;2	0.0472744	0.0381435	0.0352325	0.0413222	0.0352343	0.0301139	0.0324165	0.0365631	0.0308718	0.0336671	0.0267978	0.0305047	0.0521139
DAG-32:0;0(16:0;0-16:0;0)	0.211698	0	0	0	0	0	0	0	0	0	0	0	0.340893
DAG-32:1;0(16:0;0-16:1;0)	0.0992014	0.0213068	0.0224275	0.0123939	0.0174485	0.0108062	0.0479835	0.0171718	0.0424248	0.0328619	0.0291066	0.0174559	0.970001
DAG-32:1;0(18:1;0-14:0;0)	0.135187	0.0152676	0.0231932	0.012472	0.0167413	0.0152115	0.0438604	0.0146305	0.0479512	0.0188143	0.0353184	0.0094581	0.709593
DAG-34:1;0(18:1;0-16:0;0)	0.402496	0.0978733	0.111058	0.0948675	0.121658	0.0963988	0.189429	0.0917296	0.178502	0.121489	0.191404	0.112759	0.904715
DAG-34:2;0(18:1;0-16:1;0)	0.0864693	0	0	0	0	0.00528964	0.0364027	0	0.027488	0.00884417	0.0235824	0	0.962039
DAG-34:2;0(18:2;0-16:0;0)	0.163226	0.0510938	0.0670784	0.0575686	0.0545844	0.0477444	0.080909	0.0500161	0.0869547	0.0617103	0.0963881	0.0533877	0.921797
DAG-36:1;0(18:0;0-18:1;0)	0.0736205	0.0208723	0.023227	0.0244422	0.0339499	0.0259964	0.0298138	0.0174366	0.0315235	0.0353585	0.0283867	0.0267617	0.536867
DAG-36:2;0(18:0;0-18:2;0)	0.0657476	0.0248695	0.0324606	0.0357134	0.0364225	0.0321787	0.0357274	0.0316124	0.040192	0.0357979	0.049891	0.0390412	0.900827
DAG-36:2;0(18:1;0-18:1;0)	0.141499	0.0332621	0.0345773	0.0273485	0.0346758	0.0273397	0.0530206	0.0327444	0.0554751	0.034023	0.0530334	0.0294376	0.72736
DAG-36:3;0(18:1;0-18:2;0)	0.131305	0.037241	0.0475675	0.0244972	0.0398635	0.043997	0.0546043	0.0256615	0.0632313	0.0349334	0.0429059	0.0225666	0.450261
DAG-36:3;0(20:3;0-16:0;0)	0.0291812	0	0	0.0102089	0	0	0.0143216	0.00897099	0	0	0.0131091	0.0081984	0.87653
DAG-36:4;0(18:2;0-18:2;0)	0.0187401	0	0.00433407	0.00562588	0.00792821	0.0051857	0.0107358	0.00500165	0.00879502	0.0635756	0.00526818	0	0.412809
DAG-36:4;0(20:4;0-16:0;0)	0.103672	0.0570402	0.050294	0.0562407	0.0588194	0.0516723	0.0900487	0.0732491	0.0765778	0	0.0914551	0.0746861	0.776701
DAG-38:3;0(18:0;0-20:3;0)	0.0454428	0	0.0291234	0	0.0214411	0.0197383	0.0385155	0.0291356	0.030775	0.0307343	0.0454418	0.0320312	0.0739213
DAG-38:4;0(18:0;0-20:4;0)	0.345347	0.167439	0.206269	0.232697	0.188757	0.204469	0.397617	0.28465	0.260581	0.269044	0.423094	0.264721	0.0415532
DAG-38:5;0(18:1;0-20:4;0)	0.112094	0.0533203	0	0	0	0.0475587	0.0904186	0.0669607	0.0696867	0.0676947	0.0831567	0.0598581	0.0761414
DAG-38:6;0(22:6;0-16:0;0)	0.1382	0.0584381	0	0	0	0.0560685	0.0761207	0.0696547	0	0.0570971	0.0646897	0	0.927588
DAG-40:6;0(18:0;0-22:6;0)	0.0883803	0	0	0.0469285	0	0.0413679	0.0688494	0.0471668	0.0515605	0	0	0.0474438	0.741965
HexCer-34:1;2	0.0188827	0.0243807	0.0196912	0.0243017	0.0250673	0.0213831	0.0241664	0.023935	0.0232514	0.0278001	0.0294844	0.0296018	0.0295946
HexCer-34:1;3	0	0	0	0	0	0	0.0106227	0.00992081	0.00885552	0.0186178	0.0214678	0.0219565	0.000111817
HexCer-40:0;3	0	0	0	0.00937054	0.0101754	0	0.0132257	0.0177653	0.0104283	0.00950237	0.0152712	0.0163751	0.00166198
HexCer-40:1;2	0.0123574	0.0136837	0.0111745	0.0134636	0.0170502	0.0148843	0.0200175	0.0220132	0.0211715	0.024181	0.0262316	0.0239145	2.49123e-05
HexCer-42:2;2	0.00957275	0.0100245	0.0106365	0.0137886	0.0136421	0.011783	0.0145148	0.013475	0.010211	0.0141337	0.0137505	0.0123457	0.159128
LPC-14:0;0(14:0;0)	0.0123664	0.00736822	0.00526491	0.00724436	0.00642131	0.00787611	0.00769902	0.00741237	0.00470509	0.00789976	0.00625471	0.00449652	0.277297
LPC-16:0;0(16:0;0)	0.396123	0	0.155227	0.176458	0.168018	0.184194	0.145948	0.151639	0	0	0.117374	0	0.0961282
LPC-18:0;0(18:0;0)	0.15521	0.0795962	0.0705286	0.084312	0.0843004	0.087415	0.0706212	0.0737402	0.0589056	0.0682056	0.0636701	0.0637815	0.0597644
LPC-18:1;0(18:1;0)	0.0572301	0.0234086	0.0256369	0.0197434	0.0253025	0.0220732	0.0374173	0.0252817	0.0163645	0.0227707	0.0198595	0.0187087	0.418023
LPC-18:2;0(18:2;0)	0.0184925	0.0109549	0.0120434	0.00991468	0.0125991	0.0103915	0.0148001	0.0131576	0.00990743	0.00995199	0.00975496	0.00776835	0.385253
LPC-20:4;0(20:4;0)	0.0165379	0.00782744	0.00752544	0	0.00831995	0.00776338	0.0152692	0.0114669	0.00589021	0.00817441	0.00557008	0.0041286	0.881304
LPC-22:6;0(22:6;0)	0.0125759	0.00671985	0.00675973	0.00647893	0.00690204	0.00546777	0.0110555	0.00685484	0.0057099	0	0.00450686	0.00471592	0.289828
LPE O--16:0;0(16:0;0)	0.00465013	0.00342556	0.00208135	0.00220926	0.00297195	0.0030905	0.00208662	0.00220051	0	0	0	0.00182388	0.0062726
LPE O--16:1;0(16:1;0)	0.0547021	0.0292708	0.0169042	0.0163219	0.0201269	0.0185589	0.0281736	0.0124959	0.0133138	0.0118051	0.0107662	0.0134445	0.128059
LPE O--18:1;0(18:1;0)	0.0286075	0.0162862	0.0107238	0.0109309	0.0131417	0.0118648	0.019439	0.0102096	0.00845437	0.00957669	0.00939923	0.00962877	0.233021
LPE O--18:2;0(18:2;0)	0.0165305	0.00564836	0.00379775	0.00403262	0.00438648	0.00446082	0.0136069	0.00330504	0.00265956	0.00349242	0.00228058	0.00346908	0.548135
LPE-16:0;0(16:0;0)	0.0599886	0.0239421	0.0197641	0.0212989	0.0226872	0.0236439	0.0167304	0.0198926	0.0137356	0.0149794	0.0119401	0.013987	0.0643705
LPE-18:0;0(18:0;0)	0.12593	0.0548544	0.0524833	0.0493907	0.055362	0.0595185	0.0501394	0.0511719	0.0401618	0.0422256	0.0385578	0.0390093	0.0930311
LPE-18:1;0(18:1;0)	0.0476513	0.0156437	0.0116094	0.0122276	0.0160962	0.015525	0.01452	0.0104585	0.00775049	0.010772	0.00720981	0.00969499	0.120282
LPE-18:2;0(18:2;0)	0.00635515	0.00304508	0	0	0.00376075	0.00270088	0.00352618	0.00243676	0.00177267	0.00226248	0.00156529	0.00170448	0.683489
LPE-20:3;0(20:3;0)	0.00444744	0.00273681	0	0	0.00223729	0.00196091	0.00315285	0.00201108	0	0.00242585	0.00174124	0.00217762	0.980004
LPE-20:4;0(20:4;0)	0.0708157	0.018755	0.0165745	0.0133653	0.0201479	0.0144005	0.0262661	0.0198317	0.0175321	0.0192222	0.0145082	0.0157403	0.477238
LPE-22:6;0(22:6;0)	0.0780226	0.0236563	0.0166232	0.0167205	0.0210844	0.0173865	0.030151	0.0195081	0.0185514	0.0197538	0.0142709	0.0147776	0.376034
LPI-16:0;0(16:0;0)	0.00908851	0	0.00635587	0	0.00638203	0.0049709	0	0.0061185	0.00459693	0	0.00431779	0	0.326414
LPI-18:0;0(18:0;0)	0.0461924	0.03162	0.0395051	0.0294008	0.0366291	0.0298331	0.0278883	0.0343726	0.033542	0.0332664	0.0277814	0.0291288	0.156394
LPI-20:4;0(20:4;0)	0.0116261	0.00624063	0.00538959	0.0031022	0.00578455	0.00339773	0.0135148	0.00643535	0.00635238	0.00600917	0.00529168	0.00481605	0.542304
LPS-18:0;0(18:0;0)	0.121154	0.0542172	0.0514511	0.0538025	0.0579662	0.0506466	0.0256886	0.0405413	0.0314887	0.0323835	0.0232762	0.0334392	0.0154554
LPS-18:1;0(18:1;0)	0.0138019	0.00812867	0.00813045	0.00618071	0.00880076	0.00666157	0.013356	0.01029	0.0112209	0.011228	0.0146062	0.0105729	0.0324988
LPS-18:2;0(18:2;0)	0	0	0.00209231	0	0	0	0	0.0023347	0.00236475	0.00228748	0.0030299	0.002007	0.0129848
LPS-20:4;0(20:4;0)	0.0143626	0.00585418	0.00637089	0.00476567	0.00770079	0.00415068	0.0100398	0.00912677	0.00846532	0.00916704	0.00870945	0.00756206	0.31569
LPS-22:6;0(22:6;0)	0.0135902	0.00630618	0.00681066	0.00472254	0.0073741	0.00384814	0.0123018	0.0086282	0.0113479	0.0109304	0.0122555	0.00747222	0.0639008
PA-32:0;0(16:0;0-16:0;0)	0.00762134	0.00892094	0.00853303	0.00920848	0.0101057	0.00909126	0.0106881	0.00910974	0.00911894	0.00940005	0.0143144	0.0102344	0.104715
PA-34:1;0(18:1;0-16:0;0)	0	0	0.0105951	0.0125931	0.0116185	0.0133281	0.0154774	0.0149779	0.0138274	0	0.0247929	0.0158525	0.170133
PA-36:1;0(18:0;0-18:1;0)	0.00596365	0	0.00398465	0.00698354	0.00465047	0.00571434	0.00481791	0.00525943	0.00476733	0.00669801	0.00838515	0.00702736	0.197819
PA-36:2;0(18:0;0-18:2;0)	0.00402394	0.00358124	0.0037536	0.00465271	0.004553	0.00543596	0.00568144	0.00533061	0.00549395	0.00484232	0.00773349	0.00614011	0.0114904
PA-36:2;0(18:1;0-18:1;0)	0.00101817	0.00126539	0.0017343	0.0016363	0.00146783	0.00187461	0.000961558	0.00176223	0.000778938	0.00195704	0.00380878	0.00249874	0.349513
PA-36:4;0(18:2;0-18:2;0)	0	0	0	0.00680698	0.00620156	0.0065667	0	0	0	0.00698679	0.0110559	0.00805719	0.671987
PA-38:4;0(18:0;0-20:4;0)	0.0106173	0.0153399	0.0163849	0.020251	0.0160954	0.0184479	0	0.0208814	0.0118968	0.0162946	0.0226554	0.0208677	0.843086
PC O--30:0;0(16:0;0-14:0;0)	0.0765561	0.0627987	0.0655338	0.0659	0.0611923	0.0689758	0.0636757	0.0605442	0.0605537	0.053064	0.052228	0.054695	0.00998332
PC O--32:0;0(16:0;0-16:0;0)	0.0861599	0.0752628	0.0688195	0.0807277	0.0790844	0.0787334	0.0686691	0.0691879	0.0711821	0.0748402	0.0651324	0.077548	0.0403613
PC O--32:0;0(17:0;0-15:0;0)	0.00331162	0.00165802	0.0011487	0.00187552	0.00187124	0.00161942	0.00137747	0.00359155	0.00174508	0.00368979	0.00260812	0.00317246	0.144892
PC O--32:0;0(18:0;0-14:0;0)	0.00840069	0.00997673	0.00595776	0.00890831	0.00748732	0.00717035	0.0053421	0.00645446	0.00600928	0.00777795	0.00646566	0.00561083	0.0301986
PC O--32:1;0(16:0;0-16:1;0)	0.0169637	0.014009	0.01848	0.0184443	0.0136678	0.0191688	0.0198406	0.0184399	0.0175166	0.0147439	0.0184804	0.0211527	0.262029
PC O--32:1;0(16:1;0-16:0;0)	0.0246119	0.0221208	0.0291326	0.0224466	0.0248728	0.0278635	0.0253994	0.0276276	0.0221742	0.0245439	0.0235033	0.0239657	0.653832
PC O--32:1;0(18:1;0-14:0;0)	0.0119601	0.010511	0.00657608	0.00944467	0.0118848	0.0126193	0.00963049	0.0122929	0.0075369	0.0114592	0.0121124	0.0118211	0.800105
PC O--34:1;0(16:0;0-18:1;0)	0.0623077	0.0578001	0.0751263	0.0637748	0.0701885	0.0744563	0.0641175	0.0689039	0.0674282	0.0605872	0.0659827	0.0777145	0.9624
PC O--34:1;0(16:1;0-18:0;0)	0.00149017	0.00171541	0.00348136	0.00143224	0	0	0.00113869	0	0.000958628	0.00188764	0.00155756	0	0.502486
PC O--34:1;0(17:0;0-17:1;0)	0.000765077	0.00128349	0.00108937	0	0	0	0.00133122	0.00123667	0	0.00119169	0.0013618	0.000842681	0.175843
PC O--34:1;0(18:0;0-16:1;0)	0.00140838	0	0.0015926	0.00100243	0.0010252	0.00075092	0.00152763	0.00140863	0.00190868	0.00128024	0.000906646	0.00122617	0.152321
PC O--34:1;0(18:1;0-16:0;0)	0.0410274	0.0454575	0.0466155	0.0462258	0.0443609	0.0525453	0.0442686	0.0476611	0.0456304	0.046953	0.0473217	0.0560523	0.415707
PC O--34:2;0(16:0;0-18:2;0)	0.0282645	0.0236556	0.0290957	0.0295545	0.0323301	0.0406879	0.0290548	0.0290414	0.0276825	0.0265462	0.0317687	0.0370834	0.888433
PC O--34:2;0(16:1;0-18:1;0)	0.00657794	0.00556903	0.00625098	0.00581362	0.00670072	0.00850759	0.007076	0.0061694	0.00768287	0.00567361	0.00729954	0.00953156	0.359096
PC O--34:2;0(16:2;0-18:0;0)	0.00150787	0.003756	0.00719922	0.00110193	0.00180188	0.00163016	0.00147945	0.000917229	0.00163973	0.00406678	0.00130089	0.00212092	0.408257
PC O--34:2;0(18:1;0-16:1;0)	0.00138636	0.00197112	0.00222889	0.00149322	0.00123846	0.00156874	0.00150684	0.00281908	0.00111251	0.00136287	0.00136374	0.00143388	0.873308
PC O--34:2;0(18:2;0-16:0;0)	0.013466	0.0140615	0.0183254	0.0147825	0.0142498	0.0180978	0.0148517	0.0156557	0.0148742	0.0118499	0.0142861	0.0167228	0.489237
PC O--36:3;0(16:0;0-20:3;0)	0.00332206	0	0	0	0.00559911	0.00572626	0.0035673	0.00591756	0.00334155	0.00570761	0.00374429	0.00539172	0.111506
PC O--36:3;0(18:1;0-18:2;0)	0.00607315	0	0	0	0.00937033	0.0095619	0.00599438	0.008737	0.00699459	0.0089302	0.00655189	0.01036	0.0963778
PC O--36:3;0(18:2;0-18:1;0)	0.0035991	0	0	0	0.00523872	0.00705667	0.00531678	0.00784672	0.00472189	0.00572971	0.00438944	0.00713627	0.042896
PC O--36:4;0(16:0;0-20:4;0)	0.193997	0.181911	0.212185	0.213487	0.186711	0.19871	0.206443	0.281135	0.172025	0.185542	0.162387	0.21633	0.744038
PC O--36:4;0(18:2;0-18:2;0)	0.0176274	0.0079934	0.0215067	0.0200168	0.0139977	0.0344936	0.0121612	0.0116652	0.0136573	0.0192713	0.0269721	0.017913	0.602185
PC O--36:5;0(16:0;0-20:5;0)	0.0227625	0.0288524	0.0277889	0.0479663	0.023514	0.0359375	0.0243106	0.0378501	0.038443	0	0.0324332	0.0185578	0.428498
PC O--36:5;0(16:1;0-20:4;0)	0.103918	0.0862301	0.122947	0.0997017	0.101972	0.12047	0.107612	0.113859	0.100653	0.101829	0.0896484	0.127836	0.896474
PC O--38:4;0(18:0;0-20:4;0)	0.0139151	0	0	0.0244088	0.0267799	0.0303091	0.0178219	0.0284878	0.0211919	0.0179085	0.0243309	0.0161626	0.403511
PC O--38:4;0(18:1;0-20:3;0)	0.00186822	0	0	0.00179491	0.0038917	0	0.00105555	0.00311345	0.00283598	0	0.00485634	0.00228837	0.270575
PC O--38:5;0(16:0;0-22:5;0)	0.0132207	0	0.015102	0.0163318	0.01805	0.0166064	0.0127243	0.027417	0.0151833	0	0.0128202	0.0127407	0.954486
PC O--38:5;0(18:1;0-20:4;0)	0.0705625	0.0786144	0.0618419	0.0618196	0.0596811	0.0742185	0.0693062	0.0662796	0.0736379	0.0751124	0.0664798	0.0837428	0.292584
PC O--38:6;0(16:0;0-22:6;0)	0.661148	0.822848	0.731912	0.603883	0.571891	0.568838	0.535858	0.511736	0.348517	0.447557	0.313624	0.496286	0.00288144
PC O--38:6;0(18:2;0-20:4;0)	0.0936859	0	0	0.138558	0.102605	0.118533	0.120522	0.17721	0.102426	0.157376	0.101085	0.129049	0.0716486
PC-28:0;0(12:0;0-16:0;0)	0.0395551	0	0	0	0.0413104	0.0441312	0	0	0.0421493	0.0397099	0.0356272	0	0.924198
PC-28:0;0(14:0;0-14:0;0)	0.0278299	0.0636456	0.0701947	0.0809284	0.0285869	0.0241528	0.0687966	0.0761393	0.0308594	0.043295	0.0397376	0.0794857	0.603208
PC-30:0;0(14:0;0-16:0;0)	1.04065	1.0059	1.0935	1.13993	1.11554	0.795071	1.07979	1.02856	1.01673	0.925926	1.06864	1.07788	0.984124
PC-31:0;0(15:0;0-16:0;0)	0.474932	0.466953	0.531212	0.468786	0.472323	0.484406	0.528623	0.510164	0.492063	0.463025	0.459893	0.448703	0.969301
PC-32:0;0(14:0;0-18:0;0)	0.200893	0.254182	0.229284	0.242145	0.212788	0.21453	0.2105	0.235881	0.2526	0.249632	0.22902	0.24044	0.322841
PC-32:0;0(16:0;0-16:0;0)	3.15795	3.70257	3.6497	3.62675	3.20181	3.31258	3.57405	3.78719	3.29987	3.70278	3.28099	3.47903	0.56126
PC-32:1;0(14:0;0-18:1;0)	0.276161	0.249869	0.22168	0.27451	0.254087	0.225707	0.234953	0.310589	0.271074	0.277401	0.26783	0.243338	0.26296
PC-32:1;0(16:1;0-16:0;0)	0.590464	0.523906	0.451176	0.542933	0.484509	0.399546	0.501849	0.581403	0.406197	0.547917	0.421655	0.445463	0.723057
PC-32:2;0(14:0;0-18:2;0)	0.725462	0.631284	0.929912	0.794441	0.949033	0.892218	0.622048	0.640282	0.950587	0.640655	1.00705	0.865819	0.717408
PC-32:2;0(16:1;0-16:1;0)	0.0970013	0.100498	0.0618447	0	0	0.0478654	0.137626	0.0573492	0.131546	0	0	0.0445714	0.736767
PC-33:1;0(16:0;0-17:1;0)	0.784638	0.760116	0.966447	0	0	0	0.89509	0.954336	0	0.956871	0.986167	1.00162	0.156402
PC-34:0;0(16:0;0-18:0;0)	0.599964	0.643176	0.627188	0.638121	0.613815	0.562364	0.550424	0.620124	0.620117	0.682476	0.527392	0.57415	0.497998
PC-34:1;0(16:0;0-18:1;0)	4.64668	5.14156	5.79951	5.77888	4.72372	5.69705	4.90845	5.68022	5.3034	5.73423	5.48465	5.73465	0.504585
PC-34:1;0(16:1;0-18:0;0)	0.0842631	0.102188	0.0660535	0.079903	0.0678044	0.0687973	0.0675634	0.087	0.0815232	0.0992157	0.0824632	0.0844391	0.448837
PC-34:2;0(16:0;0-18:2;0)	1.91754	1.84957	2.40245	2.15303	2.17631	2.49342	1.93772	2.23598	2.01754	2.29948	2.12329	2.28518	0.900183
PC-34:2;0(16:1;0-18:1;0)	0.211144	0.187708	0.201918	0.209746	0.192818	0.225068	0.250345	0.322127	0.22868	0.218495	0.240835	0.247978	0.0151983
PC-34:3;0(16:1;0-18:2;0)	0.0911918	0.0902354	0.106786	0.0836382	0.0944958	0.0946332	0.104804	0.104514	0.0954731	0.117541	0.135836	0.0964857	0.0493267
PC-34:3;0(18:3;0-16:0;0)	0.0472977	0.036829	0.0376558	0.0528337	0.0424507	0.0507797	0.0261846	0.0293024	0.0431832	0	0	0.0405816	0.0268404
PC-34:4;0(14:0;0-20:4;0)	0	0.181934	0.229011	0.191021	0.226731	0.250552	0.163203	0.162051	0.211543	0.168107	0	0.196941	0.557504
PC-35:1;0(17:0;0-18:1;0)	0.22093	0.22985	0.291505	0.274737	0.316071	0.271435	0.20579	0.274883	0.295091	0.310369	0.298223	0.296057	0.569343
PC-36:1;0(16:0;0-20:1;0)	0.0688568	0	0.0819187	0.0769212	0.0866894	0.084546	0.0864843	0.0886823	0.100534	0.0959085	0.0850261	0.0925408	0.0989208
PC-36:1;0(18:1;0-18:0;0)	0.902659	0.944789	1.12061	1.10643	1.17402	1.29229	0.909827	1.12617	1.10352	1.15089	1.19654	1.23429	0.697701
PC-36:2;0(16:0;0-20:2;0)	0.0971491	0.120084	0.142074	0.142348	0.131258	0.164429	0.113099	0.144894	0.13096	0.132896	0.134384	0.158542	0.800556
PC-36:2;0(18:1;0-18:1;0)	0.627801	0.664653	0.712602	0.676725	0.697308	0.836688	0.651707	0.833387	0.711993	0.748188	0.825674	0.767017	0.216268
PC-36:2;0(18:2;0-18:0;0)	1.03788	1.18887	1.36272	1.40363	1.30017	1.54784	1.01506	1.3076	1.24529	1.40731	1.3391	1.39241	0.815219
PC-36:3;0(16:0;0-20:3;0)	0.324887	0.386948	0.451478	0.400428	0.450522	0.447024	0.305804	0.394109	0.345737	0.390977	0.324573	0.390125	0.0733745
PC-36:3;0(18:2;0-18:1;0)	0.506265	0.535328	0.620301	0.685768	0.691193	0.76916	0.53547	0.689532	0.56349	0.628243	0.69493	0.708281	0.969549
PC-36:4;0(16:0;0-20:4;0)	2.21679	2.10971	2.46118	2.42856	1.99268	2.38394	2.04458	2.57926	2.15791	2.20173	1.76619	2.16276	0.411605
PC-36:4;0(18:2;0-18:2;0)	0.149277	0.153582	0.243306	0.273624	0.194024	0.252979	0.176051	0.226918	0.172251	0.257068	0.242326	0.257974	0.691855
PC-36:5;0(16:1;0-20:4;0)	0.111731	0.0661514	0.111018	0	0.0878548	0.12941	0.0592444	0.12198	0.13333	0.0960626	0.080574	0.102803	0.52198
PC-36:5;0(20:5;0-16:0;0)	0.451621	0.569553	0.659238	0.763795	0.488578	0.632439	0.411043	0.467302	0.497757	0.497765	0.386372	0.40474	0.0151125
PC-38:2;0(18:0;0-20:2;0)	0.0273482	0.0785956	0.0996725	0.0908295	0.0491325	0.0602053	0.0248526	0.0336787	0.0400662	0.0512213	0.047634	0.0312978	0.0320054
PC-38:2;0(18:1;0-20:1;0)	0.0392802	0	0	0	0.0622843	0.0650335	0.068052	0.0800197	0.0465499	0.0563701	0.0797203	0.089423	0.0156359
PC-38:3;0(18:1;0-20:2;0)	0.0314863	0	0.0470115	0	0.0554969	0.0593366	0.0395046	0.0474431	0.0522816	0.0586711	0.0697843	0.0637233	0.079962
PC-38:3;0(20:3;0-18:0;0)	0.230095	0.265256	0.294374	0.305558	0.263757	0.304177	0.206297	0.269576	0.257397	0.250758	0.253988	0.280606	0.161257
PC-38:4;0(16:0;0-22:4;0)	0.12846	0.146308	0.14715	0.15429	0.0943638	0.134923	0.129242	0.139162	0.168027	0.126333	0.137264	0.157226	0.454171
PC-38:4;0(18:1;0-20:3;0)	0.159992	0.163367	0.190839	0.203075	0.163152	0.221299	0.15168	0.199735	0.164172	0.192392	0.167784	0.201888	0.772247
PC-38:4;0(18:2;0-20:2;0)	0	0	0.041612	0.0636677	0.0540219	0.0695935	0	0.0343304	0	0	0.0344384	0.0818642	0.493385
PC-38:4;0(20:4;0-18:0;0)	1.25222	1.37245	1.53966	1.43984	1.17765	1.46891	1.23094	1.49945	1.39422	1.46084	1.16061	1.49634	0.986709
PC-38:5;0(16:0;0-22:5;0)	0.307642	0.305449	0.35108	0.364627	0.276617	0.356383	0.322631	0.358935	0.277894	0.328805	0.293779	0.294784	0.469044
PC-38:5;0(18:2;0-20:3;0)	0.0297951	0.0441415	0.0596108	0.0566497	0.0469408	0	0.0310633	0.0698206	0.0541107	0.0420501	0.0724179	0.0727208	0.15965
PC-38:5;0(20:4;0-18:1;0)	0.455385	0.43227	0.435834	0.435465	0.452479	0.483156	0.373607	0.536394	0.454906	0.464289	0.335881	0.446574	0.655515
PC-38:5;0(20:5;0-18:0;0)	0.0971771	0.16302	0.209401	0.2775	0.207017	0.230791	0.0983905	0.137328	0.176551	0.13641	0.130036	0.156173	0.0587145
PC-38:6;0(16:0;0-22:6;0)	1.93612	2.18967	2.56657	2.62809	1.9317	2.40386	1.68892	2.14971	1.89677	2.10442	1.40208	1.93638	0.0345693
PC-38:6;0(18:2;0-20:4;0)	0.257663	0.26843	0.327874	0.329652	0.251195	0.348681	0.269326	0.39235	0.28856	0.387183	0.281252	0.358088	0.289426
PC-40:5;0(22:5;0-18:0;0)	0.141139	0.140604	0.15451	0.158155	0.164228	0.163478	0.140707	0.172028	0.164591	0.168531	0.158505	0.177905	0.173956
PC-40:6;0(22:6;0-18:0;0)	0.670574	0.818962	0.908824	0.986318	0.847583	0.926626	0.577756	0.801653	0.822443	0.844723	0.671293	0.777586	0.103113
PE O--32:2;0(16:1;0-16:1;0)	0.0082141	0.0168577	0.00921868	0.00976943	0.013696	0.0106763	0.00586373	0.00859261	0.00707078	0	0.00608446	0.0127857	0.055734
PE O--34:2;0(16:0;0-18:2;0)	0.0103247	0	0.0030337	0.00341858	0.00464918	0.00905199	0	0.00519104	0.00369195	0.0041867	0.00417821	0.00397794	0.400499
PE O--34:2;0(16:1;0-18:1;0)	0.0871362	0.135216	0.088449	0.104052	0.123756	0.113329	0.0927467	0.0937834	0.105904	0.105557	0.108087	0.128502	0.765975
PE O--34:2;0(18:2;0-16:0;0)	0.0202164	0.0179873	0.01574	0.0168832	0.0232634	0.016798	0.0145805	0.0197829	0.01592	0.0207678	0.0198701	0.0228683	0.782828
PE O--34:3;0(16:1;0-18:2;0)	0.0361487	0.0474954	0.0427544	0.0400007	0.0461964	0.0345859	0.0304997	0.0340772	0.0271343	0.0428897	0.030537	0.0429858	0.0919688
PE O--34:3;0(18:2;0-16:1;0)	0.00456786	0	0	0.00273171	0	0.00357792	0.00389563	0.00400408	0.00387595	0	0.0029916	0	0.587982
PE O--36:2;0(16:1;0-20:1;0)	0.00195709	0.00323362	0	0	0	0.00258914	0	0.00672057	0	0.00411019	0.0032082	0.00389831	0.196196
PE O--36:2;0(18:0;0-18:2;0)	0.00273292	0	0.00290001	0.00272078	0.00385341	0.002248	0.00165069	0	0	0.00264145	0.00224934	0.00222616	0.213404
PE O--36:2;0(18:1;0-18:1;0)	0.019789	0.0257946	0.0280117	0.0186907	0.026224	0.0247936	0.0236569	0.0348522	0.0254611	0.0218419	0.0237372	0.0314407	0.283271
PE O--36:3;0(18:1;0-18:2;0)	0.0207611	0.0326435	0.0234156	0.0276499	0.0310501	0.0281007	0.0177653	0.0268401	0.0214205	0.0275067	0.0269555	0.0278931	0.333957
PE O--36:3;0(18:2;0-18:1;0)	0.0278545	0.0315445	0.0347795	0.0363647	0.043711	0.0358498	0.0265488	0.0332111	0.0327848	0.0373947	0.0361712	0.0379398	0.723666
PE O--36:4;0(16:0;0-20:4;0)	0.0109006	0.0153722	0.0149174	0.0126342	0.0208862	0.0149779	0.0191586	0.018124	0.015145	0.0229426	0.0219344	0.0264951	0.0239461
PE O--36:4;0(16:1;0-20:3;0)	0.0156176	0.0206968	0.0145995	0.0237929	0.0236606	0.0216283	0.0235472	0.0232885	0.0158909	0.0179571	0.0196619	0.0160185	0.783157
PE O--36:4;0(18:2;0-18:2;0)	0.06328	0.0482731	0.0634069	0.054975	0.0796018	0.0694225	0.0405878	0.0695919	0.0560293	0.0570611	0.0535084	0.07817	0.578824
PE O--36:5;0(16:1;0-20:4;0)	1.31457	1.44169	1.53164	1.29767	1.62816	1.59832	1.34414	1.4745	1.41545	1.47556	1.40755	1.59432	0.80864
PE O--36:6;0(16:1;0-20:5;0)	0.134344	0.188938	0.176195	0.203139	0.194007	0.194661	0.106246	0.14822	0.1352	0.153845	0.121913	0.149516	0.00463921
PE O--38:4;0(16:0;0-22:4;0)	0.0152296	0.0176421	0.017141	0.0139537	0.0100655	0.00893558	0.015926	0.0255225	0.0132815	0.0137041	0.0115459	0.0277897	0.223727
PE O--38:4;0(16:1;0-22:3;0)	0.00384167	0	0.0124857	0.00767176	0.00699252	0	0.00858683	0	0	0.00980096	0	0	0.467215
PE O--38:4;0(18:0;0-20:4;0)	0.0212822	0.0349619	0.0249835	0.031764	0.0344619	0.0261939	0.028311	0.0427769	0.0415124	0.0409259	0.0305795	0.053326	0.034826
PE O--38:5;0(16:0;0-22:5;0)	0.0323841	0.0286193	0	0.0299575	0	0.0482893	0.0226987	0.0268484	0.0167825	0	0.0562393	0.0335893	0.802471
PE O--38:5;0(16:1;0-22:4;0)	0.237139	0.278312	0.178424	0.293515	0.389643	0.261882	0.350983	0.288544	0.189857	0.197232	0.326264	0.316019	0.902969
PE O--38:5;0(18:1;0-20:4;0)	0.827066	0.807501	0.614254	0.671873	0.847846	0.732768	1.09491	0.978835	0.608892	0.577146	1.0345	0.974926	0.227821
PE O--38:5;0(18:2;0-20:3;0)	0	0.029409	0.0142398	0.0340131	0.039867	0.0534749	0.0155964	0.0232273	0.0241158	0	0.0562517	0.0578851	0.935434
PE O--38:6;0(16:1;0-22:5;0)	0.328455	0.438695	0.354274	0.357819	0.426658	0.354444	0.343095	0.341754	0.330944	0.363547	0.398926	0.39783	0.535991
PE O--38:6;0(18:1;0-20:5;0)	0.0555106	0.0378401	0	0.0526321	0.0656158	0.0832962	0.0309264	0.0740835	0.0357424	0.0599561	0.059978	0.0401842	0.942685
PE O--38:6;0(18:2;0-20:4;0)	0.709896	0.782924	0.759537	0.741441	0.903502	0.740565	0.653487	0.73932	0.713936	0.728121	0.612267	0.737696	0.0573834
PE O--38:7;0(16:1;0-22:6;0)	1.37397	1.80715	1.68499	1.59968	1.69178	1.55907	1.39687	1.53998	1.45634	1.635	1.37909	1.5317	0.102905
PE O--40:5;0(18:1;0-22:4;0)	0.0479903	0.0539519	0.0607793	0.0510853	0.0649059	0.0632416	0.057168	0.0631024	0.0510261	0.0641967	0.0622438	0.0771048	0.254917
PE O--40:6;0(18:1;0-22:5;0)	0.060311	0.0695236	0.0340732	0.056971	0.077164	0.0655768	0.065305	0.0771776	0.0618616	0.0570074	0.0715366	0.0917475	0.227428
PE O--40:6;0(18:2;0-22:4;0)	0.0620445	0.0770884	0.104862	0.0769594	0.0883633	0.0751686	0.0617846	0.0750106	0.0753509	0.109584	0.0664518	0.0548703	0.497688
PE O--40:7;0(18:1;0-22:6;0)	0.658345	0.718845	0.78286	0.791162	0.713012	0.63561	0.415738	0.700892	0.584544	0.724269	0.427864	0.560782	0.0317929
PE O--40:7;0(18:2;0-22:5;0)	0.144763	0.253695	0.126597	0.171577	0.232713	0.28286	0.334369	0.183084	0.210593	0.201471	0.362798	0.356927	0.122681
PE O--40:8;0(18:2;0-22:6;0)	0.285473	0.444147	0.382719	0.400455	0.379201	0.389237	0.309098	0.365509	0.359749	0.379336	0.346789	0.353599	0.261248
PE-32:0;0(16:0;0-16:0;0)	0.0215347	0.0256713	0.0184616	0.0222991	0.0254574	0.0204952	0.0199594	0.023442	0.0191576	0.025326	0.0151291	0.0199059	0.346144
PE-32:1;0(16:1;0-16:0;0)	0.0120468	0	0.0188731	0.0198765	0.0188386	0.0148688	0.0171764	0.0217309	0.0165878	0.0182912	0.0148957	0.0163478	0.312096
PE-34:1;0(16:0;0-18:1;0)	0.295856	0.317554	0.310049	0.297824	0.350668	0.329089	0.269555	0.328136	0.331943	0.361443	0.329541	0.35611	0.442691
PE-34:1;0(16:1;0-18:0;0)	0.0248748	0.0147554	0.0115803	0.0120972	0.0118056	0.0173319	0.016181	0.0223489	0	0	0.0146443	0	0.18586
PE-34:2;0(16:0;0-18:2;0)	0.102602	0.132261	0.114548	0.133223	0.136646	0.114094	0.0914332	0.111775	0.106801	0.123879	0.10459	0.117784	0.106799
PE-34:2;0(16:1;0-18:1;0)	0.0344161	0.042861	0.0341787	0.0379009	0.0273763	0.0314072	0.0259257	0.0351161	0.0315191	0.0288908	0.0283306	0.0277888	0.0733911
PE-34:3;0(16:1;0-18:2;0)	0.00874926	0.0106331	0	0.0115906	0	0.00677838	0.0116382	0.0111762	0	0.0121033	0.00740584	0.00951191	0.422875
PE-36:1;0(18:1;0-18:0;0)	0.258989	0.268123	0.298367	0.259251	0.30131	0.295296	0.239846	0.277337	0.290099	0.310888	0.294634	0.322851	0.544494
PE-36:2;0(16:0;0-20:2;0)	0.00782057	0.0107611	0	0	0.0128908	0.0158073	0.010199	0	0	0	0	0.0110976	0.246942
PE-36:2;0(18:1;0-18:1;0)	0.177688	0.205607	0.21943	0.183595	0.216872	0.195951	0.192672	0.207765	0.208055	0.222733	0.210311	0.23225	0.195416
PE-36:2;0(18:2;0-18:0;0)	0.307824	0.35866	0.363098	0.373865	0.404435	0.371022	0.248487	0.352297	0.327703	0.378943	0.324791	0.367108	0.222034
PE-36:3;0(16:0;0-20:3;0)	0.0445933	0.0620464	0.0490379	0.0511796	0.0521596	0.0461865	0	0.0517274	0.0394881	0.0551822	0.0378082	0.0462166	0.175124
PE-36:3;0(18:2;0-18:1;0)	0.118132	0.128984	0.128075	0.160352	0.182049	0.159388	0.14135	0.132483	0.113899	0.134001	0.119257	0.154119	0.272473
PE-36:4;0(16:0;0-20:4;0)	0.872591	1.00259	0.929679	0.908424	0.946648	0.90098	0.626761	0.899583	0.764351	0.84738	0.58047	0.763547	0.00731476
PE-36:4;0(18:2;0-18:2;0)	0.0448588	0.0661526	0.0945176	0.0656367	0.0583907	0.0718589	0.0448123	0.0419062	0.0421885	0.0526523	0.0484962	0.0706628	0.0632914
PE-36:5;0(16:1;0-20:4;0)	0.0685522	0.0705677	0.0515834	0.0787429	0.0620075	0.0688748	0.0981172	0.0755655	0.0586395	0.0558981	0.0900327	0.0494854	0.619187
PE-36:5;0(20:5;0-16:0;0)	0.0773267	0.134241	0.113173	0.116607	0.0959943	0.0879482	0	0.0755263	0.0672405	0.0786768	0	0.0750038	0.0119171
PE-37:4;0(20:4;0-17:0;0)	0.0122917	0.0176484	0.0128807	0.0153235	0.0188545	0.0163307	0.0106403	0.0126343	0.0104173	0.0162047	0.0119661	0.014406	0.0699104
PE-38:2;0(18:1;0-20:1;0)	0	0	0	0.0164384	0	0.00653362	0	0	0.00489142	0.0119324	0.0141236	0.00818599	0.479015
PE-38:3;0(18:1;0-20:2;0)	0.00575283	0	0	0	0	0.00532973	0.00406776	0	0	0.00736683	0.00640653	0.00729584	0.230177
PE-38:3;0(20:3;0-18:0;0)	0.142101	0.176526	0.122535	0.128498	0.206583	0.124206	0.0880869	0.129178	0.109572	0.117109	0.104433	0.127802	0.03498
PE-38:4;0(16:0;0-22:4;0)	0.149483	0.189632	0.170055	0.133996	0.142024	0.126703	0.142321	0.182877	0.123104	0.163497	0.132156	0.14895	0.814337
PE-38:4;0(18:1;0-20:3;0)	0.107043	0.156123	0.156794	0.130914	0.145073	0.141682	0	0.107813	0.100964	0.144436	0.118139	0.15043	0.156816
PE-38:4;0(20:4;0-18:0;0)	2.95133	3.91823	3.37357	3.3999	3.16825	3.05329	2.62282	3.27643	2.77577	2.99777	2.38032	2.98679	0.0335152
PE-38:5;0(16:0;0-22:5;0)	0.534622	0.581038	0.590458	0.581744	0.607955	0.557647	0.449679	0.580368	0.459097	0.615243	0.461252	0.570765	0.129509
PE-38:5;0(20:4;0-18:1;0)	0.478392	0.600411	0.595862	0.572468	0.640247	0.655798	0.375757	0.552946	0.492554	0.463314	0.364342	0.487763	0.00656935
PE-38:5;0(20:5;0-18:0;0)	0.184056	0.210865	0.218556	0.250254	0.207471	0.227592	0.113806	0.146159	0.175427	0.194335	0.111959	0.145971	0.0016959
PE-38:6;0(16:0;0-22:6;0)	1.09073	1.38762	1.11598	1.0903	1.0813	0.917806	0.902621	1.00923	0.939309	1.15974	0.792205	0.917627	0.0721663
PE-38:6;0(18:2;0-20:4;0)	0.0498617	0	0.0439154	0.093665	0.0726629	0.0814194	0.0489793	0.0554251	0.0500127	0.0594099	0.0506485	0.0516287	0.765587
PE-38:6;0(20:5;0-18:1;0)	0	0	0.139333	0.155749	0.132696	0.162847	0	0.103518	0.112605	0	0.087966	0.127353	0.513385
PE-40:4;0(18:0;0-22:4;0)	0.093339	0.110288	0.106267	0.106962	0.131775	0.111121	0.104133	0.113967	0.0966848	0.119693	0.0980789	0.110918	0.676446
PE-40:5;0(18:1;0-22:4;0)	0	0.0377127	0.0333542	0.0319261	0.0432585	0.0307312	0.0276483	0.0388519	0.0236496	0.0315393	0.0233085	0.0263456	0.890192
PE-40:5;0(22:5;0-18:0;0)	0.142232	0.141045	0.13235	0.144326	0.167047	0.141289	0.116978	0.130598	0.140176	0.146149	0.130371	0.152292	0.249534
PE-40:6;0(18:1;0-22:5;0)	0	0.329881	0	0.346344	0	0.334825	0.295473	0.406151	0	0.390878	0.338805	0.38656	0.200649
PE-40:6;0(22:6;0-18:0;0)	1.35146	1.23384	1.6047	1.15025	1.45595	1.0827	0.815121	0.98253	1.36806	1.08815	0.874712	1.02264	0.0289272
PE-40:7;0(22:6;0-18:1;0)	0.606976	0.772958	0.689862	0.713727	0.711569	0.708756	0.53055	0.66184	0.575223	0.642544	0.470801	0.635077	0.0121876
PG-34:1;0(16:0;0-18:1;0)	0.168336	0.13814	0.149422	0.110192	0.123325	0.136489	0.0751881	0.123956	0.0893774	0.0960347	0.0880247	0.110986	0.00412004
PG-34:2;0(16:0;0-18:2;0)	0.00529882	0.00472174	0	0	0.00748212	0.0068896	0	0.00675541	0	0	0.00612475	0	0.340298
PG-36:3;0(18:2;0-18:1;0)	0.00919251	0	0.0144088	0.013523	0.0140405	0.0126723	0.0063939	0.00736473	0.00845788	0.00932343	0.00666192	0.0102562	0.300471
PG-36:4;0(18:2;0-18:2;0)	0.00982418	0.0127286	0.012488	0.0111134	0.0135768	0.00931075	0.00729732	0.0133485	0.00981643	0.00835817	0.00713199	0.00898204	0.0713782
PG-44:12;0(22:6;0-22:6;0)	0.123285	0.130347	0.120828	0.143921	0.154558	0.118792	0.0891241	0.105101	0.120435	0.137755	0.0925697	0.110545	0.0368828
PI-34:1;0(18:1;0-16:0;0)	0.0141979	0.00766353	0.0111615	0.00904548	0.010623	0.00486876	0.00587183	0.0100831	0.0110154	0	0.00883192	0	0.161867
PI-36:1;0(18:0;0-18:1;0)	0.0211204	0.0210654	0.0179837	0.0187519	0.0191255	0.0188747	0.0191578	0.0218381	0.0204664	0.0227676	0.0214904	0.0189099	0.149083
PI-36:2;0(18:0;0-18:2;0)	0.0525722	0.0505672	0.0530814	0.0506959	0.0536811	0.0426175	0.0520341	0.0554107	0.0549758	0.0572652	0.0626877	0.0597697	0.0170193
PI-36:2;0(18:1;0-18:1;0)	0.0139028	0.0165776	0.0113115	0.014201	0.0144745	0.0162248	0.0169795	0.023075	0.00966997	0.0145411	0.0220835	0.0121975	0.414385
PI-36:3;0(18:1;0-18:2;0)	0.040794	0.0558344	0.0432396	0.0566316	0.0532825	0.0537834	0.0439678	0.0546227	0.0366793	0.0453543	0.0547371	0.0512387	0.496763
PI-36:4;0(18:2;0-18:2;0)	0.00658478	0	0.00605507	0.00526937	0.00572257	0.00420736	0	0.00470718	0	0.00621379	0.0104183	0.00516303	0.908836
PI-36:4;0(20:4;0-16:0;0)	0.258085	0.28187	0.28612	0.28301	0.283781	0.273761	0.245376	0.287293	0.248246	0.274363	0.24025	0.268878	0.0815819
PI-38:3;0(18:0;0-20:3;0)	0.0565241	0.101278	0.0518539	0.0994866	0.0925154	0.101634	0.0439044	0.0772668	0.088321	0.0798118	0.0843886	0.102973	0.728492
PI-38:4;0(18:0;0-20:4;0)	1.93385	2.01357	2.0395	2.18219	2.06163	2.13037	1.79145	2.03115	2.03756	2.05553	1.99606	2.2351	0.611299
PI-38:5;0(18:0;0-20:5;0)	0.0570995	0.069537	0.0574342	0.0771917	0.0757012	0.071639	0.0418187	0.0571451	0.0610836	0.060101	0.0613074	0.0568821	0.0319212
PI-38:5;0(18:1;0-20:4;0)	0.141717	0.156154	0.159858	0.153729	0.161022	0.146384	0.147276	0.1903	0.158724	0.179235	0.177772	0.177807	0.0257801
PI-38:5;0(22:5;0-16:0;0)	0	0	0.00882799	0.0292398	0	0.0211002	0.0200457	0	0.0164153	0	0	0.0212856	0.972656
PI-38:6;0(22:6;0-16:0;0)	0.133576	0.170872	0.163182	0.179415	0.158406	0.150322	0	0	0.10954	0.130434	0.110348	0.118982	0.0104159
PI-40:4;0(22:4;0-18:0;0)	0	0.0681059	0.0524046	0.0573657	0.0629362	0.043714	0.0400587	0.0398693	0.0555527	0.0584098	0.0434756	0.0477001	0.993392
PI-40:5;0(18:0;0-22:5;0)	0	0	0.0354351	0.0378538	0.0371992	0.0359994	0	0	0.0346236	0.0390714	0.0382863	0.0408849	0.92622
PI-40:6;0(18:0;0-22:6;0)	0	0.211815	0.19935	0.212538	0.192047	0.197905	0.127574	0.171807	0.14436	0.163768	0.145375	0.173964	0.686058
PS-32:0;0(16:0;0-16:0;0)	0	0.00670681	0.00752489	0.0060007	0.00745109	0	0.00963499	0.0105126	0.00633102	0.00974473	0.00787422	0.00851972	0.0267331
PS-34:0;0(16:0;0-18:0;0)	0	0.0715561	0	0	0.0727682	0	0	0.0512363	0.0683922	0	0.0589662	0.0628635	0.436321
PS-34:1;0(16:0;0-18:1;0)	0.139978	0.08033	0.0966473	0.0945437	0.109697	0.0952684	0.153877	0.122701	0.107795	0.114471	0.117941	0.111267	0.115901
PS-34:1;0(16:1;0-18:0;0)	0	0.0267668	0.0325973	0.0315693	0.0341342	0.0343028	0	0.0403766	0.0279969	0.0346275	0.0417462	0.0395181	0.634074
PS-34:2;0(16:0;0-18:2;0)	0	0	0.0221898	0.0258547	0.0275662	0.0240405	0	0.0267	0.0213109	0.0243102	0.0266461	0.0266718	0.539176
PS-36:1;0(18:1;0-18:0;0)	0.817717	0.599913	0.79487	0.817769	0.871389	0.838524	0.905078	0.916055	1.00536	0.992872	1.17573	1.14866	0.00335921
PS-36:2;0(18:1;0-18:1;0)	0.0546152	0.0460157	0.0534857	0.0465884	0.0601697	0.0532653	0.06232	0.0563558	0.0519083	0.0550094	0.054988	0.0569868	0.162448
PS-36:2;0(18:2;0-18:0;0)	0.236957	0.195615	0.231114	0.256612	0.300354	0.271609	0.231366	0.251485	0.240715	0.263845	0.278442	0.285378	0.578131
PS-36:4;0(16:0;0-20:4;0)	0	0.129473	0.134627	0.143139	0.150435	0.137202	0.12334	0.145688	0.108616	0.134907	0.109473	0.130661	0.697732
PS-38:1;0(18:1;0-20:0;0)	0	0	0	0	0.0199003	0.0199454	0.0260466	0.0264462	0.0271195	0.0260962	0.0399572	0.0350922	0.000680245
PS-38:3;0(20:3;0-18:0;0)	0.144751	0.12174	0.153639	0.151158	0.180203	0.184324	0.132326	0.14547	0.15491	0.162393	0.171692	0.16825	0.991113
PS-38:4;0(20:4;0-18:0;0)	1.23631	0.985054	1.24892	1.24725	1.19681	1.36628	1.23548	1.26384	1.12759	1.28045	1.1401	1.35732	0.747367
PS-38:5;0(20:5;0-18:0;0)	0.164283	0.157353	0.205915	0.260535	0.206749	0.21716	0	0	0.18424	0.215321	0.176893	0.178917	0.107599
PS-40:1;0(18:1;0-22:0;0)	0	0	0.0126996	0.0113215	0.0140408	0.0126759	0	0.0243743	0.0229738	0.0232312	0.0339195	0.0282409	0.0310481
PS-40:2;0(18:1;0-22:1;0)	0	0	0.0298902	0.0305748	0	0.031193	0	0	0.0300771	0.0305513	0.0347133	0.0369873	0.505774
PS-40:4;0(18:0;0-22:4;0)	0.137626	0.120063	0.138085	0.13709	0.155024	0.135407	0.141802	0.141686	0.130298	0.138194	0.146646	0.143825	0.54448
PS-40:5;0(22:5;0-18:0;0)	0.151069	0.137944	0.162121	0.156338	0.196025	0.184656	0.181478	0.174976	0.181688	0.182879	0.201518	0.197328	0.0494396
PS-40:6;0(22:6;0-18:0;0)	0.742146	0.679107	0.785471	0.872351	0.944923	0.883151	0.881904	0.936172	0.856777	0.949308	1.06619	1.02666	0.0275258
SE-41:1;0(27:1;0-14:0;0)	0	0	0	0	0	0.0406192	0.166524	0.0663112	0.0452476	0	0.0454031	0.0453497	0.0443791
SE-43:1;0(27:1;0-16:0;0)	0.0777847	0.109921	0.111316	0.104904	0.0966751	0.106624	0.180183	0.189386	0.131873	0.143532	0.120701	0.138947	0.00250693
SE-45:2;0(27:1;0-18:1;0)	0.108076	0.122722	0.121337	0.0966488	0.099136	0.127008	0.208189	0.159241	0.106922	0.115717	0.111316	0.151674	0.10782
SE-45:3;0(27:1;0-18:2;0)	0.061377	0.157858	0.187478	0.187365	0.176853	0.149184	0.131703	0.162761	0.181221	0.232335	0.171046	0.137566	0.525651
SE-47:5;0(27:1;0-20:4;0)	0	0.188781	0.234504	0.197464	0.187183	0.186085	0.157697	0.216575	0.199538	0.238833	0.186773	0.139954	0.528776
SE-49:7;0(27:1;0-22:6;0)	0	0.0700654	0.103301	0.105597	0.0785825	0.100891	0.252437	0.108345	0.117406	0.13206	0.0872816	0.104456	0.0808022
SM-32:1;2	0.0342651	0.0415081	0.0364195	0.0456273	0.0451382	0.0416521	0.0312976	0.0366321	0.0354538	0.0395343	0.0411306	0.0407447	0.203171
SM-34:0;2	0.0601896	0.0577925	0.0516854	0.0524452	0.0691891	0.0487359	0.0617884	0.0606275	0.0477475	0.0518858	0.0542834	0.0617286	0.933968
SM-34:1;2	2.57061	2.80704	2.7803	2.8748	2.94484	2.79938	2.27302	2.30357	2.48369	2.77482	2.39444	2.58602	0.00551108
SM-34:1;3	0.0687447	0.086909	0.0763481	0.081083	0.10566	0.093218	0.0813864	0.077877	0.087629	0.0839897	0.0850417	0.0849165	0.743326
SM-34:2;2	0.213251	0.288827	0.274411	0.33315	0.285309	0.269257	0.175304	0.210507	0.213719	0.239059	0.167702	0.222019	0.00384691
SM-36:1;2	0.136485	0.130315	0.134584	0.144843	0.155393	0.14587	0.118949	0.122791	0.134543	0.135064	0.120791	0.130116	0.013395
SM-36:2;2	0.015282	0.0179643	0.0169461	0.0252617	0.0207409	0.0192137	0.0180027	0	0.0195328	0.0174016	0.0147265	0.0170348	0.175924
SM-38:1;2	0.111235	0.118938	0.114251	0.128879	0.123396	0.116491	0.110333	0.122563	0.117941	0.127994	0.128754	0.133791	0.304362
SM-38:2;2	0.0135081	0.0161254	0.0150925	0.0222125	0.017324	0.0141365	0.0155632	0.0134603	0.0139356	0.0203994	0	0.0156572	0.321821
SM-40:0;3	0.0148304	0.0203567	0	0.0148322	0	0.0150533	0.0227365	0.0213676	0.0154432	0.0176122	0.0207324	0.0239439	0.0309678
SM-40:1;2	0.494546	0.480769	0.392319	0.448749	0.529359	0.438985	0.47708	0.432732	0.388016	0.452662	0.472064	0.501558	0.699591
SM-40:2;2	0.193008	0.197866	0.172986	0.205686	0.206787	0.173743	0.148624	0.169616	0.131333	0.165305	0.126699	0.15307	0.00109585
SM-42:1;2	0.55125	0.557091	0.425316	0.535881	0.541518	0.454386	0.435583	0.455782	0.383818	0.426708	0.396664	0.454756	0.00825582
SM-42:1;3	0.0232597	0.0360279	0.0240088	0.0361617	0.0351109	0.0307774	0.0243185	0.0296967	0.0235074	0.0247425	0.0197847	0.0313435	0.105079
SM-42:2;2	0.906769	1.09173	0.856148	0.982841	0.948608	0.882368	0.779022	0.855507	0.702737	0.777677	0.670167	0.849399	0.00399188
SM-42:2;3	0.0130312	0.0234762	0.0123889	0.0186652	0	0.0165483	0.0100812	0	0	0	0	0	0.00712939
ST-27:1;0	29.1778	29.3371	27.7177	28.4984	31.2132	29.0235	27.0173	28.364	27.0371	29.1526	27.5564	29.6243	0.144921
TAG-42:0;0	0.330243	0.081182	0.0589266	0	0.0307723	0.0247775	0.396229	0.0278171	0.355619	0	0.383813	0.0236081	0.273905
TAG-42:1;0	0.232637	0.0796428	0.044503	0	0.0172018	0.0254537	0.360664	0	0.272877	0.0528179	0.318348	0	0.218688
TAG-44:0;0	0	0.122679	0.0803323	0.0396195	0	0.0329238	0.523049	0	0.467296	0	0.455769	0	0.106377
TAG-44:1;0	0.468355	0.135893	0.0915433	0.0238929	0.0387087	0	0.767818	0.0519025	0.557936	0.0985523	0.625503	0	0.179201
TAG-46:0;0	0.366895	0.123121	0.104252	0.0634574	0.0547884	0.0553981	0.433695	0	0.404935	0.137824	0.361648	0.0510054	0.287957
TAG-46:1;0	0.782152	0.232665	0	0.0573632	0	0.0794883	1.14018	0.0837719	0.8738	0.170049	0.93814	0	0.183357
TAG-46:2;0	0.46328	0.144918	0.082209	0	0	0.0476939	0.712967	0.0447193	0.561978	0.0955143	0.611895	0	0.183691
TAG-48:0;0	0.293308	0.138883	0.125598	0.119774	0.1094	0.0925589	0.33736	0.113484	0.327822	0.169636	0.270477	0.0934605	0.204972
TAG-48:1;0	0.797576	0.257313	0.19168	0.0968824	0	0.11956	1.08638	0.157147	0.852825	0.207933	0.825494	0.0839504	0.198796
TAG-48:2;0	0.530262	0.183219	0.108721	0.0553789	0.0628512	0.0676145	0.922368	0.0855292	0.647449	0.128965	0.67743	0.0514638	0.171838
TAG-48:3;0	0.211112	0.0679269	0	0	0.0209239	0	0.341248	0.0315587	0.262105	0.0468204	0.278608	0	0.146796
TAG-50:0;0	0	0.0474204	0.0482059	0.0530731	0.0502973	0.0401733	0	0.0466732	0	0.0665552	0.0404512	0.0421676	0.609603
TAG-50:1;0	0.694264	0.312588	0.238296	0.158875	0.170445	0.1627	0.873924	0.255507	0.7496	0.267284	0.699703	0.16144	0.191404
TAG-50:2;0	0.662113	0.266336	0.182764	0.116316	0.124769	0.131355	1.10824	0.182176	0.780097	0.200542	0.765787	0.110812	0.174491
TAG-50:3;0	0.287417	0.1065	0.0750955	0.0484228	0.0469472	0	0.46062	0.0702399	0.35588	0.0941913	0.352879	0.0412776	0.141358
TAG-50:4;0	0	0.0504078	0.0314394	0	0	0	0.144797	0.0423335	0.113091	0.0364786	0.101826	0	0.0340429
TAG-52:0;0	0	0	0.017355	0	0	0	0.015174	0.0213005	0.0186136	0.0173682	0	0.017327	0.0173753
TAG-52:1;0	0.104969	0.0795624	0.0659943	0.0654243	0.0701841	0.0665689	0.121166	0.0751342	0.11567	0.0769916	0.0839027	0.0594117	0.286814
TAG-52:2;0	0.393751	0.232967	0.165544	0.136724	0.160561	0.156284	0.625379	0.207163	0.494919	0.197249	0.485163	0.148311	0.123959
TAG-52:3;0	0.338555	0.16565	0.125876	0.0909073	0.112776	0.111177	0.53055	0.17327	0.491515	0.148071	0.425276	0.101302	0.1059
TAG-52:4;0	0.15899	0.110644	0	0	0	0.0630353	0.29096	0.0950623	0.233374	0.0836126	0.202296	0.0616588	0.0493769
TAG-54:2;0	0.0614132	0.037821	0.0489994	0.0398315	0.0308573	0.050324	0.0851427	0.0603186	0.0813013	0.0381889	0.0732412	0.0306867	0.137577
TAG-54:3;0	0.127689	0.09459	0.0878318	0.0691775	0.0781528	0.0795674	0.170996	0.100404	0.166098	0.085477	0.173357	0.0778881	0.0821305
TAG-54:4;0	0	0	0.112341	0.112693	0.112604	0.111266	0.252866	0.14654	0.200789	0.137638	0.19931	0.0843465	0.0182192
TAG-54:5;0	0.111411	0.151439	0.104303	0.111105	0.0782434	0.103223	0.24735	0.167311	0.194099	0.13867	0.185305	0.106139	0.0168645
TAG-54:6;0	0.154486	0.176735	0.124132	0.135872	0	0.109381	0.282265	0.17708	0.221677	0.148658	0.202427	0.121643	0.0523322
TAG-56:4;0	0	0.0417026	0	0	0.0181499	0.0454543	0.0581175	0.0547924	0	0.0270827	0.0522804	0.0422444	0.117822
TAG-56:5;0	0	0.101221	0	0.0840861	0.0899852	0.0876899	0.110478	0.120116	0.0959387	0.0869198	0	0.0918492	0.384619
TAG-56:6;0	0.0815393	0.155609	0.0872973	0.121732	0.114765	0.126991	0.163618	0.172289	0.144089	0.129791	0.14074	0.103581	0.094386
TAG-56:7;0	0	0	0.110013	0.123917	0.107969	0	0.196938	0.148608	0.155694	0	0.154423	0	0.25767
TAG-58:6;0	0	0	0	0.0343936	0.0324031	0	0	0.0566177	0	0.030192	0.0285641	0.036504	0.242562
TAG-58:7;0	0	0.0702777	0.0485305	0.0542685	0	0.0569514	0.0926836	0	0.056972	0.0583676	0	0.0522315	0.800854
TAG-58:8;0	0	0.0807786	0	0.0629064	0	0	0.0844775	0.0866629	0.0592805	0	0.0683591	0	0.274508

## Sheet: explanation
Features are normalised to total lipid content in each sample. aov_pval indicates the p-value of an ANOVA based on the replicates for each condition.
