# Supplementary material for: Dissection of metabolic reprogramming in polycystic kidney disease reveals coordinated rewiring of bioenergetic pathways
Source: Commun Biol. 2018 Nov 16;1:194. doi: 10.1038/s42003-018-0200-x (PMC6240072; doi:10.1038/s42003-018-0200-x)
Supplement: Supplementary file 6 — Supplementary Data 4 [file 42003_2018_200_MOESM6_ESM.xlsx]

## Sheet: Reactions Rank
Reactions	Enzyme/Transport	Delta Flux	Abs Delta Flux	WT Reaction Sign	Gly 1.6FC Reaction Sign
H2O(c) + NAD+(c) + Glyceraldehyde(c) <=> NADH(c) + Glycerate(c)	EC:1.2.1.3	-154.796	154.796	1	1
Glycerate(c) ->	0	-141.047	141.047	1	1
ATP(c) + Glyceraldehyde(c) <=> ADP(c) + GAP(c)	EC:2.7.1.28	140.122	140.122	-1	-1
H2O(c) + NAD+(c) + Hypoxanthine(c) <=> NADH(c) + Xanthine(c)	EC:1.17.1.4	105.904	105.904	-1	-1
ATP(c) + Glucose(c) -> ADP(c) + Glucose-6P(c)	EC:2.7.1.1	-105.739	105.739	1	1
H2O(c) + O2(c) + Hypoxanthine(c) <=> H2O2(c) + Xanthine(c)	EC:1.17.3.2	-104.876	104.876	1	1
H2O2(c) <=> H2O(c) + O2(c)	0	-103.068	103.068	-1	1
Pyruvate(p) <=> Pyruvate(c)	0	-100.251	100.251	-1	-1
H+(PG)(p) <=> H+(PG)(c)	0	-98.8861	98.8861	-1	-1
Glucose-6P(c) <=> Fructose-6P(c)	EC:5.3.1.9	-98.2244	98.2244	1	1
Pyruvate(p) + H+(PG)(p) <=> Pyruvate(c) + H+(PG)(c)	TCDB:2.A.1.13.1_TCDB:2.A.1.13.5	97.9578	97.9578	1	1
Fructose-1,6PP(c) <=> DHAP(c) + GAP(c)	EC:4.1.2.13	-95.0582	95.0582	1	1
GAP(c) <=> DHAP(c)	EC:5.3.1.1	74.5053	74.5053	-1	-1
ATP(c) + Fructose-6P(c) -> ADP(c) + Fructose-1,6PP(c)	EC:2.7.1.11	-69.7003	69.7003	1	1
Glucose(s) + Na+(s) -> Glucose(c) + Na+(c)	TCDB:2.A.21.3.6	-66.7302	66.7302	0	1
Glucose(s) <=> Glucose(c)	TCDB:2.A.1.1.29	-39.0092	39.0092	1	1
ATP(c) + 3PG(c) <=> ADP(c) + 1,3DPG(c)	EC:2.7.2.3	35.11	35.11	1	-1
NAD+(c) + Pi(c) + GAP(c) <=> NADH(c) + 1,3DPG(c)	EC:1.2.1.12	-35.11	35.11	-1	1
Glycolaldehyde(c) <=>	0	-34.4538	34.4538	-1	1
H2O(p) + O2(p) + Glycine(p) -> H2O2(p) + Glyoxylate(p) + NH3(p)	0	29.691	29.691	1	1
NH3(p) <=> NH3(c)	0	29.691	29.691	1	1
NADP+(c) + Glycerate(c) <=> NADPH(c) + Hydroxypyruvate(c)	EC:1.1.1.81	-29.0637	29.0637	-1	1
H2O2(p) <=> H2O(p) + O2(p)	0	28.1611	28.1611	1	1
H2O(c) + Fructose-1,6PP(c) -> Pi(c) + Fructose-6P(c)	EC:3.1.3.11	25.3579	25.3579	-1	-1
2PG(c) <=> 3PG(c)	EC:5.4.2.1	24.7476	24.7476	1	-1
2PG(c) <=> H2O(c) + PEP(c)	EC:4.2.1.11	-24.7476	24.7476	-1	1
Glyoxylate(c) <=> Glyoxylate(p)	0	-23.2363	23.2363	-1	-1
NAD+(c) + sn-Glycerol-3P(c) <=> NADH(c) + DHAP(c)	EC:1.1.1.8	22.6079	22.6079	-1	-1
NADP+(c) + 2 GSH(c) <=> NADPH(c) + GSSG(c)	EC:1.8.1.7	20.0259	20.0259	-1	-1
H2O2(c) + 2 GSH(c) -> 2 H2O(c) + GSSG(c)	EC:1.11.1.9	-20.0259	20.0259	1	1
Glycine(c) <=> Glycine(p)	0	19.6345	19.6345	1	1
NAD+(c) + Glycolaldehyde(c) -> NADH(c) + Glycolate(c)	0	18.6116	18.6116	1	1
NAD+(m) + CoA(m) + Pyruvate(m) -> NADH(m) + CO2(m) + Acetyl-CoA(m)	Complex_of_EC:1.2.4.1_EC:2.3.1.12_EC:1.8.1.4	-18.4028	18.4028	-1	1
NH3(c) <=> NH3(s)	Free_diffusion	16.9739	16.9739	-1	-1
Serine(c) <=> H2O(c) + Glycine(c)	0	-16.7786	16.7786	-1	-1
NADP+(c) + 5,10-Methylene-THF(c) <=> NADPH(c) + 5,10-Methenyl-THF(c)	EC:1.5.1.5	15.9818	15.9818	1	1
ATP(c) + Glycerol(c) <=> ADP(c) + sn-Glycerol-3P(c)	EC:2.7.1.30	15.9813	15.9813	-1	-1
NADP+(c) + Glycerol(c) <=> NADPH(c) + Glyceraldehyde(c)	EC:1.1.1.2_EC:1.1.1.72	-15.927	15.927	1	1
Hydroxypyruvate(c) -> CO2(c) + Glycolaldehyde(c)	0	-15.8423	15.8423	1	1
H2O(c) + NAD+(c) + Gentisate_aldehyde(c) <=> NADH(c) + 2,5-Dihydroxybenzoate(c)	EC:1.2.1.29	15.7588	15.7588	-1	-1
H2O2(c) + 2,5-Dihydroxybenzoate(c) <=> H2O(c) + O2(c) + Gentisate_aldehyde(c)	EC:1.2.3.1	15.7588	15.7588	-1	-1
H2O(c) + ATP(c) <=> ADP(c) + Pi(c) + ATP-energy(c)	Virtual_reaction/potential_definition	-14.955	14.955	1	1
H2O(c) + Glycine(c) + 5,10-Methylene-THF(c) <=> Serine(c) + THF(c)	EC:2.1.2.1	-14.3812	14.3812	-1	-1
ATP(c) + Glycerate(c) -> ADP(c) + 3PG(c)	EC:2.7.1.31	13.5147	13.5147	-1	-1
Pi(c) -> Pi(s)	Facilitated_diffusion	13.5139	13.5139	-1	-1
Alanine(c) + Glyoxylate(c) -> Pyruvate(c) + Glycine(c)	0	13.5013	13.5013	1	1
Pyruvate(m) + Acetoacetate(c) <=> Pyruvate(c) + Acetoacetate(m)	Unspecified	13.2946	13.2946	1	1
Pi(s) + 3 Na+(s) -> Pi(c) + 3 Na+(c)	Active_transport	13.2532	13.2532	-1	-1
Histamine(s) <=> Histamine(c)	TCDB:2.A.1.19.1_TCDB:2.A.1.19.6_TCDB:2.A.1.19.3	-13.1218	13.1218	-1	-1
Glycolate(c) ->	0	12.874	12.874	1	1
CO2(c) <=> CO2(m)	Free_diffusion	12.8034	12.8034	1	1
Histamine(s) ->	0	11.9926	11.9926	1	1
Histidine(c) <=> CO2(c) + Histamine(c)	EC:4.1.1.28	11.9926	11.9926	1	1
4-Imidazolone-5-propanoate(c) <=> H2O(c) + Urocanate(c)	EC:4.2.1.49	11.536	11.536	-1	-1
Glutamate(c) + 5-Formiminotetrahydrofolate(c) <=> THF(c) + N-Formimino-L-glutamate(c)	EC:2.1.2.5	11.536	11.536	-1	-1
5-Formiminotetrahydrofolate(c) <=> NH3(c) + 5,10-Methenyl-THF(c)	EC:4.3.1.4	-11.536	11.536	1	1
H2O(c) + 4-Imidazolone-5-propanoate(c) <=> N-Formimino-L-glutamate(c)	EC:3.5.2.7	-11.536	11.536	1	1
Histidine(c) <=> NH3(c) + Urocanate(c)	EC:4.3.1.3	-11.536	11.536	1	1
Hydroxypyruvate(p) <=> Hydroxypyruvate(c)	0	11.421	11.421	1	1
Serine(p) <=> Serine(c)	0	-11.421	11.421	-1	-1
OAA(c) + GTP(c) -> CO2(c) + GDP(c) + PEP(c)	EC:4.1.1.32	11.355	11.355	1	1
2 Acetyl-CoA(m) <=> CoA(m) + Acetoacetyl-CoA(m)	EC:2.3.1.9	-11.2477	11.2477	-1	1
ATP(c) + Pyruvate(c) <=> ADP(c) + PEP(c)	EC:2.7.1.40	10.8733	10.8733	-1	-1
Glyoxylate(p) + Serine(p) -> Glycine(p) + Hydroxypyruvate(p)	EC:2.6.1.44	10.0565	10.0565	1	1
H+(PG)(c) + Acetoacetate(c) -> H+(PG)(m) + Acetoacetate(m)	Facilitated_diffusion	-9.56934	9.56934	-1	-1
NAD+(c) + Glyoxylate(c) -> NADH(c) + Oxalate(c)	0	9.50373	9.50373	1	1
Oxalate(c) ->	0	9.50373	9.50373	1	1
Serine(c) -> NH3(c) + Pyruvate(c)	EC:4.3.1.17	-9.29573	9.29573	-1	-1
6 H2O(c) + 6 ATP(c) + 6 Glutamate(c) + THF(c) -> 6 ADP(c) + 6 Pi(c) + THF-hexaglutamate(c)	EC:6.3.2.17	-8.81308	8.81308	-1	-1
THF-hexaglutamate(c) -> 6 Glutamate(c) + THF(c)	EC:3.4.19.9	-8.81308	8.81308	-1	-1
ATP(c) + GDP(c) <=> ADP(c) + GTP(c)	EC:2.7.4.6	8.59254	8.59254	1	-1
NAD+(c) + Malate(c) <=> NADH(c) + OAA(c)	EC:1.1.1.37	8.40366	8.40366	1	1
AKG(m) + Alanine(m) <=> Pyruvate(m) + Glutamate(m)	EC:2.6.1.2	-8.16635	8.16635	-1	1
H2O(s) <=> H2O(c)	Free_diffusion	-7.5392	7.5392	-1	-1
Glycine(c) <=> Glycine(m)	0	-7.3872	7.3872	-1	-1
NADP+(c) + Thioredoxin(c) <=> NADPH(c) + Oxidized_thioredoxin(c)	Uncategorized_reaction	7.37779	7.37779	1	-1
2-Deoxy-D-ribose-1P(c) <=> 2-Deoxy-D-ribose-5P(c)	EC:5.4.2.7	-7.37779	7.37779	-1	1
2-Deoxy-D-ribose-5P(c) <=> Acetaldehyde(c) + GAP(c)	EC:4.1.2.4	-7.37779	7.37779	-1	1
H2O(c) + NADP+(c) + 10-Formyl-THF(c) -> NADPH(c) + CO2(c) + THF(c)	EC:1.5.1.6	7.36399	7.36399	1	1
NAD+(c) + Dihydrothymine(c) <=> NADH(c) + Thymine(c)	EC:1.3.1.1	-7.36156	7.36156	-1	-1
H2O(m) + ATP(m) + 3 H+(PG)(m) <=> ADP(m) + Pi(m) + 3 H+(PG)(c)	EC:3.6.3.14	-7.13201	7.13201	-1	1
(R)-Methylmalonyl-CoA(m) <=> Succinyl-CoA(m)	EC:5.4.99.2	6.97905	6.97905	1	1
NAD+(m) + (S)-3-Hydroxybutyryl-CoA(m) <=> NADH(m) + Acetoacetyl-CoA(m)	EC:1.1.1.35	6.91274	6.91274	1	-1
NAD+(m) + CoA(m) + 2-Oxoadipate(m) <=> NADH(m) + CO2(m) + Glutaryl-CoA(m)	EC:1.2.4.2	6.91274	6.91274	1	-1
Ubiquinone(m) + Glutaryl-CoA(m) <=> CO2(m) + Ubiquinol(m) + Crotonyl-CoA(m)	EC:1.3.99.7	6.91274	6.91274	1	-1
(S)-3-Hydroxybutyryl-CoA(m) <=> H2O(m) + Crotonyl-CoA(m)	EC:4.2.1.17	-6.91274	6.91274	-1	1
H2O(c) + NADP+(c) + Acetaldehyde(c) -> NADPH(c) + Acetate(c)	EC:1.2.1.5	-6.53611	6.53611	-1	-1
H2O(c) + Ethanolamine-P(c) -> Pi(c) + Ethanolamine(c)	EC:3.1.3.75	-6.30461	6.30461	1	1
H2O(c) + Asparagine(c) -> NH3(c) + Aspartate(c)	EC:3.5.1.1_EC:3.5.1.38	6.28817	6.28817	-1	-1
NAD+(m) + CoA(m) + 2-Oxobutyrate(m) <=> NADH(m) + CO2(m) + Propanoyl-CoA(m)	EC:1.2.7.2	6.23373	6.23373	1	1
Pi(m) + Malate(c) <=> Pi(c) + Malate(m)	TCDB:2.A.29.2.2	-6.14839	6.14839	-1	-1
NADP+(c) + Dihydrothymine(c) <=> NADPH(c) + Thymine(c)	EC:1.3.1.2	6.10842	6.10842	1	1
Alanine(c) -> Alanine(m)	Transport_reaction	-5.79933	5.79933	1	1
Glycine(s) + Serine(c) <=> Glycine(c) + Serine(s)	TCDB:2.A.3.8.1	5.79449	5.79449	1	1
NAD+(m) + CoA(m) + 2-Methyl-3-oxopropanoate(m) <=> NADH(m) + (R)-Methylmalonyl-CoA(m)	Enzyme_catalyzed	5.78791	5.78791	1	1
Ribose-5P(c) <=> Ribulose-5P(c)	EC:5.3.1.6	5.75269	5.75269	-1	-1
H2O(m) + NADP+(m) + Saccharopine(m) <=> NADPH(m) + Glutamate(m) + 2-Aminoadipate_6-semialdehyde(m)	EC:1.5.1.10	5.71761	5.71761	1	-1
H2O(c) + Ethanolamine-P(c) -> Pi(c) + NH3(c) + Acetaldehyde(c)	EC:4.2.3.2	5.61304	5.61304	-1	-1
H2O(c) + ATP(c) + Aspartate(c) + Glutamine(c) <=> PPi(c) + AMP(c) + Glutamate(c) + Asparagine(c)	EC:6.3.5.4	5.03504	5.03504	-1	-1
ATP(c) + Galactose(c) -> ADP(c) + Galactose-1P(c)	EC:2.7.1.6	5.01253	5.01253	1	1
Galactose(s) -> Galactose(c)	Transport_reaction	5.01253	5.01253	1	1
Glucose-1P(c) <=> Glucose-6P(c)	EC:5.4.2.2_EC:5.4.2.6	5.01253	5.01253	1	1
UDP-glucose(c) + Galactose-1P(c) -> UDP-galactose(c) + Glucose-1P(c)	EC:2.7.7.12	5.01253	5.01253	1	1
UDP-glucose(c) <=> UDP-galactose(c)	EC:5.1.3.2	-5.01253	5.01253	-1	-1
ATP(c) + NH3(c) + Glutamate(c) -> ADP(c) + Pi(c) + Glutamine(c)	EC:6.3.1.2	4.89243	4.89243	1	1
4 H+(PG)(m) + 2 Ferricytochrome_C(m) + Ubiquinol(m) -> 4 H+(PG)(c) + 2 Ferrocytochrome_C(m) + Ubiquinone(m)	EC:1.10.2.2	4.82696	4.82696	1	1
H2O(c) + NAD+(c) + Acetaldehyde(c) -> NADH(c) + Acetate(c)	EC:1.2.1.3_EC:1.2.1.5	4.77135	4.77135	-1	-1
AKG(m) + L-2-Aminoadipate(m) <=> Glutamate(m) + 2-Oxoadipate(m)	EC:2.6.1.39	4.75625	4.75625	1	-1
H2O(c) + NAD+(c) + 2-Aminoadipate_6-semialdehyde(c) <=> NADH(c) + L-2-Aminoadipate(c)	EC:1.2.1.31	4.75625	4.75625	1	-1
H2O(m) + NADP+(m) + Saccharopine(m) <=> NADPH(m) + AKG(m) + Lysine(m)	EC:1.5.1.8	-4.75625	4.75625	-1	1
L-2-Aminoadipate(m) + 2-Aminoadipate_6-semialdehyde(c) <=> L-2-Aminoadipate(c) + 2-Aminoadipate_6-semialdehyde(m)	Utilized_transport	-4.75625	4.75625	-1	1
H+(PG)(c) + 2-Oxobutyrate(c) -> H+(PG)(m) + 2-Oxobutyrate(m)	TCDB:2.A.1.13.5_TCDB:2.A.1.13.1	4.69273	4.69273	1	1
NAD+(m) + CoA(m) + 2-Methyl-3-oxopropanoate(m) -> NADH(m) + CO2(m) + Propanoyl-CoA(m)	EC:1.2.1.27	-4.66416	4.66416	-1	1
H2O(c) + 5,10-Methenyl-THF(c) <=> 10-Formyl-THF(c)	EC:3.5.4.9	4.44576	4.44576	1	1
Pi(c) + H+(PG)(c) -> Pi(m) + H+(PG)(m)	TCDB:2.A.29.4.1	-4.41643	4.41643	-1	-1
AKG(c) + Aspartate(c) <=> Glutamate(c) + OAA(c)	EC:2.6.1.1	4.34588	4.34588	-1	-1
NADP+(m) + Malate(m) <=> NADPH(m) + CO2(m) + Pyruvate(m)	EC:1.1.1.40	-4.27448	4.27448	-1	1
ATP(c) + GMP(c) <=> ADP(c) + GDP(c)	EC:2.7.4.8	-4.18809	4.18809	-1	1
CO2(c) <=> CO2(s)	Free_diffusion	4.13403	4.13403	1	1
ATP(c) + AMP(c) <=> 2 ADP(c)	EC:2.7.4.3	-4.10291	4.10291	-1	1
Ribose-1P(c) <=> Ribose-5P(c)	EC:5.4.2.2	4.0625	4.0625	-1	-1
Malate(m) <=> H2O(m) + Fumarate(m)	EC:4.2.1.2	-3.98068	3.98068	-1	-1
ATP(c) + dAMP(c) <=> ADP(c) + dADP(c)	EC:2.7.4.11	3.95512	3.95512	1	1
H2O(c) + dADP(c) + Oxidized_thioredoxin(c) <=> ADP(c) + Thioredoxin(c)	EC:1.17.4.1	3.95512	3.95512	1	1
H2O(c) + dAMP(c) -> Pi(c) + Deoxyadenosine(c)	EC:3.1.3.5	-3.95512	3.95512	-1	-1
4-Maleylacetoacetate(c) <=> Fumarylacetoacetate(c)	EC:5.2.1.2	3.88133	3.88133	1	1
AKG(c) + Tyrosine(c) <=> Glutamate(c) + 4-Hydroxyphenylpyruvate(c)	EC:2.6.1.5_EC:2.6.1.57	3.88133	3.88133	1	1
O2(c) + 4-Hydroxyphenylpyruvate(c) <=> CO2(c) + Homogentisate(c)	EC:1.13.11.27	3.88133	3.88133	1	1
O2(c) + Homogentisate(c) <=> 4-Maleylacetoacetate(c)	EC:1.13.11.5	3.88133	3.88133	1	1
Fumarate(c) + Acetoacetate(c) <=> H2O(c) + Fumarylacetoacetate(c)	EC:3.7.1.2	-3.88133	3.88133	-1	-1
H2O(c) + PPi(c) -> 2 Pi(c)	EC:3.6.1.1	-3.8644	3.8644	-1	1
H2S(c) <=> H2S(s)	Free_diffusion	3.7594	3.7594	1	-1
NAD+(m) + Isocitrate(m) <=> NADH(m) + Oxalosuccinate(m)	EC:1.1.1.42	-3.74945	3.74945	-1	1
NAD+(m) + CoA(m) + AKG(m) <=> NADH(m) + CO2(m) + Succinyl-CoA(m)	EC:1.2.4.2	-3.73294	3.73294	1	1
Threonine(c) <=> NH3(c) + 2-Oxobutyrate(c)	EC:4.3.1.19	3.72746	3.72746	1	1
CoA(m) + HMG-CoA(m) <=> H2O(m) + Acetyl-CoA(m) + Acetoacetyl-CoA(m)	EC:2.3.3.10	3.71189	3.71189	1	-1
Glycolate(c) <=> Glycolate(p)	0	3.60175	3.60175	1	1
O2(p) + Glycolate(p) -> H2O2(p) + Glyoxylate(p)	0	3.60175	3.60175	1	1
O2(m) <=> O2(c)	Free_diffusion	-3.58205	3.58205	-1	-1
Glycine(c) + Serine(s) + Na+(s) -> Glycine(s) + Serine(c) + Na+(c)	Utilized_transport	3.49624	3.49624	-1	-1
CMP-N-acetylneuraminate(c) <=> CMP-N-acetylneuraminate(n)	Transport_reaction	3.48093	3.48093	-1	-1
CTP(c) + NeuNGc(c) <=> PPi(c) + CMP-NeuNGc(c)	EC:2.7.7.43	3.48093	3.48093	-1	-1
NAD+(c) + O2(c) + N-Acetylneuraminate(c) <=> H2O(c) + NADH(c) + NeuNGc(c)	EC:1.14.18.2	3.48093	3.48093	-1	-1
PPi(c) <=> PPi(n)	Transport_reaction	3.48093	3.48093	-1	-1
CTP(c) <=> CTP(n)	Transport_reaction	-3.48093	3.48093	1	1
CTP(n) + N-Acetylneuraminate(n) <=> PPi(n) + CMP-N-acetylneuraminate(n)	EC:2.7.7.43	-3.48093	3.48093	1	1
N-Acetylneuraminate(c) <=> N-Acetylneuraminate(n)	Transport_reaction	-3.48093	3.48093	1	1
H2O(m) + NAD+(m) + L-Glutamate_5-semialdehyde(m) <=> NADH(m) + Glutamate(m)	EC:1.5.1.12	3.47614	3.47614	-1	-1
PPi(c) + AMP(c) <=> PRPP(c) + Adenine(c)	EC:2.4.2.7	3.46088	3.46088	1	1
Pi(c) + Deoxyadenosine(c) <=> Adenine(c) + 2-Deoxy-D-ribose-1P(c)	Enzyme_catalyzed	-3.46088	3.46088	-1	-1
O2(p) <=> O2(c)	Free_diffusion	-3.4384	3.4384	-1	-1
H2O(m) <=> H2O(c)	Free_diffusion	-3.41795	3.41795	1	1
sn-Glycerol-3P(c) + Ubiquinone(m) <=> DHAP(c) + Ubiquinol(m)	EC:1.1.5.3	-3.39217	3.39217	-1	-1
ATP(c) + Ribose-5P(c) -> AMP(c) + PRPP(c)	EC:2.7.6.1	-3.31529	3.31529	1	1
Malate(c) <=> H2O(c) + Fumarate(c)	EC:4.2.1.2	-3.29524	3.29524	-1	-1
3PG(m) -> 3PG(c)	Postulated_Transport_reaction	-3.28875	3.28875	-1	1
ATP(m) + Glycerate(m) -> ADP(m) + 3PG(m)	EC:2.7.1.31	-3.28875	3.28875	-1	1
H2O(m) + NAD+(m) + Glyceraldehyde(m) -> NADH(m) + Glycerate(m)	EC:1.2.1.3	-3.28875	3.28875	-1	1
NADP+(m) + Glycerol(m) -> NADPH(m) + Glyceraldehyde(m)	EC:1.1.1.72_EC:1.1.1.2	-3.28875	3.28875	-1	1
Serine(c) + H2S(c) -> H2O(c) + Cysteine(c)	EC:4.2.1.22	-3.26455	3.26455	-1	1
Ribulose-5P(c) <=> D-Xylulose-5P(c)	EC:5.1.3.1	3.25021	3.25021	-1	-1
Succinate(m) + Ubiquinone(m) -> Fumarate(m) + Ubiquinol(m)	EC:1.3.5.1	3.24611	3.24611	1	1
CoA(m) + Succinate(m) + GTP(m) <=> Pi(m) + GDP(m) + Succinyl-CoA(m)	EC:6.2.1.4	-3.24611	3.24611	-1	-1
ATP(m) + Glycerol(m) <=> ADP(m) + sn-Glycerol-3P(m)	EC:2.7.1.30	3.23442	3.23442	1	-1
Pi(m) + sn-Glycerol-3P(c) -> Pi(c) + sn-Glycerol-3P(m)	TCDB:2.A.1.4.7	-3.23442	3.23442	-1	1
NADP+(m) + Isocitrate(m) <=> NADPH(m) + Oxalosuccinate(m)	EC:1.1.1.42	3.21284	3.21284	1	-1
NAD+(m) + 4 H+(PG)(c) + Ubiquinol(m) <=> NADH(m) + 4 H+(PG)(m) + Ubiquinone(m)	EC:1.6.5.3	3.1457	3.1457	1	1
NAD+(m) + Malate(m) <=> NADH(m) + OAA(m)	EC:1.1.1.37	3.1192	3.1192	1	1
HMG-CoA(m) <=> Acetyl-CoA(m) + Acetoacetate(m)	EC:4.1.3.4	-3.10223	3.10223	-1	-1
Glycine(s) + Serine(c) + Na+(s) -> Glycine(c) + Serine(s) + Na+(c)	Utilized_transport	-2.92481	2.92481	1	1
NADH(c) + Glyoxylate(c) -> NAD+(c) + Glycolate(c)	0	-2.88753	2.88753	1	1
NADP+(c) + 5-Methyl-THF(c) <=> NADPH(c) + 5,10-Methylene-THF(c)	EC:1.5.1.20	2.83509	2.83509	1	1
Histidine(c) + Na+(c) <=> Histidine(s) + Na+(s)	TCDB:2.A.18.6.5	-2.82876	2.82876	-1	-1
ATP(m) + ADP(c) -> ATP(c) + ADP(m)	Utilized_transport	2.82313	2.82313	-1	-1
ATP(c) + dGMP(c) <=> ADP(c) + dGDP(c)	EC:2.7.4.8	2.80217	2.80217	1	1
H2O(c) + Oxidized_thioredoxin(c) + dGDP(c) <=> GDP(c) + Thioredoxin(c)	EC:1.17.4.1	2.80217	2.80217	1	1
H2O(c) + dGMP(c) -> Pi(c) + Deoxyguanosine(c)	EC:3.1.3.5	-2.80217	2.80217	-1	-1
Pi(c) + Deoxyguanosine(c) <=> Guanine(c) + 2-Deoxy-D-ribose-1P(c)	Enzyme_catalyzed	-2.80217	2.80217	-1	-1
Serine(c) -> Serine(m)	Transport_reaction	2.77364	2.77364	1	1
H2O(m) + Glycine(m) + 5,10-Methylene-THF(m) <=> Serine(m) + THF(m)	EC:2.1.2.1	-2.77364	2.77364	-1	-1
H2O2(c) <=> H2O2(p)	0	-2.67343	2.67343	-1	-1
O2(c) + Phenylalanine(c) + Tetrahydrobiopterin(c) <=> H2O(c) + Tyrosine(c) + Dihydrobiopterin(c)	EC:1.14.16.1	2.6282	2.6282	1	1
CoA(m) + Citrate(m) <=> H2O(m) + Acetyl-CoA(m) + OAA(m)	EC:2.3.3.3	-2.62774	2.62774	-1	-1
Glutamate(c) + H+(PG)(c) -> Glutamate(m) + H+(PG)(m)	TCDB:2.A.29.14.3	-2.55382	2.55382	1	1
OAA(m) + GTP(m) -> CO2(m) + GDP(m) + PEP(m)	EC:4.1.1.32	2.51923	2.51923	1	1
Citrate(s) + 4 Na+(s) -> Citrate(c) + 4 Na+(c)	TCDB:2.A.47.1.9	2.50856	2.50856	-1	-1
AKG(m) + Ornithine(m) <=> Glutamate(m) + L-Glutamate_5-semialdehyde(m)	EC:2.6.1.13	2.50627	2.50627	-1	-1
H2O(c) + L-Cystathionine(c) <=> NH3(c) + Cysteine(c) + 2-Oxobutyrate(c)	EC:4.4.1.1	2.50627	2.50627	1	1
Serine(c) + Homocysteine(c) <=> H2O(c) + L-Cystathionine(c)	EC:4.2.1.22	2.50627	2.50627	1	1
H2O(c) + Glucono-1,5-lactone-6P(c) <=> 6-Phospho-D-gluconate(c)	EC:3.1.1.31	-2.50247	2.50247	1	1
NADP+(c) + 6-Phospho-D-gluconate(c) <=> NADPH(c) + CO2(c) + Ribulose-5P(c)	EC:1.1.1.44	-2.50247	2.50247	1	1
NADP+(c) + Glucose-6P(c) <=> NADPH(c) + Glucono-1,5-lactone-6P(c)	EC:1.1.1.49	-2.50247	2.50247	1	1
Threonine(s) <=> Threonine(c)	Utilized_transport	2.49284	2.49284	1	1
O2(m) + 4 H+(PG)(m) + 4 Ferrocytochrome_C(m) -> 2 H2O(m) + 4 H+(PG)(c) + 4 Ferricytochrome_C(m)	EC:1.9.3.1	2.49094	2.49094	1	1
Citrate(m) <=> Acetate(m) + OAA(m)	EC:4.1.3.6	2.47576	2.47576	1	1
Acetate(c) <=> Acetate(m)	Free_diffusion	-2.42346	2.42346	-1	-1
Pi(m) + AKG(c) <=> Pi(c) + AKG(m)	TCDB:2.A.29.2.7	-2.42134	2.42134	-1	-1
Alanine(m) + Glyoxylate(m) -> Pyruvate(m) + Glycine(m)	0	2.36703	2.36703	1	-1
Glyoxylate(c) <=> Glyoxylate(m)	0	2.36703	2.36703	1	1
Ornithine(c) + H+(PG)(m) <=> Ornithine(m) + H+(PG)(c)	TCDB:2.A.29.19.1	2.34368	2.34368	-1	-1
H+(PG)(s) + Citrate(s) <=> H+(PG)(c) + Citrate(c)	Active_transport	-2.33479	2.33479	1	1
ATP(c) + dCDP(c) <=> ADP(c) + dCTP(c)	EC:2.7.4.6	-2.33061	2.33061	-1	1
H2O(c) + Oxidized_thioredoxin(c) + dCTP(c) <=> CTP(c) + Thioredoxin(c)	EC:1.17.4.1	-2.33061	2.33061	-1	1
Methionine(s) + Threonine(c) + Na+(s) -> Methionine(c) + Threonine(s) + Na+(c)	Utilized_transport	2.32776	2.32776	-1	-1
Pi(c) + Inosine(c) <=> Hypoxanthine(c) + Ribose-1P(c)	EC:2.4.2.1	2.28786	2.28786	1	-1
H+(PG)(c) + Leucine(c) -> H+(PG)(m) + Leucine(m)	Facilitated_diffusion	2.28536	2.28536	1	-1
H2O(m) + NADP+(m) + Glutamate(m) <=> NADPH(m) + NH3(m) + AKG(m)	EC:1.4.1.3_EC:1.4.1.4	2.25473	2.25473	1	1
NAD+(m) + Glycine(m) + THF(m) <=> NADH(m) + CO2(m) + NH3(m) + 5,10-Methylene-THF(m)	EC:2.1.2.10	-2.24653	2.24653	-1	-1
NADH(c) + Dihydrobiopterin(c) <=> NAD+(c) + Tetrahydrobiopterin(c)	EC:1.5.1.34	2.18884	2.18884	1	1
H2O2(m) + 2 GSH(m) -> 2 H2O(m) + GSSG(m)	EC:1.11.1.9	2.18222	2.18222	1	0
NADP+(m) + 2 GSH(m) <=> NADPH(m) + GSSG(m)	EC:1.8.1.7	-2.18222	2.18222	-1	0
NAD+(m) + NADPH(m) + H+(PG)(m) <=> NADH(m) + NADP+(m) + H+(PG)(c)	Transport_reaction	-2.17887	2.17887	1	1
AKG(m) + beta-Alanine(m) <=> Glutamate(m) + 3-Oxopropanoate(m)	EC:2.6.1.55_EC:2.6.1.19	-2.16132	2.16132	1	1
beta-Alanine(c) <=> beta-Alanine(m)	Facilitated_diffusion	-2.16132	2.16132	1	1
2-Amino-3-carboxymuconate_semialdehyde(c) <=> CO2(c) + 2-Aminomuconate_semialdehyde(c)	EC:4.1.1.45	2.15649	2.15649	1	1
AKG(m) + 2-Oxoadipate(c) <=> AKG(c) + 2-Oxoadipate(m)	TCDB:2.A.29.2.4	2.15649	2.15649	1	1
H2O(c) + NAD+(c) + 2-Aminomuconate_semialdehyde(c) <=> NADH(c) + 2-Aminomuconate(c)	EC:1.2.1.32	2.15649	2.15649	1	1
NADP+(c) + NH3(c) + 2-Oxoadipate(c) <=> H2O(c) + NADPH(c) + 2-Aminomuconate(c)	EC:1.5.1.-	-2.15649	2.15649	-1	-1
ATP(c) + beta-Alanine(c) + Histidine(c) -> PPi(c) + AMP(c) + Carnosine(c)	EC:6.3.2.11	-2.1291	2.1291	-1	-1
H2O(c) + Carnosine(c) -> beta-Alanine(c) + Histidine(c)	EC:3.4.13.3	-2.1291	2.1291	-1	-1
2 H2O2(c) -> 2 H2O(c) + O2(c)	EC:1.11.1.6	2.10236	2.10236	1	1
NADP+(c) + Isocitrate(c) <=> NADPH(c) + Oxalosuccinate(c)	EC:1.1.1.42	2.08312	2.08312	-1	-1
Oxalosuccinate(c) <=> CO2(c) + AKG(c)	EC:1.1.1.42	2.08312	2.08312	-1	-1
Aspartate(c) <=> CO2(c) + beta-Alanine(c)	EC:4.1.1.11	-2.06043	2.06043	1	1
ATP(m) + dUMP(m) -> ADP(m) + dUDP(m)	EC:2.7.4.4	1.99178	1.99178	1	-1
dUMP(c) <=> dUMP(m)	Transport_reaction	1.99178	1.99178	1	-1
H2O(c) + Oxidized_thioredoxin(c) + dUDP(c) <=> UDP(c) + Thioredoxin(c)	EC:1.17.4.1	1.99178	1.99178	1	-1
Lysine(c) + H+(PG)(m) <=> Lysine(m) + H+(PG)(c)	TCDB:2.A.29.19.1	1.98547	1.98547	-1	-1
NADH(c) + O2(c) + CMP-N-acetylneuraminate(c) <=> H2O(c) + NAD+(c) + CMP-NeuNGc(c)	EC:1.14.18.2	-1.96031	1.96031	1	1
Histidine(s) <=> Histidine(c)	Vesicular_transport	-1.95543	1.95543	1	1
H2O(c) + Guanine(c) <=> NH3(c) + Xanthine(c)	EC:3.5.4.3	-1.94707	1.94707	1	1
Pyruvate(c) + H+(PG)(c) -> Pyruvate(m) + H+(PG)(m)	Active_transport	1.93569	1.93569	1	1
ATP(c) + Formate(c) + THF(c) -> ADP(c) + Pi(c) + 10-Formyl-THF(c)	EC:6.3.4.3	1.88445	1.88445	1	1
ATP(c) + Pi(m) -> ATP(m) + Pi(c)	Facilitated_diffusion	-1.85751	1.85751	-1	1
ATP(c) + NH3(c) + UTP(c) -> ADP(c) + Pi(c) + CTP(c)	EC:6.3.4.2	1.84235	1.84235	1	1
N-Acetylglucosamine(c) <=> N-Acetyl-D-mannosamine(c)	EC:5.1.3.8	1.84235	1.84235	1	1
ATP(c) + N-Acetylglucosamine(c) -> ADP(c) + N-Acetylglucosamine-6P(c)	EC:2.7.1.59	-1.84235	1.84235	-1	-1
ATP(m) + dUDP(c) -> ATP(c) + dUDP(m)	TCDB:2.A.29.16.1	-1.84235	1.84235	0	1
H2O(c) + UDP-N-acetylglucosamine(c) <=> UDP(c) + N-Acetyl-D-mannosamine(c)	EC:5.1.3.14	-1.84235	1.84235	-1	1
N-Acetylglucosamine-6P(c) -> N-Acetylglucosamine-1P(c)	EC:5.4.2.3	-1.84235	1.84235	-1	-1
UTP(c) + N-Acetylglucosamine-1P(c) -> PPi(c) + UDP-N-acetylglucosamine(c)	EC:2.7.7.23	-1.84235	1.84235	-1	-1
Lysine(c) <=> Lysine(s)	TCDB:2.A.1.19.3	-1.84208	1.84208	-1	1
GDP(m) + GTP(c) <=> GDP(c) + GTP(m)	Facilitated_diffusion	-1.83522	1.83522	-1	1
NADH(c) + Hydroxypyruvate(c) -> NAD+(c) + Glycerate(c)	0	-1.80052	1.80052	1	1
H2O(m) + ATP(m) <=> ADP(m) + Pi(m) + ATP-energy(m)	Virtual_reaction/potential_definition	-1.78459	1.78459	1	1
ATP(c) + Adenosine(c) <=> ADP(c) + AMP(c)	EC:2.7.1.20	-1.74492	1.74492	1	1
Leucine(c) -> Leucine(m)	Transport_reaction	-1.6757	1.6757	-1	1
H2O(c) + 2-Oxoglutaramate(c) -> NH3(c) + AKG(c)	EC:3.5.1.3	1.67252	1.67252	-1	-1
Pyruvate(c) + Glutamine(c) -> Alanine(c) + 2-Oxoglutaramate(c)	EC:2.6.1.15	1.67252	1.67252	-1	-1
Fructose-6P(c) + GAP(c) <=> D-Xylulose-5P(c) + Erythrose-4P(c)	EC:2.2.1.1	-1.62511	1.62511	1	1
GAP(c) + Sedoheptulose-7P(c) <=> Ribose-5P(c) + D-Xylulose-5P(c)	EC:2.2.1.1	-1.62511	1.62511	1	1
Homocysteine(c) + 5-Methyl-THF(c) <=> Methionine(c) + THF(c)	EC:2.1.1.13	-1.60059	1.60059	-1	-1
GAP(c) + Sedoheptulose-7P(c) <=> Fructose-6P(c) + Erythrose-4P(c)	EC:2.2.1.2	1.54106	1.54106	-1	-1
H+(PG)(m) + 2-Oxobutyrate(c) <=> H+(PG)(c) + 2-Oxobutyrate(m)	TCDB:2.A.1.13.5_TCDB:2.A.1.13.1	1.541	1.541	1	-1
H2O(c) + dCDP(c) -> Pi(c) + dCMP(c)	EC:3.6.1.12	1.52637	1.52637	1	1
NADPH(c) + O2(c) + CMP-N-acetylneuraminate(c) <=> H2O(c) + NADP+(c) + CMP-NeuNGc(c)	EC:1.14.18.2	-1.52061	1.52061	1	1
H2O(c) + Arginine(c) <=> Ornithine(c) + Urea(c)	EC:3.5.3.1	1.51728	1.51728	1	1
Urea(c) <=> Urea(s)	TCDB:1.A.28.1.3	1.51728	1.51728	1	1
ATP(c) + CoA(c) + Acetate(c) -> PPi(c) + AMP(c) + Acetyl-CoA(c)	EC:6.2.1.1	-1.49637	1.49637	-1	-1
H+(PG)(c) + Histidine(s) + Na+(s) -> H+(PG)(s) + Histidine(c) + Na+(c)	TCDB:2.A.18.6.2	-1.49	1.49	0	1
Lysine(c) <=> Lysine(m)	Transport_reaction	1.45365	1.45365	1	1
H2O(m) + NAD+(m) + Glutamate(m) <=> NADH(m) + NH3(m) + AKG(m)	EC:1.4.1.3_EC:1.4.1.2	1.40586	1.40586	1	1
ATP(c) + CoA(c) + Citrate(c) -> ADP(c) + Pi(c) + Acetyl-CoA(c) + OAA(c)	EC:2.3.3.8	-1.39453	1.39453	1	1
Citrate(c) <=> Isocitrate(c)	EC:4.2.1.3	1.38795	1.38795	-1	-1
H2O(c) + GTP(c) -> PPi(c) + GMP(c)	EC:3.6.1.19	-1.38593	1.38593	-1	-1
H2O(c) + Acetyl-CoA(c) -> CoA(c) + Acetate(c)	EC:3.1.2.1	-1.3843	1.3843	1	1
NADP+(c) + NH3(c) + IMP(c) <=> NADPH(c) + GMP(c)	EC:1.7.1.7	-1.37877	1.37877	1	1
Ornithine(m) + H+(PG)(m) + Citrulline(c) <=> Ornithine(c) + H+(PG)(c) + Citrulline(m)	TCDB:2.A.29.19.1	-1.37392	1.37392	-1	0
H2O(c) + dCMP(c) <=> NH3(c) + dUMP(c)	EC:3.5.4.12	1.37128	1.37128	1	1
O2(s) <=> O2(c)	Free_diffusion	-1.37018	1.37018	1	1
Pyruvate(p) + Serine(p) -> Alanine(p) + Hydroxypyruvate(p)	EC:2.6.1.44	1.36449	1.36449	1	1
Alanine(c) <=> Alanine(p)	0	-1.36449	1.36449	-1	-1
H2O(c) + 3-Hydroxy-L-kynurenine(c) <=> Alanine(c) + 3-Hydroxyanthranilate(c)	EC:3.7.1.3	1.35734	1.35734	1	1
H2O(c) + L-Formylkynurenine(c) <=> Formate(c) + Kynurenine(c)	EC:3.5.1.9	1.35734	1.35734	1	1
NADPH(c) + O2(c) + Kynurenine(c) <=> H2O(c) + NADP+(c) + 3-Hydroxy-L-kynurenine(c)	EC:1.14.13.9	1.35734	1.35734	1	1
O2(c) + 3-Hydroxyanthranilate(c) <=> 2-Amino-3-carboxymuconate_semialdehyde(c)	EC:1.13.11.6	1.35734	1.35734	1	1
O2(c) + Tryptophan(c) <=> L-Formylkynurenine(c)	EC:1.13.11.11	1.35734	1.35734	1	1
NADP+(m) + Lauroyl-CoA(m) <=> NADPH(m) + (2E)-Dodecenoyl-CoA(m)	EC:1.3.1.38	1.35316	1.35316	1	-1
Ubiquinone(m) + Lauroyl-CoA(m) -> Ubiquinol(m) + (2E)-Dodecenoyl-CoA(m)	EC:1.3.3.6	-1.35316	1.35316	-1	1
Phenylalanine(s) <=> Phenylalanine(c)	Utilized_transport	1.32151	1.32151	1	1
AKG(c) + Alanine(c) <=> Pyruvate(c) + Glutamate(c)	EC:2.6.1.2	-1.30538	1.30538	1	1
Arachidonate(s) -> Arachidonate(c)	TCDB:4.C.1.1.5_TCDB:4.C.1.1.8	-1.271	1.271	-1	-1
H2O(c) + ATP(c) + Arachidonate(c) -> ADP(c) + Pi(c) + Arachidonate(s)	TCDB:3.A.1.211.1	-1.271	1.271	-1	1
NAD+(m) + CoA(m) + 3-Oxopropanoate(m) -> NADH(m) + CO2(m) + Acetyl-CoA(m)	EC:1.2.1.18	-1.2571	1.2571	1	1
H2O(c) + GMP(c) -> Pi(c) + Guanosine(c)	EC:3.1.3.5	1.25502	1.25502	-1	-1
ATP(c) + Fructose(c) <=> ADP(c) + Fructose-1P(c)	EC:2.7.1.3	1.25313	1.25313	1	1
Dihydrothymine(c) <=> Dihydrothymine(m)	Facilitated_diffusion	1.25313	1.25313	1	0
Fructose-1P(c) <=> DHAP(c) + Glyceraldehyde(c)	EC:4.1.2.13	1.25313	1.25313	1	1
Fructose(s) <=> Fructose(c)	Transport_reaction	1.25313	1.25313	1	1
H2O(c) + PAP(c) -> Pi(c) + AMP(c)	EC:3.1.3.7	1.25313	1.25313	1	1
H2O(m) + 1-Pyrroline-5-carboxylate(m) <=> L-Glutamate_5-semialdehyde(m)	EC:1.5.1.12	1.25313	1.25313	-1	-1
NAD+(m) + Dihydrothymine(m) <=> NADH(m) + Thymine(m)	EC:1.3.1.1	1.25313	1.25313	1	0
Proline(m) + Ubiquinol(m) <=> Ubiquinone(m) + 1-Pyrroline-5-carboxylate(m)	Uncategorized_reaction	1.25313	1.25313	-1	-1
Thymine(c) -> Thymine(m)	Facilitated_diffusion	-1.25313	1.25313	-1	0
NAD+(c) + 5-Methyl-THF(c) <=> NADH(c) + 5,10-Methylene-THF(c)	EC:1.5.1.20	-1.2345	1.2345	-1	-1
Ornithine(c) + H+(PG)(m) + Citrulline(m) <=> Ornithine(m) + H+(PG)(c) + Citrulline(c)	TCDB:2.A.29.19.1	-1.2169	1.2169	1	1
ATP(m) + Propanoyl-CoA(m) + HCO3-(m) -> ADP(m) + Pi(m) + Methylmalonyl-CoA(m)	EC:6.4.1.3	1.19114	1.19114	1	1
(R)-Methylmalonyl-CoA(m) <=> Methylmalonyl-CoA(m)	EC:5.1.99.1	-1.19114	1.19114	-1	-1
Succinate(m) + Fumarate(c) <=> Succinate(c) + Fumarate(m)	TCDB:2.A.29.2.2	1.18987	1.18987	1	-1
H2O(c) + IMP(c) -> Pi(c) + Inosine(c)	EC:3.1.3.5	1.18797	1.18797	1	-1
Tryptophan(s) <=> Tryptophan(c)	Utilized_transport	1.16886	1.16886	1	1
Tryptophan(c) + Leucine(s) + Na+(s) -> Tryptophan(s) + Leucine(c) + Na+(c)	Utilized_transport	1.13521	1.13521	0	-1
GSH(c) + HCO3-(c) + Histamine(s) <=> GSH(s) + HCO3-(s) + Histamine(c)	TCDB:2.A.60.1.14	1.12921	1.12921	-1	-1
AKG(m) + Valine(m) -> Glutamate(m) + 3-Methyl-2-oxobutyrate(m)	EC:2.6.1.42	1.12375	1.12375	1	1
H2O(m) + 3-Hydroxyisobutyryl-CoA(m) -> CoA(m) + 3-Hydroxyisobutyrate(m)	EC:3.1.2.4	1.12375	1.12375	1	1
H2O(m) + Methacrylyl-CoA(m) -> 3-Hydroxyisobutyryl-CoA(m)	EC:4.2.1.17	1.12375	1.12375	1	1
NAD+(m) + 3-Hydroxyisobutyrate(m) -> NADH(m) + 2-Methyl-3-oxopropanoate(m)	EC:1.1.1.31	1.12375	1.12375	1	1
NAD+(m) + CoA(m) + 3-Methyl-2-oxobutyrate(m) <=> NADH(m) + CO2(m) + Isobutyryl-CoA(m)	EC:1.2.1.25	1.12375	1.12375	1	1
Ubiquinone(m) + Isobutyryl-CoA(m) -> Ubiquinol(m) + Methacrylyl-CoA(m)	EC:1.3.99.2	1.12375	1.12375	1	1
Alanine(c) + Histidine(s) -> Alanine(s) + Histidine(c)	TCDB:2.A.3.8.15	1.11749	1.11749	1	0
Arginine(c) + H+(PG)(c) -> Arginine(m) + H+(PG)(m)	Facilitated_diffusion	1.1139	1.1139	1	-1
Arginine(c) + Ornithine(m) + H+(PG)(m) <=> Arginine(m) + Ornithine(c) + H+(PG)(c)	TCDB:2.A.29.19.1	-1.1139	1.1139	-1	1
ATP(m) + GDP(m) <=> ADP(m) + GTP(m)	EC:2.7.4.6	1.10834	1.10834	-1	-1
Alanine(s) + Histidine(c) + Na+(s) -> Alanine(c) + Histidine(s) + Na+(c)	Utilized_transport	1.10357	1.10357	-1	-1
H2O(s) + Adenosine(s) <=> NH3(s) + Inosine(s)	EC:3.5.4.4	1.09989	1.09989	1	-1
2 H2O2(m) -> 2 H2O(m) + O2(m)	EC:1.11.1.6	-1.09111	1.09111	-1	0
Glutamine(c) + Fructose-6P(c) -> Glutamate(c) + Glucosamine-6P(c)	EC:2.6.1.16	1.08335	1.08335	0	-1
H2O(c) + Glucosamine-6P(c) <=> NH3(c) + Fructose-6P(c)	EC:3.5.99.6	1.08335	1.08335	-1	-1
Valine(s) <=> Valine(c)	Utilized_transport	1.04384	1.04384	1	1
PEP(c) + cis-Aconitate(m) <=> PEP(m) + cis-Aconitate(c)	TCDB:2.A.29.7.2	-1.04173	1.04173	-1	-1
H2O(c) + ATP(c) + Palmitolate(c) -> ADP(c) + Pi(c) + Palmitolate(s)	TCDB:3.A.1.211.1	-1.01897	1.01897	-1	-1
ATP(m) + Acetyl-CoA(m) + HCO3-(m) -> ADP(m) + Pi(m) + Malonyl-CoA(m)	EC:6.4.1.2	-1.00916	1.00916	-1	1
Malonyl-CoA(m) -> CO2(m) + Acetyl-CoA(m)	EC:4.1.1.9	-1.00916	1.00916	-1	1
Glutamate(c) + Na+(c) <=> Glutamate(s) + Na+(s)	TCDB:2.A.18.6.3	0.981754	0.981754	1	1
AKG(c) + cis-Aconitate(m) <=> AKG(m) + cis-Aconitate(c)	TCDB:2.A.29.7.2	0.971979	0.971979	1	1
H2O(m) + NAD+(m) + Saccharopine(m) <=> NADH(m) + Glutamate(m) + 2-Aminoadipate_6-semialdehyde(m)	EC:1.5.1.9	-0.961363	0.961363	1	1
H2O(c) + Oxidized_thioredoxin(c) + dCDP(c) <=> CDP(c) + Thioredoxin(c)	EC:1.17.4.1	0.95934	0.95934	-1	-1
Adenosine(s) <=> Adenosine(c)	TCDB:2.A.57.1.1_TCDB:2.A.57.1.4	-0.949988	0.949988	0	1
H+(PG)(p) + L-Lactate(p) <=> H+(PG)(c) + L-Lactate(c)	TCDB:2.A.1.13.1	0.928321	0.928321	0	-1
H2O(p) + NAD+(p) + Xanthine(p) -> NADH(p) + Urate(p)	EC:1.17.1.4	0.928321	0.928321	0	-1
H2O(p) + O2(p) + Xanthine(p) <=> H2O2(p) + Urate(p)	EC:1.17.3.2	-0.928321	0.928321	0	1
NAD+(p) + L-Lactate(p) <=> NADH(p) + Pyruvate(p)	EC:1.1.1.27	-0.928321	0.928321	0	1
Cysteine(s) <=> Cysteine(c)	Utilized_transport	-0.922306	0.922306	1	1
Valine(s) + Isoleucine(c) + Na+(s) -> Valine(c) + Isoleucine(s) + Na+(c)	Utilized_transport	-0.908596	0.908596	-1	1
ATP(c) + Histidine(c) + 4-Aminobutyrate(c) -> PPi(c) + AMP(c) + Homocarnosine(c)	EC:6.3.2.11	0.90552	0.90552	-1	-1
H2O(c) + Homocarnosine(c) -> Histidine(c) + 4-Aminobutyrate(c)	EC:3.4.13.3	0.90552	0.90552	-1	-1
H+(PG)(c) + L-Lactate(c) -> H+(PG)(m) + L-Lactate(m)	Transport_reaction	0.905033	0.905033	1	1
NAD+(m) + L-Lactate(m) -> NADH(m) + Pyruvate(m)	EC:1.1.1.27	0.905033	0.905033	1	1
Glutamine(m) + H+(PG)(c) -> Glutamine(c) + H+(PG)(m)	Transport_reaction	0.904581	0.904581	-1	-1
NAD+(m) + Hydracrylate(m) -> NADH(m) + 3-Oxopropanoate(m)	EC:1.1.1.59	0.904226	0.904226	1	1
Propanoyl-CoA(m) + Ubiquinone(m) -> Ubiquinol(m) + Acrylyl-CoA(m)	EC:1.3.3.6_EC:1.3.99.3	0.904226	0.904226	1	1
3-Hydroxypropionyl-CoA(m) <=> H2O(m) + Acrylyl-CoA(m)	EC:4.2.1.17	-0.904226	0.904226	-1	-1
CoA(m) + Hydracrylate(m) <=> H2O(m) + 3-Hydroxypropionyl-CoA(m)	EC:3.1.2.4	-0.904226	0.904226	-1	-1
Valine(s) + Isoleucine(c) <=> Valine(c) + Isoleucine(s)	TCDB:2.A.3.8.1	0.895095	0.895095	1	0
NAD+(c) + 5,6-Dihydrouracil(c) <=> NADH(c) + Uracil(c)	EC:1.3.1.1	0.892023	0.892023	-1	-1
Glutamate(m) + Proline(c) <=> Glutamate(c) + Proline(m)	Facilitated_diffusion	0.889067	0.889067	-1	-1
Pi(c) + Guanosine(c) <=> Guanine(c) + Ribose-1P(c)	EC:2.4.2.15_EC:2.4.2.1	0.852767	0.852767	1	-1
Inosine(c) <=> Inosine(s)	TCDB:2.A.57.1.4	-0.849266	0.849266	-1	-1
Cysteine(s) + Histidine(c) + Na+(s) -> Cysteine(c) + Histidine(s) + Na+(c)	Utilized_transport	0.843493	0.843493	-1	-1
H2O(c) + O2(c) + Xanthine(c) <=> H2O2(c) + Urate(c)	EC:1.17.3.2	-0.835367	0.835367	1	1
Leucine(s) + Histidine(c) + Na+(s) -> Leucine(c) + Histidine(s) + Na+(c)	Utilized_transport	-0.82255	0.82255	-1	-1
Glycine(s) + Histidine(c) + Na+(s) -> Glycine(c) + Histidine(s) + Na+(c)	Utilized_transport	0.819797	0.819797	-1	-1
Methionine(s) + Threonine(c) <=> Methionine(c) + Threonine(s)	TCDB:2.A.3.8.1	-0.812467	0.812467	-1	0
ATP(c) + Ethanolamine(c) -> ADP(c) + Ethanolamine-P(c)	EC:2.7.1.82	-0.807397	0.807397	-1	-1
CO2(c) + PPi(c) + Nicotinate_ribonucleotide(c) <=> PRPP(c) + Quinolinate(c)	EC:2.4.2.19	0.799151	0.799151	-1	-1
H2O(c) + Nicotinamide_D-ribonucleotide(c) <=> NH3(c) + Nicotinate_ribonucleotide(c)	EC:3.5.1.42	0.799151	0.799151	1	1
H2O(c) + Quinolinate(c) <=> 2-Amino-3-carboxymuconate_semialdehyde(c)	Uncategorized_reaction	0.799151	0.799151	-1	-1
Nicotinamide(c) <=> Nicotinamide(s)	TCDB:9.C.10.	-0.799151	0.799151	-1	-1
PPi(c) + Nicotinamide_D-ribonucleotide(c) <=> PRPP(c) + Nicotinamide(c)	EC:2.4.2.12	-0.799151	0.799151	-1	-1
Threonine(s) + Isoleucine(c) + Na+(s) -> Threonine(c) + Isoleucine(s) + Na+(c)	Utilized_transport	0.795332	0.795332	1	-1
NADP+(c) + 5,6-Dihydrouracil(c) <=> NADPH(c) + Uracil(c)	EC:1.3.1.2	-0.791135	0.791135	1	1
PEP(c) + Isocitrate(m) <=> PEP(m) + Isocitrate(c)	TCDB:2.A.29.7.2	-0.77664	0.77664	-1	-1
Lysine(c) + Ornithine(m) + H+(PG)(m) <=> Lysine(m) + Ornithine(c) + H+(PG)(c)	TCDB:2.A.29.19.1	0.77457	0.77457	1	-1
Acetyl-CoA(c) + Glucosamine-6P(c) -> CoA(c) + N-Acetylglucosamine-6P(c)	EC:2.3.1.4	-0.770781	0.770781	1	1
H2O(c) + N-Acetylglucosamine-6P(c) <=> Acetate(c) + Glucosamine-6P(c)	EC:3.5.1.25	-0.770781	0.770781	-1	-1
PPi(c) + IMP(c) <=> PRPP(c) + Hypoxanthine(c)	EC:2.4.2.8	-0.765699	0.765699	1	1
2 H2O2(p) -> 2 H2O(p) + O2(p)	EC:1.11.1.6	0.764968	0.764968	1	1
GSH(c) -> GSH(s)	Utilized_transport	-0.759624	0.759624	-1	-1
Glutamate(s) + H+(PG)(s) + K+(c) + 3 Na+(s) -> Glutamate(c) + H+(PG)(c) + K+(s) + 3 Na+(c)	Active_transport	0.75791	0.75791	-1	-1
K+(c) -> K+(s)	Utilized_transport	-0.75791	0.75791	1	1
H2O(c) + ATP(c) + Palmitate(c) -> ADP(c) + Pi(c) + Palmitate(s)	TCDB:3.A.1.211.1	0.756814	0.756814	0	-1
NADPH(c) + Glyoxylate(c) -> NADP+(c) + Glycolate(c)	EC:1.1.1.79	0.751765	0.751765	1	1
HCO3-(s) + 2 Na+(s) -> HCO3-(c) + 2 Na+(c)	TCDB:2.A.31.2.8	0.706664	0.706664	-1	-1
PEP(m) + Citrate(c) <=> PEP(c) + Citrate(m)	TCDB:2.A.29.7.2	0.700862	0.700862	0	-1
AKG(c) + Isocitrate(m) <=> AKG(m) + Isocitrate(c)	TCDB:2.A.29.7.2	0.698991	0.698991	1	-1
Malate(m) + Citrate(c) <=> Malate(c) + Citrate(m)	TCDB:2.A.29.7.2	-0.688306	0.688306	-1	-1
Palmitoyl-CoA(m) + Ubiquinone(m) -> Ubiquinol(m) + (2E)-Hexadecenoyl-CoA(m)	EC:1.3.3.6_EC:1.3.99.3	0.66659	0.66659	1	-1
NADP+(m) + Palmitoyl-CoA(m) <=> NADPH(m) + (2E)-Hexadecenoyl-CoA(m)	EC:1.3.1.38	-0.66659	0.66659	-1	1
H2O(c) + Cysteine(c) <=> NH3(c) + Pyruvate(c) + H2S(c)	EC:4.4.1.1	0.649773	0.649773	1	0
H2O(m) + PPi(m) -> 2 Pi(m)	EC:3.6.1.1	0.636701	0.636701	-1	-1
Valine(c) -> Valine(m)	Transport_reaction	0.629872	0.629872	1	1
Leucine(s) + Isoleucine(c) + Na+(s) -> Leucine(c) + Isoleucine(s) + Na+(c)	Utilized_transport	0.626566	0.626566	1	0
Methionine(s) + Cysteine(c) + Na+(s) -> Methionine(c) + Cysteine(s) + Na+(c)	Utilized_transport	-0.626566	0.626566	-1	0
ATP(m) + CoA(m) + Acetoacetate(m) -> PPi(m) + AMP(m) + Acetoacetyl-CoA(m)	EC:6.2.1.16	0.623063	0.623063	1	-1
AKG(c) + H+(PG)(m) + Isocitrate(m) <=> AKG(m) + H+(PG)(c) + Isocitrate(c)	TCDB:2.A.29.7.2	0.62232	0.62232	-1	-1
ATP(m) + Pyruvate(m) + HCO3-(m) <=> ADP(m) + Pi(m) + OAA(m)	EC:6.4.1.1	-0.621201	0.621201	-1	-1
ATP(c) + Deoxyuridine(c) <=> ADP(c) + dUMP(c)	EC:2.7.1.21	0.620506	0.620506	-1	-1
Pi(c) + Deoxyuridine(c) <=> Uracil(c) + 2-Deoxy-D-ribose-1P(c)	EC:2.4.2.23	-0.620506	0.620506	1	1
ATP(c) + Acetyl-CoA(c) + HCO3-(c) -> ADP(c) + Pi(c) + Malonyl-CoA(c)	EC:6.4.1.2	-0.616905	0.616905	-1	1
AKG(m) + Leucine(m) <=> Glutamate(m) + 4-Methyl-2-oxopentanoate(m)	EC:2.6.1.42	0.609661	0.609661	-1	-1
ATP(m) + HCO3-(m) + 3-Methylcrotonyl-CoA(m) <=> ADP(m) + Pi(m) + 3-Methylglutaconyl-CoA(m)	EC:6.4.1.4	0.609661	0.609661	-1	-1
NAD+(m) + CoA(m) + 4-Methyl-2-oxopentanoate(m) <=> NADH(m) + CO2(m) + Isovaleryl-CoA(m)	EC:1.2.1.25	0.609661	0.609661	-1	-1
Ubiquinone(m) + Isovaleryl-CoA(m) <=> Ubiquinol(m) + 3-Methylcrotonyl-CoA(m)	EC:1.3.99.10	0.609661	0.609661	-1	-1
HMG-CoA(m) <=> H2O(m) + 3-Methylglutaconyl-CoA(m)	EC:4.2.1.18	-0.609661	0.609661	1	1
H2O(m) + Glutamine(m) -> NH3(m) + Glutamate(m)	EC:3.5.1.2_EC:3.5.1.38	-0.606216	0.606216	1	1
Leucine(s) <=> Leucine(c)	Utilized_transport	-0.597328	0.597328	1	1
Methionine(c) + Threonine(s) + Na+(s) -> Methionine(s) + Threonine(c) + Na+(c)	Utilized_transport	0.572682	0.572682	1	1
Valine(c) + Isoleucine(s) + Na+(s) -> Valine(s) + Isoleucine(c) + Na+(c)	Utilized_transport	0.563157	0.563157	0	-1
NH3(c) <=> NH3(m)	Free_diffusion	-0.543702	0.543702	1	1
Lysine(c) + H+(PG)(m) + Citrulline(m) <=> Lysine(m) + H+(PG)(c) + Citrulline(c)	TCDB:2.A.29.19.1	0.542555	0.542555	1	-1
Oxalosuccinate(m) <=> CO2(m) + AKG(m)	EC:1.1.1.42	-0.536609	0.536609	-1	-1
Succinate(m) + Citrate(c) <=> Succinate(c) + Citrate(m)	TCDB:2.A.29.7.2	-0.536466	0.536466	-1	0
Palmitolate(s) -> Palmitolate(c)	TCDB:4.C.1.1.5	-0.5349	0.5349	-1	-1
ATP(c) + Glutamate(c) + Cysteine(c) -> ADP(c) + Pi(c) + gamma-Glutamyl-cysteine(c)	EC:6.3.2.2	0.531099	0.531099	-1	-1
ATP(c) + Glycine(c) + gamma-Glutamyl-cysteine(c) -> ADP(c) + Pi(c) + GSH(c)	EC:6.3.2.3	0.531099	0.531099	-1	-1
H2O(m) + 5,10-Methenyl-THF(m) <=> 10-Formyl-THF(m)	EC:3.5.4.9	0.527107	0.527107	0	-1
ATP(m) + Formate(m) + THF(m) -> ADP(m) + Pi(m) + 10-Formyl-THF(m)	EC:6.3.4.3	-0.527107	0.527107	0	1
Formate(c) -> Formate(m)	Facilitated_diffusion	-0.527107	0.527107	0	1
AKG(m) + Isoleucine(m) <=> Glutamate(m) + 2-Oxo-3-methylvalerate(m)	EC:2.6.1.42	0.525798	0.525798	-1	-1
H+(PG)(c) + Isoleucine(c) -> H+(PG)(m) + Isoleucine(m)	Facilitated_diffusion	0.525798	0.525798	-1	-1
NAD+(m) + (S)-3-Hydroxy-2-methylbutyryl-CoA(m) <=> NADH(m) + 2-Methylacetoacetyl-CoA(m)	EC:1.1.1.178	0.525798	0.525798	-1	-1
NAD+(m) + CoA(m) + 2-Oxo-3-methylvalerate(m) <=> NADH(m) + CO2(m) + 2-Methylbutyryl-CoA(m)	EC:1.2.1.25	0.525798	0.525798	-1	-1
Ubiquinone(m) + 2-Methylbutyryl-CoA(m) <=> Ubiquinol(m) + Tiglyl-CoA(m)	EC:1.3.99.12	0.525798	0.525798	-1	-1
(S)-3-Hydroxy-2-methylbutyryl-CoA(m) <=> H2O(m) + Tiglyl-CoA(m)	EC:4.2.1.17	-0.525798	0.525798	1	1
Acetyl-CoA(m) + Propanoyl-CoA(m) <=> CoA(m) + 2-Methylacetoacetyl-CoA(m)	EC:2.3.1.16	-0.525798	0.525798	1	1
ATP(c) + CDP(c) <=> ADP(c) + CTP(c)	EC:2.7.4.6	0.525503	0.525503	1	1
Deoxycytidine(s) + 2 Na+(s) -> Deoxycytidine(c) + 2 Na+(c)	TCDB:2.A.41.2.6	0.522139	0.522139	1	0
Deoxycytidine(s) <=> Deoxycytidine(c)	TCDB:2.A.57.1.4	-0.522139	0.522139	1	1
Cysteine(c) + Histidine(s) -> Cysteine(s) + Histidine(c)	TCDB:2.A.3.8.15	0.521303	0.521303	0	-1
Glycine(c) + Histidine(s) -> Glycine(s) + Histidine(c)	TCDB:2.A.3.8.15	0.521303	0.521303	0	-1
NAD+(c) + Dihydrofolate(c) <=> NADH(c) + Folate(c)	EC:1.5.1.3	0.521303	0.521303	-1	-1
NAD+(c) + THF(c) <=> NADH(c) + Dihydrofolate(c)	EC:1.5.1.3	0.521303	0.521303	-1	-1
Folate(s) -> Folate(c)	Facilitated_diffusion	-0.521303	0.521303	1	1
Pi(c) + Uridine(c) <=> Uracil(c) + Ribose-1P(c)	EC:2.4.2.3	0.519618	0.519618	-1	-1
5-Phosphoribosyl-4-carboxy-5-aminoimidazole(c) <=> CO2(c) + AIR(c)	EC:4.1.1.21	0.516892	0.516892	-1	-1
H2O(c) + IMP(c) <=> FAICAR(c)	EC:3.5.4.10	0.516892	0.516892	-1	-1
PPi(c) + Glutamate(c) + 5-Phosphoribosylamine(c) <=> H2O(c) + Glutamine(c) + PRPP(c)	EC:2.4.2.14	0.516892	0.516892	-1	-1
10-Formyl-THF(c) + AICAR(c) <=> THF(c) + FAICAR(c)	EC:2.1.2.3	-0.516892	0.516892	1	1
10-Formyl-THF(c) + GAR(c) <=> THF(c) + N-Formyl-GAR(c)	EC:2.1.2.2	-0.516892	0.516892	1	1
ATP(c) + 5-Phosphoribosylformylglycinamidine(c) <=> ADP(c) + Pi(c) + AIR(c)	EC:6.3.3.1	-0.516892	0.516892	1	1
ATP(c) + Aspartate(c) + 5-Phosphoribosyl-4-carboxy-5-aminoimidazole(c) <=> ADP(c) + Pi(c) + SAICAR(c)	EC:6.3.2.6	-0.516892	0.516892	1	1
ATP(c) + Glycine(c) + 5-Phosphoribosylamine(c) <=> ADP(c) + Pi(c) + GAR(c)	EC:6.3.4.13	-0.516892	0.516892	1	1
H2O(c) + ATP(c) + Glutamine(c) + N-Formyl-GAR(c) <=> ADP(c) + Pi(c) + Glutamate(c) + 5-Phosphoribosylformylglycinamidine(c)	EC:6.3.5.3	-0.516892	0.516892	1	1
H2O(c) + ATP(c) + Urate(c) -> ADP(c) + Pi(c) + Urate(s)	TCDB:3.A.1.208.7	-0.516892	0.516892	1	1
SAICAR(c) <=> Fumarate(c) + AICAR(c)	EC:4.3.2.2	-0.516892	0.516892	1	1
Arginine(s) + Valine(c) -> Arginine(c) + Valine(s)	TCDB:2.A.3.8.15	0.504595	0.504595	1	1
ATP(m) + AMP(m) <=> 2 ADP(m)	EC:2.7.4.3	0.502426	0.502426	-1	-1
Lysine(s) + Ornithine(c) <=> Lysine(c) + Ornithine(s)	Utilized_transport	0.49907	0.49907	-1	-1
H2O(c) + Deoxyadenosine(c) <=> NH3(c) + Deoxyinosine(c)	EC:3.5.4.4	-0.494241	0.494241	1	1
Pi(c) + Deoxyinosine(c) <=> Hypoxanthine(c) + 2-Deoxy-D-ribose-1P(c)	Enzyme_catalyzed	-0.494241	0.494241	1	1
H+(PG)(c) + Valine(c) -> H+(PG)(m) + Valine(m)	Facilitated_diffusion	0.49388	0.49388	1	1
Histidine(c) + Threonine(s) + Na+(s) -> Histidine(s) + Threonine(c) + Na+(c)	Utilized_transport	0.486351	0.486351	0	-1
Ornithine(s) + Valine(c) -> Ornithine(c) + Valine(s)	TCDB:2.A.3.8.15	0.484165	0.484165	1	0
ATP(c) + CoA(c) + Palmitolate(c) <=> PPi(c) + AMP(c) + palmitoleoyl-CoA(c)	EC:6.2.1.3	0.484066	0.484066	-1	-1
NADH(c) + 2 Ferricytochrome_b5(c) <=> NAD+(c) + 2 Ferrocytochrome_b5(c)	EC:1.6.2.2	-0.484066	0.484066	1	1
O2(c) + Palmitoyl-CoA(c) + 2 Ferrocytochrome_b5(c) <=> 2 H2O(c) + 2 Ferricytochrome_b5(c) + palmitoleoyl-CoA(c)	EC:1.14.19.1	-0.484066	0.484066	1	1
H2O(c) + Cytidine(c) <=> NH3(c) + Uridine(c)	EC:3.5.4.5	0.471072	0.471072	-1	-1
ATP(c) + CMP(c) <=> ADP(c) + CDP(c)	EC:2.7.4.14	-0.471072	0.471072	1	1
ATP(c) + NH3(c) + Xanthosine-5P(c) -> PPi(c) + AMP(c) + GMP(c)	EC:6.3.4.1	-0.468767	0.468767	-1	-1
Carbonate(s) <=> H2O(s) + CO2(s)	EC:4.2.1.1	0.463667	0.463667	1	-1
Carbonate(s) <=> HCO3-(s)	Spontaneous_reaction	-0.463667	0.463667	-1	1
Fumarate(c) + Malate(m) <=> Fumarate(m) + Malate(c)	TCDB:2.A.29.2.2	-0.455295	0.455295	1	1
Serine(s) + H+(PG)(c) + Na+(s) -> Serine(c) + H+(PG)(s) + Na+(c)	TCDB:2.A.18.6.8	-0.448888	0.448888	1	1
NADPH(c) + Dihydrobiopterin(c) <=> NADP+(c) + Tetrahydrobiopterin(c)	EC:1.5.1.34	0.439358	0.439358	-1	-1
ATP(c) + Cytidine(c) -> ADP(c) + CMP(c)	EC:2.7.1.48	-0.438095	0.438095	1	1
H+(PG)(m) + Citrulline(c) <=> H+(PG)(c) + Citrulline(m)	TCDB:2.A.29.19.1	0.435432	0.435432	-1	-1
H2O(c) + AMP(c) -> Pi(c) + Adenosine(c)	EC:3.1.3.5	-0.431841	0.431841	-1	-1
Ubiquinone(m) + Decanoyl-CoA(m) -> Ubiquinol(m) + (2E)-Decenoyl-CoA(m)	EC:1.3.3.6	0.426147	0.426147	1	1
NADP+(m) + Decanoyl-CoA(m) <=> NADPH(m) + (2E)-Decenoyl-CoA(m)	EC:1.3.1.38	-0.426147	0.426147	-1	-1
AKG(c) + H+(PG)(m) + cis-Aconitate(m) <=> AKG(m) + H+(PG)(c) + cis-Aconitate(c)	TCDB:2.A.29.7.2	0.424221	0.424221	1	-1
H2O(c) + Dihydroceramide-pool(c) <=> Sphinganine(c) + Fatty-acid-VLDL-SM-pool(c)	EC:3.5.1.23	0.418032	0.418032	-1	-1
Glutamine(c) + Histidine(s) -> Glutamine(s) + Histidine(c)	TCDB:2.A.3.8.15	0.417711	0.417711	-1	-1
Glutamine(s) + Histidine(c) + Na+(s) -> Glutamine(c) + Histidine(s) + Na+(c)	Utilized_transport	0.417711	0.417711	1	0
NADP+(c) + Hexadecanal(c) <=> NADPH(c) + Hexadecenal(c)	EC:1.3.1.27	0.417711	0.417711	1	1
Sphinganine-1P(c) <=> Ethanolamine-P(c) + Hexadecanal(c)	EC:4.1.2.27	0.417711	0.417711	1	1
Sphingosine(c) + Acyl-CoA-VLDL-SM-pool(c) <=> CoA(c) + Ceramide-pool(c)	EC:2.3.1.24	0.417711	0.417711	1	1
ATP(c) + Sphingosine(c) -> ADP(c) + Sphingosine-1P(c)	EC:2.7.1.91	-0.417711	0.417711	-1	-1
H2O(c) + Sphinganine-1P(c) -> Pi(c) + Sphinganine(c)	EC:3.1.3.4	-0.417711	0.417711	-1	-1
NADPH(c) + O2(c) + Dihydroceramide-pool(c) <=> 2 H2O(c) + NADP+(c) + Ceramide-pool(c)	EC:1.14.-.-	-0.417711	0.417711	1	1
Sphingosine-1P(c) -> Ethanolamine-P(c) + Hexadecenal(c)	EC:4.1.2.27	-0.417711	0.417711	-1	-1
AKG(s) + Na+(s) -> AKG(c) + Na+(c)	TCDB:2.A.29.2.4_TCDB:2.A.29.16.1	0.414369	0.414369	1	1
Glutamine(c) + Na+(c) <=> Glutamine(s) + Na+(s)	TCDB:2.A.18.6.5	-0.414369	0.414369	1	1
NADH(c) <=> NAD+(c) + NADH-redox-potential(c)	Virtual_reaction/potential_definition	-0.414369	0.414369	1	1
H2O(c) + ADP(c) -> Pi(c) + AMP(c)	EC:3.6.1.5	0.411505	0.411505	-1	-1
Tryptophan(c) + Isoleucine(s) + Na+(s) -> Tryptophan(s) + Isoleucine(c) + Na+(c)	Utilized_transport	0.408881	0.408881	0	-1
Histidine(c) + Isoleucine(s) + Na+(s) -> Histidine(s) + Isoleucine(c) + Na+(c)	Utilized_transport	-0.408881	0.408881	-1	-1
H2O(c) + Guanosine(c) <=> NH3(c) + Xanthosine(c)	EC:3.5.4.15	0.402256	0.402256	1	1
Pi(c) + Xanthosine(c) <=> Xanthine(c) + Ribose-1P(c)	EC:2.4.2.1	0.402256	0.402256	1	1
Adenylosuccinate(c) -> AMP(c) + Fumarate(c)	EC:4.3.2.2	0.401238	0.401238	-1	-1
GTP(c) + Aspartate(c) + IMP(c) -> Pi(c) + GDP(c) + Adenylosuccinate(c)	EC:6.3.4.4	0.401238	0.401238	-1	-1
Lysine(s) + Arginine(c) <=> Lysine(c) + Arginine(s)	Utilized_transport	0.382623	0.382623	0	-1
Lysine(s) + Citrulline(c) <=> Lysine(c) + Citrulline(s)	Utilized_transport	0.375335	0.375335	-1	-1
AKG(c) + Citrate(m) <=> AKG(m) + Citrate(c)	TCDB:2.A.29.7.2	-0.372356	0.372356	-1	-1
H2O(s) + Cys-Gly(s) <=> Glycine(s) + Cysteine(s)	EC:3.4.11.2	0.369581	0.369581	1	1
H2O(s) + GSH(s) <=> Glutamate(s) + Cys-Gly(s)	EC:3.4.11.4	0.369581	0.369581	-1	-1
Malonyl-CoA(c) -> CO2(c) + Acetyl-CoA(c)	EC:4.1.1.9	-0.366858	0.366858	-1	-1
H+(PG)(c) + Proline(c) -> H+(PG)(m) + Proline(m)	Transport_reaction	0.364066	0.364066	1	-1
Succinate(c) + H+(PG)(m) + cis-Aconitate(m) <=> Succinate(m) + H+(PG)(c) + cis-Aconitate(c)	TCDB:2.A.29.7.2	0.35466	0.35466	1	0
Malate(c) + cis-Aconitate(m) <=> Malate(m) + cis-Aconitate(c)	TCDB:2.A.29.7.2	-0.35466	0.35466	-1	0
Pi(c) + PPi(c) + SAM(c) <=> H2O(c) + ATP(c) + Methionine(c)	EC:2.5.1.6	0.34746	0.34746	-1	-1
H2O(c) + SAH(c) <=> Homocysteine(c) + Adenosine(c)	EC:3.3.1.1	-0.34746	0.34746	1	1
Methionine(c) + Cysteine(s) + Na+(s) -> Methionine(s) + Cysteine(c) + Na+(c)	Utilized_transport	0.343131	0.343131	1	1
Lysine(s) + Leucine(c) -> Lysine(c) + Leucine(s)	TCDB:2.A.3.8.15	0.3305	0.3305	1	-1
AKG(c) + Malate(m) <=> AKG(m) + Malate(c)	TCDB:2.A.29.2.2	-0.322991	0.322991	-1	-1
Pi(m) + Oxalate(c) <=> Pi(c) + Oxalate(m)	TCDB:2.A.29.2.7	0.320143	0.320143	0	-1
H+(PG)(m) + Oxalate(c) + cis-Aconitate(m) <=> H+(PG)(c) + Oxalate(m) + cis-Aconitate(c)	TCDB:2.A.29.7.2	-0.320143	0.320143	0	1
Acetate(c) + Na+(c) <=> Acetate(s) + Na+(s)	Active_transport	-0.319949	0.319949	-1	-1
Acetate(s) + L-Lactate(c) <=> Acetate(c) + L-Lactate(s)	TCDB:2.A.1.13.1	-0.319949	0.319949	-1	0
Glycine(s) + H+(PG)(s) -> Glycine(c) + H+(PG)(c)	TCDB:2.A.18.8.1	-0.319949	0.319949	-1	0
Phenylalanine(c) + Leucine(s) + Na+(s) -> Phenylalanine(s) + Leucine(c) + Na+(c)	Utilized_transport	0.318513	0.318513	-1	-1
H2O(c) + NAD+(c) + Xanthine(c) <=> NADH(c) + Urate(c)	EC:1.17.1.4	0.318475	0.318475	1	1
Alanine(s) <=> Alanine(c)	Utilized_transport	0.312047	0.312047	1	1
Leucine(c) + Histidine(s) -> Leucine(s) + Histidine(c)	TCDB:2.A.3.8.15	0.311061	0.311061	1	0
Proline(c) + Valine(s) + Na+(s) -> Proline(s) + Valine(c) + Na+(c)	Utilized_transport	0.304094	0.304094	0	-1
H2O(c) + ATP(c) + Glutamine(c) + Xanthosine-5P(c) -> PPi(c) + AMP(c) + Glutamate(c) + GMP(c)	EC:6.3.5.2	0.302722	0.302722	-1	-1
Glutamine(c) + H+(PG)(c) -> Glutamine(m) + H+(PG)(m)	Facilitated_diffusion	0.298365	0.298365	1	1
Tryptophan(c) + Na+(c) <=> Tryptophan(s) + Na+(s)	Facilitated_diffusion	-0.296109	0.296109	-1	1
H+(PG)(s) + L-Lactate(s) <=> H+(PG)(c) + L-Lactate(c)	TCDB:2.A.1.13.1	-0.288454	0.288454	1	1
NADP+(m) + Pi(m) + L-Glutamate_5-semialdehyde(m) <=> NADPH(m) + Glutamyl-5P(m)	EC:1.2.1.41	0.283253	0.283253	0	-1
ATP(m) + Glutamate(m) -> ADP(m) + Glutamyl-5P(m)	EC:2.7.2.11	-0.283253	0.283253	0	1
Threonine(c) + Isoleucine(s) + Na+(s) -> Threonine(s) + Isoleucine(c) + Na+(c)	Utilized_transport	0.279848	0.279848	1	-1
Phenylalanine(s) + Leucine(c) + Na+(s) -> Phenylalanine(c) + Leucine(s) + Na+(c)	Utilized_transport	0.279353	0.279353	1	1
Valine(c) + Citrulline(s) -> Valine(s) + Citrulline(c)	TCDB:2.A.3.8.15	0.278474	0.278474	1	0
NAD+(m) + 5,10-Methylene-THF(m) <=> NADH(m) + 5,10-Methenyl-THF(m)	EC:1.5.1.15	0.276139	0.276139	0	-1
Palmitate(s) -> Palmitate(c)	TCDB:4.C.1.1.5_TCDB:4.C.1.1.8	0.272975	0.272975	1	1
Argininosuccinate(c) <=> Arginine(c) + Fumarate(c)	EC:4.3.2.1	0.264145	0.264145	1	1
ATP(c) + Aspartate(c) + Citrulline(c) <=> PPi(c) + AMP(c) + Argininosuccinate(c)	EC:6.3.4.5	0.264145	0.264145	1	1
H2O(m) + 2 ATP(m) + CO2(m) + NH3(m) <=> 2 ADP(m) + Pi(m) + Carbamoyl-P(m)	EC:6.3.4.16	0.264145	0.264145	1	1
Ornithine(m) + Carbamoyl-P(m) <=> Pi(m) + Citrulline(m)	EC:2.1.3.3	0.264145	0.264145	1	1
Arginine(c) + Valine(s) + Na+(s) -> Arginine(s) + Valine(c) + Na+(c)	Utilized_transport	0.260652	0.260652	0	-1
Glycine(s) + Na+(s) -> Glycine(c) + Na+(c)	TCDB:2.A.18.6.7	0.260652	0.260652	1	1
Ornithine(c) + Isoleucine(s) + Na+(s) -> Ornithine(s) + Isoleucine(c) + Na+(c)	Utilized_transport	0.260652	0.260652	0	-1
Pi(s) + Na+(s) -> Pi(c) + Na+(c)	TCDB:2.A.1.14.6	0.260652	0.260652	0	-1
Alanine(c) + Na+(c) <=> Alanine(s) + Na+(s)	TCDB:2.A.18.6.7	-0.260652	0.260652	0	1
Glycine(s) <=> Glycine(c)	Utilized_transport	-0.260652	0.260652	1	1
Methionine(c) + Na+(c) <=> Methionine(s) + Na+(s)	TCDB:2.A.18.6.5	-0.260652	0.260652	0	1
Ornithine(s) + Isoleucine(c) -> Ornithine(c) + Isoleucine(s)	TCDB:2.A.3.8.15	0.255487	0.255487	1	1
NADP+(m) + 5,10-Methylene-THF(m) <=> NADPH(m) + 5,10-Methenyl-THF(m)	EC:1.5.1.5	0.250968	0.250968	0	-1
Malonyl-CoA(c) + ACP(c) <=> CoA(c) + Malonyl-ACP(c)	EC:2.3.1.85	-0.250047	0.250047	1	1
AKG(c) + Succinate(m) <=> AKG(m) + Succinate(c)	TCDB:2.A.29.2.2	-0.235297	0.235297	-1	-1
Histidine(s) + Threonine(c) -> Histidine(c) + Threonine(s)	TCDB:2.A.3.8.15	-0.234962	0.234962	-1	0
H+(PG)(m) + Malate(c) + Citrate(m) <=> H+(PG)(c) + Malate(m) + Citrate(c)	TCDB:2.A.29.7.2	-0.215673	0.215673	1	1
Threonine(c) + Na+(c) <=> Threonine(s) + Na+(s)	TCDB:2.A.18.6.7	-0.213182	0.213182	1	1
Alanine(c) + Glutamine(s) + Na+(s) -> Alanine(s) + Glutamine(c) + Na+(c)	Utilized_transport	-0.207185	0.207185	-1	-1
Leucine(c) + Isoleucine(s) + Na+(s) -> Leucine(s) + Isoleucine(c) + Na+(c)	Utilized_transport	0.204812	0.204812	-1	-1
H2O(c) + AMP(c) <=> NH3(c) + IMP(c)	EC:3.5.4.6	-0.204414	0.204414	-1	-1
Glycine(c) + Leucine(s) + Na+(s) -> Glycine(s) + Leucine(c) + Na+(c)	Utilized_transport	-0.204412	0.204412	-1	0
Serine(c) + Threonine(s) + Na+(s) -> Serine(s) + Threonine(c) + Na+(c)	Utilized_transport	-0.204412	0.204412	-1	0
Uridine(s) <=> Uridine(c)	TCDB:2.A.57.1.4	0.195118	0.195118	1	1
Uridine(s) + 2 Na+(s) -> Uridine(c) + 2 Na+(c)	TCDB:2.A.41.2.6	-0.195118	0.195118	0	1
ATP(c) + CoA(c) + Palmitate(c) -> PPi(c) + AMP(c) + Palmitoyl-CoA(c)	EC:6.2.1.3	-0.189165	0.189165	1	1
NADP+(m) + Octanoyl-CoA(m) <=> NADPH(m) + (2E)-Octenoyl-CoA(m)	EC:1.3.1.38	0.188696	0.188696	1	0
Ubiquinone(m) + Octanoyl-CoA(m) -> Ubiquinol(m) + (2E)-Octenoyl-CoA(m)	EC:1.3.3.6	-0.188696	0.188696	-1	0
Lysine(s) + Isoleucine(c) -> Lysine(c) + Isoleucine(s)	TCDB:2.A.3.8.15	0.188389	0.188389	1	1
Lysine(c) + Leucine(s) + Na+(s) -> Lysine(s) + Leucine(c) + Na+(c)	Utilized_transport	0.181614	0.181614	0	-1
Lysine(c) + Tryptophan(s) + Na+(s) -> Lysine(s) + Tryptophan(c) + Na+(c)	Utilized_transport	0.176968	0.176968	1	-1
Citrate(s) + Na+(s) -> Citrate(c) + Na+(c)	TCDB:2.A.47.1.9_TCDB:2.A.29.7.2	-0.173768	0.173768	1	1
AKG(m) + Aspartate(m) <=> Glutamate(m) + OAA(m)	EC:2.6.1.1	0.173211	0.173211	-1	-1
Glutamate(c) + Aspartate(m) + H+(PG)(c) -> Glutamate(m) + Aspartate(c) + H+(PG)(m)	TCDB:2.A.29.14.2	-0.173211	0.173211	1	1
HCO3-(c) <=> HCO3-(m)	Free_diffusion	0.170446	0.170446	-1	-1
Proline(s) + Isoleucine(c) <=> Proline(c) + Isoleucine(s)	TCDB:2.A.3.8.1	0.168583	0.168583	1	0
H2O(c) + NAD+(c) + IMP(c) -> NADH(c) + Xanthosine-5P(c)	EC:1.1.1.205	-0.166045	0.166045	-1	-1
H2O(c) + ATP(c) + Oleate(c) -> ADP(c) + Pi(c) + Oleate(s)	TCDB:3.A.1.211.1	-0.163714	0.163714	-1	0
Methionine(s) <=> Methionine(c)	TCDB:2.A.1.19.3	-0.162483	0.162483	1	1
H2O(c) + Cys-Gly(c) <=> Glycine(c) + Cysteine(c)	EC:3.4.11.2	0.161518	0.161518	1	-1
H2O(c) + GSH(c) <=> Glutamate(c) + Cys-Gly(c)	EC:3.4.11.4	0.161518	0.161518	1	-1
Citrate(m) <=> Isocitrate(m)	EC:4.2.1.3	0.158559	0.158559	-1	-1
Serine(s) + H+(PG)(s) -> Serine(c) + H+(PG)(c)	TCDB:2.A.18.8.1	0.157593	0.157593	-1	-1
ATP(c) + CoA(c) + Acetoacetate(c) -> PPi(c) + AMP(c) + Acetoacetyl-CoA(c)	EC:6.2.1.16	0.156036	0.156036	1	1
2 Acetyl-CoA(c) <=> CoA(c) + Acetoacetyl-CoA(c)	EC:2.3.1.9	-0.156036	0.156036	-1	-1
ATP(c) + dCMP(c) <=> ADP(c) + dCDP(c)	EC:2.7.4.14	0.155097	0.155097	-1	-1
H2O(c) + Sulfite(c) + 2 Ferricytochrome_C(m) -> Sulfate(c) + 2 Ferrocytochrome_C(m)	EC:1.8.2.1	0.154919	0.154919	1	1
AKG(c) + Cysteine(c) -> Glutamate(c) + Mercaptopyruvate(c)	EC:2.6.1.3	-0.154919	0.154919	1	1
H2O(c) + H2S2O3(c) -> Sulfate(c) + H2S(c)	Uncategorized_reaction	-0.154919	0.154919	1	1
Sulfite(c) + Mercaptopyruvate(c) -> Pyruvate(c) + H2S2O3(c)	EC:2.8.1.2	-0.154919	0.154919	1	1
NADP+(m) + Myristoyl-CoA(m) <=> NADPH(m) + (2E)-Tetradecenoyl-CoA(m)	EC:1.3.1.38	0.154305	0.154305	1	1
Ubiquinone(m) + Myristoyl-CoA(m) -> Ubiquinol(m) + (2E)-Tetradecenoyl-CoA(m)	EC:1.3.3.6	-0.154305	0.154305	-1	-1
Malate(c) + Isocitrate(m) <=> Malate(m) + Isocitrate(c)	TCDB:2.A.29.7.2	0.150496	0.150496	-1	-1
Adenosine(c) + Inosine(s) <=> Adenosine(s) + Inosine(c)	Facilitated_diffusion	0.149905	0.149905	-1	-1
ADP(m) + dUDP(c) -> ADP(c) + dUDP(m)	TCDB:2.A.29.16.1	-0.149434	0.149434	-1	-1
ATP(c) + UMP(c) <=> ADP(c) + UDP(c)	EC:2.7.4.4	-0.149434	0.149434	1	1
Acetyl-CoA(m) + L-Carnitine(m) <=> CoA(m) + O-Acetylcarnitine(m)	EC:2.3.1.7	0.142421	0.142421	1	1
Acetyl-CoA(c) + L-Carnitine(c) <=> CoA(c) + O-Acetylcarnitine(c)	EC:2.3.1.7	-0.142421	0.142421	-1	-1
L-Carnitine(m) + O-Acetylcarnitine(c) -> L-Carnitine(c) + O-Acetylcarnitine(m)	TCDB:2.A.29.8.3	-0.142421	0.142421	-1	-1
Arginine(s) + Histidine(c) <=> Arginine(c) + Histidine(s)	Utilized_transport	0.13868	0.13868	1	1
AKG(c) + 3-Phosphoserine(c) <=> Glutamate(c) + 3-Phosphonooxypyruvate(c)	EC:2.6.1.52	0.136521	0.136521	0	-1
H2O(c) + 3-Phosphoserine(c) -> Pi(c) + Serine(c)	EC:3.1.3.3	-0.136521	0.136521	0	1
NAD+(c) + 3PG(c) -> NADH(c) + 3-Phosphonooxypyruvate(c)	EC:1.1.1.95	-0.136521	0.136521	0	1
H2O(m) + AMP(m) -> Pi(m) + Adenosine(m)	EC:3.1.3.5	0.134275	0.134275	-1	-1
Adenosine(c) <=> Adenosine(m)	TCDB:2.A.57.1.1	-0.134275	0.134275	1	1
Alanine(s) + H+(PG)(s) -> Alanine(c) + H+(PG)(c)	TCDB:2.A.18.8.1	0.134224	0.134224	1	1
Phenylalanine(c) + Tyrosine(s) + Na+(s) -> Phenylalanine(s) + Tyrosine(c) + Na+(c)	Utilized_transport	0.130326	0.130326	1	1
Phenylalanine(s) + Tyrosine(c) + Na+(s) -> Phenylalanine(c) + Tyrosine(s) + Na+(c)	Utilized_transport	0.130326	0.130326	-1	-1
Lysine(s) + Tryptophan(c) -> Lysine(c) + Tryptophan(s)	TCDB:2.A.3.8.15	0.130166	0.130166	-1	-1
ATP(c) + CoA(c) + Oleate(c) -> PPi(c) + AMP(c) + Oleoyl-CoA(c)	EC:6.2.1.3	0.123551	0.123551	-1	-1
ATP(c) + Choline(c) -> ADP(c) + Phosphocholine(c)	EC:2.7.1.32	0.11582	0.11582	1	1
SAM(c) + Ethanolamine-P(c) <=> SAH(c) + N-Methylethanolamine-P(c)	EC:2.1.1.103	-0.11582	0.11582	-1	-1
SAM(c) + N-Methylethanolamine-P(c) <=> SAH(c) + Phosphodimethylethanolamine(c)	EC:2.1.1.103	-0.11582	0.11582	-1	-1
SAM(c) + Phosphodimethylethanolamine(c) <=> SAH(c) + Phosphocholine(c)	EC:2.1.1.103	-0.11582	0.11582	-1	-1
Glycine(c) + Isoleucine(s) + Na+(s) -> Glycine(s) + Isoleucine(c) + Na+(c)	Utilized_transport	-0.115537	0.115537	-1	0
Leucine(c) + Na+(c) <=> Leucine(s) + Na+(s)	Facilitated_diffusion	0.108374	0.108374	1	1
Asparagine(s) <=> Asparagine(c)	Utilized_transport	0.105757	0.105757	1	1
2 H2O(c) + NAD+(c) + Oleoyl-CoA(c) <=> NADH(c) + O2(c) + Stearoyl-CoA(c)	EC:1.14.19.1	0.101598	0.101598	-1	-1
H2O(c) + (S)-Dihydroorotate(c) <=> N-Carbamoyl-L-aspartate(c)	EC:3.5.2.3	0.100888	0.100888	1	1
PPi(c) + Orotidine-5P(c) <=> PRPP(c) + Orotate(c)	EC:2.4.2.10	0.100888	0.100888	-1	-1
(S)-Dihydroorotate(c) + Ubiquinone(m) -> Orotate(c) + Ubiquinol(m)	EC:1.3.1.14	-0.100888	0.100888	-1	-1
Aspartate(c) + Carbamoyl-P(c) -> Pi(c) + N-Carbamoyl-L-aspartate(c)	EC:2.1.3.2	-0.100888	0.100888	-1	-1
H2O(c) + 2 ATP(c) + Glutamine(c) + HCO3-(c) -> 2 ADP(c) + Pi(c) + Glutamate(c) + Carbamoyl-P(c)	EC:6.3.5.5	-0.100888	0.100888	-1	-1
H2O(c) + 3-Ureidopropionate(c) -> CO2(c) + NH3(c) + beta-Alanine(c)	EC:3.5.1.6	-0.100888	0.100888	-1	-1
H2O(c) + 5,6-Dihydrouracil(c) -> 3-Ureidopropionate(c)	EC:3.5.2.2	-0.100888	0.100888	-1	-1
Orotidine-5P(c) <=> CO2(c) + UMP(c)	EC:4.1.1.23	-0.100888	0.100888	1	1
Inosine(s) + 2 Na+(s) -> Inosine(c) + 2 Na+(c)	TCDB:2.A.41.2.6	0.100722	0.100722	0	-1
Histidine(s) + Citrulline(c) <=> Histidine(c) + Citrulline(s)	Utilized_transport	-0.0968605	0.0968605	-1	-1
Lysine(s) + Asparagine(c) -> Lysine(c) + Asparagine(s)	TCDB:2.A.3.8.15	0.0949955	0.0949955	-1	-1
Oleate(s) -> Oleate(c)	TCDB:4.C.1.1.5_TCDB:4.C.1.1.8	-0.0931718	0.0931718	1	1
Alanine(c) + Lysine(s) -> Alanine(s) + Lysine(c)	TCDB:2.A.3.8.15	0.0924116	0.0924116	-1	-1
H2O(c) + NAD+(c) + 2-Methyl-3-oxopropanoate(c) <=> NADH(c) + Methylmalonate(c)	EC:1.2.1.3	0.0922997	0.0922997	0	-1
H2O2(c) + Methylmalonate(c) <=> H2O(c) + O2(c) + 2-Methyl-3-oxopropanoate(c)	EC:1.2.3.1	0.0922997	0.0922997	0	-1
Alanine(c) + Isoleucine(s) + Na+(s) -> Alanine(s) + Isoleucine(c) + Na+(c)	Utilized_transport	0.0902256	0.0902256	0	-1
Valine(s) + Threonine(c) + Na+(s) -> Valine(c) + Threonine(s) + Na+(c)	Utilized_transport	0.0895095	0.0895095	1	0
Valine(c) + Threonine(s) + Na+(s) -> Valine(s) + Threonine(c) + Na+(c)	Utilized_transport	-0.0895095	0.0895095	-1	0
Serine(s) <=> Serine(c)	Utilized_transport	0.0868839	0.0868839	1	1
Alanine(s) + Leucine(c) + Na+(s) -> Alanine(c) + Leucine(s) + Na+(c)	Utilized_transport	0.0854409	0.0854409	1	0
Proline(s) <=> Proline(c)	Utilized_transport	0.0842915	0.0842915	1	0
ATP(c) + Sedoheptulose-7P(c) <=> ADP(c) + Sedoheptulose-1,7PP(c)	EC:2.7.1.11	0.0840448	0.0840448	1	1
Sedoheptulose-1,7PP(c) <=> DHAP(c) + Erythrose-4P(c)	EC:4.1.2.13	0.0840448	0.0840448	1	1
Carbonate(c) <=> H2O(c) + CO2(c)	EC:4.2.1.1	0.0836793	0.0836793	1	1
Carbonate(c) <=> HCO3-(c)	Spontaneous_reaction	-0.0836793	0.0836793	-1	-1
Lysine(c) + Isoleucine(s) + Na+(s) -> Lysine(s) + Isoleucine(c) + Na+(c)	Utilized_transport	0.0790382	0.0790382	0	-1
Glutamine(c) + Threonine(s) + Na+(s) -> Glutamine(s) + Threonine(c) + Na+(c)	Utilized_transport	-0.0785297	0.0785297	-1	-1
Glutamine(s) + Threonine(c) + Na+(s) -> Glutamine(c) + Threonine(s) + Na+(c)	Utilized_transport	-0.0785297	0.0785297	0	1
Phenylalanine(c) + Histidine(s) -> Phenylalanine(s) + Histidine(c)	TCDB:2.A.3.8.15	-0.0761239	0.0761239	-1	-1
Tryptophan(s) + Threonine(c) + Na+(s) -> Tryptophan(c) + Threonine(s) + Na+(c)	Utilized_transport	0.0760159	0.0760159	1	0
Tryptophan(s) + Phenylalanine(c) + Na+(s) -> Tryptophan(c) + Phenylalanine(s) + Na+(c)	Utilized_transport	-0.0753121	0.0753121	0	1
Glycine(s) + Methionine(c) + Na+(s) -> Glycine(c) + Methionine(s) + Na+(c)	Utilized_transport	0.0710868	0.0710868	0	-1
Stearate(s) -> Stearate(c)	TCDB:4.C.1.1.5_TCDB:4.C.1.1.8	-0.0705417	0.0705417	1	1
Tryptophan(c) + Valine(s) + Na+(s) -> Tryptophan(s) + Valine(c) + Na+(c)	Utilized_transport	-0.0703161	0.0703161	-1	0
Ornithine(m) + H+(PG)(m) + Histidine(c) <=> Ornithine(c) + H+(PG)(c) + Histidine(m)	TCDB:2.A.29.19.1	0.0696185	0.0696185	1	0
H+(PG)(c) + Histidine(c) -> H+(PG)(m) + Histidine(m)	Transport_reaction	-0.0696185	0.0696185	-1	0
Isoleucine(c) + Na+(c) <=> Isoleucine(s) + Na+(s)	TCDB:2.A.1.44.1	0.0686745	0.0686745	1	1
Pi(m) + Succinate(c) <=> Pi(c) + Succinate(m)	TCDB:2.A.29.2.2	0.0634496	0.0634496	1	1
Ornithine(s) + Histidine(c) <=> Ornithine(c) + Histidine(s)	Utilized_transport	0.0591251	0.0591251	1	1
Tryptophan(s) + Phenylalanine(c) <=> Tryptophan(c) + Phenylalanine(s)	TCDB:2.A.3.8.1	0.0577829	0.0577829	1	0
AKG(c) + H+(PG)(m) + Citrate(m) <=> AKG(m) + H+(PG)(c) + Citrate(c)	TCDB:2.A.29.7.2	0.0575418	0.0575418	1	0
GTP(c) + Mannose-1P(c) <=> PPi(c) + GDP-mannose(c)	EC:2.7.7.13	0.0574425	0.0574425	1	1
GDP(c) + Mannose-1P(c) <=> Pi(c) + GDP-mannose(c)	EC:2.7.7.22	-0.0574425	0.0574425	1	1
NAD+(c) + L-Lactate(c) <=> NADH(c) + Pyruvate(c)	EC:1.1.1.27	0.0571356	0.0571356	-1	-1
Phenylalanine(c) + Na+(c) <=> Phenylalanine(s) + Na+(s)	Facilitated_diffusion	0.0557833	0.0557833	1	0
Histidine(s) + Proline(c) -> Histidine(c) + Proline(s)	TCDB:2.A.3.8.15	-0.0553252	0.0553252	-1	-1
Glycerol(c) <=> Glycerol(m)	Facilitated_diffusion	-0.0543294	0.0543294	0	1
Alanine(c) + Leucine(s) + Na+(s) -> Alanine(s) + Leucine(c) + Na+(c)	Utilized_transport	0.0539084	0.0539084	0	-1
ATP(c) + Uridine(c) <=> ADP(c) + UMP(c)	EC:2.7.1.48	-0.048546	0.048546	1	1
H+(PG)(c) + Na+(s) -> H+(PG)(s) + Na+(c)	TCDB:2.A.36.1.1	0.0454184	0.0454184	0	-1
Proline(s) + Valine(c) + Na+(s) -> Proline(c) + Valine(s) + Na+(c)	Utilized_transport	-0.0434419	0.0434419	0	1
HCO3-(s) + Na+(s) -> HCO3-(c) + Na+(c)	TCDB:2.A.31.2.1	-0.0411259	0.0411259	1	1
Proline(s) + Valine(c) <=> Proline(c) + Valine(s)	TCDB:2.A.3.8.1	0.039336	0.039336	1	0
Ornithine(s) <=> Ornithine(c)	TCDB:2.A.3.3.2	-0.039056	0.039056	0	1
H2O(m) + Acetyl-CoA(m) -> CoA(m) + Acetate(m)	EC:3.1.2.1	-0.0386549	0.0386549	1	1
Glutamine(s) <=> Glutamine(c)	Utilized_transport	-0.0372359	0.0372359	1	1
H2O(c) + ATP(c) + Glutamine(c) + UTP(c) -> ADP(c) + Pi(c) + Glutamate(c) + CTP(c)	EC:6.3.4.2	-0.0372359	0.0372359	-1	-1
Phenylalanine(c) + Threonine(s) + Na+(s) -> Phenylalanine(s) + Threonine(c) + Na+(c)	Utilized_transport	-0.0361339	0.0361339	-1	-1
H+(PG)(m) + Malate(c) + cis-Aconitate(m) <=> H+(PG)(c) + Malate(m) + cis-Aconitate(c)	TCDB:2.A.29.7.2	-0.0343324	0.0343324	0	1
Tryptophan(s) + Leucine(c) + Na+(s) -> Tryptophan(c) + Leucine(s) + Na+(c)	Utilized_transport	0.0336796	0.0336796	0	-1
H2O(c) + CMP(c) -> Pi(c) + Cytidine(c)	EC:3.1.3.5	0.0329772	0.0329772	-1	-1
ATP(c) + CoA(c) + Stearate(c) -> PPi(c) + AMP(c) + Stearoyl-CoA(c)	EC:6.2.1.3	-0.032169	0.032169	1	1
NADP+(c) + (R)-3-Hydroxybutanoyl-ACP(c) <=> NADPH(c) + Acetoacetyl-ACP(c)	EC:2.3.1.85	0.0312843	0.0312843	1	1
NADP+(c) + (R)-3-Hydroxydecanoyl-ACP(c) <=> NADPH(c) + 3-Oxodecanoyl-ACP(c)	EC:2.3.1.85	0.0312843	0.0312843	1	1
NADP+(c) + (R)-3-Hydroxyoctanoyl-ACP(c) <=> NADPH(c) + 3-Oxooctanoyl-ACP(c)	EC:2.3.1.85	0.0312843	0.0312843	1	1
NADP+(c) + (R)-3-Hydroxypalmitoyl-ACP(c) <=> NADPH(c) + 3-Oxohexadecanoyl-ACP(c)	EC:2.3.1.85	0.0312843	0.0312843	1	1
NADP+(c) + Butyryl-ACP(c) <=> NADPH(c) + But-2-enoyl-ACP(c)	EC:2.1.3.85	0.0312843	0.0312843	1	1
NADP+(c) + D-3-Hydroxydodecanoyl-ACP(c) <=> NADPH(c) + 3-Oxododecanoyl-ACP(c)	EC:2.3.1.85	0.0312843	0.0312843	1	1
NADP+(c) + D-3-Hydroxyhexanoyl-ACP(c) <=> NADPH(c) + 3-Oxohexanoyl-ACP(c)	EC:2.3.1.85	0.0312843	0.0312843	1	1
NADP+(c) + Decanoyl-ACP(c) <=> NADPH(c) + (2E)-Decenoyl-ACP(c)	EC:2.3.1.85	0.0312843	0.0312843	1	1
NADP+(c) + Dodecanoyl-ACP(c) <=> NADPH(c) + (2E)-Dodecenoyl-ACP(c)	EC:2.3.1.85	0.0312843	0.0312843	1	1
NADP+(c) + Hexadecanoyl-ACP(c) <=> NADPH(c) + (2E)-Hexadecenoyl-ACP(c)	EC:2.3.1.85	0.0312843	0.0312843	1	1
NADP+(c) + Hexanoyl-ACP(c) <=> NADPH(c) + (2E)-Hexenoyl-ACP(c)	EC:2.3.1.85	0.0312843	0.0312843	1	1
NADP+(c) + HMA(c) <=> NADPH(c) + 3-Oxotetradecanoyl-ACP(c)	EC:2.3.1.85	0.0312843	0.0312843	1	1
NADP+(c) + Octanoyl-ACP(c) <=> NADPH(c) + (2E)-Octenoyl-ACP(c)	EC:2.3.1.85	0.0312843	0.0312843	1	1
NADP+(c) + Tetradecanoyl-ACP(c) <=> NADPH(c) + (2E)-Tetradecenoyl-ACP(c)	EC:2.3.1.85	0.0312843	0.0312843	1	1
(R)-3-Hydroxybutanoyl-ACP(c) <=> H2O(c) + But-2-enoyl-ACP(c)	EC:2.3.1.85	-0.0312843	0.0312843	-1	-1
(R)-3-Hydroxydecanoyl-ACP(c) <=> H2O(c) + (2E)-Decenoyl-ACP(c)	EC:2.3.1.85	-0.0312843	0.0312843	-1	-1
(R)-3-Hydroxyoctanoyl-ACP(c) <=> H2O(c) + (2E)-Octenoyl-ACP(c)	EC:2.3.1.85	-0.0312843	0.0312843	-1	-1
(R)-3-Hydroxypalmitoyl-ACP(c) <=> H2O(c) + (2E)-Hexadecenoyl-ACP(c)	EC:2.3.1.85	-0.0312843	0.0312843	-1	-1
Acetyl-CoA(c) + ACP(c) <=> CoA(c) + Acetyl-ACP(c)	EC:2.3.1.85	-0.0312843	0.0312843	-1	-1
D-3-Hydroxydodecanoyl-ACP(c) <=> H2O(c) + (2E)-Dodecenoyl-ACP(c)	EC:2.3.1.85	-0.0312843	0.0312843	-1	-1
D-3-Hydroxyhexanoyl-ACP(c) <=> H2O(c) + (2E)-Hexenoyl-ACP(c)	EC:2.3.1.85	-0.0312843	0.0312843	-1	-1
HMA(c) <=> H2O(c) + (2E)-Tetradecenoyl-ACP(c)	EC:2.3.1.85	-0.0312843	0.0312843	-1	-1
Malonyl-ACP(c) + Acetyl-ACP(c) <=> CO2(c) + ACP(c) + Acetoacetyl-ACP(c)	EC:2.3.1.85	-0.0312843	0.0312843	-1	-1
Malonyl-ACP(c) + Butyryl-ACP(c) <=> CO2(c) + ACP(c) + 3-Oxohexanoyl-ACP(c)	EC:2.3.1.85	-0.0312843	0.0312843	-1	-1
Malonyl-ACP(c) + Decanoyl-ACP(c) <=> CO2(c) + ACP(c) + 3-Oxododecanoyl-ACP(c)	EC:2.3.1.85	-0.0312843	0.0312843	-1	-1
Malonyl-ACP(c) + Dodecanoyl-ACP(c) <=> CO2(c) + ACP(c) + 3-Oxotetradecanoyl-ACP(c)	EC:2.3.1.85	-0.0312843	0.0312843	-1	-1
Malonyl-ACP(c) + Hexanoyl-ACP(c) <=> CO2(c) + ACP(c) + 3-Oxooctanoyl-ACP(c)	EC:2.3.1.85	-0.0312843	0.0312843	-1	-1
Malonyl-ACP(c) + Octanoyl-ACP(c) <=> CO2(c) + ACP(c) + 3-Oxodecanoyl-ACP(c)	EC:2.3.1.85	-0.0312843	0.0312843	-1	-1
Malonyl-ACP(c) + Tetradecanoyl-ACP(c) <=> CO2(c) + ACP(c) + 3-Oxohexadecanoyl-ACP(c)	EC:2.3.1.85	-0.0312843	0.0312843	-1	-1
3-Hydroxystearoyl-ACP(c) <=> H2O(c) + (2E)-Octadecenoyl-ACP(c)	EC:2.3.1.85	-0.0310567	0.0310567	1	1
H2O(c) + Stearoyl-ACP(c) <=> ACP(c) + Stearate(c)	EC:2.3.1.85	-0.0310567	0.0310567	1	1
Malonyl-ACP(c) + Hexadecanoyl-ACP(c) <=> CO2(c) + ACP(c) + 3-Oxostearoyl-ACP(c)	EC:2.3.1.85	-0.0310567	0.0310567	1	1
NADPH(c) + (2E)-Octadecenoyl-ACP(c) <=> NADP+(c) + Stearoyl-ACP(c)	EC:2.3.1.85	-0.0310567	0.0310567	1	1
NADPH(c) + 3-Oxostearoyl-ACP(c) <=> NADP+(c) + 3-Hydroxystearoyl-ACP(c)	EC:2.3.1.85	-0.0310567	0.0310567	1	1
Phenylalanine(s) + Threonine(c) + Na+(s) -> Phenylalanine(c) + Threonine(s) + Na+(c)	Utilized_transport	0.0302934	0.0302934	1	0
NADP+(c) + Malate(c) <=> NADPH(c) + CO2(c) + Pyruvate(c)	EC:1.1.1.40	0.0275513	0.0275513	1	1
Tryptophan(c) + Histidine(s) -> Tryptophan(s) + Histidine(c)	TCDB:2.A.3.8.15	0.0193052	0.0193052	0	-1
CoA(c) + Triacylglycerol-VLDL-pool(c) <=> 1,2-Diacylglycerol-VLDL-TG-pool(c) + Acyl-CoA-VLDL-TG3-pool(c)	EC:2.3.1.20	0.0180714	0.0180714	-1	-1
H2O(c) + Triacylglycerol-VLDL-pool(c) -> 1,2-Diacylglycerol-VLDL-TG-pool(c) + Fatty-acid-VLDL-TG3-pool(c)	EC:3.1.1.3	-0.0180714	0.0180714	-1	-1
ATP(m) + CoA(m) + Acetate(m) -> PPi(m) + AMP(m) + Acetyl-CoA(m)	EC:6.2.1.1	0.0136378	0.0136378	-1	-1
Histidine(s) + Asparagine(c) -> Histidine(c) + Asparagine(s)	TCDB:2.A.3.8.15	0.0107618	0.0107618	-1	-1
Phenylalanine(s) + Leucine(c) <=> Phenylalanine(c) + Leucine(s)	TCDB:2.A.3.8.1	-0.0103314	0.0103314	-1	0
Tryptophan(s) + Leucine(c) <=> Tryptophan(c) + Leucine(s)	TCDB:2.A.3.8.1	-0.00790045	0.00790045	-1	0
ATP(c) + CoA(c) + Linoleate(c) -> PPi(c) + AMP(c) + Linoleoyl-CoA(c)	EC:6.2.1.3	0.0072395	0.0072395	1	1
Histidine(s) + Valine(c) -> Histidine(c) + Valine(s)	TCDB:2.A.3.8.15	0.00688535	0.00688535	-1	-1
ATP(c) + CoA(c) + Arachidonate(c) -> PPi(c) + AMP(c) + Arachidonyl-CoA(c)	EC:6.2.1.3	0.00643749	0.00643749	1	1
Lysine(s) + Histidine(c) <=> Lysine(c) + Histidine(s)	Utilized_transport	0.00516568	0.00516568	1	0
AKG(s) + 3 Na+(s) -> AKG(c) + 3 Na+(c)	TCDB:2.A.47.1.4	0.00235352	0.00235352	-1	-1
AKG(s) + L-Lactate(c) <=> AKG(c) + L-Lactate(s)	TCDB:2.A.1.13.1	-0.00235352	0.00235352	1	1
PPi(c) + GMP(c) <=> PRPP(c) + Guanine(c)	EC:2.4.2.8	0.00232967	0.00232967	1	1
Tryptophan(c) + Phenylalanine(s) + Na+(s) -> Tryptophan(s) + Phenylalanine(c) + Na+(c)	Utilized_transport	-0.00125082	0.00125082	0	1
Sphinganine(c) + Acyl-CoA-VLDL-SM-pool(c) <=> CoA(c) + Dihydroceramide-pool(c)	EC:2.3.1.24	0.000320874	0.000320874	-1	-1
H2O(c) + Hexadecanoyl-ACP(c) <=> ACP(c) + Palmitate(c)	EC:2.3.1.85	-0.000227663	0.000227663	-1	-1
6260 Palmitoyl-CoA(c) + 1490 Stearoyl-CoA(c) + 656 Oleoyl-CoA(c) + 270 Linoleoyl-CoA(c) + 147 Arachidonyl-CoA(c) <=> 8823 Acyl-CoA-VLDL-SM-pool(c)	Pool_reaction	4.73798e-05	4.73798e-05	1	1
147 Arachidonate(c) + 6260 Palmitate(c) + 656 Oleate(c) + 1490 Stearate(c) + 270 Linoleate(c) <=> 8823 Fatty-acid-VLDL-SM-pool(c)	Pool_reaction	-4.73798e-05	4.73798e-05	-1	-1
264 Arachidonate(c) + 849 Palmitate(c) + 4570 Oleate(c) + 584 Stearate(c) + 2780 Linoleate(c) <=> 9047 Fatty-acid-VLDL-TG3-pool(c)	Pool_reaction	1.9975e-06	1.9975e-06	1	1
849 Palmitoyl-CoA(c) + 584 Stearoyl-CoA(c) + 4570 Oleoyl-CoA(c) + 2780 Linoleoyl-CoA(c) + 264 Arachidonyl-CoA(c) -> 9047 Acyl-CoA-VLDL-TG3-pool(c)	Pool_reaction	-1.9975e-06	1.9975e-06	1	1
ATP(p) + ADP(c) <=> ATP(c) + ADP(p)	Transport_reaction	-6.69784e-13	6.69784e-13	-1	0
O2(r) <=> O2(c)	Free_diffusion	-2.97682e-13	2.97682e-13	-1	0
PPi(c) <=> PPi(p)	Facilitated_diffusion	-2.60472e-13	2.60472e-13	-1	0
CO2(r) <=> CO2(c)	Free_diffusion	2.60458e-13	2.60458e-13	1	1
Formaldehyde(p) <=> Formaldehyde(c)	0	1.16635e-14	1.16635e-14	1	-1
H2O(p) + O2(p) + Sarcosine(p) -> H2O2(p) + Glycine(p) + Formaldehyde(p)	0	1.16635e-14	1.16635e-14	1	-1
Sarcosine(p) <=> Sarcosine(c)	0	-1.16635e-14	1.16635e-14	-1	1
ATP(c) -> PPi(c) + cAMP(c)	EC:4.6.1.1	3.9968e-15	3.9968e-15	1	1
H2O(c) + cAMP(c) -> AMP(c)	EC:3.1.4.17	3.9968e-15	3.9968e-15	1	1
O2(c) + Stearoyl-CoA(c) + 2 Ferrocytochrome_b5(c) <=> 2 H2O(c) + Oleoyl-CoA(c) + 2 Ferricytochrome_b5(c)	EC:1.14.19.1	3.9968e-15	3.9968e-15	1	1
H2O(p) <=> H2O(c)	Free_diffusion	-3.27516e-15	3.27516e-15	-1	-1
H2O(c) + Inositol-1P(c) -> Pi(c) + Inositol(c)	EC:3.1.3.25	-2.4219e-15	2.4219e-15	-1	1
Glycolate(c) <=> Glycolate(m)	0	2.36676e-15	2.36676e-15	-1	-1
NADPH(m) + H+(PG)(m) + Glyoxylate(m) -> NADP+(m) + Glycolate(m)	0	-2.36676e-15	2.36676e-15	1	1
Pi(c) <=> Pi(r)	Facilitated_diffusion	2.22045e-15	2.22045e-15	-1	-1
ADP(m) + dADP(c) -> ADP(c) + dADP(m)	TCDB:2.A.29.16.1	-1.88738e-15	1.88738e-15	1	1
H2O(m) + dADP(m) + mitoOxidizedThioredoxin(m) -> ADP(m) + mitoThioredoxin(m)	EC:1.17.4.1	-1.88738e-15	1.88738e-15	1	1
NADP+(m) + mitoThioredoxin(m) -> NADPH(m) + mitoOxidizedThioredoxin(m)	EC:1.8.1.9	-1.88738e-15	1.88738e-15	1	1
ATP(c) + UDP(c) <=> ADP(c) + UTP(c)	EC:2.7.4.6	1.55431e-15	1.55431e-15	1	1
H2O(r) <=> H2O(c)	Free_diffusion	1.33227e-15	1.33227e-15	-1	-1
UTP(c) + Glucose-1P(c) -> PPi(c) + UDP-glucose(c)	EC:2.7.7.9	1.33227e-15	1.33227e-15	-1	-1
H2O(c) + Phosphatidate-VLDL-PC-pool(c) -> Pi(c) + 1,2-Diacylglycerol-VLDL-PC-pool(c)	EC:3.1.3.4	-1.13972e-15	1.13972e-15	0	1
H2O(c) + 1,2-Diacylglycerol-VLDL-PC-pool(c) -> Fatty-acid-VLDL-PC-pool(c) + 1-Acylglycerol-VLDL-PC-pool(c)	EC:3.1.1.3	-1.11022e-15	1.11022e-15	1	1
H2O(c) + ATP(c) + Glutamine(c) + Deamido-NAD(c) -> NAD+(c) + PPi(c) + AMP(c) + Glutamate(c)	EC:6.3.5.1	8.88178e-16	8.88178e-16	1	1
H2O(c) + 1,2-Diacylglycerol-VLDL-PI-pool(c) -> Fatty-acid-VLDL-PI-pool(c) + 1-Acylglycerol-VLDL-PI-pool(c)	EC:3.1.1.3	-8.88178e-16	8.88178e-16	1	1
H2O(c) + Deamido-NAD(c) <=> AMP(c) + Nicotinate_ribonucleotide(c)	EC:3.6.1.9	-8.88178e-16	8.88178e-16	-1	-1
H2O(c) + 1-Acylglycerol-VLDL-PS-pool(c) -> Glycerol(c) + Fatty-acid-VLDL-PS-pool(c)	EC:3.1.1.23	6.66134e-16	6.66134e-16	1	1
H2O(c) + 1,2-Diacylglycerol-VLDL-PS-pool(c) -> Fatty-acid-VLDL-PS-pool(c) + 1-Acylglycerol-VLDL-PS-pool(c)	EC:3.1.1.3	6.66134e-16	6.66134e-16	1	1
ATP(c) + Pantothenate(c) -> ADP(c) + D-4-Phosphopantothenate(c)	EC:2.7.1.33	-6.66134e-16	6.66134e-16	1	1
CDP-ethanolamine(c) + 1,2-Diacylglycerol-VLDL-PS-pool(c) -> CMP(c) + PE-PS-VLDL-pool(c)	EC:2.7.8.1	-6.66134e-16	6.66134e-16	-1	-1
Pantothenate(s) + Na+(s) <=> Pantothenate(c) + Na+(c)	Active_transport	-6.66134e-16	6.66134e-16	1	1
Serine(c) + Palmitoyl-CoA(c) <=> CoA(c) + CO2(c) + 3-Dehydrosphinganine(c)	EC:2.3.1.50	5.69859e-16	5.69859e-16	1	-1
NADP+(c) + Sphinganine(c) <=> NADPH(c) + 3-Dehydrosphinganine(c)	EC:1.1.1.102	-5.69859e-16	5.69859e-16	-1	1
H2O(c) + ATP(c) + Linoleate(c) -> ADP(c) + Pi(c) + Linoleate(s)	TCDB:3.A.1.211.1	-4.71845e-16	4.71845e-16	1	1
CDP-ethanolamine(c) + 1,2-Diacylglycerol-VLDL-PE-pool(c) -> CMP(c) + PE-VLDL-pool(c)	EC:2.7.8.1	4.44089e-16	4.44089e-16	1	1
H2O(c) + PC-VLDL-pool(c) -> Choline(c) + Phosphatidate-VLDL-PC-pool(c)	EC:3.1.4.4	4.44089e-16	4.44089e-16	-1	-1
PS-VLDL-pool(c) <=> CO2(c) + PE-PS-VLDL-pool(c)	EC:4.1.1.65	4.44089e-16	4.44089e-16	1	1
Sulfate(s) + 2 HCO3-(c) <=> Sulfate(c) + 2 HCO3-(s)	Diffusion	4.44089e-16	4.44089e-16	1	1
ATP(c) + Riboflavin(c) <=> ADP(c) + FMN(c)	EC:2.7.1.26	-4.44089e-16	4.44089e-16	1	1
H2O(c) + 1-Acylglycerol-VLDL-PC-pool(c) -> Glycerol(c) + Fatty-acid-VLDL-PC-pool(c)	EC:3.1.1.23	-4.44089e-16	4.44089e-16	1	1
H2O(c) + 1-Acylglycerol-VLDL-PI-pool(c) -> Glycerol(c) + Fatty-acid-VLDL-PI-pool(c)	EC:3.1.1.23	-4.44089e-16	4.44089e-16	1	1
Riboflavin(s) <=> Riboflavin(c)	Postulated_Transport_reaction	-4.44089e-16	4.44089e-16	1	1
H2O(c) + Phosphatidate-VLDL-PE-pool(c) -> Pi(c) + 1,2-Diacylglycerol-VLDL-PE-pool(c)	EC:3.1.3.4	2.22045e-16	2.22045e-16	1	1
Linoleate(s) -> Linoleate(c)	TCDB:4.C.1.1.5_TCDB:4.C.1.1.8	2.22045e-16	2.22045e-16	-1	-1
CoA(c) <=> CoA(m)	Facilitated_diffusion	-2.22045e-16	2.22045e-16	-1	-1
H2O(c) + 1,2-Diacylglycerol-VLDL-TG-pool(c) -> Fatty-acid-VLDL-TG2-pool(c) + 1-Acylglycerol-VLDL-TG1-pool(c)	EC:3.1.1.3	-2.22045e-16	2.22045e-16	-1	-1
H2O(c) + 1-Acylglycerol-VLDL-PE-pool(c) -> Glycerol(c) + Fatty-acid-VLDL-PE-pool(c)	EC:3.1.1.23	1.42465e-16	1.42465e-16	1	1
H2O(c) + 1,2-Diacylglycerol-VLDL-PE-pool(c) -> Fatty-acid-VLDL-PE-pool(c) + 1-Acylglycerol-VLDL-PE-pool(c)	EC:3.1.1.3	1.42465e-16	1.42465e-16	1	1
3-Sulfinoalanine(c) <=> CO2(c) + Hypotaurine(c)	EC:4.1.1.29	-1.42465e-16	1.42465e-16	-1	0
O2(c) + Cysteine(c) <=> 3-Sulfinoalanine(c)	EC:1.13.11.20	-1.42465e-16	1.42465e-16	-1	0
3 UDP-glucose(c) + Glycogenin-G8(c) -> 3 UDP(c) + Glycogenin-G11(c)	EC:2.4.1.11	1.21431e-16	1.21431e-16	-1	-1
8 UDP-glucose(c) + Glycogenin(c) -> 8 UDP(c) + Glycogenin-G8(c)	EC:2.4.1.186	1.21431e-16	1.21431e-16	-1	-1
Glycogenin-G11(c) -> Glycogenin-G4G7(c)	EC:2.4.1.18	1.21431e-16	1.21431e-16	-1	-1
3 Pi(c) + Glycogenin-G4G7(c) -> 3 Glucose-1P(c) + Glycogenin-G4G4(c)	EC:2.4.1.1	1.17961e-16	1.17961e-16	-1	-1
7 Pi(c) + Glycogenin-G7(c) -> 7 Glucose-1P(c) + Glycogenin(c)	EC:2.4.1.1	1.17961e-16	1.17961e-16	-1	-1
Glycogenin-G4G4(c) -> Glycogenin-G7G1(c)	EC:2.4.1.25	1.17961e-16	1.17961e-16	-1	-1
H2O(c) + Glycogenin-G7G1(c) -> Glucose(c) + Glycogenin-G7(c)	EC:3.2.1.33	1.14492e-16	1.14492e-16	-1	-1
Chenodeoxycholoyl-CoA(p) + Glycine(p) -> CoA(p) + Glycochenodeoxycholate(p)	0	-4.02655e-17	4.02655e-17	-1	1
Glycochenodeoxycholate(p) <=> Glycochenodeoxycholate(c)	0	-4.02655e-17	4.02655e-17	-1	1
2050 Arachidonate(c) + 345 Palmitate(c) + 332 Oleate(c) + 4820 Stearate(c) + 181 Linoleate(c) <=> 7728 Fatty-acid-VLDL-PS-pool(c)	Pool_reaction	-1.6263e-19	1.6263e-19	-1	-1
2170 Arachidonate(c) + 694 Palmitate(c) + 1360 Oleate(c) + 3640 Stearate(c) + 694 Linoleate(c) <=> 8558 Fatty-acid-VLDL-PI-pool(c)	Pool_reaction	1.0842e-19	1.0842e-19	-1	-1
521 Arachidonate(c) + 1200 Palmitate(c) + 4260 Oleate(c) + 384 Stearate(c) + 2810 Linoleate(c) <=> 9175 Fatty-acid-VLDL-TG2-pool(c)	Pool_reaction	5.42101e-20	5.42101e-20	1	1
Choloyl-CoA(p) + Glycine(p) -> CoA(p) + Glycocholate(p)	0	1.26996e-32	1.26996e-32	0	-1
Glycocholate(p) <=> Glycocholate(c)	0	1.26996e-32	1.26996e-32	0	-1
O2(p) + Glyoxylate(p) -> H2O2(p) + Oxalate(p)	0	4.88796e-47	4.88796e-47	0	-1
Oxalate(p) -> Oxalate(c)	0	4.88796e-47	4.88796e-47	0	-1
(3Z)-Dodecenoyl-CoA(m) <=> (2E)-Dodecenoyl-CoA(m)	EC:5.3.3.8	0	0	0	0
(R)-3-Hydroxybutanoate(s) + 2-Hydroxybutyrate(c) <=> (R)-3-Hydroxybutanoate(c) + 2-Hydroxybutyrate(s)	TCDB:2.A.1.13.1	0	0	0	0
(R)-4-Phosphopantothenoyl-cysteine(c) <=> CO2(c) + Phosphopantetheine(c)	EC:4.1.1.36	0	0	0	0
(R)-4-Phosphopantothenoyl-cysteine(m) <=> CO2(m) + Phosphopantetheine(m)	EC:4.1.1.36	0	0	0	0
(R)-Mevalonate(c) <=> (R)-Mevalonate(p)	Transport_reaction	0	0	0	0
(S)-3-Hydroxydodecanoyl-CoA(m) <=> H2O(m) + (2E)-Dodecenoyl-CoA(m)	EC:4.2.1.17	0	0	0	0
(S)-3-Hydroxydodecanoyl-CoA(p) <=> H2O(p) + (2E)-Dodecenoyl-CoA(p)	EC:4.2.1.17	0	0	0	0
(S)-3-Hydroxyhexadecanoyl-CoA(m) <=> H2O(m) + (2E)-Hexadecenoyl-CoA(m)	EC:4.2.1.17	0	0	0	0
(S)-3-Hydroxyhexadecanoyl-CoA(p) <=> H2O(p) + (2E)-Hexadecenoyl-CoA(p)	EC:4.2.1.17	0	0	0	0
(S)-3-Hydroxytetradecanoyl-CoA(m) <=> H2O(m) + (2E)-Tetradecenoyl-CoA(m)	EC:4.2.1.17	0	0	0	0
(S)-3-Hydroxytetradecanoyl-CoA(p) <=> H2O(p) + (2E)-Tetradecenoyl-CoA(p)	EC:4.2.1.17	0	0	0	0
(S)-Hydroxydecanoyl-CoA(m) <=> H2O(m) + (2E)-Decenoyl-CoA(m)	EC:4.2.1.17	0	0	0	0
(S)-Hydroxydecanoyl-CoA(p) <=> H2O(p) + (2E)-Decenoyl-CoA(p)	EC:4.2.1.17	0	0	0	0
(S)-Hydroxyhexanoyl-CoA(m) <=> H2O(m) + (2E)-Hexenoyl-CoA(m)	EC:4.2.1.17	0	0	0	0
(S)-Hydroxyoctanoyl-CoA(m) <=> H2O(m) + (2E)-Octenoyl-CoA(m)	EC:4.2.1.17	0	0	0	0
1068 H2O(c) + 1068 ATP(c) + 30 Glutamate(c) + 11 Glycine(c) + 23 Alanine(c) + 22 Lysine(c) + 16 Aspartate(c) + 17 Arginine(c) + 19 Glutamine(c) + 16 Serine(c) + 4 Methionine(c) + 5 Tryptophan(c) + 8 Phenylalanine(c) + 7 Tyrosine(c) + 41 Leucine(c) + 6 Histidine(c) + 10 Proline(c) + 5 Asparagine(c) + 15 Valine(c) + 12 Threonine(c) -> ApoA1(c) + 801 ADP(c) + 801 Pi(c) + 267 PPi(c) + 267 AMP(c)	Protein_assembly	0	0	0	0
10696 H2O(c) + 10696 ATP(c) + 186 Glutamate(c) + 262 Glycine(c) + 134 Alanine(c) + 154 Lysine(c) + 176 Aspartate(c) + 134 Arginine(c) + 110 Glutamine(c) + 278 Serine(c) + 48 Methionine(c) + 60 Tryptophan(c) + 98 Phenylalanine(c) + 98 Tyrosine(c) + 48 Cysteine(c) + 166 Leucine(c) + 62 Histidine(c) + 114 Proline(c) + 138 Asparagine(c) + 122 Valine(c) + 182 Threonine(c) + 104 Isoleucine(c) -> 8022 A…	Protein_assembly	0	0	0	0
1200 Palmitoyl-CoA(c) + 384 Stearoyl-CoA(c) + 4260 Oleoyl-CoA(c) + 2810 Linoleoyl-CoA(c) + 521 Arachidonyl-CoA(c) -> 9175 Acyl-CoA-VLDL-TG2-pool(c)	Pool_reaction	0	0	0	0
1260 1-Acylglycerol-3P-palm(c) + 2010 1-Acylglycerol-3P-stea(c) + 628 1-Acylglycerol-3P-ol(c) + 1330 1-Acylglycerol-3P-lin(c) + 2220 1-Acylglycerol-3P-arach(c) -> 7448 1-Acylglycerol-3P-VLDL-PE-pool(c)	Pool_reaction	0	0	0	0
1260 Palmitoyl-CoA(c) + 2010 Stearoyl-CoA(c) + 628 Oleoyl-CoA(c) + 1330 Linoleoyl-CoA(c) + 2220 Arachidonyl-CoA(c) -> 7448 Acyl-CoA-VLDL-PE-pool(c)	Pool_reaction	0	0	0	0
1268 H2O(c) + 1268 ATP(c) + 40 Glutamate(c) + 18 Glycine(c) + 39 Alanine(c) + 13 Lysine(c) + 11 Aspartate(c) + 34 Arginine(c) + 32 Glutamine(c) + 14 Serine(c) + 8 Methionine(c) + 8 Tryptophan(c) + 4 Phenylalanine(c) + 4 Tyrosine(c) + 2 Cysteine(c) + 41 Leucine(c) + 2 Histidine(c) + 8 Proline(c) + Asparagine(c) + 24 Valine(c) + 12 Threonine(c) + 2 Isoleucine(c) -> ApoE(c) + 951 ADP(c) + 951 Pi(c) …	Protein_assembly	0	0	0	0
1337 H2O(c) + 1337 ATP(c) + Fibrinogen(c) -> 1337 ADP(c) + 1337 Pi(c) + 186 Glutamate(c) + 262 Glycine(c) + 134 Alanine(c) + 154 Lysine(c) + 176 Aspartate(c) + 134 Arginine(c) + 110 Glutamine(c) + 278 Serine(c) + 48 Methionine(c) + 60 Tryptophan(c) + 98 Phenylalanine(c) + 98 Tyrosine(c) + 48 Cysteine(c) + 166 Leucine(c) + 62 Histidine(c) + 114 Proline(c) + 138 Asparagine(c) + 122 Valine(c) + 182 …	Protein_degradation	0	0	0	0
1337 H2O(l) + 1337 ATP(l) + Fibrinogen(l) -> 1337 ADP(l) + 1337 Pi(l) + 186 Glutamate(l) + 262 Glycine(l) + 134 Alanine(l) + 154 Lysine(l) + 176 Aspartate(l) + 134 Arginine(l) + 110 Glutamine(l) + 278 Serine(l) + 48 Methionine(l) + 60 Tryptophan(l) + 98 Phenylalanine(l) + 98 Tyrosine(l) + 48 Cysteine(l) + 166 Leucine(l) + 62 Histidine(l) + 114 Proline(l) + 138 Asparagine(l) + 122 Valine(l) + 182 …	Protein_degradation	0	0	0	0
1400 H2O(c) + 1400 ATP(c) + 15 Glutamate(c) + 18 Glycine(c) + 22 Alanine(c) + 18 Lysine(c) + 26 Aspartate(c) + 12 Arginine(c) + 14 Glutamine(c) + 31 Serine(c) + 8 Methionine(c) + 7 Tryptophan(c) + 20 Phenylalanine(c) + 13 Tyrosine(c) + 6 Cysteine(c) + 39 Leucine(c) + 9 Histidine(c) + 15 Proline(c) + 12 Asparagine(c) + 28 Valine(c) + 25 Threonine(c) + 12 Isoleucine(c) -> 1050 ADP(c) + 1050 Pi(c) +…	Enzyme_catalyzed	0	0	0	0
1420 Cholesterol-ester-palm(l) + 280 Cholesterol-ester-stea(l) + 2050 Cholesterol-ester-ol(l) + 4880 Cholesterol-ester-lin(l) + 542 Cholesterol-ester-arach(l) <=> 9172 Cholesterol-ester-pool(l)	Pool_reaction	0	0	-1	-1
1420 Cholesterol-ester-palm(r) + 280 Cholesterol-ester-stea(r) + 2050 Cholesterol-ester-ol(r) + 4880 Cholesterol-ester-lin(r) + 542 Cholesterol-ester-arach(r) <=> 9172 Cholesterol-ester-pool(r)	Pool_reaction	0	0	0	0
1624 H2O(c) + 1624 ATP(c) + 25 Glutamate(c) + 31 Glycine(c) + 30 Alanine(c) + 35 Lysine(c) + 25 Aspartate(c) + 9 Arginine(c) + 17 Glutamine(c) + 18 Serine(c) + 5 Methionine(c) + 8 Tryptophan(c) + 8 Phenylalanine(c) + 21 Tyrosine(c) + 12 Cysteine(c) + 31 Leucine(c) + 13 Histidine(c) + 21 Proline(c) + 21 Asparagine(c) + 36 Valine(c) + 22 Threonine(c) + 18 Isoleucine(c) -> 1218 ADP(c) + 1218 Pi(c) +…	Protein_assembly	0	0	0	0
1672 H2O(c) + 1672 ATP(c) + 32 Glutamate(c) + 24 Glycine(c) + 26 Alanine(c) + 34 Lysine(c) + 24 Aspartate(c) + 7 Arginine(c) + 18 Glutamine(c) + 25 Serine(c) + 10 Methionine(c) + 3 Tryptophan(c) + 27 Phenylalanine(c) + 6 Tyrosine(c) + 3 Cysteine(c) + 51 Leucine(c) + 13 Histidine(c) + 19 Proline(c) + 19 Asparagine(c) + 27 Valine(c) + 30 Threonine(c) + 20 Isoleucine(c) -> Antitrypsin(c) + 1254 ADP(…	Protein_assembly	0	0	0	0
1692 H2O(c) + 1692 ATP(c) + 29 Glutamate(c) + 16 Glycine(c) + 34 Alanine(c) + 26 Lysine(c) + 25 Aspartate(c) + 16 Arginine(c) + 17 Glutamine(c) + 30 Serine(c) + 14 Methionine(c) + 3 Tryptophan(c) + 25 Phenylalanine(c) + 9 Tyrosine(c) + 3 Cysteine(c) + 59 Leucine(c) + 9 Histidine(c) + 16 Proline(c) + 19 Asparagine(c) + 24 Valine(c) + 29 Threonine(c) + 20 Isoleucine(c) -> Antichymotrypsin(c) + 1269…	Protein_assembly	0	0	0	0
175 H2O(c) + 175 ATP(c) + Glycogenin(c) -> 175 ADP(c) + 175 Pi(c) + 15 Glutamate(c) + 18 Glycine(c) + 22 Alanine(c) + 18 Lysine(c) + 26 Aspartate(c) + 12 Arginine(c) + 14 Glutamine(c) + 31 Serine(c) + 8 Methionine(c) + 7 Tryptophan(c) + 20 Phenylalanine(c) + 13 Tyrosine(c) + 6 Cysteine(c) + 39 Leucine(c) + 9 Histidine(c) + 15 Proline(c) + 12 Asparagine(c) + 28 Valine(c) + 25 Threonine(c) + 12 Iso…	Enzyme_catalyzed	0	0	0	0
18244 H2O(c) + 18244 ATP(c) + 298 Glutamate(c) + 207 Glycine(c) + 275 Alanine(c) + 357 Lysine(c) + 233 Aspartate(c) + 150 Arginine(c) + 230 Glutamine(c) + 392 Serine(c) + 79 Methionine(c) + 37 Tryptophan(c) + 224 Phenylalanine(c) + 151 Tyrosine(c) + 25 Cysteine(c) + 533 Leucine(c) + 115 Histidine(c) + 171 Proline(c) + 247 Asparagine(c) + 252 Valine(c) + 300 Threonine(c) + 285 Isoleucine(c) -> Apo…	Protein_assembly	0	0	0	0
2 5-Aminolevulinate(c) -> 2 H2O(c) + Porphobilinogen(c)	EC:4.2.1.24	0	0	0	0
2 Acetyl-CoA(p) <=> CoA(p) + Acetoacetyl-CoA(p)	EC:2.3.1.9	0	0	0	0
2 Chloride(s) + K+(s) + Na+(s) -> 2 Chloride(c) + K+(c) + Na+(c)	TCDB:2.A.30.3.1	0	0	-1	-1
2 Farnesyl-PP(r) <=> PPi(r) + Presqualene-PP(r)	EC:2.5.1.21	0	0	0	0
2 H2O(c) + 2 ATP(c) + Chenodiol(c) -> 2 ADP(c) + 2 Pi(c) + Chenodiol(b)	TCDB:3.A.1.208.2	0	0	0	0
2 H2O(c) + 2 ATP(c) + Cholate(c) -> 2 ADP(c) + 2 Pi(c) + Cholate(b)	Active_transport	0	0	0	0
2 H2O(c) + 2 ATP(c) + Glycochenodeoxycholate(c) -> 2 ADP(c) + 2 Pi(c) + Glycochenodeoxycholate(b)	Active_transport	0	0	0	0
2 H2O(c) + 2 ATP(c) + Glycocholate(c) -> 2 ADP(c) + 2 Pi(c) + Glycocholate(b)	Active_transport	0	0	0	0
2 H2O(c) + 2 ATP(c) + Sulfate(c) -> 2 ADP(c) + 2 Pi(c) + Sulfate(b)	Postulated_Transport_reaction	0	0	0	0
2 H2O(c) + 2 ATP(c) + Taurochenodeoxycholate(c) -> 2 ADP(c) + 2 Pi(c) + Taurochenodeoxycholate(b)	Active_transport	0	0	0	0
2 H2O(c) + 2 ATP(c) + Taurocholate(c) -> 2 ADP(c) + 2 Pi(c) + Taurocholate(b)	Active_transport	0	0	0	0
2 H2O(c) + ATP(c) + 5-Oxoproline(c) -> ADP(c) + Pi(c) + Glutamate(c)	EC:3.5.2.9	0	0	0	0
2 H2O(m) + NAD+(m) + L-1-Pyrroline-3-hydroxy-5-carboxylate(m) <=> NADH(m) + L-erythro-4-Hydroxyglutamate(m)	EC:1.5.1.12	0	0	0	0
2 H2O(m) + NADP+(m) + L-1-Pyrroline-3-hydroxy-5-carboxylate(m) <=> NADPH(m) + L-erythro-4-Hydroxyglutamate(m)	EC:1.5.1.12	0	0	0	0
2 H2O(p) + 2 ATP(p) + Taurochenodeoxycholate(p) -> 2 ADP(p) + 2 Pi(p) + Taurochenodeoxycholate(b)	Active_transport	0	0	0	0
2 H2O(p) + 2 ATP(p) + Taurocholate(p) -> 2 ADP(p) + 2 Pi(p) + Taurocholate(b)	Active_transport	0	0	0	0
2 H2O(r) + 2 ATP(r) + 3alpha,7alpha-Dihydroxy-5beta-cholestanoyl-CoA(r) -> 2 ADP(r) + 2 Pi(r) + 3alpha,7alpha-Dihydroxy-5beta-cholestanoyl-CoA(p)	Active_transport	0	0	0	0
2 H2O(r) + 2 ATP(r) + 3alpha,7alpha,12alpha-Trihydroxy-5beta-cholestanoyl-CoA(r) -> 2 ADP(r) + 2 Pi(r) + 3alpha,7alpha,12alpha-Trihydroxy-5beta-cholestanoyl-CoA(p)	Active_transport	0	0	0	0
2 H2O(r) + 2 ATP(r) + 7alpha-Hydroxycholest-4-en-3-one(r) -> 2 ADP(r) + 2 Pi(r) + 7alpha-Hydroxycholest-4-en-3-one(c)	Active_transport	0	0	0	0
2 H2O(r) + 2 ATP(r) + 7alpha,12alpha-Dihydroxycholest-4-en-3-one(r) -> 2 ADP(r) + 2 Pi(r) + 7alpha,12alpha-Dihydroxycholest-4-en-3-one(c)	Active_transport	0	0	0	0
2 H2O(r) + 2 ATP(r) + Cholesterol(r) -> 2 ADP(r) + 2 Pi(r) + Cholesterol(b)	Active_transport	0	0	0	0
2 H2O(r) + 4alpha-Methylzymosterol(r) <=> CO2(r) + Zymosterol(r)	Uncategorized_reaction	0	0	0	0
2 H2O(r) + NADP+(r) + 7-Dehydrodesmosterol(r) <=> NADPH(r) + O2(r) + 5alpha-Cholesta-7,24-dien-3beta-ol(r)	EC:1.14.21.6	0	0	0	0
2 Na+(s) + Chenodiol(s) -> 2 Na+(c) + Chenodiol(c)	TCDB:2.A.28.1.1	0	0	0	0
2 Na+(s) + Deoxyinosine(s) -> 2 Na+(c) + Deoxyinosine(c)	TCDB:2.A.41.2.6	0	0	0	0
2 Na+(s) + Glycochenodeoxycholate(s) -> 2 Na+(c) + Glycochenodeoxycholate(c)	TCDB:2.A.28.1.1	0	0	0	0
2 Na+(s) + Glycocholate(s) -> 2 Na+(c) + Glycocholate(c)	TCDB:2.A.28.1.1	0	0	0	0
2 Na+(s) + glycolithocholate(s) -> 2 Na+(c) + glycolithocholate(c)	TCDB:2.A.28.1.1	0	0	0	0
2 Na+(s) + glycoursodeoxycholate(s) -> 2 Na+(c) + glycoursodeoxycholate(c)	TCDB:2.A.28.1.1	0	0	0	0
2 Na+(s) + sulfochenodeoxycholate(s) -> 2 Na+(c) + sulfochenodeoxycholate(c)	TCDB:2.A.28.1.1	0	0	0	0
2 Na+(s) + Taurochenodeoxycholate(s) -> 2 Na+(c) + Taurochenodeoxycholate(c)	TCDB:2.A.28.1.1	0	0	0	0
2 Na+(s) + Taurocholate(s) -> 2 Na+(c) + Taurocholate(c)	TCDB:2.A.28.1.1	0	0	0	0
2 Na+(s) + taurolithocholate(s) -> 2 Na+(c) + taurolithocholate(c)	TCDB:2.A.28.1.1	0	0	0	0
2 Na+(s) + tauroursodeoxycholate(s) -> 2 Na+(c) + tauroursodeoxycholate(c)	TCDB:2.A.28.1.1	0	0	0	0
2 NADP+(c) + CoA(c) + (R)-Mevalonate(c) <=> 2 NADPH(c) + HMG-CoA(c)	EC:1.1.1.34	0	0	0	0
2 NADP+(p) + CoA(p) + (R)-Mevalonate(p) <=> 2 NADPH(p) + HMG-CoA(p)	EC:1.1.1.34	0	0	0	0
2 O2.-(c) <=> O2(c) + H2O2(c)	EC:1.15.1.1	0	0	1	1
2 PG-CL-pool(m) -> Pi(m) + CL-pool(m)	EC:2.7.8.-	0	0	0	0
2 UDP-glucuronate(r) + Bilirubin(r) -> 2 UDP(r) + Bilirubin-bisglucuronoside(r)	EC:2.4.1.17	0	0	0	0
2-Amino-3-oxoadipate(m) <=> CO2(m) + 5-Aminolevulinate(m)	EC:2.3.1.37	0	0	0	0
2-Lysolecithin-pool(c) <=> 2-Lysolecithin-pool(r)	Transport_reaction	0	0	-1	-1
2-Lysolecithin-pool(l) -> 2-Lysolecithin-pool(r)	Transport_reaction	0	0	1	1
2,5-Diaminopyrimidine_nucleoside_triphosphate(c) <=> 2,5-Diamino-6-(5-triphosphoryl-3,4-trihydroxy-2-oxopentyl)-_amino-4-oxopyrimidine(c)	EC:3.5.4.16	0	0	0	0
2,5-Diaminopyrimidine_nucleoside_triphosphate(n) <=> 2,5-Diamino-6-(5-triphosphoryl-3,4-trihydroxy-2-oxopentyl)-_amino-4-oxopyrimidine(n)	EC:3.5.4.16	0	0	0	0
20-hydroxy-arachidonate(s) <=> 20-hydroxy-arachidonate(c)	Utilized_transport	0	0	0	0
203 H2O(c) + 203 ATP(c) + Haptoglobin(c) -> 203 ADP(c) + 203 Pi(c) + 25 Glutamate(c) + 31 Glycine(c) + 30 Alanine(c) + 35 Lysine(c) + 25 Aspartate(c) + 9 Arginine(c) + 17 Glutamine(c) + 18 Serine(c) + 5 Methionine(c) + 8 Tryptophan(c) + 8 Phenylalanine(c) + 21 Tyrosine(c) + 12 Cysteine(c) + 31 Leucine(c) + 13 Histidine(c) + 21 Proline(c) + 21 Asparagine(c) + 36 Valine(c) + 22 Threonine(c) + 18 Is…	Protein_degradation	0	0	0	0
203 H2O(l) + 203 ATP(l) + Haptoglobin(l) -> 203 ADP(l) + 203 Pi(l) + 25 Glutamate(l) + 31 Glycine(l) + 30 Alanine(l) + 35 Lysine(l) + 25 Aspartate(l) + 9 Arginine(l) + 17 Glutamine(l) + 18 Serine(l) + 5 Methionine(l) + 8 Tryptophan(l) + 8 Phenylalanine(l) + 21 Tyrosine(l) + 12 Cysteine(l) + 31 Leucine(l) + 13 Histidine(l) + 21 Proline(l) + 21 Asparagine(l) + 36 Valine(l) + 22 Threonine(l) + 18 Is…	Protein_degradation	0	0	0	0
2220 Arachidonate(c) + 1260 Palmitate(c) + 628 Oleate(c) + 2010 Stearate(c) + 1330 Linoleate(c) <=> 7448 Fatty-acid-VLDL-PE-pool(c)	Pool_reaction	0	0	-1	-1
24 Arachidonate(c) + 6440 Palmitate(c) + 1220 Oleate(c) + 823 Stearate(c) + 741 Linoleate(c) <=> 9248 Fatty-acid-VLDL-TG1-pool(c)	Pool_reaction	0	0	1	1
2436 H2O(c) + 2436 ATP(c) + 62 Glutamate(c) + 13 Glycine(c) + 63 Alanine(c) + 60 Lysine(c) + 36 Aspartate(c) + 27 Arginine(c) + 20 Glutamine(c) + 28 Serine(c) + 7 Methionine(c) + 2 Tryptophan(c) + 35 Phenylalanine(c) + 19 Tyrosine(c) + 35 Cysteine(c) + 64 Leucine(c) + 16 Histidine(c) + 24 Proline(c) + 17 Asparagine(c) + 43 Valine(c) + 29 Threonine(c) + 9 Isoleucine(c) -> Albumin(c) + 1827 ADP(c) …	Protein_assembly	0	0	0	0
2488 H2O(c) + 2488 ATP(c) + 51 Glutamate(c) + 49 Glycine(c) + 42 Alanine(c) + 29 Lysine(c) + 35 Aspartate(c) + 44 Arginine(c) + 26 Glutamine(c) + 38 Serine(c) + 9 Methionine(c) + 14 Tryptophan(c) + 21 Phenylalanine(c) + 21 Tyrosine(c) + 26 Cysteine(c) + 51 Leucine(c) + 13 Histidine(c) + 33 Proline(c) + 25 Asparagine(c) + 37 Valine(c) + 36 Threonine(c) + 22 Isoleucine(c) -> 1866 ADP(c) + 1866 Pi(c…	Protein_assembly	0	0	0	0
2792 H2O(c) + 2792 ATP(c) + 42 Glutamate(c) + 52 Glycine(c) + 61 Alanine(c) + 58 Lysine(c) + 45 Aspartate(c) + 27 Arginine(c) + 17 Glutamine(c) + 41 Serine(c) + 10 Methionine(c) + 8 Tryptophan(c) + 28 Phenylalanine(c) + 26 Tyrosine(c) + 40 Cysteine(c) + 65 Leucine(c) + 19 Histidine(c) + 32 Proline(c) + 34 Asparagine(c) + 48 Valine(c) + 30 Threonine(c) + 15 Isoleucine(c) -> 2094 ADP(c) + 2094 Pi(c…	Protein_assembly	0	0	0	0
3 H2O(s) + 6-[(1S,2R)-1,2-Dihydroxy-3-triphosphooxypropyl]-7,8-dihydropterin(s) <=> 3 Pi(s) + Dihydroneopterin(s)	EC:3.1.3.1	0	0	0	0
3 NADPH(r) + 3 O2(r) + 14-Demethyllanosterol(r) <=> 4 H2O(r) + 3 NADP+(r) + 4alpha-Methylzymosterol-4-carboxylate(r)	EC:1.14.13.72	0	0	0	0
3 NADPH(r) + 3 O2(r) + Lanosterol(r) <=> 4 H2O(r) + 3 NADP+(r) + Formate(r) + 4,4-Dimethyl-5alpha-cholesta-8,14,24-trien-3beta-ol(r)	EC:1.14.13.70	0	0	0	0
3 O2(m) + 2 Protoporphyrinogen_IX(m) -> 6 H2O(m) + 2 Protoporphyrin(m)	EC:1.3.3.4	0	0	0	0
3-Methyl-2-oxobutyrate(m) + Lipoamide(m) -> CO2(m) + S-(2-Methylpropanoyl)-dihydrolipoamide(m)	EC:1.2.4.4	0	0	0	0
3010 1-Acylglycerol-3P-palm(c) + 1300 1-Acylglycerol-3P-stea(c) + 1170 1-Acylglycerol-3P-ol(c) + 2350 1-Acylglycerol-3P-lin(c) + 726 1-Acylglycerol-3P-arach(c) -> 8556 1-Acylglycerol-3P-VLDL-PC-pool(c)	Pool_reaction	0	0	0	0
3010 Palmitoyl-CoA(c) + 1300 Stearoyl-CoA(c) + 1170 Oleoyl-CoA(c) + 2350 Linoleoyl-CoA(c) + 726 Arachidonyl-CoA(c) -> 8556 Acyl-CoA-VLDL-PC-pool(c)	Pool_reaction	0	0	0	0
311 H2O(c) + 311 ATP(c) + Prothrombin(c) -> 311 ADP(c) + 311 Pi(c) + 51 Glutamate(c) + 49 Glycine(c) + 42 Alanine(c) + 29 Lysine(c) + 35 Aspartate(c) + 44 Arginine(c) + 26 Glutamine(c) + 38 Serine(c) + 9 Methionine(c) + 14 Tryptophan(c) + 21 Phenylalanine(c) + 21 Tyrosine(c) + 26 Cysteine(c) + 51 Leucine(c) + 13 Histidine(c) + 33 Proline(c) + 25 Asparagine(c) + 37 Valine(c) + 36 Threonine(c) + 22…	Protein_degradation	0	0	0	0
311 H2O(l) + 311 ATP(l) + Prothrombin(l) -> 311 ADP(l) + 311 Pi(l) + 51 Glutamate(l) + 49 Glycine(l) + 42 Alanine(l) + 29 Lysine(l) + 35 Aspartate(l) + 44 Arginine(l) + 26 Glutamine(l) + 38 Serine(l) + 9 Methionine(l) + 14 Tryptophan(l) + 21 Phenylalanine(l) + 21 Tyrosine(l) + 26 Cysteine(l) + 51 Leucine(l) + 13 Histidine(l) + 33 Proline(l) + 25 Asparagine(l) + 37 Valine(l) + 36 Threonine(l) + 22…	Protein_degradation	0	0	0	0
3240 H2O(c) + 3240 ATP(c) + 56 Glutamate(c) + 62 Glycine(c) + 37 Alanine(c) + 49 Lysine(c) + 36 Aspartate(c) + 42 Arginine(c) + 31 Glutamine(c) + 56 Serine(c) + 11 Methionine(c) + 19 Tryptophan(c) + 21 Phenylalanine(c) + 30 Tyrosine(c) + 48 Cysteine(c) + 48 Leucine(c) + 24 Histidine(c) + 69 Proline(c) + 40 Asparagine(c) + 48 Valine(c) + 61 Threonine(c) + 22 Isoleucine(c) -> 2430 ADP(c) + 2430 Pi(…	Protein_assembly	0	0	0	0
332 H2O(c) + 332 ATP(c) + 8 Glutamate(c) + 3 Glycine(c) + 5 Alanine(c) + 9 Lysine(c) + 4 Aspartate(c) + 4 Arginine(c) + 3 Glutamine(c) + 9 Serine(c) + 2 Methionine(c) + Tryptophan(c) + 4 Phenylalanine(c) + 12 Leucine(c) + 4 Proline(c) + Asparagine(c) + 7 Valine(c) + 3 Threonine(c) + 4 Isoleucine(c) -> ApoC1(c) + 249 ADP(c) + 249 Pi(c) + 83 PPi(c) + 83 AMP(c)	Protein_assembly	0	0	0	0
345 1-Acylglycerol-3P-palm(c) + 4820 1-Acylglycerol-3P-stea(c) + 332 1-Acylglycerol-3P-ol(c) + 181 1-Acylglycerol-3P-lin(c) + 2050 1-Acylglycerol-3P-arach(c) -> 7728 1-Acylglycerol-3P-VLDL-PS-pool(c)	Pool_reaction	0	0	0	0
345 Palmitoyl-CoA(c) + 4820 Stearoyl-CoA(c) + 332 Oleoyl-CoA(c) + 181 Linoleoyl-CoA(c) + 2050 Arachidonyl-CoA(c) -> 7728 Acyl-CoA-VLDL-PS-pool(c)	Pool_reaction	0	0	0	0
348 H2O(m) + 348 ATP(m) + 9 Glutamate(m) + 3 Glycine(m) + 3 Alanine(m) + 7 Lysine(m) + 13 Aspartate(m) + Arginine(m) + 3 Glutamine(m) + 3 Serine(m) + 5 Methionine(m) + 3 Phenylalanine(m) + 4 Tyrosine(m) + Cysteine(m) + 10 Leucine(m) + Histidine(m) + 5 Proline(m) + Asparagine(m) + 6 Valine(m) + Threonine(m) + 8 Isoleucine(m) -> 261 ADP(m) + 261 Pi(m) + 87 PPi(m) + 87 AMP(m) + mitoApo-ACP(m)	Protein_assembly	0	0	0	0
349 H2O(c) + 349 ATP(c) + ApoTransferin(c) -> 349 ADP(c) + 349 Pi(c) + 42 Glutamate(c) + 52 Glycine(c) + 61 Alanine(c) + 58 Lysine(c) + 45 Aspartate(c) + 27 Arginine(c) + 17 Glutamine(c) + 41 Serine(c) + 10 Methionine(c) + 8 Tryptophan(c) + 28 Phenylalanine(c) + 26 Tyrosine(c) + 40 Cysteine(c) + 65 Leucine(c) + 19 Histidine(c) + 32 Proline(c) + 34 Asparagine(c) + 48 Valine(c) + 30 Threonine(c) + …	Protein_degradation	0	0	0	0
349 H2O(l) + 349 ATP(l) + ApoTransferin(l) -> 349 ADP(l) + 349 Pi(l) + 42 Glutamate(l) + 52 Glycine(l) + 61 Alanine(l) + 58 Lysine(l) + 45 Aspartate(l) + 27 Arginine(l) + 17 Glutamine(l) + 41 Serine(l) + 10 Methionine(l) + 8 Tryptophan(l) + 28 Phenylalanine(l) + 26 Tyrosine(l) + 40 Cysteine(l) + 65 Leucine(l) + 19 Histidine(l) + 32 Proline(l) + 34 Asparagine(l) + 48 Valine(l) + 30 Threonine(l) + …	Protein_degradation	0	0	0	0
396 H2O(c) + 396 ATP(c) + 5 Glutamate(c) + 3 Glycine(c) + 15 Alanine(c) + 6 Lysine(c) + 7 Aspartate(c) + 4 Arginine(c) + 6 Glutamine(c) + 12 Serine(c) + 3 Methionine(c) + 3 Tryptophan(c) + 4 Phenylalanine(c) + 2 Tyrosine(c) + 11 Leucine(c) + Histidine(c) + 3 Proline(c) + 9 Valine(c) + 5 Threonine(c) -> ApoC3(c) + 297 ADP(c) + 297 Pi(c) + 99 PPi(c) + 99 AMP(c)	Protein_assembly	0	0	0	0
3alpha,7alpha-Dihydroxy-5beta-cholestanate(c) -> 3alpha,7alpha-Dihydroxy-5beta-cholestanate(r)	Transport_reaction	0	0	0	0
3alpha,7alpha,12alpha-Trihydroxy-5beta-cholestanate(c) -> 3alpha,7alpha,12alpha-Trihydroxy-5beta-cholestanate(r)	Transport_reaction	0	0	0	0
3alpha,7alpha,12alpha-Trihydroxycoprostane(c) <=> 3alpha,7alpha,12alpha-Trihydroxycoprostane(m)	Transport_reaction	0	0	0	0
3alpha,7alpha,12alpha,24-Tetrahydroxy-5beta-cholestanoyl-CoA(p) <=> H2O(p) + 3alpha,7alpha,12alpha-Trihydroxy-5beta-cholest-24-enoyl-CoA(p)	EC:4.2.1.107	0	0	0	0
4 NADPH(r) + O2(r) + Malonyl-CoA(r) + gamma-Linolenoyl-CoA(r) <=> 3 H2O(r) + 4 NADP+(r) + CoA(r) + CO2(r) + Dihomo-gamma-linolenoyl-CoA(r)	EC:2.3.1.86	0	0	0	0
4-Methyl-2-oxopentanoate(m) + Lipoamide(m) -> CO2(m) + S-(3-Methylbutanoyl)-dihydrolipoamide(m)	EC:1.2.4.4	0	0	0	0
404 H2O(c) + 404 ATP(c) + 8 Glutamate(c) + 5 Glycine(c) + 7 Alanine(c) + 6 Lysine(c) + 4 Aspartate(c) + 2 Arginine(c) + 8 Glutamine(c) + 9 Serine(c) + 3 Methionine(c) + Tryptophan(c) + 4 Phenylalanine(c) + 5 Tyrosine(c) + 15 Leucine(c) + 5 Proline(c) + Asparagine(c) + 7 Valine(c) + 10 Threonine(c) + Isoleucine(c) -> ApoC2(c) + 303 ADP(c) + 303 Pi(c) + 101 PPi(c) + 101 AMP(c)	Protein_assembly	0	0	0	0
405 H2O(c) + 405 ATP(c) + Plasminogen(c) -> 405 ADP(c) + 405 Pi(c) + 56 Glutamate(c) + 62 Glycine(c) + 37 Alanine(c) + 49 Lysine(c) + 36 Aspartate(c) + 42 Arginine(c) + 31 Glutamine(c) + 56 Serine(c) + 11 Methionine(c) + 19 Tryptophan(c) + 21 Phenylalanine(c) + 30 Tyrosine(c) + 48 Cysteine(c) + 48 Leucine(c) + 24 Histidine(c) + 69 Proline(c) + 40 Asparagine(c) + 48 Valine(c) + 61 Threonine(c) + 2…	Protein_degradation	0	0	0	0
405 H2O(l) + 405 ATP(l) + Plasminogen(l) -> 405 ADP(l) + 405 Pi(l) + 56 Glutamate(l) + 62 Glycine(l) + 37 Alanine(l) + 49 Lysine(l) + 36 Aspartate(l) + 42 Arginine(l) + 31 Glutamine(l) + 56 Serine(l) + 11 Methionine(l) + 19 Tryptophan(l) + 21 Phenylalanine(l) + 30 Tyrosine(l) + 48 Cysteine(l) + 48 Leucine(l) + 24 Histidine(l) + 69 Proline(l) + 40 Asparagine(l) + 48 Valine(l) + 61 Threonine(l) + 2…	Protein_degradation	0	0	0	0
4140 1-Acylglycerol-3P-palm(c) + 268 1-Acylglycerol-3P-palmn(c) + 550 1-Acylglycerol-3P-stea(c) + 1209 1-Acylglycerol-3P-ol(c) + 3283 1-Acylglycerol-3P-lin(c) + 564 1-Acylglycerol-3P-arach(c) -> 10014 1-Acylglycerol-3P-Bile-PC-pool(c)	Pool_reaction	0	0	0	0
4140 Palmitoyl-CoA(c) + 550 Stearoyl-CoA(c) + 1209 Oleoyl-CoA(c) + 268 (2E)-Hexadecenoyl-CoA(c) + 3283 Linoleoyl-CoA(c) + 564 Arachidonyl-CoA(c) -> 10014 Acyl-CoA-Bile-PC-pool(c)	Pool_reaction	0	0	0	0
420 H2O(c) + 420 ATP(c) + 10 Glutamate(c) + 5 Glycine(c) + 8 Alanine(c) + 12 Lysine(c) + 7 Aspartate(c) + 5 Glutamine(c) + 7 Serine(c) + 3 Methionine(c) + Tryptophan(c) + 9 Phenylalanine(c) + Tyrosine(c) + 5 Cysteine(c) + 6 Leucine(c) + Histidine(c) + 3 Proline(c) + 3 Asparagine(c) + 11 Valine(c) + 4 Threonine(c) + 4 Isoleucine(c) -> 315 ADP(c) + 315 Pi(c) + 105 PPi(c) + 105 AMP(c) + Thioredoxin(…	Protein_assembly	0	0	0	0
43 H2O(m) + 43 ATP(m) + mitoApo-ACP(m) -> 43 ADP(m) + 43 Pi(m) + 9 Glutamate(m) + 3 Glycine(m) + 3 Alanine(m) + 7 Lysine(m) + 13 Aspartate(m) + Arginine(m) + 3 Glutamine(m) + 3 Serine(m) + 5 Methionine(m) + 3 Phenylalanine(m) + 4 Tyrosine(m) + Cysteine(m) + 10 Leucine(m) + Histidine(m) + 5 Proline(m) + Asparagine(m) + 6 Valine(m) + Threonine(m) + 8 Isoleucine(m)	Protein_degradation	0	0	0	0
43 Palmitoyl-CoA(c) + 19 Stearoyl-CoA(c) + 138 Oleoyl-CoA(c) + 47 (2E)-Hexadecenoyl-CoA(c) + 738 Linoleoyl-CoA(c) -> 985 Acyl-CoA-CL-pool(c)	Pool_reaction	0	0	0	0
496 H2O(c) + 496 ATP(c) + 5 Glutamate(c) + 6 Glycine(c) + 11 Alanine(c) + 4 Lysine(c) + 8 Aspartate(c) + 9 Arginine(c) + 7 Glutamine(c) + 8 Serine(c) + 5 Methionine(c) + 3 Phenylalanine(c) + 4 Tyrosine(c) + 2 Cysteine(c) + 20 Leucine(c) + Histidine(c) + 9 Proline(c) + Asparagine(c) + 11 Valine(c) + 6 Threonine(c) + 4 Isoleucine(c) -> 372 ADP(c) + 372 Pi(c) + 124 PPi(c) + 124 AMP(c) + Apo-ACP(c)	Protein_assembly	0	0	0	0
5-Aminolevulinate(m) -> 5-Aminolevulinate(c)	Facilitated_diffusion	0	0	0	0
5-Formyl-THF(m) <=> H2O(m) + 5,10-Methenyl-THF(m)	EC:2.1.2.10	0	0	0	0
5-Hydroxy-L-tryptophan(c) <=> CO2(c) + Serotonin(c)	EC:4.1.1.28	0	0	0	0
5,10-Methylene-THF(c) + dUMP(c) <=> dTMP(c) + Dihydrofolate(c)	EC:2.1.1.45	0	0	0	0
5beta-Cholestane-3alpha,7alpha-diol(c) <=> 5beta-Cholestane-3alpha,7alpha-diol(m)	Transport_reaction	0	0	0	0
5beta-Cholestane-3alpha,7alpha,12alpha,26-tetrol(m) <=> 5beta-Cholestane-3alpha,7alpha,12alpha,26-tetrol(c)	Transport_reaction	0	0	0	0
5beta-Cholestane-3alpha,7alpha,26-triol(m) <=> 5beta-Cholestane-3alpha,7alpha,26-triol(c)	Transport_reaction	0	0	0	0
6-[(1S,2R)-1,2-Dihydroxy-3-triphosphooxypropyl]-7,8-dihydropterin(c) -> Triphosphate(c) + 6-Pyruvoyltetrahydropterin(c)	EC:4.2.3.12	0	0	1	1
6-Deoxy-L-galactose(c) -> L-Fuculose(c)	EC:5.3.1.25	0	0	0	0
62 H2O(c) + 62 ATP(c) + Apo-ACP(c) -> 62 ADP(c) + 62 Pi(c) + 5 Glutamate(c) + 6 Glycine(c) + 11 Alanine(c) + 4 Lysine(c) + 8 Aspartate(c) + 9 Arginine(c) + 7 Glutamine(c) + 8 Serine(c) + 5 Methionine(c) + 3 Phenylalanine(c) + 4 Tyrosine(c) + 2 Cysteine(c) + 20 Leucine(c) + Histidine(c) + 9 Proline(c) + Asparagine(c) + 11 Valine(c) + 6 Threonine(c) + 4 Isoleucine(c)	Protein_degradation	0	0	0	0
6260 1-Acylglycerol-3P-palm(c) + 1490 1-Acylglycerol-3P-stea(c) + 656 1-Acylglycerol-3P-ol(c) + 270 1-Acylglycerol-3P-lin(c) + 147 1-Acylglycerol-3P-arach(c) -> 8823 1-Acylglycerol-3P-VLDL-SM-pool(c)	Pool_reaction	0	0	0	0
6440 1-Acylglycerol-3P-palm(c) + 823 1-Acylglycerol-3P-stea(c) + 1220 1-Acylglycerol-3P-ol(c) + 741 1-Acylglycerol-3P-lin(c) + 24 1-Acylglycerol-3P-arach(c) -> 9248 1-Acylglycerol-3P-VLDL-TG1-pool(c)	Pool_reaction	0	0	0	0
664 H2O(c) + 664 ATP(c) + 6 Glutamate(c) + 10 Glycine(c) + 11 Alanine(c) + 11 Lysine(c) + 12 Aspartate(c) + 9 Arginine(c) + 10 Glutamine(c) + 8 Serine(c) + 4 Methionine(c) + 2 Tryptophan(c) + 6 Phenylalanine(c) + 2 Tyrosine(c) + 3 Cysteine(c) + 15 Leucine(c) + 3 Histidine(c) + 12 Proline(c) + 4 Asparagine(c) + 17 Valine(c) + 12 Threonine(c) + 9 Isoleucine(c) -> 498 ADP(c) + 498 Pi(c) + 166 PPi(c)…	Protein_assembly	0	0	0	0
694 1-Acylglycerol-3P-palm(c) + 3640 1-Acylglycerol-3P-stea(c) + 1360 1-Acylglycerol-3P-ol(c) + 694 1-Acylglycerol-3P-lin(c) + 2170 1-Acylglycerol-3P-arach(c) -> 8558 1-Acylglycerol-3P-VLDL-PI-pool(c)	Pool_reaction	0	0	0	0
694 Palmitoyl-CoA(c) + 3640 Stearoyl-CoA(c) + 1360 Oleoyl-CoA(c) + 694 Linoleoyl-CoA(c) + 2170 Arachidonyl-CoA(c) -> 8558 Acyl-CoA-VLDL-PI-pool(c)	Pool_reaction	0	0	0	0
726 Arachidonate(c) + 3010 Palmitate(c) + 1170 Oleate(c) + 1300 Stearate(c) + 2350 Linoleate(c) <=> 8556 Fatty-acid-VLDL-PC-pool(c)	Pool_reaction	0	0	-1	-1
726 Arachidonate(l) + 3010 Palmitate(l) + 1170 Oleate(l) + 1300 Stearate(l) + 2350 Linoleate(l) <=> 8556 Fatty-acid-VLDL-PC-pool(l)	Pool_reaction	0	0	0	0
726 Arachidonate(r) + 3010 Palmitate(r) + 1170 Oleate(r) + 1300 Stearate(r) + 2350 Linoleate(r) <=> 8556 Fatty-acid-VLDL-PC-pool(r)	Pool_reaction	0	0	0	0
7alpha-Hydroxycholest-4-en-3-one(c) <=> 7alpha-Hydroxycholest-4-en-3-one(r)	Transport_reaction	0	0	0	0
7alpha,12alpha-Dihydroxycholest-4-en-3-one(c) <=> 7alpha,12alpha-Dihydroxycholest-4-en-3-one(r)	Transport_reaction	0	0	0	0
Acetaldehyde(s) <=> Acetaldehyde(c)	Transport_reaction	0	0	1	1
Acetate(c) + H+(PG)(c) <=> Acetate(s) + H+(PG)(s)	TCDB:2.A.1.13.1_TCDB:2.A.1.13.5	0	0	0	0
Acetate(s) + (R)-3-Hydroxybutanoate(c) <=> Acetate(c) + (R)-3-Hydroxybutanoate(s)	TCDB:2.A.1.13.1	0	0	0	0
Acetate(s) + 2-Hydroxybutyrate(c) <=> Acetate(c) + 2-Hydroxybutyrate(s)	TCDB:2.A.1.13.1	0	0	0	0
Acetate(s) + Acetoacetate(c) <=> Acetate(c) + Acetoacetate(s)	TCDB:2.A.1.13.1	0	0	0	0
Acetate(s) + Butyrate(c) <=> Acetate(c) + Butyrate(s)	TCDB:2.A.1.13.1	0	0	0	0
Acetate(s) + Formate(c) <=> Acetate(c) + Formate(s)	TCDB:2.A.1.13.1	0	0	0	0
Acetate(s) + Propanoate(c) <=> Acetate(c) + Propanoate(s)	TCDB:2.A.1.13.1	0	0	-1	-1
Acetate(s) + Retinoate(c) <=> Acetate(c) + Retinoate(s)	TCDB:2.A.1.13.1	0	0	0	0
Acetoacetate(c) + 2-Hydroxybutyrate(s) <=> Acetoacetate(s) + 2-Hydroxybutyrate(c)	TCDB:2.A.1.13.1	0	0	0	0
Acetoacetate(c) + L-Lactate(s) <=> Acetoacetate(s) + L-Lactate(c)	TCDB:2.A.1.13.1	0	0	0	0
Acetoacetate(c) + Retinoate(s) <=> Acetoacetate(s) + Retinoate(c)	TCDB:2.A.1.13.1	0	0	0	0
Acetoacetate(m) <=> CO2(m) + Acetone(m)	EC:4.1.1.4	0	0	1	1
Acetoacetate(s) + (R)-3-Hydroxybutanoate(c) <=> Acetoacetate(c) + (R)-3-Hydroxybutanoate(s)	TCDB:2.A.1.13.1	0	0	0	0
Acetoacetate(s) + Butyrate(c) <=> Acetoacetate(c) + Butyrate(s)	TCDB:2.A.1.13.1	0	0	0	0
Acetone(m) <=> Acetone(s)	Transport_reaction	0	0	1	1
Acetyl-CoA(c) <=> Acetyl-CoA(r)	Utilized_transport	0	0	0	0
Acetyl-CoA(m) + Butyryl-CoA(m) <=> CoA(m) + 3-Oxohexanoyl-CoA(m)	EC:2.3.1.16	0	0	0	0
Acetyl-CoA(m) + Decanoyl-CoA(m) <=> CoA(m) + 3-Oxododecanoyl-CoA(m)	EC:2.3.1.16	0	0	0	0
Acetyl-CoA(m) + Dihydrolipoamide(m) <=> CoA(m) + S-Acetyldihydrolipoamide(m)	EC:2.3.1.12	0	0	0	0
Acetyl-CoA(m) + Hexanoyl-CoA(m) <=> CoA(m) + 3-Oxooctanoyl-CoA(m)	EC:2.3.1.16	0	0	0	0
Acetyl-CoA(m) + Lauroyl-CoA(m) <=> CoA(m) + 3-Oxotetradecanoyl-CoA(m)	EC:2.3.1.16	0	0	0	0
Acetyl-CoA(m) + Myristoyl-CoA(m) <=> CoA(m) + 3-Oxopalmitoyl-CoA(m)	EC:2.3.1.16	0	0	0	0
Acetyl-CoA(m) + Octanoyl-CoA(m) <=> CoA(m) + 3-Oxodecanoyl-CoA(m)	EC:2.3.1.16	0	0	0	0
Acetyl-CoA(p) + Decanoyl-CoA(p) <=> CoA(p) + 3-Oxododecanoyl-CoA(p)	EC:2.3.1.16	0	0	0	0
Acetyl-CoA(p) + L-Carnitine(p) <=> CoA(p) + O-Acetylcarnitine(p)	EC:2.3.1.7	0	0	0	0
Acetyl-CoA(p) + Lauroyl-CoA(p) <=> CoA(p) + 3-Oxotetradecanoyl-CoA(p)	EC:2.3.1.16	0	0	0	0
Acetyl-CoA(p) + Myristoyl-CoA(p) <=> CoA(p) + 3-Oxopalmitoyl-CoA(p)	EC:2.3.1.16	0	0	0	0
Acetyl-CoA(p) + Octanoyl-CoA(p) <=> CoA(p) + 3-Oxodecanoyl-CoA(p)	EC:2.3.1.16	0	0	0	0
Acetyl-CoA(r) + L-Carnitine(r) <=> CoA(r) + O-Acetylcarnitine(r)	EC:2.3.1.7	0	0	0	0
Acetylcholine(s) <=> Acetylcholine(c)	TCDB:2.A.1.19.1	0	0	0	0
Acyl-CoA-CL-pool(c) -> Acyl-CoA-CL-pool(m)	Pool_reaction	0	0	0	0
Adenine(c) <=> Adenine(s)	TCDB:2.A.57.1.4	0	0	-1	-1
Adenosine(s) + 2 Na+(s) -> Adenosine(c) + 2 Na+(c)	TCDB:2.A.41.2.6	0	0	0	0
Adenosine(s) + Na+(s) -> Adenosine(c) + Na+(c)	TCDB:2.A.57_TCDB:2.A.41.2.3_TCDB:2.A.41.2.4	0	0	0	0
ADP(m) + dATP(c) -> ADP(c) + dATP(m)	TCDB:2.A.29.16.1	0	0	0	0
ADP(m) + dGDP(c) -> ADP(c) + dGDP(m)	TCDB:2.A.29.16.1	0	0	0	0
ADP(m) + dGTP(c) -> ADP(c) + dGTP(m)	TCDB:2.A.29.16.1	0	0	0	0
ADP(m) + dUTP(c) -> ADP(c) + dUTP(m)	TCDB:2.A.29.16.1	0	0	0	0
AKG(c) + 3-Hydroxy-L-kynurenine(c) <=> Glutamate(c) + 4-(2-Amino-3-hydroxyphenyl)-2,4-dioxobutanoate(c)	EC:2.6.1.7	0	0	0	0
AKG(c) + Isocitrate(p) <=> AKG(p) + Isocitrate(c)	Active_transport	0	0	0	0
AKG(m) + D-3-Amino-isobutanoate(m) <=> Glutamate(m) + 2-Methyl-3-oxopropanoate(m)	EC:2.6.1.22	0	0	0	0
AKG(m) + GSH(c) <=> AKG(c) + GSH(m)	Utilized_transport	0	0	0	0
AKG(m) + Lipoamide(m) -> CO2(m) + S-Succinyldihydrolipoamide(m)	EC:1.2.4.2	0	0	0	0
AKG(m) + Thiamin-PP(m) <=> CO2(m) + 3-Carboxy-1-hydroxypropyl-ThPP(m)	EC:1.2.4.2	0	0	0	0
AKG(s) + (R)-3-Hydroxybutanoate(c) <=> AKG(c) + (R)-3-Hydroxybutanoate(s)	TCDB:2.A.1.13.1	0	0	0	0
AKG(s) + 2-Hydroxybutyrate(c) <=> AKG(c) + 2-Hydroxybutyrate(s)	TCDB:2.A.1.13.1	0	0	0	0
AKG(s) + Acetate(c) <=> AKG(c) + Acetate(s)	TCDB:2.A.1.13.1	0	0	0	0
AKG(s) + Acetoacetate(c) <=> AKG(c) + Acetoacetate(s)	TCDB:2.A.1.13.1	0	0	0	0
AKG(s) + Butyrate(c) <=> AKG(c) + Butyrate(s)	TCDB:2.A.1.13.1	0	0	0	0
AKG(s) + Formate(c) <=> AKG(c) + Formate(s)	TCDB:2.A.1.13.1	0	0	0	0
AKG(s) + Propanoate(c) <=> AKG(c) + Propanoate(s)	TCDB:2.A.1.13.1	0	0	0	0
AKG(s) + Retinoate(c) <=> AKG(c) + Retinoate(s)	TCDB:2.A.1.13.1	0	0	0	0
Alanine(c) + Arginine(s) -> Alanine(s) + Arginine(c)	TCDB:2.A.3.8.15	0	0	0	0
Alanine(c) + Asparagine(s) + Na+(s) -> Alanine(s) + Asparagine(c) + Na+(c)	Utilized_transport	0	0	0	0
Alanine(c) + Citrulline(s) -> Alanine(s) + Citrulline(c)	TCDB:2.A.3.8.15	0	0	0	0
Alanine(c) + Cysteine(s) + Na+(s) -> Alanine(s) + Cysteine(c) + Na+(c)	Utilized_transport	0	0	0	0
Alanine(c) + Homoserine(s) + Na+(s) -> Alanine(s) + Homoserine(c) + Na+(c)	Utilized_transport	0	0	0	0
Alanine(c) + Methionine(s) + Na+(s) -> Alanine(s) + Methionine(c) + Na+(c)	Utilized_transport	0	0	0	0
Alanine(c) + Ornithine(s) -> Alanine(s) + Ornithine(c)	TCDB:2.A.3.8.15	0	0	0	0
Alanine(c) + Phenylalanine(s) + Na+(s) -> Alanine(s) + Phenylalanine(c) + Na+(c)	Utilized_transport	0	0	0	0
Alanine(c) + Proline(s) + Na+(s) -> Alanine(s) + Proline(c) + Na+(c)	Utilized_transport	0	0	0	0
Alanine(c) + Serine(s) + Na+(s) -> Alanine(s) + Serine(c) + Na+(c)	Utilized_transport	0	0	0	0
Alanine(c) + Threonine(s) + Na+(s) -> Alanine(s) + Threonine(c) + Na+(c)	Utilized_transport	0	0	0	0
Alanine(c) + Tryptophan(s) + Na+(s) -> Alanine(s) + Tryptophan(c) + Na+(c)	Utilized_transport	0	0	0	0
Alanine(c) + Tyrosine(s) + Na+(s) -> Alanine(s) + Tyrosine(c) + Na+(c)	Utilized_transport	0	0	0	0
Alanine(c) + Valine(s) + Na+(s) -> Alanine(s) + Valine(c) + Na+(c)	Utilized_transport	0	0	0	0
Alanine(l) -> Alanine(c)	TCDB:2.A.18.6.7	0	0	1	1
Alanine(p) + Glyoxylate(p) -> Pyruvate(p) + Glycine(p)	EC:2.6.1.44	0	0	0	0
Alanine(s) + Arginine(c) + Na+(s) -> Alanine(c) + Arginine(s) + Na+(c)	Utilized_transport	0	0	0	0
Alanine(s) + Asparagine(c) <=> Alanine(c) + Asparagine(s)	TCDB:2.A.3.8.1	0	0	0	0
Alanine(s) + Asparagine(c) + Na+(s) -> Alanine(c) + Asparagine(s) + Na+(c)	Utilized_transport	0	0	0	0
Alanine(s) + Citrulline(c) + Na+(s) -> Alanine(c) + Citrulline(s) + Na+(c)	Utilized_transport	0	0	0	0
Alanine(s) + Cysteine(c) <=> Alanine(c) + Cysteine(s)	TCDB:2.A.3.8.1	0	0	0	0
Alanine(s) + Cysteine(c) + Na+(s) -> Alanine(c) + Cysteine(s) + Na+(c)	Utilized_transport	0	0	0	0
Alanine(s) + Glutamine(c) <=> Alanine(c) + Glutamine(s)	TCDB:2.A.3.8.1	0	0	0	0
Alanine(s) + Glutamine(c) + Na+(s) -> Alanine(c) + Glutamine(s) + Na+(c)	Utilized_transport	0	0	0	0
Alanine(s) + Homoserine(c) <=> Alanine(c) + Homoserine(s)	TCDB:2.A.3.8.1	0	0	0	0
Alanine(s) + Homoserine(c) + Na+(s) -> Alanine(c) + Homoserine(s) + Na+(c)	Utilized_transport	0	0	0	0
Alanine(s) + Isoleucine(c) <=> Alanine(c) + Isoleucine(s)	TCDB:2.A.3.8.1	0	0	0	0
Alanine(s) + Isoleucine(c) + Na+(s) -> Alanine(c) + Isoleucine(s) + Na+(c)	Utilized_transport	0	0	0	0
Alanine(s) + Leucine(c) <=> Alanine(c) + Leucine(s)	TCDB:2.A.3.8.1	0	0	0	0
Alanine(s) + Lysine(c) + Na+(s) -> Alanine(c) + Lysine(s) + Na+(c)	Utilized_transport	0	0	0	0
Alanine(s) + Methionine(c) <=> Alanine(c) + Methionine(s)	TCDB:2.A.3.8.1	0	0	0	0
Alanine(s) + Methionine(c) + Na+(s) -> Alanine(c) + Methionine(s) + Na+(c)	Utilized_transport	0	0	0	0
Alanine(s) + Ornithine(c) + Na+(s) -> Alanine(c) + Ornithine(s) + Na+(c)	Utilized_transport	0	0	0	0
Alanine(s) + Phenylalanine(c) <=> Alanine(c) + Phenylalanine(s)	TCDB:2.A.3.8.1	0	0	0	0
Alanine(s) + Phenylalanine(c) + Na+(s) -> Alanine(c) + Phenylalanine(s) + Na+(c)	Utilized_transport	0	0	0	0
Alanine(s) + Proline(c) <=> Alanine(c) + Proline(s)	TCDB:2.A.3.8.1	0	0	0	0
Alanine(s) + Proline(c) + Na+(s) -> Alanine(c) + Proline(s) + Na+(c)	Utilized_transport	0	0	0	0
Alanine(s) + Serine(c) <=> Alanine(c) + Serine(s)	TCDB:2.A.3.8.1	0	0	0	0
Alanine(s) + Serine(c) + Na+(s) -> Alanine(c) + Serine(s) + Na+(c)	Utilized_transport	0	0	0	0
Alanine(s) + Threonine(c) <=> Alanine(c) + Threonine(s)	TCDB:2.A.3.8.1	0	0	0	0
Alanine(s) + Threonine(c) + Na+(s) -> Alanine(c) + Threonine(s) + Na+(c)	Utilized_transport	0	0	0	0
Alanine(s) + Tryptophan(c) <=> Alanine(c) + Tryptophan(s)	TCDB:2.A.3.8.1	0	0	0	0
Alanine(s) + Tryptophan(c) + Na+(s) -> Alanine(c) + Tryptophan(s) + Na+(c)	Utilized_transport	0	0	0	0
Alanine(s) + Tyrosine(c) <=> Alanine(c) + Tyrosine(s)	TCDB:2.A.3.8.1	0	0	0	0
Alanine(s) + Tyrosine(c) + Na+(s) -> Alanine(c) + Tyrosine(s) + Na+(c)	Utilized_transport	0	0	0	0
Alanine(s) + Valine(c) <=> Alanine(c) + Valine(s)	TCDB:2.A.3.8.1	0	0	0	0
Alanine(s) + Valine(c) + Na+(s) -> Alanine(c) + Valine(s) + Na+(c)	Utilized_transport	0	0	0	0
Albumin(c) <=> Albumin(s)	Vesicular_transport	0	0	0	0
Albumin(c) + 304 H2O(c) + 304 ATP(c) -> 304 ADP(c) + 304 Pi(c) + 62 Glutamate(c) + 13 Glycine(c) + 63 Alanine(c) + 60 Lysine(c) + 36 Aspartate(c) + 27 Arginine(c) + 20 Glutamine(c) + 28 Serine(c) + 7 Methionine(c) + 2 Tryptophan(c) + 35 Phenylalanine(c) + 19 Tyrosine(c) + 35 Cysteine(c) + 64 Leucine(c) + 16 Histidine(c) + 24 Proline(c) + 17 Asparagine(c) + 43 Valine(c) + 29 Threonine(c) + 9 Isole…	Protein_degradation	0	0	0	0
Albumin(l) + 304 H2O(l) + 304 ATP(l) -> 304 ADP(l) + 304 Pi(l) + 62 Glutamate(l) + 13 Glycine(l) + 63 Alanine(l) + 60 Lysine(l) + 36 Aspartate(l) + 27 Arginine(l) + 20 Glutamine(l) + 28 Serine(l) + 7 Methionine(l) + 2 Tryptophan(l) + 35 Phenylalanine(l) + 19 Tyrosine(l) + 35 Cysteine(l) + 64 Leucine(l) + 16 Histidine(l) + 24 Proline(l) + 17 Asparagine(l) + 43 Valine(l) + 29 Threonine(l) + 9 Isole…	Protein_degradation	0	0	0	0
Albumin(s) -> Albumin(l)	Vesicular_transport	0	0	0	0
Antichymotrypsin(c) <=> Antichymotrypsin(s)	Vesicular_transport	0	0	0	0
Antichymotrypsin(c) + 211 H2O(c) + 211 ATP(c) -> 211 ADP(c) + 211 Pi(c) + 29 Glutamate(c) + 16 Glycine(c) + 34 Alanine(c) + 26 Lysine(c) + 25 Aspartate(c) + 16 Arginine(c) + 17 Glutamine(c) + 30 Serine(c) + 14 Methionine(c) + 3 Tryptophan(c) + 25 Phenylalanine(c) + 9 Tyrosine(c) + 3 Cysteine(c) + 59 Leucine(c) + 9 Histidine(c) + 16 Proline(c) + 19 Asparagine(c) + 24 Valine(c) + 29 Threonine(c) + …	Protein_degradation	0	0	0	0
Antichymotrypsin(l) + 211 H2O(l) + 211 ATP(l) -> 211 ADP(l) + 211 Pi(l) + 29 Glutamate(l) + 16 Glycine(l) + 34 Alanine(l) + 26 Lysine(l) + 25 Aspartate(l) + 16 Arginine(l) + 17 Glutamine(l) + 30 Serine(l) + 14 Methionine(l) + 3 Tryptophan(l) + 25 Phenylalanine(l) + 9 Tyrosine(l) + 3 Cysteine(l) + 59 Leucine(l) + 9 Histidine(l) + 16 Proline(l) + 19 Asparagine(l) + 24 Valine(l) + 29 Threonine(l) + …	Protein_degradation	0	0	0	0
Antichymotrypsin(s) -> Antichymotrypsin(l)	Vesicular_transport	0	0	0	0
Antitrypsin(c) <=> Antitrypsin(s)	Vesicular_transport	0	0	0	0
Antitrypsin(c) + 209 H2O(c) + 209 ATP(c) -> 209 ADP(c) + 209 Pi(c) + 32 Glutamate(c) + 24 Glycine(c) + 26 Alanine(c) + 34 Lysine(c) + 24 Aspartate(c) + 7 Arginine(c) + 18 Glutamine(c) + 25 Serine(c) + 10 Methionine(c) + 3 Tryptophan(c) + 27 Phenylalanine(c) + 6 Tyrosine(c) + 3 Cysteine(c) + 51 Leucine(c) + 13 Histidine(c) + 19 Proline(c) + 19 Asparagine(c) + 27 Valine(c) + 30 Threonine(c) + 20 Is…	Protein_degradation	0	0	0	0
Antitrypsin(l) + 209 H2O(l) + 209 ATP(l) -> 209 ADP(l) + 209 Pi(l) + 32 Glutamate(l) + 24 Glycine(l) + 26 Alanine(l) + 34 Lysine(l) + 24 Aspartate(l) + 7 Arginine(l) + 18 Glutamine(l) + 25 Serine(l) + 10 Methionine(l) + 3 Tryptophan(l) + 27 Phenylalanine(l) + 6 Tyrosine(l) + 3 Cysteine(l) + 51 Leucine(l) + 13 Histidine(l) + 19 Proline(l) + 19 Asparagine(l) + 27 Valine(l) + 30 Threonine(l) + 20 Is…	Protein_degradation	0	0	0	0
Antitrypsin(s) -> Antitrypsin(l)	Vesicular_transport	0	0	0	0
ApoA1(c) -> ApoA1(r)	Transport_reaction	0	0	0	0
ApoA1(c) <=> ApoA1(s)	Vesicular_transport	0	0	0	0
ApoA1(c) + 133 H2O(c) + 133 ATP(c) -> 133 ADP(c) + 133 Pi(c) + 30 Glutamate(c) + 11 Glycine(c) + 23 Alanine(c) + 22 Lysine(c) + 16 Aspartate(c) + 17 Arginine(c) + 19 Glutamine(c) + 16 Serine(c) + 4 Methionine(c) + 5 Tryptophan(c) + 8 Phenylalanine(c) + 7 Tyrosine(c) + 41 Leucine(c) + 6 Histidine(c) + 10 Proline(c) + 5 Asparagine(c) + 15 Valine(c) + 12 Threonine(c)	Protein_degradation	0	0	0	0
ApoA1(l) + 133 H2O(l) + 133 ATP(l) -> 133 ADP(l) + 133 Pi(l) + 30 Glutamate(l) + 11 Glycine(l) + 23 Alanine(l) + 22 Lysine(l) + 16 Aspartate(l) + 17 Arginine(l) + 19 Glutamine(l) + 16 Serine(l) + 4 Methionine(l) + 5 Tryptophan(l) + 8 Phenylalanine(l) + 7 Tyrosine(l) + 41 Leucine(l) + 6 Histidine(l) + 10 Proline(l) + 5 Asparagine(l) + 15 Valine(l) + 12 Threonine(l)	Protein_degradation	0	0	0	0
ApoA1(s) -> ApoA1(l)	Transport_reaction	0	0	0	0
ApoB100(c) -> ApoB100(r)	Transport_reaction	0	0	0	0
ApoB100(c) + 2280 H2O(c) + 2280 ATP(c) -> 2280 ADP(c) + 2280 Pi(c) + 298 Glutamate(c) + 207 Glycine(c) + 275 Alanine(c) + 357 Lysine(c) + 233 Aspartate(c) + 150 Arginine(c) + 230 Glutamine(c) + 392 Serine(c) + 79 Methionine(c) + 37 Tryptophan(c) + 224 Phenylalanine(c) + 151 Tyrosine(c) + 25 Cysteine(c) + 533 Leucine(c) + 115 Histidine(c) + 171 Proline(c) + 247 Asparagine(c) + 252 Valine(c) + 300 …	Protein_degradation	0	0	0	0
ApoB100(l) + 2280 H2O(l) + 2280 ATP(l) -> 2280 ADP(l) + 2280 Pi(l) + 298 Glutamate(l) + 207 Glycine(l) + 275 Alanine(l) + 357 Lysine(l) + 233 Aspartate(l) + 150 Arginine(l) + 230 Glutamine(l) + 392 Serine(l) + 79 Methionine(l) + 37 Tryptophan(l) + 224 Phenylalanine(l) + 151 Tyrosine(l) + 25 Cysteine(l) + 533 Leucine(l) + 115 Histidine(l) + 171 Proline(l) + 247 Asparagine(l) + 252 Valine(l) + 300 …	Protein_degradation	0	0	0	0
ApoC1(c) -> ApoC1(r)	Transport_reaction	0	0	0	0
ApoC1(c) + 41 H2O(c) + 41 ATP(c) -> 41 ADP(c) + 41 Pi(c) + 8 Glutamate(c) + 3 Glycine(c) + 5 Alanine(c) + 9 Lysine(c) + 4 Aspartate(c) + 4 Arginine(c) + 3 Glutamine(c) + 9 Serine(c) + 2 Methionine(c) + Tryptophan(c) + 4 Phenylalanine(c) + 12 Leucine(c) + 4 Proline(c) + Asparagine(c) + 7 Valine(c) + 3 Threonine(c) + 4 Isoleucine(c)	Protein_degradation	0	0	0	0
ApoC2(c) -> ApoC2(r)	Transport_reaction	0	0	0	0
ApoC2(c) + 50 H2O(c) + 50 ATP(c) -> 50 ADP(c) + 50 Pi(c) + 8 Glutamate(c) + 5 Glycine(c) + 7 Alanine(c) + 6 Lysine(c) + 4 Aspartate(c) + 2 Arginine(c) + 8 Glutamine(c) + 9 Serine(c) + 3 Methionine(c) + Tryptophan(c) + 4 Phenylalanine(c) + 5 Tyrosine(c) + 15 Leucine(c) + 5 Proline(c) + Asparagine(c) + 7 Valine(c) + 10 Threonine(c) + Isoleucine(c)	Protein_degradation	0	0	0	0
ApoC3(c) -> ApoC3(r)	Transport_reaction	0	0	0	0
ApoC3(c) + 49 H2O(c) + 49 ATP(c) -> 49 ADP(c) + 49 Pi(c) + 5 Glutamate(c) + 3 Glycine(c) + 15 Alanine(c) + 6 Lysine(c) + 7 Aspartate(c) + 4 Arginine(c) + 6 Glutamine(c) + 12 Serine(c) + 3 Methionine(c) + 3 Tryptophan(c) + 4 Phenylalanine(c) + 2 Tyrosine(c) + 11 Leucine(c) + Histidine(c) + 3 Proline(c) + 9 Valine(c) + 5 Threonine(c)	Protein_degradation	0	0	0	0
ApoE(c) -> ApoE(r)	Transport_reaction	0	0	0	0
ApoE(c) + 158 H2O(c) + 158 ATP(c) -> 158 ADP(c) + 158 Pi(c) + 40 Glutamate(c) + 18 Glycine(c) + 39 Alanine(c) + 13 Lysine(c) + 11 Aspartate(c) + 34 Arginine(c) + 32 Glutamine(c) + 14 Serine(c) + 8 Methionine(c) + 8 Tryptophan(c) + 4 Phenylalanine(c) + 4 Tyrosine(c) + 2 Cysteine(c) + 41 Leucine(c) + 2 Histidine(c) + 8 Proline(c) + Asparagine(c) + 24 Valine(c) + 12 Threonine(c) + 2 Isoleucine(c)	Particle_dis-/assembly	0	0	0	0
ApoE(l) + 158 H2O(l) + 158 ATP(l) -> 158 ADP(l) + 158 Pi(l) + 40 Glutamate(l) + 18 Glycine(l) + 39 Alanine(l) + 13 Lysine(l) + 11 Aspartate(l) + 34 Arginine(l) + 32 Glutamine(l) + 14 Serine(l) + 8 Methionine(l) + 8 Tryptophan(l) + 4 Phenylalanine(l) + 4 Tyrosine(l) + 2 Cysteine(l) + 41 Leucine(l) + 2 Histidine(l) + 8 Proline(l) + Asparagine(l) + 24 Valine(l) + 12 Threonine(l) + 2 Isoleucine(l)	Particle_dis-/assembly	0	0	0	0
ApoTransferin(c) <=> ApoTransferin(s)	Vesicular_transport	0	0	0	0
ApoTransferin(s) -> ApoTransferin(l)	Vesicular_transport	0	0	0	0
Arachidonate(c) + L-Carnitine(r) <=> Arachidonate(r) + L-Carnitine(c)	Utilized_transport	0	0	0	0
Arachidonate(l) -> Arachidonate(r)	Transport_reaction	0	0	0	0
Arachidonate(l) <=> Arachidonate(c)	Transport_reaction	0	0	1	1
Arachidonate(s) + HCO3-(c) + glutathionyl-leuc4(c) <=> Arachidonate(c) + HCO3-(s) + glutathionyl-leuc4(s)	TCDB:2.A.60.1.5	0	0	0	0
Arachidonate(s) + HCO3-(c) + S-glutathionyl-2-4-dinitrobenzene(c) <=> Arachidonate(c) + HCO3-(s) + S-glutathionyl-2-4-dinitrobenzene(s)	TCDB:2.A.60.1.5	0	0	0	0
Arachidonate(s) + HCO3-(c) + S-glutathionyl-ethacrynic-acid(c) <=> Arachidonate(c) + HCO3-(s) + S-glutathionyl-ethacrynic-acid(s)	TCDB:2.A.60.1.5	0	0	0	0
Arginine(c) + Asparagine(s) + Na+(s) -> Arginine(s) + Asparagine(c) + Na+(c)	Utilized_transport	0	0	0	0
Arginine(c) + Cysteine(s) + Na+(s) -> Arginine(s) + Cysteine(c) + Na+(c)	Utilized_transport	0	0	0	0
Arginine(c) + Glutamine(s) + Na+(s) -> Arginine(s) + Glutamine(c) + Na+(c)	Utilized_transport	0	0	0	0
Arginine(c) + H+(PG)(m) <=> Arginine(m) + H+(PG)(c)	TCDB:2.A.29.19.1	0	0	0	0
Arginine(c) + H+(PG)(m) + Citrulline(m) <=> Arginine(m) + H+(PG)(c) + Citrulline(c)	TCDB:2.A.29.19.1	0	0	0	0
Arginine(c) + H+(PG)(m) + Histidine(m) <=> Arginine(m) + H+(PG)(c) + Histidine(c)	TCDB:2.A.29.19.1	0	0	0	0
Arginine(c) + Homoserine(s) + Na+(s) -> Arginine(s) + Homoserine(c) + Na+(c)	Utilized_transport	0	0	0	0
Arginine(c) + Isoleucine(s) + Na+(s) -> Arginine(s) + Isoleucine(c) + Na+(c)	Utilized_transport	0	0	0	0
Arginine(c) + Leucine(s) + Na+(s) -> Arginine(s) + Leucine(c) + Na+(c)	Utilized_transport	0	0	0	0
Arginine(c) + Methionine(s) + Na+(s) -> Arginine(s) + Methionine(c) + Na+(c)	Utilized_transport	0	0	0	0
Arginine(c) + Phenylalanine(s) + Na+(s) -> Arginine(s) + Phenylalanine(c) + Na+(c)	Utilized_transport	0	0	0	0
Arginine(c) + Proline(s) + Na+(s) -> Arginine(s) + Proline(c) + Na+(c)	Utilized_transport	0	0	0	0
Arginine(c) + Serine(s) + Na+(s) -> Arginine(s) + Serine(c) + Na+(c)	Utilized_transport	0	0	0	0
Arginine(c) + Threonine(s) + Na+(s) -> Arginine(s) + Threonine(c) + Na+(c)	Utilized_transport	0	0	0	0
Arginine(c) + Tryptophan(s) + Na+(s) -> Arginine(s) + Tryptophan(c) + Na+(c)	Utilized_transport	0	0	0	0
Arginine(c) + Tyrosine(s) + Na+(s) -> Arginine(s) + Tyrosine(c) + Na+(c)	Utilized_transport	0	0	0	0
Arginine(l) -> Arginine(c)	TCDB:2.A.18.6.7	0	0	0	0
Arginine(m) <=> CO2(m) + Agmatine(m)	EC:4.1.1.19	0	0	0	0
Arginine(m) + H+(PG)(m) + Citrulline(c) <=> Arginine(c) + H+(PG)(c) + Citrulline(m)	TCDB:2.A.29.19.1	0	0	0	0
Arginine(m) + H+(PG)(m) + Histidine(c) <=> Arginine(c) + H+(PG)(c) + Histidine(m)	TCDB:2.A.29.19.1	0	0	0	0
Arginine(m) + Ornithine(c) + H+(PG)(m) <=> Arginine(c) + Ornithine(m) + H+(PG)(c)	TCDB:2.A.29.19.1	0	0	0	0
Arginine(s) <=> Arginine(c)	TCDB:2.A.3.3.2	0	0	0	0
Arginine(s) + Asparagine(c) -> Arginine(c) + Asparagine(s)	TCDB:2.A.3.8.15	0	0	0	0
Arginine(s) + Citrulline(c) <=> Arginine(c) + Citrulline(s)	Utilized_transport	0	0	0	0
Arginine(s) + Cysteine(c) -> Arginine(c) + Cysteine(s)	TCDB:2.A.3.8.15	0	0	0	0
Arginine(s) + Glutamine(c) -> Arginine(c) + Glutamine(s)	TCDB:2.A.3.8.15	0	0	0	0
Arginine(s) + Homoserine(c) -> Arginine(c) + Homoserine(s)	TCDB:2.A.3.8.15	0	0	0	0
Arginine(s) + Isoleucine(c) -> Arginine(c) + Isoleucine(s)	TCDB:2.A.3.8.15	0	0	0	0
Arginine(s) + Leucine(c) -> Arginine(c) + Leucine(s)	TCDB:2.A.3.8.15	0	0	0	0
Arginine(s) + Methionine(c) -> Arginine(c) + Methionine(s)	TCDB:2.A.3.8.15	0	0	0	0
Arginine(s) + Ornithine(c) <=> Arginine(c) + Ornithine(s)	Utilized_transport	0	0	0	0
Arginine(s) + Phenylalanine(c) -> Arginine(c) + Phenylalanine(s)	TCDB:2.A.3.8.15	0	0	0	0
Arginine(s) + Proline(c) -> Arginine(c) + Proline(s)	TCDB:2.A.3.8.15	0	0	0	0
Arginine(s) + Serine(c) -> Arginine(c) + Serine(s)	TCDB:2.A.3.8.15	0	0	0	0
Arginine(s) + Threonine(c) -> Arginine(c) + Threonine(s)	TCDB:2.A.3.8.15	0	0	0	0
Arginine(s) + Tryptophan(c) -> Arginine(c) + Tryptophan(s)	TCDB:2.A.3.8.15	0	0	0	0
Arginine(s) + Tyrosine(c) -> Arginine(c) + Tyrosine(s)	TCDB:2.A.3.8.15	0	0	0	0
Ascorbate(s) + 2 Na+(s) -> Ascorbate(c) + 2 Na+(c)	TCDB:2.A.40.6.1	0	0	0	0
Ascorbate(s) + Na+(s) <=> Ascorbate(c) + Na+(c)	TCDB:2.A.40.6.2	0	0	0	0
Asparagine(c) -> Asparagine(m)	Vesicular_transport	0	0	0	0
Asparagine(c) + Citrulline(s) -> Asparagine(s) + Citrulline(c)	TCDB:2.A.3.8.15	0	0	0	0
Asparagine(c) + Homoserine(s) + Na+(s) -> Asparagine(s) + Homoserine(c) + Na+(c)	Utilized_transport	0	0	0	0
Asparagine(c) + Isoleucine(s) + Na+(s) -> Asparagine(s) + Isoleucine(c) + Na+(c)	Utilized_transport	0	0	0	0
Asparagine(c) + Na+(c) <=> Asparagine(s) + Na+(s)	TCDB:2.A.18.6.7	0	0	0	0
Asparagine(c) + Threonine(s) + Na+(s) -> Asparagine(s) + Threonine(c) + Na+(c)	Utilized_transport	0	0	0	0
Asparagine(c) + Valine(s) + Na+(s) -> Asparagine(s) + Valine(c) + Na+(c)	Utilized_transport	0	0	0	0
Asparagine(l) -> Asparagine(c)	Vesicular_transport	0	0	0	0
Asparagine(s) + Citrulline(c) + Na+(s) -> Asparagine(c) + Citrulline(s) + Na+(c)	Utilized_transport	0	0	0	0
Asparagine(s) + Homoserine(c) <=> Asparagine(c) + Homoserine(s)	TCDB:2.A.3.8.1	0	0	0	0
Asparagine(s) + Homoserine(c) + Na+(s) -> Asparagine(c) + Homoserine(s) + Na+(c)	Utilized_transport	0	0	0	0
Asparagine(s) + Isoleucine(c) <=> Asparagine(c) + Isoleucine(s)	TCDB:2.A.3.8.1	0	0	0	0
Asparagine(s) + Isoleucine(c) + Na+(s) -> Asparagine(c) + Isoleucine(s) + Na+(c)	Utilized_transport	0	0	0	0
Asparagine(s) + Threonine(c) <=> Asparagine(c) + Threonine(s)	TCDB:2.A.3.8.1	0	0	0	0
Asparagine(s) + Threonine(c) + Na+(s) -> Asparagine(c) + Threonine(s) + Na+(c)	Utilized_transport	0	0	0	0
Asparagine(s) + Valine(c) <=> Asparagine(c) + Valine(s)	TCDB:2.A.3.8.1	0	0	0	0
Asparagine(s) + Valine(c) + Na+(s) -> Asparagine(c) + Valine(s) + Na+(c)	Utilized_transport	0	0	0	0
Aspartate(c) + Na+(c) <=> Aspartate(s) + Na+(s)	TCDB:2.A.18.6.3	0	0	-1	-1
Aspartate(l) -> Aspartate(c)	Vesicular_transport	0	0	0	0
Aspartate(s) + H+(PG)(s) + K+(c) + 3 Na+(s) -> Aspartate(c) + H+(PG)(c) + K+(s) + 3 Na+(c)	TCDB:2.A.23.2.3	0	0	0	0
ATP(c) <=> ATP(s)	Facilitated_diffusion	0	0	0	0
ATP(c) + 6-Deoxy-L-galactose(c) <=> ADP(c) + L-Fucose-1P(c)	EC:2.7.1.52	0	0	0	0
ATP(c) + Acetate(c) -> PPi(c) + Acetyl_adenylate(c)	EC:6.2.1.1	0	0	0	0
ATP(c) + Adenylyl_sulfate(c) -> ADP(c) + PAPS(c)	EC:2.7.1.25	0	0	0	0
ATP(c) + ADP(r) -> ATP(r) + ADP(c)	Transport_reaction	0	0	0	0
ATP(c) + AMP(p) <=> ATP(p) + AMP(c)	TCDB:2.A.29.20.1	0	0	0	0
ATP(c) + Ceramide-pool(c) -> ADP(c) + Ceramide-1P-pool(c)	EC:2.7.1.138	0	0	0	0
ATP(c) + CoA(c) + Chenodiol(c) <=> PPi(c) + AMP(c) + Chenodeoxycholoyl-CoA(c)	EC:6.2.1.7	0	0	0	0
ATP(c) + CoA(c) + gamma-Linolenate(c) -> PPi(c) + AMP(c) + gamma-Linolenoyl-CoA(c)	EC:6.2.1.3	0	0	0	0
ATP(c) + CoA(c) + Palmitolate(c) -> PPi(c) + AMP(c) + (2E)-Hexadecenoyl-CoA(c)	EC:6.2.1.3	0	0	0	0
ATP(c) + CoA(c) + Propanoate(c) <=> PPi(c) + AMP(c) + Propanoyl-CoA(c)	EC:6.2.1.17_EC:6.2.1.1	0	0	1	1
ATP(c) + dADP(c) <=> ADP(c) + dATP(c)	EC:2.7.4.6	0	0	0	0
ATP(c) + Deoxyadenosine(c) -> ADP(c) + dAMP(c)	EC:2.7.1.76	0	0	0	0
ATP(c) + Deoxycytidine(c) -> ADP(c) + dCMP(c)	EC:2.7.1.74	0	0	1	1
ATP(c) + Deoxyguanosine(c) -> ADP(c) + dGMP(c)	EC:2.7.1.113	0	0	0	0
ATP(c) + Dephospho-CoA(c) <=> ADP(c) + CoA(c)	EC:2.7.1.24	0	0	0	0
ATP(c) + dGDP(c) <=> ADP(c) + dGTP(c)	EC:2.7.4.6	0	0	0	0
ATP(c) + dTDP(c) -> ADP(c) + dTTP(c)	EC:2.7.4.6	0	0	0	0
ATP(c) + dTMP(c) -> ADP(c) + dTDP(c)	EC:2.7.4.12_EC:2.7.4.9	0	0	0	0
ATP(c) + dUDP(c) <=> ADP(c) + dUTP(c)	EC:2.7.4.6	0	0	0	0
ATP(c) + FMN(c) -> PPi(c) + FAD(c)	EC:2.7.7.2	0	0	0	0
ATP(c) + Fructose-6P(c) -> ADP(c) + Fructose-2,6PP(c)	EC:2.7.1.105	0	0	0	0
ATP(c) + Fructose(c) -> ADP(c) + Fructose-6P(c)	EC:2.7.1.1	0	0	0	0
ATP(c) + Glucosamine(c) -> ADP(c) + Glucosamine-6P(c)	EC:2.7.1.1	0	0	1	1
ATP(c) + IDP(c) <=> ADP(c) + ITP(c)	EC:2.7.4.6	0	0	0	0
ATP(c) + Mannose(c) -> ADP(c) + Mannose-6P(c)	EC:2.7.1.1	0	0	1	1
ATP(c) + N-Acetyl-D-mannosamine(c) -> ADP(c) + N-Acetylmannosamine-6P(c)	EC:2.7.1.60	0	0	1	1
ATP(c) + N-Pantothenoylcysteine(c) <=> ADP(c) + (R)-4-Phosphopantothenoyl-cysteine(c)	EC:2.7.1.33	0	0	0	0
ATP(c) + NAD+(c) -> NADP+(c) + ADP(c)	EC:2.7.1.23	0	0	0	0
ATP(c) + Nicotinate_ribonucleotide(c) -> PPi(c) + Deamido-NAD(c)	EC:2.7.7.18	0	0	0	0
ATP(c) + Pantetheine(c) <=> ADP(c) + Phosphopantetheine(c)	EC:2.7.1.33	0	0	0	0
ATP(c) + Phosphopantetheine(c) -> PPi(c) + Dephospho-CoA(c)	EC:2.7.7.3	0	0	0	0
ATP(c) + Propanoate(c) <=> PPi(c) + Propinol_adenylate(c)	Enzyme_catalyzed	0	0	0	0
ATP(c) + Pyridoxal(c) -> ADP(c) + Pyridoxal-P(c)	EC:2.7.1.35	0	0	0	0
ATP(c) + Pyridoxamine(c) -> ADP(c) + Pyridoxamine-P(c)	EC:2.7.1.35	0	0	0	0
ATP(c) + Pyridoxine(c) <=> ADP(c) + Pyridoxine-P(c)	EC:2.7.1.35	0	0	0	0
ATP(c) + Ribose(c) -> ADP(c) + Ribose-5P(c)	EC:2.7.1.15	0	0	1	1
ATP(c) + Sphinganine(c) -> ADP(c) + Sphinganine-1P(c)	EC:2.7.1.91	0	0	0	0
ATP(c) + Sulfate(c) -> PPi(c) + Adenylyl_sulfate(c)	EC:2.7.7.4	0	0	1	1
ATP(c) + Thymidine(c) -> ADP(c) + dTMP(c)	EC:2.7.1.21	0	0	0	0
ATP(l) + ADP(c) <=> ATP(c) + ADP(l)	Postulated_Transport_reaction	0	0	0	0
ATP(m) + 5-Formyl-THF(m) -> ADP(m) + Pi(m) + 5,10-Methenyl-THF(m)	EC:6.3.3.2	0	0	0	0
ATP(m) + CDP(m) -> ADP(m) + CTP(m)	EC:2.7.4.6	0	0	0	0
ATP(m) + CMP(m) -> ADP(m) + CDP(m)	EC:2.7.4.14	0	0	0	0
ATP(m) + CoA(m) + Propanoate(m) <=> PPi(m) + AMP(m) + Propanoyl-CoA(m)	EC:6.2.1.17	0	0	0	0
ATP(m) + CoA(m) + Succinate(m) <=> ADP(m) + Pi(m) + Succinyl-CoA(m)	EC:6.2.1.5	0	0	0	0
ATP(m) + dADP(c) -> ATP(c) + dADP(m)	TCDB:2.A.29.16.1	0	0	0	0
ATP(m) + dADP(m) <=> ADP(m) + dATP(m)	EC:2.7.4.6	0	0	0	0
ATP(m) + dATP(c) -> ATP(c) + dATP(m)	TCDB:2.A.29.16.1	0	0	0	0
ATP(m) + Deoxyguanosine(m) -> ADP(m) + dGMP(m)	EC:2.7.1.113	0	0	0	0
ATP(m) + Dephospho-CoA(m) -> ADP(m) + CoA(m)	EC:2.7.1.24	0	0	0	0
ATP(m) + dGDP(c) -> ATP(c) + dGDP(m)	TCDB:2.A.29.16.1	0	0	0	0
ATP(m) + dGDP(m) <=> ADP(m) + dGTP(m)	EC:2.7.4.6	0	0	0	0
ATP(m) + dGTP(c) -> ATP(c) + dGTP(m)	TCDB:2.A.29.16.1	0	0	0	0
ATP(m) + dUDP(m) -> ADP(m) + dUTP(m)	EC:2.7.4.6	0	0	0	0
ATP(m) + dUTP(c) -> ATP(c) + dUTP(m)	TCDB:2.A.29.16.1	0	0	0	0
ATP(m) + GMP(m) <=> ADP(m) + GDP(m)	EC:2.7.4.8	0	0	0	0
ATP(m) + Guanosine(m) <=> ADP(m) + GMP(m)	EC:2.7.1.73	0	0	0	0
ATP(m) + N-Pantothenoylcysteine(m) <=> ADP(m) + (R)-4-Phosphopantothenoyl-cysteine(m)	EC:2.7.1.33	0	0	0	0
ATP(m) + Pantetheine(m) <=> ADP(m) + Phosphopantetheine(m)	EC:2.7.1.33	0	0	0	0
ATP(m) + Phosphopantetheine(m) -> PPi(m) + Dephospho-CoA(m)	EC:2.7.7.3	0	0	0	0
ATP(m) + Propanoate(m) <=> PPi(m) + Propinol_adenylate(m)	Enzyme_catalyzed	0	0	0	0
ATP(m) + Thymidine(m) -> ADP(m) + dTMP(m)	EC:2.7.1.21	0	0	0	0
ATP(p) + (R)-5-Diphosphomevalonate(p) <=> ADP(p) + Pi(p) + CO2(p) + Isopentenyl-PP(p)	EC:4.1.1.33	0	0	0	0
ATP(p) + (R)-5-Phosphomevalonate(p) <=> ADP(p) + (R)-5-Diphosphomevalonate(p)	EC:2.7.4.2	0	0	0	0
ATP(p) + (R)-Mevalonate(p) <=> ADP(p) + (R)-5-Phosphomevalonate(p)	EC:2.7.1.36	0	0	0	0
ATP(p) + CoA(p) + 3alpha,7alpha-Dihydroxy-5beta-cholestanate(p) <=> PPi(p) + AMP(p) + 3alpha,7alpha-Dihydroxy-5beta-cholestanoyl-CoA(p)	EC:6.2.1.7	0	0	0	0
ATP(p) + CoA(p) + 3alpha,7alpha,12alpha-Trihydroxy-5beta-cholestanate(p) <=> PPi(p) + AMP(p) + 3alpha,7alpha,12alpha-Trihydroxy-5beta-cholestanoyl-CoA(p)	EC:6.2.1.7	0	0	0	0
ATP(r) + AMP(c) <=> ATP(c) + AMP(r)	Facilitated_diffusion	0	0	0	0
ATP(r) + CoA(r) + 3alpha,7alpha-Dihydroxy-5beta-cholestanate(r) -> PPi(r) + AMP(r) + 3alpha,7alpha-Dihydroxy-5beta-cholestanoyl-CoA(r)	EC:6.2.1.7	0	0	0	0
ATP(r) + CoA(r) + 3alpha,7alpha,12alpha-Trihydroxy-5beta-cholestanate(r) -> PPi(r) + AMP(r) + 3alpha,7alpha,12alpha-Trihydroxy-5beta-cholestanoyl-CoA(r)	EC:6.2.1.7	0	0	0	0
ATP(r) + CoA(r) + Arachidonate(r) -> PPi(r) + AMP(r) + Arachidonyl-CoA(r)	EC:6.2.1.3	0	0	0	0
ATP(r) + CoA(r) + Chenodiol(r) <=> PPi(r) + AMP(r) + Chenodeoxycholoyl-CoA(r)	EC:6.2.1.7	0	0	0	0
ATP(r) + CoA(r) + Cholate(r) <=> PPi(r) + AMP(r) + Choloyl-CoA(r)	EC:6.2.1.7	0	0	0	0
ATP(r) + CoA(r) + gamma-Linolenate(r) -> PPi(r) + AMP(r) + gamma-Linolenoyl-CoA(r)	EC:6.2.1.3	0	0	0	0
ATP(r) + CoA(r) + Linoleate(r) -> PPi(r) + AMP(r) + Linoleoyl-CoA(r)	EC:6.2.1.3	0	0	0	0
ATP(r) + CoA(r) + Linolenate(r) -> PPi(r) + AMP(r) + Linolenoyl-CoA(r)	EC:6.2.1.3	0	0	0	0
ATP(r) + CoA(r) + Oleate(r) -> PPi(r) + AMP(r) + Oleoyl-CoA(r)	EC:6.2.1.3	0	0	0	0
ATP(r) + CoA(r) + Palmitate(r) -> PPi(r) + AMP(r) + Palmitoyl-CoA(r)	EC:6.2.1.3	0	0	0	0
ATP(r) + CoA(r) + Palmitolate(r) -> PPi(r) + AMP(r) + (2E)-Hexadecenoyl-CoA(r)	EC:6.2.1.3	0	0	0	0
ATP(r) + CoA(r) + Palmitolate(r) <=> PPi(r) + AMP(r) + palmitoleoyl-CoA(r)	EC:6.2.1.3	0	0	0	0
ATP(r) + CoA(r) + Stearate(r) -> PPi(r) + AMP(r) + Stearoyl-CoA(r)	EC:6.2.1.3	0	0	0	0
beta-Alanine(c) <=> beta-Alanine(s)	Facilitated_diffusion	0	0	0	0
Bilirubin-bisglucuronoside(s) <=> Bilirubin-bisglucuronoside(c)	Utilized_transport	0	0	0	0
Bilirubin-monoglucuronoside(s) <=> Bilirubin-monoglucuronoside(c)	Utilized_transport	0	0	0	0
Bilirubin(c) <=> Bilirubin(r)	Facilitated_diffusion	0	0	0	0
Bilirubin(c) + Na+(c) <=> Bilirubin(r) + Na+(r)	TCDB:2.A.65	0	0	0	0
Bilirubin(s) -> Bilirubin(c)	Utilized_transport	0	0	0	0
Bilirubin(s) + Na+(s) -> Bilirubin(c) + Na+(c)	TCDB:2.A.65	0	0	0	0
Butyrate(s) + (R)-3-Hydroxybutanoate(c) <=> Butyrate(c) + (R)-3-Hydroxybutanoate(s)	TCDB:2.A.1.13.1	0	0	0	0
Butyrate(s) + 2-Hydroxybutyrate(c) <=> Butyrate(c) + 2-Hydroxybutyrate(s)	TCDB:2.A.1.13.1	0	0	0	0
Butyrate(s) + Retinoate(c) <=> Butyrate(c) + Retinoate(s)	TCDB:2.A.1.13.1	0	0	0	0
Butyryl-CoA(c) + L-Carnitine(c) -> CoA(c) + O-Butanoylcarnitine(c)	EC:2.3.1.21	0	0	0	0
Butyryl-CoA(m) + L-Carnitine(c) -> Butyryl-CoA(c) + L-Carnitine(m)	Facilitated_diffusion	0	0	0	0
Butyryl-CoA(m) + L-Carnitine(m) <=> CoA(m) + O-Butanoylcarnitine(m)	EC:2.3.1.7	0	0	0	0
Butyryl-CoA(m) + Ubiquinone(m) -> Ubiquinol(m) + Crotonyl-CoA(m)	EC:1.3.3.6	0	0	0	0
CDP-choline(c) <=> CDP-choline(r)	Vesicular_transport	0	0	0	0
CDP-choline(c) + 1,2-Diacylglycerol-Bile-PC-pool(c) -> CMP(c) + Bile-PC-pool(c)	EC:2.7.8.2	0	0	0	0
CDP-choline(c) + 1,2-Diacylglycerol-VLDL-PC-pool(c) -> CMP(c) + PC-VLDL-pool(c)	EC:2.7.8.2	0	0	0	0
CDP-choline(r) + Ceramide-pool(r) <=> CMP(r) + SM-pool(r)	EC:2.7.8.3	0	0	0	0
CDP-diacylglycerol-VLDL-PI-pool(l) -> CDP-diacylglycerol-VLDL-PI-pool(r)	Vesicular_transport	0	0	1	1
Ceramide-pool(c) <=> Ceramide-pool(r)	Facilitated_diffusion	0	0	0	0
Chenodeoxycholoyl-CoA(p) <=> Chenodeoxycholoyl-CoA(c)	Transport_reaction	0	0	0	0
Chenodeoxycholoyl-CoA(r) <=> Chenodeoxycholoyl-CoA(c)	Transport_reaction	0	0	0	0
Chenodiol(c) <=> Chenodiol(r)	Facilitated_diffusion	0	0	0	0
Chitobiose(s) -> Chitobiose(l)	Transport_reaction	0	0	1	1
Chloride(c) + K+(c) -> Chloride(s) + K+(s)	TCDB:2.A.30.5.1	0	0	0	0
Chloride(s) <=> Chloride(c)	TCDB:2.A.1.14.6	0	0	0	0
Chloride(s) + Taurine(s) + Na+(s) -> Chloride(c) + Taurine(c) + Na+(c)	TCDB:2.A.22.3.3	0	0	1	1
Cholate(c) <=> Cholate(r)	Active_transport	0	0	0	0
Cholesterol-ester-pool(l) -> Cholesterol-ester-pool(r)	Vesicular_transport	0	0	0	0
Cholesterol(l) -> Cholesterol(c)	Vesicular_transport	0	0	1	1
Cholesterol(l) <=> Cholesterol(r)	Vesicular_transport	0	0	0	0
Cholesterol(r) + (2E)-Hexadecenoyl-CoA(r) -> CoA(r) + Cholesterol-ester-palmn(r)	EC:2.3.1.26	0	0	0	0
Cholesterol(r) + Arachidonyl-CoA(r) -> CoA(r) + Cholesterol-ester-arach(r)	EC:2.3.1.26	0	0	0	0
Cholesterol(r) + gamma-Linolenoyl-CoA(r) -> CoA(r) + Cholesterol-ester-gla(r)	EC:2.3.1.26	0	0	0	0
Cholesterol(r) + Linolenoyl-CoA(r) -> CoA(r) + Cholesterol-ester-ala(r)	EC:2.3.1.26	0	0	0	0
Cholesterol(r) + Linoleoyl-CoA(r) -> CoA(r) + Cholesterol-ester-lin(r)	EC:2.3.1.26	0	0	0	0
Cholesterol(r) + Oleoyl-CoA(r) -> CoA(r) + Cholesterol-ester-ol(r)	EC:2.3.1.26	0	0	0	0
Cholesterol(r) + Stearoyl-CoA(r) -> CoA(r) + Cholesterol-ester-stea(r)	EC:2.3.1.26	0	0	0	0
Cholesterol(s) <=> Cholesterol(c)	Vesicular_transport	0	0	0	0
Choline(s) <=> Choline(c)	TCDB:2.A.1.1.13	0	0	0	0
Choloyl-CoA(p) <=> Choloyl-CoA(c)	Postulated_Transport_reaction	0	0	0	0
Choloyl-CoA(r) <=> Choloyl-CoA(c)	Postulated_Transport_reaction	0	0	0	0
Citrate(c) + Isocitrate(m) <=> Citrate(m) + Isocitrate(c)	TCDB:2.A.29.7.2	0	0	0	0
Citrate(m) <=> H2O(m) + cis-Aconitate(m)	EC:4.2.1.4	0	0	0	0
Citrate(m) + cis-Aconitate(c) <=> Citrate(c) + cis-Aconitate(m)	TCDB:2.A.29.7.2	0	0	0	0
Citrate(m) + Oxalate(c) <=> Citrate(c) + Oxalate(m)	TCDB:2.A.29.7.2	0	0	0	0
Citrate(s) + 3 Na+(s) -> Citrate(c) + 3 Na+(c)	TCDB:2.A.47.1.4	0	0	0	0
Citrulline(c) <=> Citrulline(s)	TCDB:2.A.3.3.2	0	0	0	0
Citrulline(c) + Isoleucine(s) + Na+(s) -> Citrulline(s) + Isoleucine(c) + Na+(c)	Utilized_transport	0	0	0	0
Citrulline(s) + Isoleucine(c) -> Citrulline(c) + Isoleucine(s)	TCDB:2.A.3.8.15	0	0	0	0
CMP(c) <=> CMP(r)	Postulated_Transport_reaction	0	0	-1	-1
CO2(b) <=> CO2(c)	Free_diffusion	0	0	0	0
CO2(p) <=> CO2(c)	Free_diffusion	0	0	0	0
CoA(c) <=> CoA(p)	Postulated_Transport_reaction	0	0	0	0
CoA(c) <=> CoA(r)	Transport_reaction	0	0	0	0
CoA(c) + Acetyl_adenylate(c) -> AMP(c) + Acetyl-CoA(c)	EC:6.2.1.1	0	0	0	0
CoA(c) + Apo-ACP(c) -> PAP(c) + ACP(c)	EC:2.7.8.7	0	0	0	0
CoA(c) + HMG-CoA(c) <=> H2O(c) + Acetyl-CoA(c) + Acetoacetyl-CoA(c)	EC:2.3.3.10	0	0	0	0
CoA(c) + Phosphatidate-Bile-PC-pool(c) <=> Acyl-CoA-Bile-PC-pool(c) + 1-Acylglycerol-3P-Bile-PC-pool(c)	EC:2.3.1.51	0	0	0	0
CoA(c) + Phosphatidate-VLDL-PC-pool(c) <=> 1-Acylglycerol-3P-VLDL-PC-pool(c) + Acyl-CoA-VLDL-PC-pool(c)	EC:2.3.1.51	0	0	0	0
CoA(c) + Phosphatidate-VLDL-PE-pool(c) <=> 1-Acylglycerol-3P-VLDL-PE-pool(c) + Acyl-CoA-VLDL-PE-pool(c)	EC:2.3.1.51	0	0	0	0
CoA(c) + Phosphatidate-VLDL-PI-pool(c) <=> 1-Acylglycerol-3P-VLDL-PI-pool(c) + Acyl-CoA-VLDL-PI-pool(c)	EC:2.3.1.51	0	0	0	0
CoA(c) + Phosphatidate-VLDL-PS-pool(c) <=> 1-Acylglycerol-3P-VLDL-PS-pool(c) + Acyl-CoA-VLDL-PS-pool(c)	EC:2.3.1.51	0	0	0	0
CoA(c) + Phosphatidate-VLDL-SM-pool(c) <=> 1-Acylglycerol-3P-VLDL-SM-pool(c) + Acyl-CoA-VLDL-SM-pool(c)	EC:2.3.1.51	0	0	0	0
CoA(c) + Phosphatidate-VLDL-TG-pool(c) <=> 1-Acylglycerol-3P-VLDL-TG1-pool(c) + Acyl-CoA-VLDL-TG2-pool(c)	EC:2.3.1.51	0	0	0	0
CoA(c) + Propinol_adenylate(c) <=> AMP(c) + Propanoyl-CoA(c)	EC:6.2.1.17_EC:6.2.1.1	0	0	0	0
CoA(m) + 3-oxolaur-cis-5-enoyl-CoA(m) <=> Acetyl-CoA(m) + (3Z)-Dodecenoyl-CoA(m)	Uncategorized_reaction	0	0	0	0
CoA(m) + 3-oxomyrist-7-enoyl-CoA(m) <=> Acetyl-CoA(m) + cis-laur-5-enoyl-CoA(m)	Uncategorized_reaction	0	0	0	0
CoA(m) + 3-oxooleoyl-CoA(m) <=> Acetyl-CoA(m) + palmitoleoyl-CoA(m)	Uncategorized_reaction	0	0	0	0
CoA(m) + 3-oxopalmitoleoyl-CoA(m) <=> Acetyl-CoA(m) + cis-myrist-7-enoyl-CoA(m)	Uncategorized_reaction	0	0	0	0
CoA(m) + Phosphatidate-CL-pool(m) <=> Acyl-CoA-CL-pool(m) + 1-Acylglycerol-3P-CL-pool(m)	EC:2.3.1.51	0	0	0	0
CoA(m) + Propinol_adenylate(m) <=> AMP(m) + Propanoyl-CoA(m)	EC:6.2.1.17	0	0	0	0
CoA(p) + HMG-CoA(p) <=> H2O(p) + Acetyl-CoA(p) + Acetoacetyl-CoA(p)	EC:2.3.3.10	0	0	0	0
Creatine(c) <=> Creatine(s)	TCDB:2.A.22.3.4	0	0	0	0
CTP(c) + Cysteine(c) + D-4-Phosphopantothenate(c) -> PPi(c) + CMP(c) + (R)-4-Phosphopantothenoyl-cysteine(c)	EC:6.3.2.5	0	0	0	0
CTP(c) + D-Tagatose-6P(c) <=> CDP(c) + Tagatose-1,6PP(c)	EC:2.7.1.11	0	0	0	0
CTP(c) + Ethanolamine-P(c) -> PPi(c) + CDP-ethanolamine(c)	EC:2.7.7.14	0	0	0	0
CTP(c) + Phosphatidate-VLDL-PI-pool(c) <=> PPi(c) + CDP-diacylglycerol-VLDL-PI-pool(c)	EC:2.7.7.41	0	0	0	0
CTP(c) + Phosphocholine(c) -> PPi(c) + CDP-choline(c)	EC:2.7.7.15	0	0	0	0
CTP(m) + Phosphatidate-CL-pool(m) -> PPi(m) + CDP-diacylglycerol-CL-pool(m)	EC:2.7.7.41	0	0	0	0
Cysteine(c) -> Cysteine(m)	Transport_reaction	0	0	0	0
Cysteine(c) + Asparagine(s) + Na+(s) -> Cysteine(s) + Asparagine(c) + Na+(c)	Utilized_transport	0	0	0	0
Cysteine(c) + Citrulline(s) -> Cysteine(s) + Citrulline(c)	TCDB:2.A.3.8.15	0	0	0	0
Cysteine(c) + Homoserine(s) + Na+(s) -> Cysteine(s) + Homoserine(c) + Na+(c)	Utilized_transport	0	0	0	0
Cysteine(c) + Isoleucine(s) + Na+(s) -> Cysteine(s) + Isoleucine(c) + Na+(c)	Utilized_transport	0	0	0	0
Cysteine(c) + Leucine(s) + Na+(s) -> Cysteine(s) + Leucine(c) + Na+(c)	Utilized_transport	0	0	0	0
Cysteine(c) + Proline(s) + Na+(s) -> Cysteine(s) + Proline(c) + Na+(c)	Utilized_transport	0	0	0	0
Cysteine(c) + Threonine(s) + Na+(s) -> Cysteine(s) + Threonine(c) + Na+(c)	Utilized_transport	0	0	0	0
Cysteine(c) + Valine(s) + Na+(s) -> Cysteine(s) + Valine(c) + Na+(c)	Utilized_transport	0	0	0	0
Cysteine(l) -> Cysteine(c)	Vesicular_transport	0	0	0	0
Cysteine(s) + Asparagine(c) <=> Cysteine(c) + Asparagine(s)	TCDB:2.A.3.8.1	0	0	0	0
Cysteine(s) + Asparagine(c) + Na+(s) -> Cysteine(c) + Asparagine(s) + Na+(c)	Utilized_transport	0	0	0	0
Cysteine(s) + Citrulline(c) + Na+(s) -> Cysteine(c) + Citrulline(s) + Na+(c)	Utilized_transport	0	0	0	0
Cysteine(s) + Homoserine(c) <=> Cysteine(c) + Homoserine(s)	TCDB:2.A.3.8.1	0	0	0	0
Cysteine(s) + Homoserine(c) + Na+(s) -> Cysteine(c) + Homoserine(s) + Na+(c)	Utilized_transport	0	0	0	0
Cysteine(s) + Isoleucine(c) <=> Cysteine(c) + Isoleucine(s)	TCDB:2.A.3.8.1	0	0	0	0
Cysteine(s) + Isoleucine(c) + Na+(s) -> Cysteine(c) + Isoleucine(s) + Na+(c)	Utilized_transport	0	0	0	0
Cysteine(s) + Leucine(c) <=> Cysteine(c) + Leucine(s)	TCDB:2.A.3.8.1	0	0	0	0
Cysteine(s) + Leucine(c) + Na+(s) -> Cysteine(c) + Leucine(s) + Na+(c)	Utilized_transport	0	0	0	0
Cysteine(s) + Na+(s) -> Cysteine(c) + Na+(c)	TCDB:2.A.18.6.5	0	0	0	0
Cysteine(s) + Proline(c) <=> Cysteine(c) + Proline(s)	TCDB:2.A.3.8.1	0	0	0	0
Cysteine(s) + Proline(c) + Na+(s) -> Cysteine(c) + Proline(s) + Na+(c)	Utilized_transport	0	0	0	0
Cysteine(s) + Threonine(c) <=> Cysteine(c) + Threonine(s)	TCDB:2.A.3.8.1	0	0	0	0
Cysteine(s) + Threonine(c) + Na+(s) -> Cysteine(c) + Threonine(s) + Na+(c)	Utilized_transport	0	0	0	0
Cysteine(s) + Valine(c) <=> Cysteine(c) + Valine(s)	TCDB:2.A.3.8.1	0	0	0	0
Cysteine(s) + Valine(c) + Na+(s) -> Cysteine(c) + Valine(s) + Na+(c)	Utilized_transport	0	0	0	0
Cytidine(s) <=> Cytidine(c)	TCDB:2.A.57.1.4	0	0	1	1
Cytidine(s) + 2 Na+(s) -> Cytidine(c) + 2 Na+(c)	TCDB:2.A.41.2.6	0	0	0	0
Cytidine(s) + Na+(s) -> Cytidine(c) + Na+(c)	TCDB:2.A.41.2.3	0	0	0	0
D-3-Amino-isobutanoate(s) <=> D-3-Amino-isobutanoate(c)	Transport_reaction	0	0	0	0
dATP(c) + Glucosamine(c) -> dADP(c) + Glucosamine-6P(c)	EC:2.7.1.1	0	0	0	0
dATP(c) + Mannose(c) -> dADP(c) + Mannose-6P(c)	EC:2.7.1.1	0	0	0	0
decanoic-acid(s) -> decanoic-acid(c)	TCDB:4.C.1.1.5	0	0	0	0
Dehydroepiandrosterone_sulfate(s) <=> Dehydroepiandrosterone_sulfate(c)	Utilized_transport	0	0	0	0
Deoxyadenosine(s) <=> Deoxyadenosine(c)	TCDB:2.A.57.1.4	0	0	1	1
Deoxyadenosine(s) + 2 Na+(s) -> Deoxyadenosine(c) + 2 Na+(c)	TCDB:2.A.41.2.6	0	0	0	0
Deoxyadenosine(s) + Na+(s) -> Deoxyadenosine(c) + Na+(c)	TCDB:2.A.41.2.3	0	0	0	0
Deoxycytidine(s) + Na+(s) -> Deoxycytidine(c) + Na+(c)	TCDB:2.A.41.2.3	0	0	0	0
Deoxyguanosine(c) -> Deoxyguanosine(m)	TCDB:2.A.57.1.4	0	0	0	0
Deoxyguanosine(s) <=> Deoxyguanosine(c)	TCDB:2.A.57.1.4	0	0	1	1
Deoxyguanosine(s) + 2 Na+(s) -> Deoxyguanosine(c) + 2 Na+(c)	TCDB:2.A.41.2.6	0	0	0	0
Deoxyguanosine(s) + Na+(s) -> Deoxyguanosine(c) + Na+(c)	TCDB:2.A.41.2.4	0	0	0	0
Deoxyinosine(s) <=> Deoxyinosine(c)	TCDB:2.A.57.1.4	0	0	0	0
Deoxyuridine(s) <=> Deoxyuridine(c)	TCDB:2.A.57.1.4	0	0	1	1
Deoxyuridine(s) + 2 Na+(s) -> Deoxyuridine(c) + 2 Na+(c)	TCDB:2.A.41.2.6	0	0	0	0
Deoxyuridine(s) + Na+(s) -> Deoxyuridine(c) + Na+(c)	TCDB:2.A.41.2.3	0	0	0	0
dGMP(m) -> dGMP(c)	Facilitated_diffusion	0	0	0	0
DHAP(c) <=> DHAP(p)	Free_diffusion	0	0	0	0
Dihomo-gamma-linolenate(l) -> Dihomo-gamma-linolenate(r)	Vesicular_transport	0	0	0	0
Dihomo-gamma-linolenate(l) <=> Dihomo-gamma-linolenate(c)	Vesicular_transport	0	0	0	0
Dihomo-gamma-linolenate(s) -> Dihomo-gamma-linolenate(c)	TCDB:4.C.1.1.5_TCDB:4.C.1.1.8	0	0	0	0
Dihomo-gamma-linolenoyl-CoA(c) <=> Dihomo-gamma-linolenoyl-CoA(r)	Utilized_transport	0	0	0	0
Dihydrolipoamide(m) + 2-Methylbutyryl-CoA(m) <=> CoA(m) + S-(2-Methylbutanoyl)-dihydrolipoamide(m)	EC:2.3.1.168	0	0	0	0
Dihydrolipoamide(m) + Isobutyryl-CoA(m) <=> CoA(m) + S-(2-Methylpropanoyl)-dihydrolipoamide(m)	EC:2.3.1.168	0	0	0	0
Dihydrolipoamide(m) + Isovaleryl-CoA(m) <=> CoA(m) + S-(3-Methylbutanoyl)-dihydrolipoamide(m)	EC:2.3.1.168	0	0	0	0
Dopamine(s) <=> Dopamine(c)	TCDB:2.A.1.19.1_TCDB:2.A.1.19.6_TCDB:2.A.1.19.3	0	0	0	0
dTMP(c) <=> dTMP(m)	Facilitated_diffusion	0	0	0	0
dUTP(c) + Cytidine(c) <=> CMP(c) + dUDP(c)	EC:2.7.1.48	0	0	0	0
Elaidate(s) -> Elaidate(c)	TCDB:4.C.1.1.5	0	0	0	0
Estrone_3-sulfate(s) <=> Estrone_3-sulfate(c)	Utilized_transport	0	0	0	0
Ethanol(s) <=> Ethanol(c)	Diffusion	0	0	1	1
FAD(c) + FADH2(m) <=> FAD(m) + FADH2(c)	Transport_reaction	0	0	0	0
FAD(m) + cis-myrist-7-enoyl-CoA(m) <=> FADH2(m) + trans,cis-myristo-2,7-dienoyl-CoA(m)	Uncategorized_reaction	0	0	0	0
FAD(m) + Oleoyl-CoA(m) <=> FADH2(m) + trans,cis-octadeca-2,9-dienoyl-CoA(m)	Uncategorized_reaction	0	0	0	0
FAD(m) + palmitoleoyl-CoA(m) <=> FADH2(m) + trans,cis-hexadeca-2,9-dienoyl-CoA(m)	Uncategorized_reaction	0	0	0	0
FAD(m) + THF(m) + Sarcosine(m) -> Glycine(m) + 5,10-Methylene-THF(m) + FADH2(m)	0	0	0	0	0
FAD(s) <=> FAD(c)	Facilitated_diffusion	0	0	0	0
FADH2(c) <=> FAD(c) + FADH-redox-potential(c)	Virtual_reaction/potential_definition	0	0	0	0
FADH2(m) + trans,cis-dodeca-2,5-dienoyl-CoA(m) <=> FAD(m) + cis-laur-5-enoyl-CoA(m)	Uncategorized_reaction	0	0	0	0
Farnesyl-PP(p) <=> Farnesyl-PP(r)	Transport_reaction	0	0	0	0
Fe2+(c) -> Fe2+(m)	Transport_reaction	0	0	0	0
Fibrinogen(c) <=> Fibrinogen(s)	Vesicular_transport	0	0	0	0
Fibrinogen(s) -> Fibrinogen(l)	Vesicular_transport	0	0	0	0
Folate(c) -> Folate(m)	Facilitated_diffusion	0	0	0	0
Formaldehyde(s) <=> Formaldehyde(c)	Facilitated_diffusion	0	0	1	1
Formate(c) <=> Formate(r)	Facilitated_diffusion	0	0	0	0
Formate(s) + (R)-3-Hydroxybutanoate(c) <=> Formate(c) + (R)-3-Hydroxybutanoate(s)	TCDB:2.A.1.13.1	0	0	0	0
Formate(s) + 2-Hydroxybutyrate(c) <=> Formate(c) + 2-Hydroxybutyrate(s)	TCDB:2.A.1.13.1	0	0	0	0
Formate(s) + Acetoacetate(c) <=> Formate(c) + Acetoacetate(s)	TCDB:2.A.1.13.1	0	0	0	0
Formate(s) + Butyrate(c) <=> Formate(c) + Butyrate(s)	TCDB:2.A.1.13.1	0	0	0	0
Formate(s) + L-Lactate(c) <=> Formate(c) + L-Lactate(s)	TCDB:2.A.1.13.1	0	0	0	0
Formate(s) + Propanoate(c) <=> Formate(c) + Propanoate(s)	TCDB:2.A.1.13.1	0	0	0	0
Formate(s) + Retinoate(c) <=> Formate(c) + Retinoate(s)	TCDB:2.A.1.13.1	0	0	0	0
Fructose(c) + dATP(c) -> Fructose-6P(c) + dADP(c)	EC:2.7.1.1	0	0	0	0
gamma-Glutamyl-cysteine(c) -> Cysteine(c) + 5-Oxoproline(c)	EC:2.3.2.4	0	0	0	0
gamma-Linolenate(l) -> gamma-Linolenate(r)	Vesicular_transport	0	0	0	0
gamma-Linolenate(l) <=> gamma-Linolenate(c)	Vesicular_transport	0	0	0	0
gamma-Linolenate(s) -> gamma-Linolenate(c)	TCDB:4.C.1.1.5_TCDB:4.C.1.1.8	0	0	0	0
gamma-Linolenoyl-CoA(c) <=> gamma-Linolenoyl-CoA(r)	Utilized_transport	0	0	0	0
GDP-mannose(c) -> H2O(c) + GDP-4-dehydro-6-deoxy-D-mannose(c)	EC:4.2.1.47	0	0	1	1
Glucosamine(s) -> Glucosamine(c)	TCDB:2.A.1.1.29	0	0	1	1
Glucose-6P(c) <=> Glucose-6P(r)	TCDB:2.A.1.4.5	0	0	0	0
Glucose(c) <=> Glucose(r)	TCDB:2.A.1.1.29	0	0	0	0
Glucose(c) + dATP(c) -> Glucose-6P(c) + dADP(c)	EC:2.7.1.1	0	0	0	0
Glucose(c) + ITP(c) -> Glucose-6P(c) + IDP(c)	EC:2.7.1.1	0	0	0	0
Glucosylceramide-pool(c) -> Glucosylceramide-pool(r)	Postulated_Transport_reaction	0	0	1	1
Glutamate(c) + Cystine(s) <=> Glutamate(s) + Cystine(c)	TCDB:2.A.3.8.5	0	0	1	1
Glutamate(l) -> Glutamate(c)	Vesicular_transport	0	0	0	0
Glutamate(s) + L-3-Cyanoalanine(s) <=> H2O(s) + CO2(s) + gamma-Glutamyl-3-aminopropiononitrile(s)	EC:2.3.2.2	0	0	0	0
Glutamate(s) + L-3-Cyanoalanine(s) <=> H2O(s) + gamma-Glutamyl-beta-cyanoalanine(s)	EC:2.3.2.2	0	0	0	0
Glutamine(c) <=> Glutamine(l)	Postulated_Transport_reaction	0	0	0	0
Glutamine(c) <=> Glutamine(m)	Utilized_transport	0	0	0	0
Glutamine(c) + Asparagine(s) + Na+(s) -> Glutamine(s) + Asparagine(c) + Na+(c)	Utilized_transport	0	0	0	0
Glutamine(c) + Citrulline(s) -> Glutamine(s) + Citrulline(c)	TCDB:2.A.3.8.15	0	0	0	0
Glutamine(c) + Cysteine(s) + Na+(s) -> Glutamine(s) + Cysteine(c) + Na+(c)	Utilized_transport	0	0	0	0
Glutamine(c) + Homoserine(s) + Na+(s) -> Glutamine(s) + Homoserine(c) + Na+(c)	Utilized_transport	0	0	0	0
Glutamine(c) + Isoleucine(s) + Na+(s) -> Glutamine(s) + Isoleucine(c) + Na+(c)	Utilized_transport	0	0	0	0
Glutamine(c) + Leucine(s) + Na+(s) -> Glutamine(s) + Leucine(c) + Na+(c)	Utilized_transport	0	0	0	0
Glutamine(c) + Methionine(s) + Na+(s) -> Glutamine(s) + Methionine(c) + Na+(c)	Utilized_transport	0	0	0	0
Glutamine(c) + Ornithine(s) -> Glutamine(s) + Ornithine(c)	TCDB:2.A.3.8.15	0	0	0	0
Glutamine(c) + Phenylalanine(s) + Na+(s) -> Glutamine(s) + Phenylalanine(c) + Na+(c)	Utilized_transport	0	0	0	0
Glutamine(c) + Proline(s) + Na+(s) -> Glutamine(s) + Proline(c) + Na+(c)	Utilized_transport	0	0	0	0
Glutamine(c) + Serine(s) + Na+(s) -> Glutamine(s) + Serine(c) + Na+(c)	Utilized_transport	0	0	0	0
Glutamine(c) + Tryptophan(s) + Na+(s) -> Glutamine(s) + Tryptophan(c) + Na+(c)	Utilized_transport	0	0	0	0
Glutamine(c) + Tyrosine(s) + Na+(s) -> Glutamine(s) + Tyrosine(c) + Na+(c)	Utilized_transport	0	0	0	0
Glutamine(c) + Valine(s) + Na+(s) -> Glutamine(s) + Valine(c) + Na+(c)	Utilized_transport	0	0	0	0
Glutamine(s) + Asparagine(c) <=> Glutamine(c) + Asparagine(s)	TCDB:2.A.3.8.1	0	0	0	0
Glutamine(s) + Asparagine(c) + Na+(s) -> Glutamine(c) + Asparagine(s) + Na+(c)	Utilized_transport	0	0	0	0
Glutamine(s) + Citrulline(c) + Na+(s) -> Glutamine(c) + Citrulline(s) + Na+(c)	Utilized_transport	0	0	0	0
Glutamine(s) + Cysteine(c) <=> Glutamine(c) + Cysteine(s)	TCDB:2.A.3.8.1	0	0	0	0
Glutamine(s) + Cysteine(c) + Na+(s) -> Glutamine(c) + Cysteine(s) + Na+(c)	Utilized_transport	0	0	0	0
Glutamine(s) + H+(PG)(c) + Na+(s) -> Glutamine(c) + H+(PG)(s) + Na+(c)	TCDB:2.A.18.6.2	0	0	0	0
Glutamine(s) + Homoserine(c) <=> Glutamine(c) + Homoserine(s)	TCDB:2.A.3.8.1	0	0	0	0
Glutamine(s) + Homoserine(c) + Na+(s) -> Glutamine(c) + Homoserine(s) + Na+(c)	Utilized_transport	0	0	0	0
Glutamine(s) + Isoleucine(c) <=> Glutamine(c) + Isoleucine(s)	TCDB:2.A.3.8.1	0	0	0	0
Glutamine(s) + Isoleucine(c) + Na+(s) -> Glutamine(c) + Isoleucine(s) + Na+(c)	Utilized_transport	0	0	0	0
Glutamine(s) + Leucine(c) <=> Glutamine(c) + Leucine(s)	TCDB:2.A.3.8.1	0	0	0	0
Glutamine(s) + Leucine(c) + Na+(s) -> Glutamine(c) + Leucine(s) + Na+(c)	Utilized_transport	0	0	0	0
Glutamine(s) + Methionine(c) <=> Glutamine(c) + Methionine(s)	TCDB:2.A.3.8.1	0	0	0	0
Glutamine(s) + Methionine(c) + Na+(s) -> Glutamine(c) + Methionine(s) + Na+(c)	Utilized_transport	0	0	0	0
Glutamine(s) + Ornithine(c) + Na+(s) -> Glutamine(c) + Ornithine(s) + Na+(c)	Utilized_transport	0	0	0	0
Glutamine(s) + Phenylalanine(c) <=> Glutamine(c) + Phenylalanine(s)	TCDB:2.A.3.8.1	0	0	0	0
Glutamine(s) + Phenylalanine(c) + Na+(s) -> Glutamine(c) + Phenylalanine(s) + Na+(c)	Utilized_transport	0	0	0	0
Glutamine(s) + Proline(c) <=> Glutamine(c) + Proline(s)	TCDB:2.A.3.8.1	0	0	0	0
Glutamine(s) + Proline(c) + Na+(s) -> Glutamine(c) + Proline(s) + Na+(c)	Utilized_transport	0	0	0	0
Glutamine(s) + Serine(c) <=> Glutamine(c) + Serine(s)	TCDB:2.A.3.8.1	0	0	0	0
Glutamine(s) + Serine(c) + Na+(s) -> Glutamine(c) + Serine(s) + Na+(c)	Utilized_transport	0	0	0	0
Glutamine(s) + Threonine(c) <=> Glutamine(c) + Threonine(s)	TCDB:2.A.3.8.1	0	0	0	0
Glutamine(s) + Tryptophan(c) <=> Glutamine(c) + Tryptophan(s)	TCDB:2.A.3.8.1	0	0	0	0
Glutamine(s) + Tryptophan(c) + Na+(s) -> Glutamine(c) + Tryptophan(s) + Na+(c)	Utilized_transport	0	0	0	0
Glutamine(s) + Tyrosine(c) <=> Glutamine(c) + Tyrosine(s)	TCDB:2.A.3.8.1	0	0	0	0
Glutamine(s) + Tyrosine(c) + Na+(s) -> Glutamine(c) + Tyrosine(s) + Na+(c)	Utilized_transport	0	0	0	0
Glutamine(s) + Valine(c) <=> Glutamine(c) + Valine(s)	TCDB:2.A.3.8.1	0	0	0	0
Glutamine(s) + Valine(c) + Na+(s) -> Glutamine(c) + Valine(s) + Na+(c)	Utilized_transport	0	0	0	0
Glutaryl-CoA(m) + Dihydrolipoamide(m) <=> CoA(m) + S-Glutaryldihydrolipoamide(m)	EC:2.3.1.61	0	0	0	0
Glycerol(c) <=> Glycerol(s)	Facilitated_diffusion	0	0	-1	-1
Glycine(c) -> Glyoxylate(c)	0	0	0	0	0
Glycine(c) + Alanine(s) + Na+(s) -> Glycine(s) + Alanine(c) + Na+(c)	Utilized_transport	0	0	0	0
Glycine(c) + Arginine(c) <=> Ornithine(c) + Guanidinoacetate(c)	EC:2.1.4.1	0	0	1	1
Glycine(c) + Arginine(s) -> Glycine(s) + Arginine(c)	TCDB:2.A.3.8.15	0	0	0	0
Glycine(c) + Asparagine(s) + Na+(s) -> Glycine(s) + Asparagine(c) + Na+(c)	Utilized_transport	0	0	0	0
Glycine(c) + Chenodeoxycholoyl-CoA(c) <=> CoA(c) + Glycochenodeoxycholate(c)	Uncategorized_reaction	0	0	0	0
Glycine(c) + Choloyl-CoA(c) <=> CoA(c) + Glycocholate(c)	EC:2.3.1.65	0	0	0	0
Glycine(c) + Citrulline(s) -> Glycine(s) + Citrulline(c)	TCDB:2.A.3.8.15	0	0	0	0
Glycine(c) + Cysteine(s) + Na+(s) -> Glycine(s) + Cysteine(c) + Na+(c)	Utilized_transport	0	0	0	0
Glycine(c) + Glutamine(s) + Na+(s) -> Glycine(s) + Glutamine(c) + Na+(c)	Utilized_transport	0	0	0	0
Glycine(c) + Homoserine(s) + Na+(s) -> Glycine(s) + Homoserine(c) + Na+(c)	Utilized_transport	0	0	0	0
Glycine(c) + Lysine(s) -> Glycine(s) + Lysine(c)	TCDB:2.A.3.8.15	0	0	0	0
Glycine(c) + Methionine(s) + Na+(s) -> Glycine(s) + Methionine(c) + Na+(c)	Utilized_transport	0	0	0	0
Glycine(c) + Ornithine(s) -> Glycine(s) + Ornithine(c)	TCDB:2.A.3.8.15	0	0	0	0
Glycine(c) + Phenylalanine(s) + Na+(s) -> Glycine(s) + Phenylalanine(c) + Na+(c)	Utilized_transport	0	0	0	0
Glycine(c) + Proline(s) + Na+(s) -> Glycine(s) + Proline(c) + Na+(c)	Utilized_transport	0	0	0	0
Glycine(c) + Threonine(s) + Na+(s) -> Glycine(s) + Threonine(c) + Na+(c)	Utilized_transport	0	0	0	0
Glycine(c) + Tryptophan(s) + Na+(s) -> Glycine(s) + Tryptophan(c) + Na+(c)	Utilized_transport	0	0	0	0
Glycine(c) + Tyrosine(s) + Na+(s) -> Glycine(s) + Tyrosine(c) + Na+(c)	Utilized_transport	0	0	0	0
Glycine(c) + Valine(s) + Na+(s) -> Glycine(s) + Valine(c) + Na+(c)	Utilized_transport	0	0	0	0
Glycine(l) -> Glycine(c)	Postulated_Transport_reaction	0	0	0	0
Glycine(m) + H+(PG)(m) + Lipoamide(m) <=> CO2(m) + Alpam(m)	0	0	0	0	0
Glycine(m) + H+(PG)(m) + Lpro(m) <=> CO2(m) + Alpro(m)	0	0	0	0	0
Glycine(m) + Succinyl-CoA(m) <=> CoA(m) + 2-Amino-3-oxoadipate(m)	EC:2.3.1.37	0	0	0	0
Glycine(m) + Succinyl-CoA(m) <=> CoA(m) + CO2(m) + 5-Aminolevulinate(m)	EC:2.3.1.37	0	0	0	0
Glycine(s) + Alanine(c) <=> Glycine(c) + Alanine(s)	TCDB:2.A.3.8.1	0	0	0	0
Glycine(s) + Alanine(c) + Na+(s) -> Glycine(c) + Alanine(s) + Na+(c)	Utilized_transport	0	0	0	0
Glycine(s) + Arginine(c) + Na+(s) -> Glycine(c) + Arginine(s) + Na+(c)	Utilized_transport	0	0	0	0
Glycine(s) + Asparagine(c) <=> Glycine(c) + Asparagine(s)	TCDB:2.A.3.8.1	0	0	0	0
Glycine(s) + Asparagine(c) + Na+(s) -> Glycine(c) + Asparagine(s) + Na+(c)	Utilized_transport	0	0	0	0
Glycine(s) + Chloride(s) + 2 Na+(s) -> Glycine(c) + Chloride(c) + 2 Na+(c)	TCDB:2.A.22.2.2	0	0	0	0
Glycine(s) + Citrulline(c) + Na+(s) -> Glycine(c) + Citrulline(s) + Na+(c)	Utilized_transport	0	0	0	0
Glycine(s) + Cysteine(c) <=> Glycine(c) + Cysteine(s)	TCDB:2.A.3.8.1	0	0	0	0
Glycine(s) + Cysteine(c) + Na+(s) -> Glycine(c) + Cysteine(s) + Na+(c)	Utilized_transport	0	0	0	0
Glycine(s) + Glutamine(c) <=> Glycine(c) + Glutamine(s)	TCDB:2.A.3.8.1	0	0	0	0
Glycine(s) + Glutamine(c) + Na+(s) -> Glycine(c) + Glutamine(s) + Na+(c)	Utilized_transport	0	0	0	0
Glycine(s) + Homoserine(c) <=> Glycine(c) + Homoserine(s)	TCDB:2.A.3.8.1	0	0	0	0
Glycine(s) + Homoserine(c) + Na+(s) -> Glycine(c) + Homoserine(s) + Na+(c)	Utilized_transport	0	0	0	0
Glycine(s) + Isoleucine(c) <=> Glycine(c) + Isoleucine(s)	TCDB:2.A.3.8.1	0	0	0	0
Glycine(s) + Isoleucine(c) + Na+(s) -> Glycine(c) + Isoleucine(s) + Na+(c)	Utilized_transport	0	0	0	0
Glycine(s) + Leucine(c) <=> Glycine(c) + Leucine(s)	TCDB:2.A.3.8.1	0	0	0	0
Glycine(s) + Leucine(c) + Na+(s) -> Glycine(c) + Leucine(s) + Na+(c)	Utilized_transport	0	0	0	0
Glycine(s) + Lysine(c) + Na+(s) -> Glycine(c) + Lysine(s) + Na+(c)	Utilized_transport	0	0	0	0
Glycine(s) + Methionine(c) <=> Glycine(c) + Methionine(s)	TCDB:2.A.3.8.1	0	0	0	0
Glycine(s) + Ornithine(c) + Na+(s) -> Glycine(c) + Ornithine(s) + Na+(c)	Utilized_transport	0	0	0	0
Glycine(s) + Phenylalanine(c) <=> Glycine(c) + Phenylalanine(s)	TCDB:2.A.3.8.1	0	0	0	0
Glycine(s) + Phenylalanine(c) + Na+(s) -> Glycine(c) + Phenylalanine(s) + Na+(c)	Utilized_transport	0	0	0	0
Glycine(s) + Proline(c) <=> Glycine(c) + Proline(s)	TCDB:2.A.3.8.1	0	0	0	0
Glycine(s) + Proline(c) + Na+(s) -> Glycine(c) + Proline(s) + Na+(c)	Utilized_transport	0	0	0	0
Glycine(s) + Threonine(c) <=> Glycine(c) + Threonine(s)	TCDB:2.A.3.8.1	0	0	0	0
Glycine(s) + Threonine(c) + Na+(s) -> Glycine(c) + Threonine(s) + Na+(c)	Utilized_transport	0	0	0	0
Glycine(s) + Tryptophan(c) <=> Glycine(c) + Tryptophan(s)	TCDB:2.A.3.8.1	0	0	0	0
Glycine(s) + Tryptophan(c) + Na+(s) -> Glycine(c) + Tryptophan(s) + Na+(c)	Utilized_transport	0	0	0	0
Glycine(s) + Tyrosine(c) <=> Glycine(c) + Tyrosine(s)	TCDB:2.A.3.8.1	0	0	0	0
Glycine(s) + Tyrosine(c) + Na+(s) -> Glycine(c) + Tyrosine(s) + Na+(c)	Utilized_transport	0	0	0	0
Glycine(s) + Valine(c) <=> Glycine(c) + Valine(s)	TCDB:2.A.3.8.1	0	0	0	0
Glycine(s) + Valine(c) + Na+(s) -> Glycine(c) + Valine(s) + Na+(c)	Utilized_transport	0	0	0	0
Glycochenodeoxycholate(s) + Lepidimoide(s) <=> Glycochenodeoxycholate(c) + Lepidimoide(c)	Active_transport	0	0	0	0
Glycocholate(s) + Lepidimoide(s) <=> Glycocholate(c) + Lepidimoide(c)	Active_transport	0	0	0	0
Glycolate(c) -> Oxalate(c)	0	0	0	0	0
GSH(c) + Arachidonate(s) + HCO3-(c) <=> GSH(s) + Arachidonate(c) + HCO3-(s)	TCDB:2.A.60.1.2	0	0	0	0
GSH(c) + Formaldehyde(c) <=> Hydroxymethylglutathione(c)	EC:4.4.1.22	0	0	1	1
GSH(c) + HCO3-(c) + 20-hydroxy-arachidonate(s) <=> GSH(s) + HCO3-(s) + 20-hydroxy-arachidonate(c)	TCDB:2.A.60.1.2	0	0	0	0
GSH(c) + HCO3-(c) + Acetylcholine(s) <=> GSH(s) + HCO3-(s) + Acetylcholine(c)	TCDB:2.A.60.1.14	0	0	0	0
GSH(c) + HCO3-(c) + Bilirubin-bisglucuronoside(s) <=> GSH(s) + HCO3-(s) + Bilirubin-bisglucuronoside(c)	TCDB:2.A.60.1.5	0	0	0	0
GSH(c) + HCO3-(c) + Bilirubin-monoglucuronoside(s) <=> GSH(s) + HCO3-(s) + Bilirubin-monoglucuronoside(c)	TCDB:2.A.60.1.5	0	0	0	0
GSH(c) + HCO3-(c) + Bilirubin(s) <=> GSH(s) + HCO3-(s) + Bilirubin(c)	TCDB:2.A.60.1.14	0	0	0	0
GSH(c) + HCO3-(c) + Cholate(s) <=> GSH(s) + HCO3-(s) + Cholate(c)	TCDB:2.A.60.1.14	0	0	0	0
GSH(c) + HCO3-(c) + Dopamine(s) <=> GSH(s) + HCO3-(s) + Dopamine(c)	TCDB:2.A.60.1.14	0	0	0	0
GSH(c) + HCO3-(c) + Glycocholate(s) <=> GSH(s) + HCO3-(s) + Glycocholate(c)	TCDB:2.A.60.1.14	0	0	0	0
GSH(c) + HCO3-(c) + glycolithocholate(s) <=> GSH(s) + HCO3-(s) + glycolithocholate(c)	TCDB:2.A.60.1.14	0	0	0	0
GSH(c) + HCO3-(c) + glycoursodeoxycholate(s) <=> GSH(s) + HCO3-(s) + glycoursodeoxycholate(c)	TCDB:2.A.60.1.14	0	0	0	0
GSH(c) + HCO3-(c) + Leukotriene_C4(s) <=> GSH(s) + HCO3-(s) + Leukotriene_C4(c)	TCDB:2.A.60.1.5	0	0	0	0
GSH(c) + HCO3-(c) + leukotriene-a4(s) <=> GSH(s) + HCO3-(s) + leukotriene-a4(c)	TCDB:2.A.60.1.2	0	0	0	0
GSH(c) + HCO3-(c) + leukotriene-b4(s) <=> GSH(s) + HCO3-(s) + leukotriene-b4(c)	TCDB:2.A.60.1.2	0	0	0	0
GSH(c) + HCO3-(c) + leukotriene-e4(s) <=> GSH(s) + HCO3-(s) + leukotriene-e4(c)	TCDB:2.A.60.1.5	0	0	0	0
GSH(c) + HCO3-(c) + leukotriene-f4(s) <=> GSH(s) + HCO3-(s) + leukotriene-f4(c)	TCDB:2.A.60.1.2	0	0	0	0
GSH(c) + HCO3-(c) + lithocholate(s) <=> GSH(s) + HCO3-(s) + lithocholate(c)	TCDB:2.A.60.1.14	0	0	0	0
GSH(c) + HCO3-(c) + LTD4(s) <=> GSH(s) + HCO3-(s) + LTD4(c)	TCDB:2.A.60.1.2	0	0	0	0
GSH(c) + HCO3-(c) + Noradrenaline(s) <=> GSH(s) + HCO3-(s) + Noradrenaline(c)	TCDB:2.A.60.1.14	0	0	0	0
GSH(c) + HCO3-(c) + O-(4-Hydroxy-3,5-diidophenyl)-3,5-diiodo-L-tyrosine(s) <=> GSH(s) + HCO3-(s) + O-(4-Hydroxy-3,5-diidophenyl)-3,5-diiodo-L-tyrosine(c)	TCDB:2.A.60.1.14	0	0	0	0
GSH(c) + HCO3-(c) + prostaglandin-a1(s) <=> GSH(s) + HCO3-(s) + prostaglandin-a1(c)	TCDB:2.A.60.1.2	0	0	0	0
GSH(c) + HCO3-(c) + prostaglandin-a2(s) <=> GSH(s) + HCO3-(s) + prostaglandin-a2(c)	TCDB:2.A.60.1.2	0	0	0	0
GSH(c) + HCO3-(c) + prostaglandin-b1(s) <=> GSH(s) + HCO3-(s) + prostaglandin-b1(c)	TCDB:2.A.60.1.2	0	0	0	0
GSH(c) + HCO3-(c) + prostaglandin-b2(s) <=> GSH(s) + HCO3-(s) + prostaglandin-b2(c)	TCDB:2.A.60.1.2	0	0	0	0
GSH(c) + HCO3-(c) + prostaglandin-c1(s) <=> GSH(s) + HCO3-(s) + prostaglandin-c1(c)	TCDB:2.A.60.1.2	0	0	0	0
GSH(c) + HCO3-(c) + prostaglandin-c2(s) <=> GSH(s) + HCO3-(s) + prostaglandin-c2(c)	TCDB:2.A.60.1.2	0	0	0	0
GSH(c) + HCO3-(c) + prostaglandin-d1(s) <=> GSH(s) + HCO3-(s) + prostaglandin-d1(c)	TCDB:2.A.60.1.2	0	0	0	0
GSH(c) + HCO3-(c) + prostaglandin-d2(s) <=> GSH(s) + HCO3-(s) + prostaglandin-d2(c)	TCDB:2.A.60.1.2	0	0	0	0
GSH(c) + HCO3-(c) + prostaglandin-d3(s) <=> GSH(s) + HCO3-(s) + prostaglandin-d3(c)	TCDB:2.A.60.1.2	0	0	0	0
GSH(c) + HCO3-(c) + prostaglandin-e1(s) <=> GSH(s) + HCO3-(s) + prostaglandin-e1(c)	TCDB:2.A.60.1.2	0	0	0	0
GSH(c) + HCO3-(c) + prostaglandin-e2(s) <=> GSH(s) + HCO3-(s) + prostaglandin-e2(c)	TCDB:2.A.60.1.14	0	0	0	0
GSH(c) + HCO3-(c) + prostaglandin-e3(s) <=> GSH(s) + HCO3-(s) + prostaglandin-e3(c)	TCDB:2.A.60.1.2	0	0	0	0
GSH(c) + HCO3-(c) + prostaglandin-f1alpha(s) <=> GSH(s) + HCO3-(s) + prostaglandin-f1alpha(c)	TCDB:2.A.60.1.2	0	0	0	0
GSH(c) + HCO3-(c) + prostaglandin-f2alpha(s) <=> GSH(s) + HCO3-(s) + prostaglandin-f2alpha(c)	TCDB:2.A.60.1.2	0	0	0	0
GSH(c) + HCO3-(c) + prostaglandin-f2beta(s) <=> GSH(s) + HCO3-(s) + prostaglandin-f2beta(c)	TCDB:2.A.60.1.2	0	0	0	0
GSH(c) + HCO3-(c) + prostaglandin-g2(s) <=> GSH(s) + HCO3-(s) + prostaglandin-g2(c)	TCDB:2.A.60.1.2	0	0	0	0
GSH(c) + HCO3-(c) + prostaglandin-h2(s) <=> GSH(s) + HCO3-(s) + prostaglandin-h2(c)	TCDB:2.A.60.1.2	0	0	0	0
GSH(c) + HCO3-(c) + prostaglandin-i2(s) <=> GSH(s) + HCO3-(s) + prostaglandin-i2(c)	TCDB:2.A.60.1.2	0	0	0	0
GSH(c) + HCO3-(c) + reverse-triiodthyronine(s) <=> GSH(s) + HCO3-(s) + reverse-triiodthyronine(c)	TCDB:2.A.60.1.14	0	0	0	0
GSH(c) + HCO3-(c) + Serotonin(s) <=> GSH(s) + HCO3-(s) + Serotonin(c)	TCDB:2.A.60.1.14	0	0	0	0
GSH(c) + HCO3-(c) + sulfoglycolithocholate(s) <=> GSH(s) + HCO3-(s) + sulfoglycolithocholate(c)	TCDB:2.A.60.1.14	0	0	0	0
GSH(c) + HCO3-(c) + sulfotaurolithocholate(s) <=> GSH(s) + HCO3-(s) + sulfotaurolithocholate(c)	TCDB:2.A.60.1.14	0	0	0	0
GSH(c) + HCO3-(c) + Taurochenodeoxycholate(s) <=> GSH(s) + HCO3-(s) + Taurochenodeoxycholate(c)	TCDB:2.A.60.1.14	0	0	0	0
GSH(c) + HCO3-(c) + Taurocholate(s) <=> GSH(s) + HCO3-(s) + Taurocholate(c)	TCDB:2.A.60.1.14	0	0	0	0
GSH(c) + HCO3-(c) + taurolithocholate(s) <=> GSH(s) + HCO3-(s) + taurolithocholate(c)	TCDB:2.A.60.1.14	0	0	0	0
GSH(c) + HCO3-(c) + tauroursodeoxycholate(s) <=> GSH(s) + HCO3-(s) + tauroursodeoxycholate(c)	TCDB:2.A.60.1.14	0	0	0	0
GSH(c) + HCO3-(c) + thromboxane-b2(s) <=> GSH(s) + HCO3-(s) + thromboxane-b2(c)	TCDB:2.A.60.1.5	0	0	0	0
GSH(c) + HCO3-(c) + Triiodothyronine(s) <=> GSH(s) + HCO3-(s) + Triiodothyronine(c)	TCDB:2.A.60.1.14	0	0	0	0
GSH(c) + HCO3-(c) + ursodeoxycholate(s) <=> GSH(s) + HCO3-(s) + ursodeoxycholate(c)	TCDB:2.A.60.1.14	0	0	0	0
GTP(c) -> PPi(c) + cGMP(c)	EC:4.6.1.2	0	0	0	0
GTP(c) + L-Fucose-1P(c) <=> PPi(c) + GDP-L-fucose(c)	EC:2.7.7.30	0	0	0	0
Guanine(c) <=> Guanine(s)	TCDB:2.A.57.1.4	0	0	-1	-1
Guanosine(c) <=> Guanosine(m)	TCDB:2.A.57.1.1	0	0	0	0
Guanosine(s) <=> Guanosine(c)	TCDB:2.A.57.1.4	0	0	1	1
Guanosine(s) + 2 Na+(s) -> Guanosine(c) + 2 Na+(c)	TCDB:2.A.41.2.6	0	0	0	0
Guanosine(s) + Na+(s) -> Guanosine(c) + Na+(c)	TCDB:2.A.41.2.4	0	0	0	0
H+(PG)(c) <=> H+(PG)(s) + Proton-gradient(c)	Postulated_Transport_reaction	0	0	1	1
H+(PG)(c) + (R)-3-Hydroxybutanoate(c) -> H+(PG)(m) + (R)-3-Hydroxybutanoate(m)	TCDB:1.D.6.1.1	0	0	0	0
H+(PG)(c) + (R)-3-Hydroxybutanoate(m) -> H+(PG)(m) + (R)-3-Hydroxybutanoate(c)	Transport_reaction	0	0	0	0
H+(PG)(c) + 3htmelys(c) -> Glycine(c) + 4tmeabut(c)	0	0	0	0	0
H+(PG)(c) + Acetoacetate(c) <=> H+(PG)(s) + Acetoacetate(s)	TCDB:2.A.1.13.1	0	0	0	0
H+(PG)(c) + Asparagine(s) + Na+(s) -> H+(PG)(s) + Asparagine(c) + Na+(c)	TCDB:2.A.18.6.8	0	0	0	0
H+(PG)(c) + Homoserine(s) + Na+(s) -> H+(PG)(s) + Homoserine(c) + Na+(c)	TCDB:2.A.18.6.8	0	0	0	0
H+(PG)(c) + Proline(m) -> H+(PG)(m) + Proline(c)	Transport_reaction	0	0	0	0
H+(PG)(c) + Thiamin(s) <=> H+(PG)(s) + Thiamin(c)	TCDB:2.A.48.2.1	0	0	0	0
H+(PG)(m) <=> H+(PG)(c) + Proton-gradient(m)	Postulated_Transport_reaction	0	0	-1	-1
H+(PG)(m) + Citrate(m) + Oxalate(c) <=> H+(PG)(c) + Citrate(c) + Oxalate(m)	TCDB:2.A.29.7.2	0	0	0	0
H+(PG)(m) + Histidine(c) <=> H+(PG)(c) + Histidine(m)	TCDB:2.A.29.19.1	0	0	0	0
H+(PG)(m) + Histidine(c) + Citrulline(m) <=> H+(PG)(c) + Histidine(m) + Citrulline(c)	TCDB:2.A.29.19.1	0	0	0	0
H+(PG)(m) + Histidine(m) + Citrulline(c) <=> H+(PG)(c) + Histidine(c) + Citrulline(m)	TCDB:2.A.29.19.1	0	0	0	0
H+(PG)(m) + Malate(c) + Isocitrate(m) <=> H+(PG)(c) + Malate(m) + Isocitrate(c)	TCDB:2.A.29.7.2	0	0	0	0
H+(PG)(m) + Oxalate(c) + Isocitrate(m) <=> H+(PG)(c) + Oxalate(m) + Isocitrate(c)	TCDB:2.A.29.7.2	0	0	0	0
H+(PG)(s) + (R)-3-Hydroxybutanoate(s) <=> H+(PG)(c) + (R)-3-Hydroxybutanoate(c)	TCDB:2.A.1.13.1	0	0	0	0
H+(PG)(s) + Fe2+(s) -> H+(PG)(c) + Fe2+(c)	TCDB:2.A.55.2.3	0	0	0	0
H+(PG)(s) + Proline(s) -> H+(PG)(c) + Proline(c)	TCDB:2.A.18.8.1	0	0	0	0
H+(PG)(s) + Zinc(s) -> H+(PG)(c) + Zinc(c)	TCDB:2.A.55.2.3	0	0	0	0
H2O(c) + 1-Acylglycerol-VLDL-SM-pool(c) -> Glycerol(c) + Fatty-acid-VLDL-SM-pool(c)	EC:3.1.1.23	0	0	0	0
H2O(c) + 1-Acylglycerol-VLDL-TG1-pool(c) -> Glycerol(c) + Fatty-acid-VLDL-TG1-pool(c)	EC:3.1.1.23	0	0	-1	-1
H2O(c) + 1,2-Diacylglycerol-VLDL-SM-pool(c) -> Fatty-acid-VLDL-SM-pool(c) + 1-Acylglycerol-VLDL-SM-pool(c)	EC:3.1.1.3	0	0	0	0
H2O(c) + 2 NAD+(c) + UDP-glucose(c) -> 2 NADH(c) + UDP-glucuronate(c)	EC:1.1.1.22	0	0	1	1
H2O(c) + 3-Ureidoisobutyrate(c) -> CO2(c) + NH3(c) + D-3-Amino-isobutanoate(c)	EC:3.5.1.6	0	0	0	0
H2O(c) + 4 Porphobilinogen(c) -> 4 NH3(c) + Hydroxymethylbilane(c)	EC:2.5.1.61	0	0	0	0
H2O(c) + 6-[(1S,2R)-1,2-Dihydroxy-3-triphosphooxypropyl]-7,8-dihydropterin(c) <=> 2,5-Diamino-6-(5-triphosphoryl-3,4-trihydroxy-2-oxopentyl)-_amino-4-oxopyrimidine(c)	EC:3.5.4.16	0	0	0	0
H2O(c) + ACP(c) -> Phosphopantetheine(c) + Apo-ACP(c)	EC:3.1.4.14	0	0	0	0
H2O(c) + Adenosine(c) <=> NH3(c) + Inosine(c)	EC:3.5.4.4	0	0	0	0
H2O(c) + ATP(c) + 2 K+(s) + 3 Na+(c) -> ADP(c) + Pi(c) + 2 K+(c) + 3 Na+(s)	TCDB:3.A.3.1.1	0	0	1	1
H2O(c) + ATP(c) + 3alpha,7alpha-Dihydroxy-5beta-cholestanate(c) <=> ADP(c) + Pi(c) + 3alpha,7alpha-Dihydroxy-5beta-cholestanate(p)	Utilized_transport	0	0	0	0
H2O(c) + ATP(c) + 3alpha,7alpha,12alpha-Trihydroxy-5beta-cholestanate(c) <=> ADP(c) + Pi(c) + 3alpha,7alpha,12alpha-Trihydroxy-5beta-cholestanate(p)	Utilized_transport	0	0	0	0
H2O(c) + ATP(c) + Arachidonate(c) -> ADP(c) + Pi(c) + Arachidonate(p)	TCDB:3.A.1.203.3	0	0	0	0
H2O(c) + ATP(c) + Arachidonyl-CoA(c) -> ADP(c) + Pi(c) + Arachidonyl-CoA(p)	TCDB:3.A.1.203.3	0	0	0	0
H2O(c) + ATP(c) + Bile-PC-pool(c) -> ADP(c) + Pi(c) + Bile-PC-pool(b)	TCDB:3.A.1.201.3	0	0	0	0
H2O(c) + ATP(c) + Bilirubin-bisglucuronoside(c) -> ADP(c) + Pi(c) + Bilirubin-bisglucuronoside(b)	TCDB:3.A.1.208.2_TCDB:3.A.1.208.9_TCDB:3.A.1.208.7	0	0	0	0
H2O(c) + ATP(c) + Cholesterol(c) -> ADP(c) + Pi(c) + Cholesterol(b)	TCDB:3.A.1.201.3	0	0	1	1
H2O(c) + ATP(c) + Cholesterol(c) -> ADP(c) + Pi(c) + Cholesterol(s)	TCDB:3.A.1.211.1	0	0	0	0
H2O(c) + ATP(c) + Choloyl-CoA(c) -> ADP(c) + Pi(c) + Choloyl-CoA(p)	TCDB:3.A.1.203.3	0	0	0	0
H2O(c) + ATP(c) + decanoic-acid(c) -> ADP(c) + Pi(c) + decanoic-acid(s)	TCDB:3.A.1.211.1	0	0	0	0
H2O(c) + ATP(c) + Dihomo-gamma-linolenate(c) -> ADP(c) + Pi(c) + Dihomo-gamma-linolenate(s)	TCDB:3.A.1.211.1	0	0	0	0
H2O(c) + ATP(c) + Elaidate(c) -> ADP(c) + Pi(c) + Elaidate(s)	TCDB:3.A.1.211.1	0	0	0	0
H2O(c) + ATP(c) + gamma-Linolenate(c) -> ADP(c) + Pi(c) + gamma-Linolenate(s)	TCDB:3.A.1.211.1	0	0	0	0
H2O(c) + ATP(c) + glutathionyl-leuc4(c) -> ADP(c) + Pi(c) + glutathionyl-leuc4(s)	TCDB:3.A.1.208.15	0	0	0	0
H2O(c) + ATP(c) + Glycochenodeoxycholate(c) -> ADP(c) + Pi(c) + Glycochenodeoxycholate(b)	TCDB:3.A.1.201.2	0	0	0	0
H2O(c) + ATP(c) + Glycocholate(c) -> ADP(c) + Pi(c) + Glycocholate(b)	TCDB:3.A.1.201.2	0	0	0	0
H2O(c) + ATP(c) + Glycocholate(c) -> ADP(c) + Pi(c) + Glycocholate(s)	TCDB:3.A.1.208.7	0	0	0	0
H2O(c) + ATP(c) + GM4-pool(c) -> ADP(c) + Pi(c) + GM4-pool(s)	TCDB:3.A.1.211.1	0	0	0	0
H2O(c) + ATP(c) + GSH(c) -> ADP(c) + Pi(c) + GSH(s)	TCDB:3.A.1.208.15	0	0	0	0
H2O(c) + ATP(c) + K+(s) + Na+(c) -> ADP(c) + Pi(c) + K+(c) + Na+(s)	EC:3.6.3.9	0	0	0	0
H2O(c) + ATP(c) + lauric-acid(c) -> ADP(c) + Pi(c) + lauric-acid(s)	TCDB:3.A.1.211.1	0	0	0	0
H2O(c) + ATP(c) + Lignocerate(c) -> ADP(c) + Pi(c) + Lignocerate(s)	TCDB:3.A.1.211.1	0	0	0	0
H2O(c) + ATP(c) + Linolenate(c) -> ADP(c) + Pi(c) + Linolenate(s)	TCDB:3.A.1.211.1	0	0	0	0
H2O(c) + ATP(c) + Linoleoyl-CoA(c) -> ADP(c) + Pi(c) + Linoleoyl-CoA(p)	TCDB:3.A.1.203.3	0	0	0	0
H2O(c) + ATP(c) + myristic-acid(c) -> ADP(c) + Pi(c) + myristic-acid(s)	TCDB:3.A.1.211.1	0	0	0	0
H2O(c) + ATP(c) + Palmitate(c) -> ADP(c) + Pi(c) + Palmitate(p)	TCDB:3.A.1.203.3	0	0	0	0
H2O(c) + ATP(c) + Palmitoyl-CoA(c) -> ADP(c) + Pi(c) + Palmitoyl-CoA(p)	TCDB:3.A.1.203.3	0	0	0	0
H2O(c) + ATP(c) + PC-VLDL-pool(c) -> ADP(c) + Pi(c) + PC-VLDL-pool(s)	TCDB:3.A.1.211.1	0	0	0	0
H2O(c) + ATP(c) + PE-VLDL-pool(c) -> ADP(c) + Pi(c) + PE-VLDL-pool(b)	TCDB:3.A.1.201.3	0	0	0	0
H2O(c) + ATP(c) + Propanoyl-CoA(c) -> ADP(c) + Pi(c) + Propanoyl-CoA(p)	TCDB:3.A.1.203.3	0	0	0	0
H2O(c) + ATP(c) + S-glutathionyl-2-4-dinitrobenzene(c) -> ADP(c) + Pi(c) + S-glutathionyl-2-4-dinitrobenzene(s)	TCDB:3.A.1.208.15	0	0	0	0
H2O(c) + ATP(c) + S-glutathionyl-ethacrynic-acid(c) -> ADP(c) + Pi(c) + S-glutathionyl-ethacrynic-acid(s)	TCDB:3.A.1.208.15	0	0	0	0
H2O(c) + ATP(c) + SM-pool(c) -> ADP(c) + Pi(c) + SM-pool(b)	TCDB:3.A.1.201.3	0	0	0	0
H2O(c) + ATP(c) + Stearate(c) -> ADP(c) + Pi(c) + Stearate(s)	TCDB:3.A.1.211.1	0	0	0	0
H2O(c) + ATP(c) + sulfotaurolithocholate(c) -> ADP(c) + Pi(c) + sulfotaurolithocholate(s)	TCDB:3.A.1.208.8	0	0	0	0
H2O(c) + ATP(c) + Taurochenodeoxycholate(c) -> ADP(c) + Pi(c) + Taurochenodeoxycholate(b)	TCDB:3.A.1.201.2	0	0	0	0
H2O(c) + ATP(c) + Taurochenodeoxycholate(c) -> ADP(c) + Pi(c) + Taurochenodeoxycholate(s)	TCDB:3.A.1.208.8	0	0	0	0
H2O(c) + ATP(c) + Taurocholate(c) -> ADP(c) + Pi(c) + Taurocholate(b)	TCDB:3.A.1.201.2	0	0	0	0
H2O(c) + ATP(c) + Taurocholate(c) -> ADP(c) + Pi(c) + Taurocholate(s)	TCDB:3.A.1.208.7	0	0	0	0
H2O(c) + Ceramide-1P-pool(c) -> Pi(c) + Ceramide-pool(c)	EC:3.1.3.4	0	0	0	0
H2O(c) + cGMP(c) -> GMP(c)	EC:3.1.4.17_EC:3.1.4.35	0	0	0	0
H2O(c) + Choloyl-CoA(c) -> CoA(c) + Cholate(c)	EC:3.1.2.27	0	0	0	0
H2O(c) + dATP(c) + Oxidized_thioredoxin(c) <=> ATP(c) + Thioredoxin(c)	EC:1.17.4.1	0	0	0	0
H2O(c) + dCMP(c) -> Pi(c) + Deoxycytidine(c)	EC:3.1.3.5	0	0	0	0
H2O(c) + Dehydroalanine(c) -> NH3(c) + Pyruvate(c)	EC:4.3.1.17	0	0	0	0
H2O(c) + Dephospho-CoA(c) <=> AMP(c) + Phosphopantetheine(c)	EC:3.6.1.9	0	0	0	0
H2O(c) + dGTP(c) + Oxidized_thioredoxin(c) <=> GTP(c) + Thioredoxin(c)	EC:1.17.4.1	0	0	0	0
H2O(c) + Dihydrothymine(c) -> 3-Ureidoisobutyrate(c)	EC:3.5.2.2	0	0	0	0
H2O(c) + dTMP(c) -> Pi(c) + Thymidine(c)	EC:3.1.3.5_EC:3.1.3.35	0	0	0	0
H2O(c) + FAD(c) -> AMP(c) + FMN(c)	EC:3.6.1.9_EC:3.6.1.18	0	0	-1	-1
H2O(c) + Formamidopyrimidine_nucleoside_triphosphate(c) <=> Formate(c) + 2,5-Diaminopyrimidine_nucleoside_triphosphate(c)	EC:3.5.4.16	0	0	0	0
H2O(c) + Formylanthranilate(c) <=> Formate(c) + Anthranilate(c)	EC:3.5.1.9	0	0	0	0
H2O(c) + Formylglutathione(c) <=> GSH(c) + Formate(c)	EC:3.1.2.12	0	0	1	1
H2O(c) + Fructose-2,6PP(c) -> Pi(c) + Fructose-6P(c)	EC:3.1.3.46	0	0	0	0
H2O(c) + Glucosylceramide-pool(c) -> Glucose(c) + Ceramide-pool(c)	EC:3.2.1.45	0	0	-1	-1
H2O(c) + GTP(c) <=> Formamidopyrimidine_nucleoside_triphosphate(c)	EC:3.5.4.16	0	0	0	0
H2O(c) + GTP(c) <=> Formate(c) + 6-[(1S,2R)-1,2-Dihydroxy-3-triphosphooxypropyl]-7,8-dihydropterin(c)	EC:3.5.4.16	0	0	1	1
H2O(c) + Kynurenine(c) <=> Alanine(c) + Anthranilate(c)	EC:3.7.1.3	0	0	0	0
H2O(c) + L-Formylkynurenine(c) <=> Alanine(c) + Formylanthranilate(c)	EC:3.7.1.3	0	0	0	0
H2O(c) + Leukotriene_C4(c) <=> Glutamate(c) + LTD4(c)	EC:2.3.2.2	0	0	0	0
H2O(c) + N-Acetylneuraminate-9P(c) -> Pi(c) + N-Acetylneuraminate(c)	EC:3.1.3.29	0	0	1	1
H2O(c) + NAD+(c) + 3alpha,7alpha-Dihydroxy-5beta-cholestan-26-al(c) <=> NADH(c) + 3alpha,7alpha-Dihydroxy-5beta-cholestanate(c)	EC:1.2.1.3	0	0	0	0
H2O(c) + NAD+(c) + 3alpha,7alpha,12alpha-Trihydroxy-5beta-cholestan-26-al(c) -> NADH(c) + 3alpha,7alpha,12alpha-Trihydroxy-5beta-cholestanate(c)	EC:1.2.1.40	0	0	0	0
H2O(c) + NAD+(c) + 5-Hydroxyindoleacetaldehyde(c) <=> NADH(c) + 5-Hydroxyindoleacetate(c)	EC:1.2.1.3	0	0	0	0
H2O(c) + NAD+(c) + Betaine_aldehyde(c) <=> NADH(c) + Betaine(c)	EC:1.2.1.8	0	0	0	0
H2O(c) + NAD+(c) + Gcald(c) -> NADH(c) + 2 H+(PG)(c) + Glycolate(c)	0	0	0	0	0
H2O(c) + NAD+(c) + Hypotaurine(c) <=> NADH(c) + Taurine(c)	EC:1.8.1.3	0	0	0	0
H2O(c) + NAD+(c) + Phenylacetaldehyde(c) <=> NADH(c) + Phenylacetate(c)	EC:1.2.1.5_EC:1.2.1.39	0	0	0	0
H2O(c) + NADP+(c) + Betaine_aldehyde(c) <=> NADPH(c) + Betaine(c)	EC:1.2.1.8	0	0	0	0
H2O(c) + NADP+(c) + Methylglyoxal(c) <=> NADPH(c) + Pyruvate(c)	EC:1.2.1.49	0	0	1	1
H2O(c) + NADP+(c) + Phenylacetaldehyde(c) <=> NADPH(c) + Phenylacetate(c)	EC:1.2.1.5	0	0	0	0
H2O(c) + Nicotinate_ribonucleotide(c) -> Pi(c) + Nicotinate_D-ribonucleoside(c)	EC:3.1.3.5	0	0	0	0
H2O(c) + O2(c) + 5-Hydroxyindoleacetaldehyde(c) <=> H2O2(c) + 5-Hydroxyindoleacetate(c)	EC:1.2.3.1	0	0	0	0
H2O(c) + O2(c) + Pyridoxamine-P(c) -> NH3(c) + Pyridoxal-P(c) + H2O2(c)	EC:1.4.3.5	0	0	0	0
H2O(c) + O2(c) + Pyridoxamine(c) <=> NH3(c) + H2O2(c) + Pyridoxal(c)	EC:1.4.3.5	0	0	0	0
H2O(c) + Oxidized_thioredoxin(c) + dUTP(c) <=> UTP(c) + Thioredoxin(c)	EC:1.17.4.1	0	0	0	0
H2O(c) + Pantetheine(c) <=> Pantothenate(c) + Cysteamine(c)	EC:3.5.1.-	0	0	0	0
H2O(c) + PAPS(c) -> Pi(c) + Adenylyl_sulfate(c)	EC:3.1.3.7	0	0	-1	-1
H2O(c) + PC-VLDL-pool(c) <=> 2-Lysolecithin-pool(c) + Fatty-acid-VLDL-PC-pool(c)	EC:3.1.1.4	0	0	-1	-1
H2O(c) + PE-VLDL-pool(c) -> Ethanolamine(c) + Phosphatidate-VLDL-PE-pool(c)	EC:3.1.4.4	0	0	1	1
H2O(c) + Phosphatidate-Bile-PC-pool(c) -> Pi(c) + 1,2-Diacylglycerol-Bile-PC-pool(c)	EC:3.1.3.4	0	0	0	0
H2O(c) + Phosphatidate-VLDL-PI-pool(c) -> Pi(c) + 1,2-Diacylglycerol-VLDL-PI-pool(c)	EC:3.1.3.4	0	0	0	0
H2O(c) + Phosphatidate-VLDL-PS-pool(c) -> Pi(c) + 1,2-Diacylglycerol-VLDL-PS-pool(c)	EC:3.1.3.4	0	0	0	0
H2O(c) + Phosphatidate-VLDL-SM-pool(c) -> Pi(c) + 1,2-Diacylglycerol-VLDL-SM-pool(c)	EC:3.1.3.4	0	0	0	0
H2O(c) + Phosphatidate-VLDL-TG-pool(c) -> Pi(c) + 1,2-Diacylglycerol-VLDL-TG-pool(c)	EC:3.1.3.4	0	0	0	0
H2O(c) + PI-pool(c) -> Inositol-1P(c) + 1,2-Diacylglycerol-VLDL-PI-pool(c)	EC:3.1.4.3	0	0	1	1
H2O(c) + Pyridoxal-P(c) -> Pi(c) + Pyridoxal(c)	EC:3.1.3.74	0	0	0	0
H2O(c) + SM-pool(c) <=> Phosphocholine(c) + Ceramide-pool(c)	EC:3.1.4.12	0	0	1	1
H2O(c) + Triphosphate(c) <=> Pi(c) + PPi(c)	EC:3.6.1.25	0	0	1	1
H2O(c) + Xanthosine-5P(c) -> Pi(c) + Xanthosine(c)	EC:3.1.3.5	0	0	0	0
H2O(c) + Xanthurenate(c) <=> 4-(2-Amino-3-hydroxyphenyl)-2,4-dioxobutanoate(c)	Spontaneous_reaction	0	0	0	0
H2O(l) <=> H2O(c)	Free_diffusion	0	0	-1	-1
H2O(l) + Chitobiose(l) -> 2 N-Acetylglucosamine(l)	EC:3.2.1.52	0	0	1	1
H2O(l) + Cholesterol-ester-arach(l) -> Cholesterol(l) + Arachidonate(l)	EC:3.1.1.13	0	0	1	1
H2O(l) + Cholesterol-ester-lin(l) -> Cholesterol(l) + Linoleate(l)	EC:3.1.1.13	0	0	1	1
H2O(l) + Cholesterol-ester-ol(l) -> Cholesterol(l) + Oleate(l)	EC:3.1.1.13	0	0	1	1
H2O(l) + Cholesterol-ester-palm(l) -> Cholesterol(l) + Palmitate(l)	EC:3.1.1.13	0	0	1	1
H2O(l) + Cholesterol-ester-stea(l) -> Cholesterol(l) + Stearate(l)	EC:3.1.1.13	0	0	1	1
H2O(l) + PC-VLDL-pool(l) <=> 2-Lysolecithin-pool(l) + Fatty-acid-VLDL-PC-pool(l)	EC:3.1.1.4	0	0	0	0
H2O(m) + 2-Oxoglutaramate(m) -> NH3(m) + AKG(m)	EC:3.5.1.3	0	0	0	0
H2O(m) + Agmatine(m) <=> Urea(m) + Putrescine(m)	EC:3.5.3.11	0	0	0	0
H2O(m) + dGDP(m) + mitoOxidizedThioredoxin(m) -> GDP(m) + mitoThioredoxin(m)	EC:1.17.4.1	0	0	0	0
H2O(m) + dTMP(m) -> Pi(m) + Thymidine(m)	EC:3.1.3.5_EC:3.1.3.35	0	0	0	0
H2O(m) + dUTP(m) -> PPi(m) + dUMP(m)	EC:3.6.1.23_EC:3.6.1.19	0	0	0	0
H2O(m) + Methylmalonyl-CoA(m) <=> CoA(m) + Methylmalonate(m)	EC:3.1.2.17	0	0	0	0
H2O(m) + mitoACP(m) <=> Phosphopantetheine(m) + mitoApo-ACP(m)	EC:3.1.4.14	0	0	0	0
H2O(m) + NAD+(m) + 2-Methyl-3-oxopropanoate(m) <=> NADH(m) + Methylmalonate(m)	EC:1.2.1.3	0	0	0	0
H2O(m) + NAD+(m) + 3-Methoxy-4-hydroxyphenylacetaldehyde(m) <=> NADH(m) + Homovanillate(m)	EC:1.2.1.5	0	0	0	0
H2O(m) + NAD+(m) + 3-Methoxy-4-hydroxyphenylglycolaldehyde(m) <=> NADH(m) + Vanillylmandelate(m)	EC:1.2.1.5	0	0	0	0
H2O(m) + NAD+(m) + 3,4-Dihydroxymandelaldehyde(m) <=> NADH(m) + 3,4-Dihydroxymandelate(m)	EC:1.2.1.5	0	0	0	0
H2O(m) + NAD+(m) + 4-Aminobutanal(m) <=> NADH(m) + 4-Aminobutyrate(m)	EC:1.2.1.3_EC:1.2.1.19	0	0	0	0
H2O(m) + NAD+(m) + Phenylacetaldehyde(m) <=> NADH(m) + Phenylacetate(m)	EC:1.2.1.5_EC:1.2.1.39	0	0	0	0
H2O(m) + NAD+(m) + Succinate_semialdehyde(m) <=> NADH(m) + Succinate(m)	EC:1.2.1.24_EC:1.2.1.16	0	0	0	0
H2O(m) + NADP+(m) + 3-Methoxy-4-hydroxyphenylacetaldehyde(m) <=> NADPH(m) + Homovanillate(m)	EC:1.2.1.5	0	0	0	0
H2O(m) + NADP+(m) + 3-Methoxy-4-hydroxyphenylglycolaldehyde(m) <=> NADPH(m) + Vanillylmandelate(m)	EC:1.2.1.5	0	0	0	0
H2O(m) + NADP+(m) + 3,4-Dihydroxymandelaldehyde(m) <=> NADPH(m) + 3,4-Dihydroxymandelate(m)	EC:1.2.1.5	0	0	0	0
H2O(m) + NADP+(m) + 4-Aminobutanal(m) <=> NADPH(m) + 4-Aminobutyrate(m)	EC:1.2.1.3	0	0	0	0
H2O(m) + NADP+(m) + Phenylacetaldehyde(m) <=> NADPH(m) + Phenylacetate(m)	EC:1.2.1.5	0	0	0	0
H2O(m) + NADP+(m) + Succinate_semialdehyde(m) <=> NADPH(m) + Succinate(m)	EC:1.2.1.16	0	0	0	0
H2O(m) + O2(m) + Sulfite(m) -> H2O2(m) + Sulfate(m)	EC:1.8.3.1	0	0	0	0
H2O(m) + PGP-CL-pool(m) -> Pi(m) + PG-CL-pool(m)	EC:3.1.3.27	0	0	0	0
H2O(m) + trans,cis-dodeca-2,5-dienoyl-CoA(m) <=> 3(S)-3-hydroxydodecen-(5Z)-oyl-CoA(m)	Uncategorized_reaction	0	0	0	0
H2O(m) + trans,cis-hexadeca-2,9-dienoyl-CoA(m) <=> (S)-3-hydroxypalmitoleoyl-CoA(m)	Uncategorized_reaction	0	0	0	0
H2O(m) + trans,cis-myristo-2,7-dienoyl-CoA(m) <=> cis-(3S)-hydroxytetradec-7-enoyl-CoA(m)	Uncategorized_reaction	0	0	0	0
H2O(m) + trans,cis-octadeca-2,9-dienoyl-CoA(m) <=> (S)-3-hydroxyoleyleoyl-CoA(m)	Uncategorized_reaction	0	0	0	0
H2O(n) + 6-[(1S,2R)-1,2-Dihydroxy-3-triphosphooxypropyl]-7,8-dihydropterin(n) <=> 2,5-Diamino-6-(5-triphosphoryl-3,4-trihydroxy-2-oxopentyl)-_amino-4-oxopyrimidine(n)	EC:3.5.4.16	0	0	0	0
H2O(n) + Formamidopyrimidine_nucleoside_triphosphate(n) <=> Formate(n) + 2,5-Diaminopyrimidine_nucleoside_triphosphate(n)	EC:3.5.4.16	0	0	0	0
H2O(n) + GTP(n) <=> Formamidopyrimidine_nucleoside_triphosphate(n)	EC:3.5.4.16	0	0	0	0
H2O(n) + GTP(n) <=> Formate(n) + 6-[(1S,2R)-1,2-Dihydroxy-3-triphosphooxypropyl]-7,8-dihydropterin(n)	EC:3.5.4.16	0	0	0	0
H2O(p) + Arachidonyl-CoA(p) <=> CoA(p) + Arachidonate(p)	EC:3.1.2.22_EC:3.1.2.2	0	0	0	0
H2O(p) + Palmitoyl-CoA(p) <=> CoA(p) + Palmitate(p)	EC:3.1.2.22_EC:3.1.2.2	0	0	0	0
H2O(p) + PPi(p) -> 2 Pi(p)	EC:3.6.1.1	0	0	0	0
H2O(r) + ATP(r) + Bilirubin-bisglucuronoside(r) -> ADP(r) + Pi(r) + Bilirubin-bisglucuronoside(b)	Active_transport	0	0	0	0
H2O(r) + Cholesterol-ester-ala(r) -> Cholesterol(r) + Linolenate(r)	EC:3.1.1.13	0	0	0	0
H2O(r) + Cholesterol-ester-arach(r) -> Cholesterol(r) + Arachidonate(r)	EC:3.1.1.13	0	0	0	0
H2O(r) + Cholesterol-ester-gla(r) -> Cholesterol(r) + gamma-Linolenate(r)	EC:3.1.1.13	0	0	0	0
H2O(r) + Cholesterol-ester-lin(r) -> Cholesterol(r) + Linoleate(r)	EC:3.1.1.13	0	0	0	0
H2O(r) + Cholesterol-ester-ol(r) -> Cholesterol(r) + Oleate(r)	EC:3.1.1.13	0	0	0	0
H2O(r) + Cholesterol-ester-palm(r) -> Cholesterol(r) + Palmitate(r)	EC:3.1.1.13	0	0	0	0
H2O(r) + Cholesterol-ester-palmn(r) -> Cholesterol(r) + Palmitolate(r)	EC:3.1.1.13	0	0	0	0
H2O(r) + Cholesterol-ester-stea(r) -> Cholesterol(r) + Stearate(r)	EC:3.1.1.13	0	0	0	0
H2O(r) + Glucono-1,5-lactone-6P(r) <=> 6-Phospho-D-gluconate(r)	EC:3.1.1.31	0	0	0	0
H2O(r) + Glucose-6P(r) -> Pi(r) + Glucose(r)	EC:3.1.3.9	0	0	0	0
H2O(r) + PC-VLDL-pool(r) <=> 2-Lysolecithin-pool(r) + Fatty-acid-VLDL-PC-pool(r)	EC:3.1.1.4	0	0	0	0
H2O(r) + PPi(r) -> 2 Pi(r)	EC:3.6.1.1	0	0	0	0
H2O(r) + UDP-N-acetylglucosamine(r) -> UDP(r) + N-Acetyl-D-mannosamine(r)	EC:5.1.3.14	0	0	0	0
H2O(r) + UDP(r) -> Pi(r) + UMP(r)	EC:3.6.1.6	0	0	1	1
H2O(s) + 2 Chitin-component(s) -> Chitobiose(s)	Uncategorized_reaction	0	0	1	1
H2O(s) + 3-Ketolactose(s) <=> Glucose(s) + 3-Keto-beta-D-galactose(s)	EC:3.2.1.23	0	0	0	0
H2O(s) + 4-Nitrophenyl-P(s) <=> Pi(s) + PNP(s)	EC:3.1.3.2_EC:3.1.3.41_EC:3.1.3.1	0	0	0	0
H2O(s) + ADP(s) -> Pi(s) + AMP(s)	EC:3.6.1.5	0	0	0	0
H2O(s) + AMP(s) -> Pi(s) + Adenosine(s)	EC:3.1.3.5	0	0	0	0
H2O(s) + CDP(s) <=> Pi(s) + CMP(s)	EC:3.6.1.5	0	0	1	1
H2O(s) + CMP(s) -> Pi(s) + Cytidine(s)	EC:3.1.3.5	0	0	1	1
H2O(s) + CTP(s) <=> Pi(s) + CDP(s)	EC:3.6.1.5	0	0	0	0
H2O(s) + dGTP(s) <=> PPi(s) + dGMP(s)	EC:3.6.1.19	0	0	0	0
H2O(s) + DHAP(s) <=> Pi(s) + Glycerone(s)	EC:3.1.3.1	0	0	0	0
H2O(s) + dTDP(s) <=> Pi(s) + dTMP(s)	EC:3.6.1.5	0	0	0	0
H2O(s) + dTTP(s) <=> Pi(s) + dTDP(s)	EC:3.6.1.39	0	0	0	0
H2O(s) + Galactosylglycerol(s) <=> Glycerol(s) + Galactose(s)	EC:3.2.1.22_EC:3.2.1.23	0	0	1	1
H2O(s) + GDP(s) <=> Pi(s) + GMP(s)	EC:3.6.1.6_EC:3.6.1.42	0	0	1	1
H2O(s) + GM1-pool(s) <=> Galactose(s) + GM2-pool(s)	EC:3.2.1.23	0	0	0	0
H2O(s) + GMP(s) -> Pi(s) + Guanosine(s)	EC:3.1.3.5	0	0	1	1
H2O(s) + GTP(s) -> Pi(s) + GDP(s)	EC:3.6.5.5_EC:3.6.5.1_EC:3.6.5.6_EC:3.6.5.2_EC:3.6.5.3_EC:3.6.5.4	0	0	0	0
H2O(s) + IDP(s) <=> Pi(s) + IMP(s)	EC:3.6.1.6	0	0	0	0
H2O(s) + Isomaltose(s) <=> 2 Glucose(s)	EC:3.2.1.10	0	0	1	1
H2O(s) + ITP(s) <=> Pi(s) + IDP(s)	EC:3.6.1.5	0	0	0	0
H2O(s) + LacCer-pool(s) <=> Galactose(s) + Glucosylceramide-pool(s)	EC:3.2.1.23	0	0	0	0
H2O(s) + Lactose-6P(s) <=> Pi(s) + Lactose(s)	EC:3.2.1.23	0	0	1	1
H2O(s) + Lactose(s) <=> Glucose(s) + Galactose(s)	EC:3.2.1.23_EC:3.2.1.108	0	0	1	1
H2O(s) + Maltose(s) <=> 2 Glucose(s)	EC:3.2.1.20	0	0	1	1
H2O(s) + O2(s) + Putrescine(s) <=> NH3(s) + H2O2(s) + 4-Aminobutanal(s)	EC:1.4.3.6	0	0	0	0
H2O(s) + Sucrose(s) <=> Glucose(s) + Fructose(s)	EC:3.2.1.48_EC:3.2.1.26	0	0	1	1
H2O(s) + Trehalose(s) <=> 2 Glucose(s)	EC:3.2.1.28	0	0	1	1
H2O(s) + UDP-glucose(s) -> Glucose-1P(s) + UMP(s)	EC:3.6.1.45	0	0	0	0
H2O(s) + UDP(s) <=> Pi(s) + UMP(s)	EC:3.6.1.6	0	0	0	0
H2O(s) + UTP(s) -> Pi(s) + UDP(s)	Enzyme_catalyzed	0	0	0	0
H2O(s) + UTP(s) -> PPi(s) + UMP(s)	EC:3.6.1.19	0	0	0	0
H2O2(c) + Methanol(c) <=> 2 H2O(c) + Formaldehyde(c)	EC:1.11.1.7	0	0	0	0
H2O2(s) + 2 GSH(s) -> 2 H2O(s) + GSSG(s)	EC:1.11.1.9	0	0	0	0
Haptoglobin(c) <=> Haptoglobin(s)	Vesicular_transport	0	0	0	0
Haptoglobin(s) -> Haptoglobin(l)	Vesicular_transport	0	0	0	0
HCO3-(b) + Acetylcholine(c) + glutathionyl-leuc4(b) <=> HCO3-(c) + Acetylcholine(b) + glutathionyl-leuc4(c)	TCDB:2.A.60.1.14	0	0	0	0
HCO3-(b) + Acetylcholine(c) + S-glutathionyl-2-4-dinitrobenzene(b) <=> HCO3-(c) + Acetylcholine(b) + S-glutathionyl-2-4-dinitrobenzene(c)	TCDB:2.A.60.1.14	0	0	0	0
HCO3-(b) + Acetylcholine(c) + S-glutathionyl-ethacrynic-acid(b) <=> HCO3-(c) + Acetylcholine(b) + S-glutathionyl-ethacrynic-acid(c)	TCDB:2.A.60.1.14	0	0	0	0
HCO3-(b) + Dopamine(c) + glutathionyl-leuc4(b) <=> HCO3-(c) + Dopamine(b) + glutathionyl-leuc4(c)	TCDB:2.A.60.1.14	0	0	0	0
HCO3-(b) + Dopamine(c) + S-glutathionyl-2-4-dinitrobenzene(b) <=> HCO3-(c) + Dopamine(b) + S-glutathionyl-2-4-dinitrobenzene(c)	TCDB:2.A.60.1.14	0	0	0	0
HCO3-(b) + Dopamine(c) + S-glutathionyl-ethacrynic-acid(b) <=> HCO3-(c) + Dopamine(b) + S-glutathionyl-ethacrynic-acid(c)	TCDB:2.A.60.1.14	0	0	0	0
HCO3-(b) + Histamine(c) + glutathionyl-leuc4(b) <=> HCO3-(c) + Histamine(b) + glutathionyl-leuc4(c)	TCDB:2.A.60.1.14	0	0	0	0
HCO3-(b) + Histamine(c) + S-glutathionyl-2-4-dinitrobenzene(b) <=> HCO3-(c) + Histamine(b) + S-glutathionyl-2-4-dinitrobenzene(c)	TCDB:2.A.60.1.14	0	0	0	0
HCO3-(b) + Histamine(c) + S-glutathionyl-ethacrynic-acid(b) <=> HCO3-(c) + Histamine(b) + S-glutathionyl-ethacrynic-acid(c)	TCDB:2.A.60.1.14	0	0	0	0
HCO3-(b) + Noradrenaline(c) + glutathionyl-leuc4(b) <=> HCO3-(c) + Noradrenaline(b) + glutathionyl-leuc4(c)	TCDB:2.A.60.1.14	0	0	0	0
HCO3-(b) + Noradrenaline(c) + S-glutathionyl-2-4-dinitrobenzene(b) <=> HCO3-(c) + Noradrenaline(b) + S-glutathionyl-2-4-dinitrobenzene(c)	TCDB:2.A.60.1.14	0	0	0	0
HCO3-(b) + Noradrenaline(c) + S-glutathionyl-ethacrynic-acid(b) <=> HCO3-(c) + Noradrenaline(b) + S-glutathionyl-ethacrynic-acid(c)	TCDB:2.A.60.1.14	0	0	0	0
HCO3-(b) + Serotonin(c) + glutathionyl-leuc4(b) <=> HCO3-(c) + Serotonin(b) + glutathionyl-leuc4(c)	TCDB:2.A.60.1.14	0	0	0	0
HCO3-(b) + Serotonin(c) + S-glutathionyl-2-4-dinitrobenzene(b) <=> HCO3-(c) + Serotonin(b) + S-glutathionyl-2-4-dinitrobenzene(c)	TCDB:2.A.60.1.14	0	0	0	0
HCO3-(b) + Serotonin(c) + S-glutathionyl-ethacrynic-acid(b) <=> HCO3-(c) + Serotonin(b) + S-glutathionyl-ethacrynic-acid(c)	TCDB:2.A.60.1.14	0	0	0	0
HCO3-(c) + 20-hydroxy-arachidonate(s) + glutathionyl-leuc4(c) <=> HCO3-(s) + 20-hydroxy-arachidonate(c) + glutathionyl-leuc4(s)	TCDB:2.A.60.1.5	0	0	0	0
HCO3-(c) + 20-hydroxy-arachidonate(s) + S-glutathionyl-2-4-dinitrobenzene(c) <=> HCO3-(s) + 20-hydroxy-arachidonate(c) + S-glutathionyl-2-4-dinitrobenzene(s)	TCDB:2.A.60.1.5	0	0	0	0
HCO3-(c) + 20-hydroxy-arachidonate(s) + S-glutathionyl-ethacrynic-acid(c) <=> HCO3-(s) + 20-hydroxy-arachidonate(c) + S-glutathionyl-ethacrynic-acid(s)	TCDB:2.A.60.1.5	0	0	0	0
HCO3-(c) + Bilirubin-bisglucuronoside(s) + glutathionyl-leuc4(c) <=> HCO3-(s) + Bilirubin-bisglucuronoside(c) + glutathionyl-leuc4(s)	TCDB:2.A.60.1.5	0	0	0	0
HCO3-(c) + Bilirubin-bisglucuronoside(s) + S-glutathionyl-2-4-dinitrobenzene(c) <=> HCO3-(s) + Bilirubin-bisglucuronoside(c) + S-glutathionyl-2-4-dinitrobenzene(s)	TCDB:2.A.60.1.5	0	0	0	0
HCO3-(c) + Bilirubin-bisglucuronoside(s) + S-glutathionyl-ethacrynic-acid(c) <=> HCO3-(s) + Bilirubin-bisglucuronoside(c) + S-glutathionyl-ethacrynic-acid(s)	TCDB:2.A.60.1.5	0	0	0	0
HCO3-(c) + Bilirubin-monoglucuronoside(s) + glutathionyl-leuc4(c) <=> HCO3-(s) + Bilirubin-monoglucuronoside(c) + glutathionyl-leuc4(s)	TCDB:2.A.60.1.5	0	0	0	0
HCO3-(c) + Bilirubin-monoglucuronoside(s) + S-glutathionyl-2-4-dinitrobenzene(c) <=> HCO3-(s) + Bilirubin-monoglucuronoside(c) + S-glutathionyl-2-4-dinitrobenzene(s)	TCDB:2.A.60.1.5	0	0	0	0
HCO3-(c) + Bilirubin-monoglucuronoside(s) + S-glutathionyl-ethacrynic-acid(c) <=> HCO3-(s) + Bilirubin-monoglucuronoside(c) + S-glutathionyl-ethacrynic-acid(s)	TCDB:2.A.60.1.5	0	0	0	0
HCO3-(c) + Bilirubin(s) + glutathionyl-leuc4(c) <=> HCO3-(s) + Bilirubin(c) + glutathionyl-leuc4(s)	TCDB:2.A.60.1.14	0	0	0	0
HCO3-(c) + Bilirubin(s) + S-glutathionyl-2-4-dinitrobenzene(c) <=> HCO3-(s) + Bilirubin(c) + S-glutathionyl-2-4-dinitrobenzene(s)	TCDB:2.A.60.1.14	0	0	0	0
HCO3-(c) + Bilirubin(s) + S-glutathionyl-ethacrynic-acid(c) <=> HCO3-(s) + Bilirubin(c) + S-glutathionyl-ethacrynic-acid(s)	TCDB:2.A.60.1.14	0	0	0	0
HCO3-(c) + Chenodiol(s) + glutathionyl-leuc4(c) <=> HCO3-(s) + Chenodiol(c) + glutathionyl-leuc4(s)	TCDB:2.A.60.1.14	0	0	0	0
HCO3-(c) + Chenodiol(s) + S-glutathionyl-2-4-dinitrobenzene(c) <=> HCO3-(s) + Chenodiol(c) + S-glutathionyl-2-4-dinitrobenzene(s)	TCDB:2.A.60.1.14	0	0	0	0
HCO3-(c) + Chenodiol(s) + S-glutathionyl-ethacrynic-acid(c) <=> HCO3-(s) + Chenodiol(c) + S-glutathionyl-ethacrynic-acid(s)	TCDB:2.A.60.1.14	0	0	0	0
HCO3-(c) + Cholate(s) + glutathionyl-leuc4(c) <=> HCO3-(s) + Cholate(c) + glutathionyl-leuc4(s)	TCDB:2.A.60.1.14	0	0	0	0
HCO3-(c) + Cholate(s) + S-glutathionyl-2-4-dinitrobenzene(c) <=> HCO3-(s) + Cholate(c) + S-glutathionyl-2-4-dinitrobenzene(s)	TCDB:2.A.60.1.14	0	0	0	0
HCO3-(c) + Cholate(s) + S-glutathionyl-ethacrynic-acid(c) <=> HCO3-(s) + Cholate(c) + S-glutathionyl-ethacrynic-acid(s)	TCDB:2.A.60.1.14	0	0	0	0
HCO3-(c) + Dehydroepiandrosterone_sulfate(s) + glutathionyl-leuc4(c) <=> HCO3-(s) + Dehydroepiandrosterone_sulfate(c) + glutathionyl-leuc4(s)	TCDB:2.A.60.1.5	0	0	0	0
HCO3-(c) + Dehydroepiandrosterone_sulfate(s) + S-glutathionyl-2-4-dinitrobenzene(c) <=> HCO3-(s) + Dehydroepiandrosterone_sulfate(c) + S-glutathionyl-2-4-dinitrobenzene(s)	TCDB:2.A.60.1.5	0	0	0	0
HCO3-(c) + Dehydroepiandrosterone_sulfate(s) + S-glutathionyl-ethacrynic-acid(c) <=> HCO3-(s) + Dehydroepiandrosterone_sulfate(c) + S-glutathionyl-ethacrynic-acid(s)	TCDB:2.A.60.1.5	0	0	0	0
HCO3-(c) + Estrone_3-sulfate(s) + glutathionyl-leuc4(c) <=> HCO3-(s) + Estrone_3-sulfate(c) + glutathionyl-leuc4(s)	TCDB:2.A.60.1.5	0	0	0	0
HCO3-(c) + Estrone_3-sulfate(s) + S-glutathionyl-2-4-dinitrobenzene(c) <=> HCO3-(s) + Estrone_3-sulfate(c) + S-glutathionyl-2-4-dinitrobenzene(s)	TCDB:2.A.60.1.5	0	0	0	0
HCO3-(c) + Estrone_3-sulfate(s) + S-glutathionyl-ethacrynic-acid(c) <=> HCO3-(s) + Estrone_3-sulfate(c) + S-glutathionyl-ethacrynic-acid(s)	TCDB:2.A.60.1.5	0	0	0	0
HCO3-(c) + glutathionyl-leuc4(c) + prostaglandin-a1(s) <=> HCO3-(s) + glutathionyl-leuc4(s) + prostaglandin-a1(c)	TCDB:2.A.60.1.5	0	0	0	0
HCO3-(c) + glutathionyl-leuc4(c) + prostaglandin-a2(s) <=> HCO3-(s) + glutathionyl-leuc4(s) + prostaglandin-a2(c)	TCDB:2.A.60.1.5	0	0	0	0
HCO3-(c) + glutathionyl-leuc4(c) + prostaglandin-b1(s) <=> HCO3-(s) + glutathionyl-leuc4(s) + prostaglandin-b1(c)	TCDB:2.A.60.1.5	0	0	0	0
HCO3-(c) + glutathionyl-leuc4(c) + prostaglandin-b2(s) <=> HCO3-(s) + glutathionyl-leuc4(s) + prostaglandin-b2(c)	TCDB:2.A.60.1.5	0	0	0	0
HCO3-(c) + glutathionyl-leuc4(c) + prostaglandin-c1(s) <=> HCO3-(s) + glutathionyl-leuc4(s) + prostaglandin-c1(c)	TCDB:2.A.60.1.5	0	0	0	0
HCO3-(c) + glutathionyl-leuc4(c) + prostaglandin-c2(s) <=> HCO3-(s) + glutathionyl-leuc4(s) + prostaglandin-c2(c)	TCDB:2.A.60.1.5	0	0	0	0
HCO3-(c) + glutathionyl-leuc4(c) + prostaglandin-d1(s) <=> HCO3-(s) + glutathionyl-leuc4(s) + prostaglandin-d1(c)	TCDB:2.A.60.1.5	0	0	0	0
HCO3-(c) + glutathionyl-leuc4(c) + prostaglandin-d2(s) <=> HCO3-(s) + glutathionyl-leuc4(s) + prostaglandin-d2(c)	TCDB:2.A.60.1.5	0	0	0	0
HCO3-(c) + glutathionyl-leuc4(c) + prostaglandin-d3(s) <=> HCO3-(s) + glutathionyl-leuc4(s) + prostaglandin-d3(c)	TCDB:2.A.60.1.5	0	0	0	0
HCO3-(c) + glutathionyl-leuc4(c) + prostaglandin-e1(s) <=> HCO3-(s) + glutathionyl-leuc4(s) + prostaglandin-e1(c)	TCDB:2.A.60.1.5	0	0	0	0
HCO3-(c) + glutathionyl-leuc4(c) + prostaglandin-e2(s) <=> HCO3-(s) + glutathionyl-leuc4(s) + prostaglandin-e2(c)	TCDB:2.A.60.1.14	0	0	0	0
HCO3-(c) + glutathionyl-leuc4(c) + prostaglandin-e3(s) <=> HCO3-(s) + glutathionyl-leuc4(s) + prostaglandin-e3(c)	TCDB:2.A.60.1.5	0	0	0	0
HCO3-(c) + glutathionyl-leuc4(c) + prostaglandin-f1alpha(s) <=> HCO3-(s) + glutathionyl-leuc4(s) + prostaglandin-f1alpha(c)	TCDB:2.A.60.1.5	0	0	0	0
HCO3-(c) + glutathionyl-leuc4(c) + prostaglandin-f2alpha(s) <=> HCO3-(s) + glutathionyl-leuc4(s) + prostaglandin-f2alpha(c)	TCDB:2.A.60.1.5	0	0	0	0
HCO3-(c) + glutathionyl-leuc4(c) + prostaglandin-f2beta(s) <=> HCO3-(s) + glutathionyl-leuc4(s) + prostaglandin-f2beta(c)	TCDB:2.A.60.1.5	0	0	0	0
HCO3-(c) + glutathionyl-leuc4(c) + prostaglandin-g2(s) <=> HCO3-(s) + glutathionyl-leuc4(s) + prostaglandin-g2(c)	TCDB:2.A.60.1.5	0	0	0	0
HCO3-(c) + glutathionyl-leuc4(c) + prostaglandin-h2(s) <=> HCO3-(s) + glutathionyl-leuc4(s) + prostaglandin-h2(c)	TCDB:2.A.60.1.5	0	0	0	0
HCO3-(c) + glutathionyl-leuc4(c) + prostaglandin-i2(s) <=> HCO3-(s) + glutathionyl-leuc4(s) + prostaglandin-i2(c)	TCDB:2.A.60.1.5	0	0	0	0
HCO3-(c) + glutathionyl-leuc4(c) + sulfochenodeoxycholate(s) <=> HCO3-(s) + glutathionyl-leuc4(s) + sulfochenodeoxycholate(c)	TCDB:2.A.60.1.14	0	0	0	0
HCO3-(c) + Glycocholate(s) + glutathionyl-leuc4(c) <=> HCO3-(s) + Glycocholate(c) + glutathionyl-leuc4(s)	TCDB:2.A.60.1.14	0	0	0	0
HCO3-(c) + Glycocholate(s) + S-glutathionyl-2-4-dinitrobenzene(c) <=> HCO3-(s) + Glycocholate(c) + S-glutathionyl-2-4-dinitrobenzene(s)	TCDB:2.A.60.1.14	0	0	0	0
HCO3-(c) + Glycocholate(s) + S-glutathionyl-ethacrynic-acid(c) <=> HCO3-(s) + Glycocholate(c) + S-glutathionyl-ethacrynic-acid(s)	TCDB:2.A.60.1.14	0	0	0	0
HCO3-(c) + glycolithocholate(s) + glutathionyl-leuc4(c) <=> HCO3-(s) + glycolithocholate(c) + glutathionyl-leuc4(s)	TCDB:2.A.60.1.14	0	0	0	0
HCO3-(c) + glycolithocholate(s) + S-glutathionyl-2-4-dinitrobenzene(c) <=> HCO3-(s) + glycolithocholate(c) + S-glutathionyl-2-4-dinitrobenzene(s)	TCDB:2.A.60.1.14	0	0	0	0
HCO3-(c) + glycolithocholate(s) + S-glutathionyl-ethacrynic-acid(c) <=> HCO3-(s) + glycolithocholate(c) + S-glutathionyl-ethacrynic-acid(s)	TCDB:2.A.60.1.14	0	0	0	0
HCO3-(c) + glycoursodeoxycholate(s) + glutathionyl-leuc4(c) <=> HCO3-(s) + glycoursodeoxycholate(c) + glutathionyl-leuc4(s)	TCDB:2.A.60.1.14	0	0	0	0
HCO3-(c) + glycoursodeoxycholate(s) + S-glutathionyl-2-4-dinitrobenzene(c) <=> HCO3-(s) + glycoursodeoxycholate(c) + S-glutathionyl-2-4-dinitrobenzene(s)	TCDB:2.A.60.1.14	0	0	0	0
HCO3-(c) + glycoursodeoxycholate(s) + S-glutathionyl-ethacrynic-acid(c) <=> HCO3-(s) + glycoursodeoxycholate(c) + S-glutathionyl-ethacrynic-acid(s)	TCDB:2.A.60.1.14	0	0	0	0
HCO3-(c) + Leukotriene_C4(s) + glutathionyl-leuc4(c) <=> HCO3-(s) + Leukotriene_C4(c) + glutathionyl-leuc4(s)	TCDB:2.A.60.1.5	0	0	0	0
HCO3-(c) + Leukotriene_C4(s) + S-glutathionyl-2-4-dinitrobenzene(c) <=> HCO3-(s) + Leukotriene_C4(c) + S-glutathionyl-2-4-dinitrobenzene(s)	TCDB:2.A.60.1.5	0	0	0	0
HCO3-(c) + Leukotriene_C4(s) + S-glutathionyl-ethacrynic-acid(c) <=> HCO3-(s) + Leukotriene_C4(c) + S-glutathionyl-ethacrynic-acid(s)	TCDB:2.A.60.1.5	0	0	0	0
HCO3-(c) + leukotriene-a4(s) + glutathionyl-leuc4(c) <=> HCO3-(s) + leukotriene-a4(c) + glutathionyl-leuc4(s)	TCDB:2.A.60.1.5	0	0	0	0
HCO3-(c) + leukotriene-a4(s) + S-glutathionyl-2-4-dinitrobenzene(c) <=> HCO3-(s) + leukotriene-a4(c) + S-glutathionyl-2-4-dinitrobenzene(s)	TCDB:2.A.60.1.5	0	0	0	0
HCO3-(c) + leukotriene-a4(s) + S-glutathionyl-ethacrynic-acid(c) <=> HCO3-(s) + leukotriene-a4(c) + S-glutathionyl-ethacrynic-acid(s)	TCDB:2.A.60.1.5	0	0	0	0
HCO3-(c) + leukotriene-b4(s) + glutathionyl-leuc4(c) <=> HCO3-(s) + leukotriene-b4(c) + glutathionyl-leuc4(s)	TCDB:2.A.60.1.5	0	0	0	0
HCO3-(c) + leukotriene-b4(s) + S-glutathionyl-2-4-dinitrobenzene(c) <=> HCO3-(s) + leukotriene-b4(c) + S-glutathionyl-2-4-dinitrobenzene(s)	TCDB:2.A.60.1.5	0	0	0	0
HCO3-(c) + leukotriene-b4(s) + S-glutathionyl-ethacrynic-acid(c) <=> HCO3-(s) + leukotriene-b4(c) + S-glutathionyl-ethacrynic-acid(s)	TCDB:2.A.60.1.5	0	0	0	0
HCO3-(c) + leukotriene-e4(s) + glutathionyl-leuc4(c) <=> HCO3-(s) + leukotriene-e4(c) + glutathionyl-leuc4(s)	TCDB:2.A.60.1.5	0	0	0	0
HCO3-(c) + leukotriene-e4(s) + S-glutathionyl-2-4-dinitrobenzene(c) <=> HCO3-(s) + leukotriene-e4(c) + S-glutathionyl-2-4-dinitrobenzene(s)	TCDB:2.A.60.1.5	0	0	0	0
HCO3-(c) + leukotriene-e4(s) + S-glutathionyl-ethacrynic-acid(c) <=> HCO3-(s) + leukotriene-e4(c) + S-glutathionyl-ethacrynic-acid(s)	TCDB:2.A.60.1.5	0	0	0	0
HCO3-(c) + leukotriene-f4(s) + glutathionyl-leuc4(c) <=> HCO3-(s) + leukotriene-f4(c) + glutathionyl-leuc4(s)	TCDB:2.A.60.1.5	0	0	0	0
HCO3-(c) + leukotriene-f4(s) + S-glutathionyl-2-4-dinitrobenzene(c) <=> HCO3-(s) + leukotriene-f4(c) + S-glutathionyl-2-4-dinitrobenzene(s)	TCDB:2.A.60.1.5	0	0	0	0
HCO3-(c) + leukotriene-f4(s) + S-glutathionyl-ethacrynic-acid(c) <=> HCO3-(s) + leukotriene-f4(c) + S-glutathionyl-ethacrynic-acid(s)	TCDB:2.A.60.1.5	0	0	0	0
HCO3-(c) + lithocholate(s) + glutathionyl-leuc4(c) <=> HCO3-(s) + lithocholate(c) + glutathionyl-leuc4(s)	TCDB:2.A.60.1.14	0	0	0	0
HCO3-(c) + lithocholate(s) + S-glutathionyl-2-4-dinitrobenzene(c) <=> HCO3-(s) + lithocholate(c) + S-glutathionyl-2-4-dinitrobenzene(s)	TCDB:2.A.60.1.14	0	0	0	0
HCO3-(c) + lithocholate(s) + S-glutathionyl-ethacrynic-acid(c) <=> HCO3-(s) + lithocholate(c) + S-glutathionyl-ethacrynic-acid(s)	TCDB:2.A.60.1.14	0	0	0	0
HCO3-(c) + LTD4(s) + glutathionyl-leuc4(c) <=> HCO3-(s) + LTD4(c) + glutathionyl-leuc4(s)	TCDB:2.A.60.1.5	0	0	0	0
HCO3-(c) + LTD4(s) + S-glutathionyl-2-4-dinitrobenzene(c) <=> HCO3-(s) + LTD4(c) + S-glutathionyl-2-4-dinitrobenzene(s)	TCDB:2.A.60.1.5	0	0	0	0
HCO3-(c) + LTD4(s) + S-glutathionyl-ethacrynic-acid(c) <=> HCO3-(s) + LTD4(c) + S-glutathionyl-ethacrynic-acid(s)	TCDB:2.A.60.1.5	0	0	0	0
HCO3-(c) + O-(4-Hydroxy-3,5-diidophenyl)-3,5-diiodo-L-tyrosine(s) + glutathionyl-leuc4(c) <=> HCO3-(s) + O-(4-Hydroxy-3,5-diidophenyl)-3,5-diiodo-L-tyrosine(c) + glutathionyl-leuc4(s)	TCDB:2.A.60.1.14	0	0	0	0
HCO3-(c) + O-(4-Hydroxy-3,5-diidophenyl)-3,5-diiodo-L-tyrosine(s) + S-glutathionyl-2-4-dinitrobenzene(c) <=> HCO3-(s) + O-(4-Hydroxy-3,5-diidophenyl)-3,5-diiodo-L-tyrosine(c) + S-glutathionyl-2-4-dinitrobenzene(s)	TCDB:2.A.60.1.14	0	0	0	0
HCO3-(c) + O-(4-Hydroxy-3,5-diidophenyl)-3,5-diiodo-L-tyrosine(s) + S-glutathionyl-ethacrynic-acid(c) <=> HCO3-(s) + O-(4-Hydroxy-3,5-diidophenyl)-3,5-diiodo-L-tyrosine(c) + S-glutathionyl-ethacrynic-acid(s)	TCDB:2.A.60.1.14	0	0	0	0
HCO3-(c) + reverse-triiodthyronine(s) + glutathionyl-leuc4(c) <=> HCO3-(s) + reverse-triiodthyronine(c) + glutathionyl-leuc4(s)	TCDB:2.A.60.1.14	0	0	0	0
HCO3-(c) + reverse-triiodthyronine(s) + S-glutathionyl-2-4-dinitrobenzene(c) <=> HCO3-(s) + reverse-triiodthyronine(c) + S-glutathionyl-2-4-dinitrobenzene(s)	TCDB:2.A.60.1.14	0	0	0	0
HCO3-(c) + reverse-triiodthyronine(s) + S-glutathionyl-ethacrynic-acid(c) <=> HCO3-(s) + reverse-triiodthyronine(c) + S-glutathionyl-ethacrynic-acid(s)	TCDB:2.A.60.1.14	0	0	0	0
HCO3-(c) + S-glutathionyl-2-4-dinitrobenzene(c) + prostaglandin-a1(s) <=> HCO3-(s) + S-glutathionyl-2-4-dinitrobenzene(s) + prostaglandin-a1(c)	TCDB:2.A.60.1.5	0	0	0	0
HCO3-(c) + S-glutathionyl-2-4-dinitrobenzene(c) + prostaglandin-a2(s) <=> HCO3-(s) + S-glutathionyl-2-4-dinitrobenzene(s) + prostaglandin-a2(c)	TCDB:2.A.60.1.5	0	0	0	0
HCO3-(c) + S-glutathionyl-2-4-dinitrobenzene(c) + prostaglandin-b1(s) <=> HCO3-(s) + S-glutathionyl-2-4-dinitrobenzene(s) + prostaglandin-b1(c)	TCDB:2.A.60.1.5	0	0	0	0
HCO3-(c) + S-glutathionyl-2-4-dinitrobenzene(c) + prostaglandin-b2(s) <=> HCO3-(s) + S-glutathionyl-2-4-dinitrobenzene(s) + prostaglandin-b2(c)	TCDB:2.A.60.1.5	0	0	0	0
HCO3-(c) + S-glutathionyl-2-4-dinitrobenzene(c) + prostaglandin-c1(s) <=> HCO3-(s) + S-glutathionyl-2-4-dinitrobenzene(s) + prostaglandin-c1(c)	TCDB:2.A.60.1.5	0	0	0	0
HCO3-(c) + S-glutathionyl-2-4-dinitrobenzene(c) + prostaglandin-c2(s) <=> HCO3-(s) + S-glutathionyl-2-4-dinitrobenzene(s) + prostaglandin-c2(c)	TCDB:2.A.60.1.5	0	0	0	0
HCO3-(c) + S-glutathionyl-2-4-dinitrobenzene(c) + prostaglandin-d1(s) <=> HCO3-(s) + S-glutathionyl-2-4-dinitrobenzene(s) + prostaglandin-d1(c)	TCDB:2.A.60.1.5	0	0	0	0
HCO3-(c) + S-glutathionyl-2-4-dinitrobenzene(c) + prostaglandin-d2(s) <=> HCO3-(s) + S-glutathionyl-2-4-dinitrobenzene(s) + prostaglandin-d2(c)	TCDB:2.A.60.1.5	0	0	0	0
HCO3-(c) + S-glutathionyl-2-4-dinitrobenzene(c) + prostaglandin-d3(s) <=> HCO3-(s) + S-glutathionyl-2-4-dinitrobenzene(s) + prostaglandin-d3(c)	TCDB:2.A.60.1.5	0	0	0	0
HCO3-(c) + S-glutathionyl-2-4-dinitrobenzene(c) + prostaglandin-e1(s) <=> HCO3-(s) + S-glutathionyl-2-4-dinitrobenzene(s) + prostaglandin-e1(c)	TCDB:2.A.60.1.5	0	0	0	0
HCO3-(c) + S-glutathionyl-2-4-dinitrobenzene(c) + prostaglandin-e2(s) <=> HCO3-(s) + S-glutathionyl-2-4-dinitrobenzene(s) + prostaglandin-e2(c)	TCDB:2.A.60.1.14	0	0	0	0
HCO3-(c) + S-glutathionyl-2-4-dinitrobenzene(c) + prostaglandin-e3(s) <=> HCO3-(s) + S-glutathionyl-2-4-dinitrobenzene(s) + prostaglandin-e3(c)	TCDB:2.A.60.1.5	0	0	0	0
HCO3-(c) + S-glutathionyl-2-4-dinitrobenzene(c) + prostaglandin-f1alpha(s) <=> HCO3-(s) + S-glutathionyl-2-4-dinitrobenzene(s) + prostaglandin-f1alpha(c)	TCDB:2.A.60.1.5	0	0	0	0
HCO3-(c) + S-glutathionyl-2-4-dinitrobenzene(c) + prostaglandin-f2alpha(s) <=> HCO3-(s) + S-glutathionyl-2-4-dinitrobenzene(s) + prostaglandin-f2alpha(c)	TCDB:2.A.60.1.5	0	0	0	0
HCO3-(c) + S-glutathionyl-2-4-dinitrobenzene(c) + prostaglandin-f2beta(s) <=> HCO3-(s) + S-glutathionyl-2-4-dinitrobenzene(s) + prostaglandin-f2beta(c)	TCDB:2.A.60.1.5	0	0	0	0
HCO3-(c) + S-glutathionyl-2-4-dinitrobenzene(c) + prostaglandin-g2(s) <=> HCO3-(s) + S-glutathionyl-2-4-dinitrobenzene(s) + prostaglandin-g2(c)	TCDB:2.A.60.1.5	0	0	0	0
HCO3-(c) + S-glutathionyl-2-4-dinitrobenzene(c) + prostaglandin-h2(s) <=> HCO3-(s) + S-glutathionyl-2-4-dinitrobenzene(s) + prostaglandin-h2(c)	TCDB:2.A.60.1.5	0	0	0	0
HCO3-(c) + S-glutathionyl-2-4-dinitrobenzene(c) + prostaglandin-i2(s) <=> HCO3-(s) + S-glutathionyl-2-4-dinitrobenzene(s) + prostaglandin-i2(c)	TCDB:2.A.60.1.5	0	0	0	0
HCO3-(c) + S-glutathionyl-2-4-dinitrobenzene(c) + sulfochenodeoxycholate(s) <=> HCO3-(s) + S-glutathionyl-2-4-dinitrobenzene(s) + sulfochenodeoxycholate(c)	TCDB:2.A.60.1.14	0	0	0	0
HCO3-(c) + S-glutathionyl-ethacrynic-acid(c) + prostaglandin-a1(s) <=> HCO3-(s) + S-glutathionyl-ethacrynic-acid(s) + prostaglandin-a1(c)	TCDB:2.A.60.1.5	0	0	0	0
HCO3-(c) + S-glutathionyl-ethacrynic-acid(c) + prostaglandin-a2(s) <=> HCO3-(s) + S-glutathionyl-ethacrynic-acid(s) + prostaglandin-a2(c)	TCDB:2.A.60.1.5	0	0	0	0
HCO3-(c) + S-glutathionyl-ethacrynic-acid(c) + prostaglandin-b1(s) <=> HCO3-(s) + S-glutathionyl-ethacrynic-acid(s) + prostaglandin-b1(c)	TCDB:2.A.60.1.5	0	0	0	0
HCO3-(c) + S-glutathionyl-ethacrynic-acid(c) + prostaglandin-b2(s) <=> HCO3-(s) + S-glutathionyl-ethacrynic-acid(s) + prostaglandin-b2(c)	TCDB:2.A.60.1.5	0	0	0	0
HCO3-(c) + S-glutathionyl-ethacrynic-acid(c) + prostaglandin-c1(s) <=> HCO3-(s) + S-glutathionyl-ethacrynic-acid(s) + prostaglandin-c1(c)	TCDB:2.A.60.1.5	0	0	0	0
HCO3-(c) + S-glutathionyl-ethacrynic-acid(c) + prostaglandin-c2(s) <=> HCO3-(s) + S-glutathionyl-ethacrynic-acid(s) + prostaglandin-c2(c)	TCDB:2.A.60.1.5	0	0	0	0
HCO3-(c) + S-glutathionyl-ethacrynic-acid(c) + prostaglandin-d1(s) <=> HCO3-(s) + S-glutathionyl-ethacrynic-acid(s) + prostaglandin-d1(c)	TCDB:2.A.60.1.5	0	0	0	0
HCO3-(c) + S-glutathionyl-ethacrynic-acid(c) + prostaglandin-d2(s) <=> HCO3-(s) + S-glutathionyl-ethacrynic-acid(s) + prostaglandin-d2(c)	TCDB:2.A.60.1.5	0	0	0	0
HCO3-(c) + S-glutathionyl-ethacrynic-acid(c) + prostaglandin-d3(s) <=> HCO3-(s) + S-glutathionyl-ethacrynic-acid(s) + prostaglandin-d3(c)	TCDB:2.A.60.1.5	0	0	0	0
HCO3-(c) + S-glutathionyl-ethacrynic-acid(c) + prostaglandin-e1(s) <=> HCO3-(s) + S-glutathionyl-ethacrynic-acid(s) + prostaglandin-e1(c)	TCDB:2.A.60.1.5	0	0	0	0
HCO3-(c) + S-glutathionyl-ethacrynic-acid(c) + prostaglandin-e2(s) <=> HCO3-(s) + S-glutathionyl-ethacrynic-acid(s) + prostaglandin-e2(c)	TCDB:2.A.60.1.14	0	0	0	0
HCO3-(c) + S-glutathionyl-ethacrynic-acid(c) + prostaglandin-e3(s) <=> HCO3-(s) + S-glutathionyl-ethacrynic-acid(s) + prostaglandin-e3(c)	TCDB:2.A.60.1.5	0	0	0	0
HCO3-(c) + S-glutathionyl-ethacrynic-acid(c) + prostaglandin-f1alpha(s) <=> HCO3-(s) + S-glutathionyl-ethacrynic-acid(s) + prostaglandin-f1alpha(c)	TCDB:2.A.60.1.5	0	0	0	0
HCO3-(c) + S-glutathionyl-ethacrynic-acid(c) + prostaglandin-f2alpha(s) <=> HCO3-(s) + S-glutathionyl-ethacrynic-acid(s) + prostaglandin-f2alpha(c)	TCDB:2.A.60.1.5	0	0	0	0
HCO3-(c) + S-glutathionyl-ethacrynic-acid(c) + prostaglandin-f2beta(s) <=> HCO3-(s) + S-glutathionyl-ethacrynic-acid(s) + prostaglandin-f2beta(c)	TCDB:2.A.60.1.5	0	0	0	0
HCO3-(c) + S-glutathionyl-ethacrynic-acid(c) + prostaglandin-g2(s) <=> HCO3-(s) + S-glutathionyl-ethacrynic-acid(s) + prostaglandin-g2(c)	TCDB:2.A.60.1.5	0	0	0	0
HCO3-(c) + S-glutathionyl-ethacrynic-acid(c) + prostaglandin-h2(s) <=> HCO3-(s) + S-glutathionyl-ethacrynic-acid(s) + prostaglandin-h2(c)	TCDB:2.A.60.1.5	0	0	0	0
HCO3-(c) + S-glutathionyl-ethacrynic-acid(c) + prostaglandin-i2(s) <=> HCO3-(s) + S-glutathionyl-ethacrynic-acid(s) + prostaglandin-i2(c)	TCDB:2.A.60.1.5	0	0	0	0
HCO3-(c) + S-glutathionyl-ethacrynic-acid(c) + sulfochenodeoxycholate(s) <=> HCO3-(s) + S-glutathionyl-ethacrynic-acid(s) + sulfochenodeoxycholate(c)	TCDB:2.A.60.1.14	0	0	0	0
HCO3-(c) + sulfoglycolithocholate(s) + glutathionyl-leuc4(c) <=> HCO3-(s) + sulfoglycolithocholate(c) + glutathionyl-leuc4(s)	TCDB:2.A.60.1.14	0	0	0	0
HCO3-(c) + sulfoglycolithocholate(s) + S-glutathionyl-2-4-dinitrobenzene(c) <=> HCO3-(s) + sulfoglycolithocholate(c) + S-glutathionyl-2-4-dinitrobenzene(s)	TCDB:2.A.60.1.14	0	0	0	0
HCO3-(c) + sulfoglycolithocholate(s) + S-glutathionyl-ethacrynic-acid(c) <=> HCO3-(s) + sulfoglycolithocholate(c) + S-glutathionyl-ethacrynic-acid(s)	TCDB:2.A.60.1.14	0	0	0	0
HCO3-(c) + sulfotaurolithocholate(s) + glutathionyl-leuc4(c) <=> HCO3-(s) + sulfotaurolithocholate(c) + glutathionyl-leuc4(s)	TCDB:2.A.60.1.14	0	0	0	0
HCO3-(c) + sulfotaurolithocholate(s) + S-glutathionyl-2-4-dinitrobenzene(c) <=> HCO3-(s) + sulfotaurolithocholate(c) + S-glutathionyl-2-4-dinitrobenzene(s)	TCDB:2.A.60.1.14	0	0	0	0
HCO3-(c) + sulfotaurolithocholate(s) + S-glutathionyl-ethacrynic-acid(c) <=> HCO3-(s) + sulfotaurolithocholate(c) + S-glutathionyl-ethacrynic-acid(s)	TCDB:2.A.60.1.14	0	0	0	0
HCO3-(c) + Taurochenodeoxycholate(s) + glutathionyl-leuc4(c) <=> HCO3-(s) + Taurochenodeoxycholate(c) + glutathionyl-leuc4(s)	TCDB:2.A.60.1.14	0	0	0	0
HCO3-(c) + Taurochenodeoxycholate(s) + S-glutathionyl-2-4-dinitrobenzene(c) <=> HCO3-(s) + Taurochenodeoxycholate(c) + S-glutathionyl-2-4-dinitrobenzene(s)	TCDB:2.A.60.1.14	0	0	0	0
HCO3-(c) + Taurochenodeoxycholate(s) + S-glutathionyl-ethacrynic-acid(c) <=> HCO3-(s) + Taurochenodeoxycholate(c) + S-glutathionyl-ethacrynic-acid(s)	TCDB:2.A.60.1.14	0	0	0	0
HCO3-(c) + Taurocholate(s) + glutathionyl-leuc4(c) <=> HCO3-(s) + Taurocholate(c) + glutathionyl-leuc4(s)	TCDB:2.A.60.1.14	0	0	0	0
HCO3-(c) + Taurocholate(s) + S-glutathionyl-2-4-dinitrobenzene(c) <=> HCO3-(s) + Taurocholate(c) + S-glutathionyl-2-4-dinitrobenzene(s)	TCDB:2.A.60.1.14	0	0	0	0
HCO3-(c) + Taurocholate(s) + S-glutathionyl-ethacrynic-acid(c) <=> HCO3-(s) + Taurocholate(c) + S-glutathionyl-ethacrynic-acid(s)	TCDB:2.A.60.1.14	0	0	0	0
HCO3-(c) + taurolithocholate(s) + glutathionyl-leuc4(c) <=> HCO3-(s) + taurolithocholate(c) + glutathionyl-leuc4(s)	TCDB:2.A.60.1.14	0	0	0	0
HCO3-(c) + taurolithocholate(s) + S-glutathionyl-2-4-dinitrobenzene(c) <=> HCO3-(s) + taurolithocholate(c) + S-glutathionyl-2-4-dinitrobenzene(s)	TCDB:2.A.60.1.14	0	0	0	0
HCO3-(c) + taurolithocholate(s) + S-glutathionyl-ethacrynic-acid(c) <=> HCO3-(s) + taurolithocholate(c) + S-glutathionyl-ethacrynic-acid(s)	TCDB:2.A.60.1.14	0	0	0	0
HCO3-(c) + tauroursodeoxycholate(s) + glutathionyl-leuc4(c) <=> HCO3-(s) + tauroursodeoxycholate(c) + glutathionyl-leuc4(s)	TCDB:2.A.60.1.14	0	0	0	0
HCO3-(c) + tauroursodeoxycholate(s) + S-glutathionyl-2-4-dinitrobenzene(c) <=> HCO3-(s) + tauroursodeoxycholate(c) + S-glutathionyl-2-4-dinitrobenzene(s)	TCDB:2.A.60.1.14	0	0	0	0
HCO3-(c) + tauroursodeoxycholate(s) + S-glutathionyl-ethacrynic-acid(c) <=> HCO3-(s) + tauroursodeoxycholate(c) + S-glutathionyl-ethacrynic-acid(s)	TCDB:2.A.60.1.14	0	0	0	0
HCO3-(c) + thromboxane-b2(s) + glutathionyl-leuc4(c) <=> HCO3-(s) + thromboxane-b2(c) + glutathionyl-leuc4(s)	TCDB:2.A.60.1.5	0	0	0	0
HCO3-(c) + thromboxane-b2(s) + S-glutathionyl-2-4-dinitrobenzene(c) <=> HCO3-(s) + thromboxane-b2(c) + S-glutathionyl-2-4-dinitrobenzene(s)	TCDB:2.A.60.1.5	0	0	0	0
HCO3-(c) + thromboxane-b2(s) + S-glutathionyl-ethacrynic-acid(c) <=> HCO3-(s) + thromboxane-b2(c) + S-glutathionyl-ethacrynic-acid(s)	TCDB:2.A.60.1.5	0	0	0	0
HCO3-(c) + Triiodothyronine(s) + glutathionyl-leuc4(c) <=> HCO3-(s) + Triiodothyronine(c) + glutathionyl-leuc4(s)	TCDB:2.A.60.1.14	0	0	0	0
HCO3-(c) + Triiodothyronine(s) + S-glutathionyl-2-4-dinitrobenzene(c) <=> HCO3-(s) + Triiodothyronine(c) + S-glutathionyl-2-4-dinitrobenzene(s)	TCDB:2.A.60.1.14	0	0	0	0
HCO3-(c) + Triiodothyronine(s) + S-glutathionyl-ethacrynic-acid(c) <=> HCO3-(s) + Triiodothyronine(c) + S-glutathionyl-ethacrynic-acid(s)	TCDB:2.A.60.1.14	0	0	0	0
HCO3-(c) + ursodeoxycholate(s) + glutathionyl-leuc4(c) <=> HCO3-(s) + ursodeoxycholate(c) + glutathionyl-leuc4(s)	TCDB:2.A.60.1.14	0	0	0	0
HCO3-(c) + ursodeoxycholate(s) + S-glutathionyl-2-4-dinitrobenzene(c) <=> HCO3-(s) + ursodeoxycholate(c) + S-glutathionyl-2-4-dinitrobenzene(s)	TCDB:2.A.60.1.14	0	0	0	0
HCO3-(c) + ursodeoxycholate(s) + S-glutathionyl-ethacrynic-acid(c) <=> HCO3-(s) + ursodeoxycholate(c) + S-glutathionyl-ethacrynic-acid(s)	TCDB:2.A.60.1.14	0	0	0	0
HDL(l) -> 2 ApoA1(l) + 20 Cholesterol(l) + 90 PC-VLDL-pool(l) + 25 PE-VLDL-pool(l) + 30 PS-VLDL-pool(l) + 75 SM-pool(l)	Particle_dis/assembly	0	0	0	0
HDL(r) -> HDL(s)	Vesicular_transport	0	0	0	0
HDL(r) <=> 2 ApoA1(r) + 20 Cholesterol(r) + 90 PC-VLDL-pool(r) + 25 PE-VLDL-pool(r) + 30 PS-VLDL-pool(r) + 75 SM-pool(r)	Particle_dis/assembly	0	0	0	0
HDL(s) -> HDL(l)	Vesicular_transport	0	0	0	0
Heme(m) -> Heme(c)	Postulated_Transport_reaction	0	0	0	0
Histidine(c) + Asparagine(s) + Na+(s) -> Histidine(s) + Asparagine(c) + Na+(c)	Utilized_transport	0	0	0	0
Histidine(c) + Homoserine(s) + Na+(s) -> Histidine(s) + Homoserine(c) + Na+(c)	Utilized_transport	0	0	0	0
Histidine(c) + Proline(s) + Na+(s) -> Histidine(s) + Proline(c) + Na+(c)	Utilized_transport	0	0	0	0
Histidine(c) + Valine(s) + Na+(s) -> Histidine(s) + Valine(c) + Na+(c)	Utilized_transport	0	0	0	0
Histidine(l) -> Histidine(c)	Vesicular_transport	0	0	0	0
Histidine(s) + Homoserine(c) -> Histidine(c) + Homoserine(s)	TCDB:2.A.3.8.15	0	0	0	0
Histidine(s) + Isoleucine(c) -> Histidine(c) + Isoleucine(s)	TCDB:2.A.3.8.15	0	0	0	0
Homoserine(c) + Citrulline(s) -> Homoserine(s) + Citrulline(c)	TCDB:2.A.3.8.15	0	0	0	0
Homoserine(c) + Isoleucine(s) + Na+(s) -> Homoserine(s) + Isoleucine(c) + Na+(c)	Utilized_transport	0	0	0	0
Homoserine(s) <=> Homoserine(c)	Utilized_transport	0	0	0	0
Homoserine(s) + Citrulline(c) + Na+(s) -> Homoserine(c) + Citrulline(s) + Na+(c)	Utilized_transport	0	0	0	0
Homoserine(s) + Isoleucine(c) <=> Homoserine(c) + Isoleucine(s)	TCDB:2.A.3.8.1	0	0	0	0
Homoserine(s) + Isoleucine(c) + Na+(s) -> Homoserine(c) + Isoleucine(s) + Na+(c)	Utilized_transport	0	0	0	0
Homoserine(s) + Na+(s) -> Homoserine(c) + Na+(c)	TCDB:2.A.18.6.5	0	0	0	0
Hydroxymethylbilane(c) -> H2O(c) + UroporphyrinogenIII(c)	EC:4.2.1.75	0	0	0	0
Hypoxanthine(c) <=> Hypoxanthine(s)	TCDB:2.A.57.1.4	0	0	-1	-1
Inosine(s) + Na+(s) -> Inosine(c) + Na+(c)	TCDB:2.A.41.2.4	0	0	0	0
Inositol-1P(c) <=> Glucose-6P(c)	EC:5.5.1.4	0	0	1	1
Inositol(c) -> Inositol(r)	Transport_reaction	0	0	1	1
Inositol(c) <=> Inositol(s)	Postulated_Transport_reaction	0	0	-1	-1
Inositol(c) + CDP-diacylglycerol-VLDL-PI-pool(c) <=> CMP(c) + PI-pool(c)	EC:2.7.8.11	0	0	0	0
Inositol(r) + CDP-diacylglycerol-VLDL-PI-pool(r) -> CMP(r) + PI-pool(r)	EC:2.7.8.11	0	0	1	1
Isocitrate(m) <=> H2O(m) + cis-Aconitate(m)	EC:4.2.1.3	0	0	0	0
Isocitrate(m) + cis-Aconitate(c) <=> Isocitrate(c) + cis-Aconitate(m)	TCDB:2.A.29.7.2	0	0	0	0
Isoleucine(l) -> Isoleucine(c)	Vesicular_transport	0	0	0	0
Isoleucine(s) <=> Isoleucine(c)	Utilized_transport	0	0	0	0
Isopentenyl-PP(p) <=> Dimethylallyl-PP(p)	EC:5.3.3.2	0	0	0	0
Isopentenyl-PP(p) + Dimethylallyl-PP(p) <=> PPi(p) + Geranyl-PP(p)	EC:2.5.1.1	0	0	0	0
Isopentenyl-PP(p) + Geranyl-PP(p) <=> PPi(p) + Farnesyl-PP(p)	EC:2.5.1.10	0	0	0	0
ITP(c) + D-Tagatose-6P(c) <=> IDP(c) + Tagatose-1,6PP(c)	EC:2.7.1.11	0	0	0	0
ITP(c) + Fructose(c) -> Fructose-6P(c) + IDP(c)	EC:2.7.1.1	0	0	0	0
ITP(c) + Glucosamine(c) -> IDP(c) + Glucosamine-6P(c)	EC:2.7.1.1	0	0	0	0
ITP(c) + Mannose(c) -> IDP(c) + Mannose-6P(c)	EC:2.7.1.1	0	0	0	0
L-Carnitine(c) <=> L-Carnitine(r)	Active_transport	0	0	0	0
L-Carnitine(c) + Arachidonyl-Carnitine(p) -> L-Carnitine(p) + Arachidonyl-Carnitine(c)	Facilitated_diffusion	0	0	0	0
L-Carnitine(c) + Arachidonyl-Carnitine(r) <=> L-Carnitine(r) + Arachidonyl-Carnitine(c)	Facilitated_diffusion	0	0	0	0
L-Carnitine(c) + Arachidonyl-CoA(c) <=> CoA(c) + Arachidonyl-Carnitine(c)	EC:2.3.1.21	0	0	0	0
L-Carnitine(c) + L-Octanoylcarnitine(p) -> L-Carnitine(p) + L-Octanoylcarnitine(c)	Facilitated_diffusion	0	0	0	0
L-Carnitine(c) + L-Palmitoylcarnitine(p) <=> L-Carnitine(p) + L-Palmitoylcarnitine(c)	Facilitated_diffusion	0	0	0	0
L-Carnitine(c) + L-Palmitoylcarnitine(r) <=> L-Carnitine(r) + L-Palmitoylcarnitine(c)	Facilitated_diffusion	0	0	0	0
L-Carnitine(c) + linoleic-Carnitine(p) -> L-Carnitine(p) + linoleic-Carnitine(c)	Facilitated_diffusion	0	0	0	0
L-Carnitine(c) + linoleic-Carnitine(r) <=> L-Carnitine(r) + linoleic-Carnitine(c)	Facilitated_diffusion	0	0	0	0
L-Carnitine(c) + Linoleoyl-CoA(c) <=> CoA(c) + linoleic-Carnitine(c)	EC:2.3.1.21	0	0	0	0
L-Carnitine(c) + Malonyl-Carnitin(m) <=> L-Carnitine(m) + Malonyl-Carnitin(c)	Facilitated_diffusion	0	0	0	0
L-Carnitine(c) + Malonyl-Carnitin(p) <=> L-Carnitine(p) + Malonyl-Carnitin(c)	Facilitated_diffusion	0	0	0	0
L-Carnitine(c) + Malonyl-Carnitin(r) <=> L-Carnitine(r) + Malonyl-Carnitin(c)	Facilitated_diffusion	0	0	0	0
L-Carnitine(c) + O-Acetylcarnitine(p) <=> L-Carnitine(p) + O-Acetylcarnitine(c)	Transport_reaction	0	0	0	0
L-Carnitine(c) + O-Acetylcarnitine(r) <=> L-Carnitine(r) + O-Acetylcarnitine(c)	TCDB:2.A.29.8.3	0	0	0	0
L-Carnitine(c) + Oleoyl-CoA(c) -> CoA(c) + L-Oleoylcarnitine(c)	EC:2.3.1.21	0	0	0	0
L-Carnitine(c) + palmitoleoyl-Carnitine(m) <=> L-Carnitine(m) + palmitoleoyl-Carnitine(c)	Facilitated_diffusion	0	0	0	0
L-Carnitine(c) + palmitoleoyl-Carnitine(r) <=> L-Carnitine(r) + palmitoleoyl-Carnitine(c)	Facilitated_diffusion	0	0	0	0
L-Carnitine(c) + palmitoleoyl-CoA(c) <=> CoA(c) + palmitoleoyl-Carnitine(c)	EC:2.3.1.21	0	0	0	0
L-Carnitine(m) + L-Octanoylcarnitine(c) -> L-Carnitine(c) + L-Octanoylcarnitine(m)	TCDB:2.A.29.8.3	0	0	0	0
L-Carnitine(m) + L-Oleoylcarnitine(c) -> L-Carnitine(c) + L-Oleoylcarnitine(m)	TCDB:2.A.29.8.3	0	0	0	0
L-Carnitine(m) + L-Palmitoylcarnitine(c) -> L-Carnitine(c) + L-Palmitoylcarnitine(m)	TCDB:2.A.29.8.3	0	0	0	0
L-Carnitine(m) + O-Butanoylcarnitine(c) -> L-Carnitine(c) + O-Butanoylcarnitine(m)	TCDB:2.A.29.8.3	0	0	0	0
L-Carnitine(m) + O-Propanoylcarnitine(c) -> L-Carnitine(c) + O-Propanoylcarnitine(m)	TCDB:2.A.29.8.3	0	0	0	0
L-Carnitine(m) + Octanoyl-CoA(m) <=> CoA(m) + L-Octanoylcarnitine(m)	EC:2.3.1.137	0	0	0	0
L-Carnitine(m) + Oleoyl-CoA(m) <=> CoA(m) + L-Oleoylcarnitine(m)	EC:2.3.1.7	0	0	0	0
L-Carnitine(m) + palmitoleoyl-CoA(m) <=> CoA(m) + palmitoleoyl-Carnitine(m)	EC:2.3.1.21	0	0	0	0
L-Carnitine(p) + Arachidonyl-CoA(p) -> CoA(p) + Arachidonyl-Carnitine(p)	EC:2.3.1.21	0	0	0	0
L-Carnitine(p) + Linoleoyl-CoA(p) -> CoA(p) + linoleic-Carnitine(p)	EC:2.3.1.21	0	0	0	0
L-Carnitine(p) + Octanoyl-CoA(p) -> CoA(p) + L-Octanoylcarnitine(p)	EC:2.3.1.137	0	0	0	0
L-Carnitine(r) + Arachidonyl-CoA(r) <=> CoA(r) + Arachidonyl-Carnitine(r)	EC:2.3.1.21	0	0	0	0
L-Carnitine(r) + Dihomo-gamma-linolenate(c) <=> L-Carnitine(c) + Dihomo-gamma-linolenate(r)	Utilized_transport	0	0	0	0
L-Carnitine(r) + gamma-Linolenate(c) <=> L-Carnitine(c) + gamma-Linolenate(r)	Utilized_transport	0	0	0	0
L-Carnitine(r) + Linoleate(c) <=> L-Carnitine(c) + Linoleate(r)	Utilized_transport	0	0	0	0
L-Carnitine(r) + Linolenate(c) <=> L-Carnitine(c) + Linolenate(r)	Utilized_transport	0	0	0	0
L-Carnitine(r) + Linoleoyl-CoA(r) <=> CoA(r) + linoleic-Carnitine(r)	EC:2.3.1.21	0	0	0	0
L-Carnitine(r) + Oleate(c) <=> L-Carnitine(c) + Oleate(r)	Utilized_transport	0	0	0	0
L-Carnitine(r) + Palmitolate(c) <=> L-Carnitine(c) + Palmitolate(r)	Utilized_transport	0	0	0	0
L-Carnitine(r) + palmitoleoyl-CoA(r) <=> CoA(r) + palmitoleoyl-Carnitine(r)	EC:2.3.1.21	0	0	0	0
L-Carnitine(r) + Stearate(c) <=> L-Carnitine(c) + Stearate(r)	Utilized_transport	0	0	0	0
L-Lactate(s) + (R)-3-Hydroxybutanoate(c) <=> L-Lactate(c) + (R)-3-Hydroxybutanoate(s)	TCDB:2.A.1.13.1	0	0	0	0
L-Lactate(s) + 2-Hydroxybutyrate(c) <=> L-Lactate(c) + 2-Hydroxybutyrate(s)	TCDB:2.A.1.13.1	0	0	0	0
L-Lactate(s) + Butyrate(c) <=> L-Lactate(c) + Butyrate(s)	TCDB:2.A.1.13.1	0	0	0	0
L-Lactate(s) + Retinoate(c) <=> L-Lactate(c) + Retinoate(s)	TCDB:2.A.1.13.1	0	0	0	0
Lanosterol(r) -> Lanosterol(p)	Transport_reaction	0	0	0	0
Lathosterol(r) <=> Cholestenol(r)	EC:5.3.3.5	0	0	0	0
lauric-acid(s) -> lauric-acid(c)	TCDB:4.C.1.1.5	0	0	0	0
LDL(l) -> ApoB100(l) + 680 Cholesterol(l) + 1515 Cholesterol-ester-pool(l) + 425 PC-VLDL-pool(l) + 30 PE-VLDL-pool(l) + 160 SM-pool(l) + 25 2-Lysolecithin-pool(l) + 110 CDP-diacylglycerol-VLDL-PI-pool(l)	Particle_dis-/assembly	0	0	0	0
LDL(s) -> LDL(l)	Vesicular_transport	0	0	0	0
Leucine(c) + Asparagine(s) + Na+(s) -> Leucine(s) + Asparagine(c) + Na+(c)	Utilized_transport	0	0	0	0
Leucine(c) + Citrulline(s) -> Leucine(s) + Citrulline(c)	TCDB:2.A.3.8.15	0	0	0	0
Leucine(c) + Homoserine(s) + Na+(s) -> Leucine(s) + Homoserine(c) + Na+(c)	Utilized_transport	0	0	0	0
Leucine(c) + Proline(s) + Na+(s) -> Leucine(s) + Proline(c) + Na+(c)	Utilized_transport	0	0	0	0
Leucine(c) + Threonine(s) + Na+(s) -> Leucine(s) + Threonine(c) + Na+(c)	Utilized_transport	0	0	0	0
Leucine(c) + Valine(s) + Na+(s) -> Leucine(s) + Valine(c) + Na+(c)	Utilized_transport	0	0	0	0
Leucine(l) -> Leucine(c)	Vesicular_transport	0	0	0	0
[truncated: 593 more rows]

## Sheet: Metabolites Rank
Metabolote	DFA Value
H2O(c)	808.201
ATP(c)	493.879
ADP(c)	479.432
NAD+(c)	407
NADH(c)	407
GAP(c)	356.965
Glycerate(c)	340.222
Glyceraldehyde(c)	312.098
H+(PG)(c)	267.252
O2(c)	257.552
Pyruvate(c)	250.976
H2O2(c)	249.433
Hypoxanthine(c)	214.329
Xanthine(c)	214.284
Glucose-6P(c)	211.479
Glucose(c)	211.479
Pyruvate(p)	200.501
Fructose-6P(c)	198.615
H+(PG)(p)	197.772
DHAP(c)	196.901
Fructose-1,6PP(c)	190.116
Pi(c)	188.891
NADPH(c)	128.066
NADP+(c)	128.066
Na+(c)	117.692
Na+(s)	117.692
NH3(c)	117.646
Glucose(s)	105.739
Glycine(c)	87.6812
NAD+(m)	84.7232
NADH(m)	84.7232
CO2(c)	78.421
3PG(c)	76.7975
CO2(m)	74.0289
Serine(c)	73.6707
CoA(m)	73.4555
1,3DPG(c)	70.22
Glycolaldehyde(c)	68.9077
H2O(m)	68.6179
O2(p)	66.5855
Glyoxylate(p)	66.5855
H2O2(p)	65.8205
H+(PG)(m)	63.5022
H2O(p)	60.4737
NH3(p)	59.382
Glycine(p)	59.382
Hydroxypyruvate(c)	58.1275
Glutamate(c)	57.52
THF(c)	55.9475
Glyoxylate(c)	52.2476
Pyruvate(m)	49.9672
2PG(c)	49.4951
PEP(c)	49.4951
sn-Glycerol-3P(c)	45.2159
Histidine(c)	44.5057
Acetyl-CoA(m)	43.0882
GSH(c)	42.6333
AKG(m)	40.9925
GSSG(c)	40.0519
Glycolate(c)	38.7266
Glutamate(m)	38.3439
Pi(m)	36.1652
5,10-Methylene-THF(c)	34.4325
PPi(c)	32.5048
5,10-Methenyl-THF(c)	31.9635
Glycerol(c)	31.9627
2,5-Dihydroxybenzoate(c)	31.5176
Gentisate_aldehyde(c)	31.5176
NADPH(m)	31.1889
NADP+(m)	31.1889
ATP(m)	30.7077
GDP(c)	29.2317
Ubiquinol(m)	28.83
Ubiquinone(m)	28.83
Alanine(c)	28.4575
Pi(s)	27.0277
AMP(c)	26.9265
Acetoacetate(c)	26.9013
Acetoacetate(m)	26.5893
ADP(m)	26.5206
Histamine(c)	26.2435
Histamine(s)	26.2435
OAA(c)	25.4991
Acetaldehyde(c)	24.2983
GTP(c)	23.6274
N-Formimino-L-glutamate(c)	23.072
5-Formiminotetrahydrofolate(c)	23.072
Urocanate(c)	23.072
4-Imidazolone-5-propanoate(c)	23.072
Serine(p)	22.8419
Hydroxypyruvate(p)	22.8419
Acetoacetyl-CoA(m)	22.4954
AKG(c)	22.2823
Malate(c)	20.0966
Malate(m)	19.7445
Oxalate(c)	19.6477
Thioredoxin(c)	19.4168
Oxidized_thioredoxin(c)	19.4168
Aspartate(c)	19.1859
NH3(s)	18.0738
Acetate(c)	18.0223
THF-hexaglutamate(c)	17.6261
Glutamine(c)	17.0122
Alanine(m)	16.3327
Glycine(s)	15.1585
ATP-energy(c)	14.955
Glycine(m)	14.7744
Histidine(s)	14.7686
Ribose-5P(c)	14.7556
2-Deoxy-D-ribose-1P(c)	14.7556
2-Deoxy-D-ribose-5P(c)	14.7556
10-Formyl-THF(c)	14.728
Thymine(c)	14.7231
Dihydrothymine(c)	14.7231
(R)-Methylmalonyl-CoA(m)	13.9581
Succinyl-CoA(m)	13.9581
2-Oxoadipate(m)	13.8255
Glutaryl-CoA(m)	13.8255
Crotonyl-CoA(m)	13.8255
(S)-3-Hydroxybutyryl-CoA(m)	13.8255
Ethanolamine-P(c)	13.6763
Propanoyl-CoA(m)	13.5191
Serine(s)	13.1133
Threonine(c)	12.6258
2-Oxobutyrate(c)	12.4675
2-Oxobutyrate(m)	12.4675
CTP(c)	11.6975
2-Methyl-3-oxopropanoate(m)	11.5758
OAA(m)	11.5363
Asparagine(c)	11.5347
Ribulose-5P(c)	11.5054
Saccharopine(m)	11.4352
2-Aminoadipate_6-semialdehyde(m)	11.4352
Cysteine(c)	10.5249
Citrate(c)	10.3708
UDP-glucose(c)	10.0251
Glucose-1P(c)	10.0251
Galactose(c)	10.0251
Galactose-1P(c)	10.0251
UDP-galactose(c)	10.0251
Ornithine(c)	10.0074
Fumarate(c)	10.004
H2O(s)	9.84192
PRPP(c)	9.76028
Ornithine(m)	9.66299
L-2-Aminoadipate(c)	9.51249
L-2-Aminoadipate(m)	9.51249
2-Aminoadipate_6-semialdehyde(c)	9.51249
Lysine(m)	9.51249
Isocitrate(m)	9.36929
Leucine(c)	9.27261
Lysine(c)	9.1346
GMP(c)	8.98163
Threonine(s)	8.89836
Succinate(m)	8.87196
Fumarate(m)	8.87196
GDP(m)	8.7089
GTP(m)	8.7089
beta-Alanine(c)	8.58085
Ribose-1P(c)	8.12501
dADP(c)	7.91024
dAMP(c)	7.91024
Deoxyadenosine(c)	7.91024
Citrate(m)	7.83326
H2S(c)	7.82864
4-Maleylacetoacetate(c)	7.76266
Fumarylacetoacetate(c)	7.76266
4-Hydroxyphenylpyruvate(c)	7.76266
Homogentisate(c)	7.76266
L-Glutamate_5-semialdehyde(m)	7.5188
Oxalosuccinate(m)	7.49889
Ferricytochrome_C(m)	7.47283
Ferrocytochrome_C(m)	7.47283
HMG-CoA(m)	7.42378
NH3(m)	7.32119
Glycolate(p)	7.2035
O2(m)	7.16411
Methionine(c)	7.12488
Ethanolamine(c)	7.11201
CoA(c)	7.06054
PPi(n)	6.96185
CTP(n)	6.96185
N-Acetylneuraminate(n)	6.96185
CMP-N-acetylneuraminate(n)	6.96185
N-Acetylneuraminate(c)	6.96185
NeuNGc(c)	6.96185
CMP-N-acetylneuraminate(c)	6.96185
CMP-NeuNGc(c)	6.96185
Adenine(c)	6.92176
Isoleucine(c)	6.84355
Tyrosine(c)	6.77018
Valine(c)	6.70542
Glycerol(m)	6.5775
3PG(m)	6.5775
Glycerate(m)	6.5775
Glyceraldehyde(m)	6.5775
D-Xylulose-5P(c)	6.50043
sn-Glycerol-3P(m)	6.46884
Acetyl-CoA(c)	6.35949
Isoleucine(s)	6.31776
H+(PG)(s)	5.97723
Isocitrate(c)	5.71952
5-Methyl-THF(c)	5.67018
dGMP(c)	5.60433
Deoxyguanosine(c)	5.60433
dGDP(c)	5.60433
Guanine(c)	5.60433
Valine(s)	5.58167
5,10-Methylene-THF(m)	5.54728
THF(m)	5.54728
Serine(m)	5.54728
Leucine(s)	5.31155
Arginine(c)	5.29576
Dihydrobiopterin(c)	5.2564
Tetrahydrobiopterin(c)	5.2564
N-Acetylglucosamine-6P(c)	5.22626
Methionine(s)	5.17683
Phenylalanine(c)	5.15124
PEP(m)	5.03845
Citrate(s)	5.01712
Tryptophan(c)	5.01509
Galactose(s)	5.01253
L-Cystathionine(c)	5.01253
6-Phospho-D-gluconate(c)	5.00494
Glucono-1,5-lactone-6P(c)	5.00494
dCDP(c)	4.97142
Acetate(m)	4.95151
Glyoxylate(m)	4.73406
dCTP(c)	4.66123
IMP(c)	4.62103
CO2(s)	4.59769
Citrulline(c)	4.58361
Inosine(c)	4.57573
Leucine(m)	4.57073
Homocysteine(c)	4.45432
Lysine(s)	4.37835
GSH(m)	4.36445
GSSG(m)	4.36445
beta-Alanine(m)	4.32264
3-Oxopropanoate(m)	4.32264
2-Oxoadipate(c)	4.31299
2-Aminomuconate(c)	4.31299
2-Aminomuconate_semialdehyde(c)	4.31299
2-Amino-3-carboxymuconate_semialdehyde(c)	4.31299
Carnosine(c)	4.25821
Oxalosuccinate(c)	4.16624
dUMP(m)	3.98356
dUDP(c)	3.98356
dUDP(m)	3.98356
dUMP(c)	3.98356
UDP(c)	3.98356
Citrulline(m)	3.83294
Formate(c)	3.7689
H2S(s)	3.7594
Adenosine(c)	3.75839
UTP(c)	3.72193
Glucosamine-6P(c)	3.70827
N-Acetylglucosamine(c)	3.6847
N-Acetyl-D-mannosamine(c)	3.6847
UDP-N-acetylglucosamine(c)	3.6847
N-Acetylglucosamine-1P(c)	3.6847
Tryptophan(s)	3.65775
Cysteine(s)	3.62638
HCO3-(m)	3.60161
cis-Aconitate(c)	3.50172
cis-Aconitate(m)	3.50172
Alanine(s)	3.45716
2-Oxoglutaramate(c)	3.34505
H2O2(m)	3.27333
Erythrose-4P(c)	3.25021
Sedoheptulose-7P(c)	3.25021
dCMP(c)	3.05274
Urea(c)	3.03456
HCO3-(c)	2.84891
Uracil(c)	2.82328
Alanine(p)	2.72898
L-Formylkynurenine(c)	2.71468
Kynurenine(c)	2.71468
3-Hydroxyanthranilate(c)	2.71468
3-Hydroxy-L-kynurenine(c)	2.71468
Lauroyl-CoA(m)	2.70632
(2E)-Dodecenoyl-CoA(m)	2.70632
Arachidonate(c)	2.54848
Arachidonate(s)	2.54199
Phenylalanine(s)	2.52304
Guanosine(c)	2.51005
Fructose-1P(c)	2.50627
Fructose(c)	2.50627
Proline(m)	2.50627
1-Pyrroline-5-carboxylate(m)	2.50627
Dihydrothymine(m)	2.50627
Thymine(m)	2.50627
L-Lactate(c)	2.50125
Methylmalonyl-CoA(m)	2.38229
Succinate(c)	2.37975
HCO3-(s)	2.34066
GSH(s)	2.25841
3-Methyl-2-oxobutyrate(m)	2.2475
Valine(m)	2.2475
3-Hydroxyisobutyrate(m)	2.2475
Isobutyryl-CoA(m)	2.2475
3-Hydroxyisobutyryl-CoA(m)	2.2475
Methacrylyl-CoA(m)	2.2475
Arginine(m)	2.22779
Inosine(s)	2.19978
Adenosine(s)	2.19978
Glutamate(s)	2.10925
Palmitolate(c)	2.03793
Malonyl-CoA(m)	2.01831
CDP(c)	1.95592
Proline(c)	1.9482
NAD+(p)	1.85664
NADH(p)	1.85664
L-Lactate(p)	1.85664
Urate(p)	1.85664
Xanthine(p)	1.85664
4-Aminobutyrate(c)	1.81104
Homocarnosine(c)	1.81104
L-Lactate(m)	1.81007
Glutamine(m)	1.80916
Acrylyl-CoA(m)	1.80845
Hydracrylate(m)	1.80845
3-Hydroxypropionyl-CoA(m)	1.80845
ATP-energy(m)	1.78459
5,6-Dihydrouracil(c)	1.78405
Urate(c)	1.67073
Glutamine(s)	1.65127
Nicotinamide(c)	1.5983
Nicotinamide_D-ribonucleotide(c)	1.5983
Nicotinate_ribonucleotide(c)	1.5983
Quinolinate(c)	1.5983
Ornithine(s)	1.59755
Palmitolate(s)	1.55387
Urea(s)	1.51728
K+(c)	1.51582
K+(s)	1.51582
Uridine(c)	1.42947
O2(s)	1.37018
Palmitoyl-CoA(m)	1.33318
(2E)-Hexadecenoyl-CoA(m)	1.33318
Arginine(s)	1.28655
AMP(m)	1.2734
PPi(m)	1.2734
PAP(c)	1.25313
Fructose(s)	1.25313
Deoxyuridine(c)	1.24101
Malonyl-CoA(c)	1.23381
3-Methylglutaconyl-CoA(m)	1.21932
3-Methylcrotonyl-CoA(m)	1.21932
4-Methyl-2-oxopentanoate(m)	1.21932
Isovaleryl-CoA(m)	1.21932
Palmitate(c)	1.21923
gamma-Glutamyl-cysteine(c)	1.0622
5,10-Methenyl-THF(m)	1.05421
Formate(m)	1.05421
10-Formyl-THF(m)	1.05421
2-Methylacetoacetyl-CoA(m)	1.0516
(S)-3-Hydroxy-2-methylbutyryl-CoA(m)	1.0516
Tiglyl-CoA(m)	1.0516
2-Methylbutyryl-CoA(m)	1.0516
2-Oxo-3-methylvalerate(m)	1.0516
Isoleucine(m)	1.0516
Deoxycytidine(c)	1.04428
Deoxycytidine(s)	1.04428
Dihydrofolate(c)	1.04261
Folate(c)	1.04261
5-Phosphoribosylamine(c)	1.03378
GAR(c)	1.03378
N-Formyl-GAR(c)	1.03378
5-Phosphoribosylformylglycinamidine(c)	1.03378
AIR(c)	1.03378
AICAR(c)	1.03378
FAICAR(c)	1.03378
5-Phosphoribosyl-4-carboxy-5-aminoimidazole(c)	1.03378
SAICAR(c)	1.03378
Palmitate(s)	1.02979
Deoxyinosine(c)	0.988481
Ferricytochrome_b5(c)	0.968132
Ferrocytochrome_b5(c)	0.968132
palmitoleoyl-CoA(c)	0.968132
Cytidine(c)	0.942145
CMP(c)	0.942145
Xanthosine-5P(c)	0.937535
Carbonate(s)	0.927334
Decanoyl-CoA(m)	0.852293
(2E)-Decenoyl-CoA(m)	0.852293
Sphinganine(c)	0.836064
Dihydroceramide-pool(c)	0.836064
Sphingosine(c)	0.835422
Sphinganine-1P(c)	0.835422
Sphingosine-1P(c)	0.835422
Hexadecanal(c)	0.835422
Hexadecenal(c)	0.835422
Ceramide-pool(c)	0.835422
Xanthosine(c)	0.804511
Adenylosuccinate(c)	0.802475
Nicotinamide(s)	0.799151
Citrulline(s)	0.750669
Cys-Gly(s)	0.739162
Proline(s)	0.695071
SAM(c)	0.694919
SAH(c)	0.694919
Palmitoyl-CoA(c)	0.67328
Oxalate(m)	0.640287
Acetate(s)	0.639898
L-Lactate(s)	0.610756
Glutamyl-5P(m)	0.566506
ACP(c)	0.562663
Carbamoyl-P(m)	0.52829
Argininosuccinate(c)	0.52829
Folate(s)	0.521303
Urate(s)	0.516892
Malonyl-ACP(c)	0.500094
AKG(s)	0.419076
Acyl-CoA-VLDL-SM-pool(c)	0.418079
Fatty-acid-VLDL-SM-pool(c)	0.418079
NADH-redox-potential(c)	0.414369
Uridine(s)	0.390236
Oleate(c)	0.380486
Octanoyl-CoA(m)	0.377391
(2E)-Octenoyl-CoA(m)	0.377391
Aspartate(m)	0.346422
Cys-Gly(c)	0.323036
Acetoacetyl-CoA(c)	0.312072
Sulfate(c)	0.309838
H2S2O3(c)	0.309838
Sulfite(c)	0.309838
Mercaptopyruvate(c)	0.309838
Myristoyl-CoA(m)	0.30861
(2E)-Tetradecenoyl-CoA(m)	0.30861
UMP(c)	0.298867
L-Carnitine(m)	0.284842
O-Acetylcarnitine(m)	0.284842
L-Carnitine(c)	0.284842
O-Acetylcarnitine(c)	0.284842
3-Phosphoserine(c)	0.273043
3-Phosphonooxypyruvate(c)	0.273043
Adenosine(m)	0.26855
Tyrosine(s)	0.260652
Oleate(s)	0.256885
Phosphocholine(c)	0.23164
N-Methylethanolamine-P(c)	0.23164
Phosphodimethylethanolamine(c)	0.23164
Oleoyl-CoA(c)	0.225199
Asparagine(s)	0.211515
Carbamoyl-P(c)	0.201775
Orotate(c)	0.201775
(S)-Dihydroorotate(c)	0.201775
N-Carbamoyl-L-aspartate(c)	0.201775
Orotidine-5P(c)	0.201775
3-Ureidopropionate(c)	0.201775
2-Methyl-3-oxopropanoate(c)	0.184599
Methylmalonate(c)	0.184599
Sedoheptulose-1,7PP(c)	0.16809
Carbonate(c)	0.167358
Histidine(m)	0.139237
Stearate(c)	0.133817
Stearoyl-CoA(c)	0.133817
Choline(c)	0.11582
GDP-mannose(c)	0.114885
Mannose-1P(c)	0.114885
Stearate(s)	0.0705417
Butyryl-ACP(c)	0.0625687
3-Oxohexanoyl-ACP(c)	0.0625687
(R)-3-Hydroxydecanoyl-ACP(c)	0.0625687
HMA(c)	0.0625687
Dodecanoyl-ACP(c)	0.0625687
D-3-Hydroxyhexanoyl-ACP(c)	0.0625687
Hexanoyl-ACP(c)	0.0625687
3-Oxooctanoyl-ACP(c)	0.0625687
Octanoyl-ACP(c)	0.0625687
3-Oxodecanoyl-ACP(c)	0.0625687
(2E)-Decenoyl-ACP(c)	0.0625687
Decanoyl-ACP(c)	0.0625687
3-Oxododecanoyl-ACP(c)	0.0625687
D-3-Hydroxydodecanoyl-ACP(c)	0.0625687
(2E)-Dodecenoyl-ACP(c)	0.0625687
3-Oxotetradecanoyl-ACP(c)	0.0625687
But-2-enoyl-ACP(c)	0.0625687
(R)-3-Hydroxyoctanoyl-ACP(c)	0.0625687
(2E)-Hexenoyl-ACP(c)	0.0625687
(2E)-Octenoyl-ACP(c)	0.0625687
(2E)-Tetradecenoyl-ACP(c)	0.0625687
Tetradecanoyl-ACP(c)	0.0625687
3-Oxohexadecanoyl-ACP(c)	0.0625687
(R)-3-Hydroxypalmitoyl-ACP(c)	0.0625687
(2E)-Hexadecenoyl-ACP(c)	0.0625687
(R)-3-Hydroxybutanoyl-ACP(c)	0.0625687
Acetoacetyl-ACP(c)	0.0625687
Acetyl-ACP(c)	0.0625687
Hexadecanoyl-ACP(c)	0.0625687
Stearoyl-ACP(c)	0.0621133
3-Oxostearoyl-ACP(c)	0.0621133
3-Hydroxystearoyl-ACP(c)	0.0621133
(2E)-Octadecenoyl-ACP(c)	0.0621133
1,2-Diacylglycerol-VLDL-TG-pool(c)	0.0361427
Triacylglycerol-VLDL-pool(c)	0.0361427
Fatty-acid-VLDL-TG3-pool(c)	0.0180734
Acyl-CoA-VLDL-TG3-pool(c)	0.0180734
Linoleate(c)	0.00728888
Linoleoyl-CoA(c)	0.00728888
Arachidonyl-CoA(c)	0.00648687
ATP(p)	6.69784e-13
ADP(p)	6.69784e-13
O2(r)	2.97682e-13
PPi(p)	2.60472e-13
CO2(r)	2.60458e-13
Sarcosine(p)	2.3327e-14
Formaldehyde(p)	2.3327e-14
Sarcosine(c)	1.16635e-14
Formaldehyde(c)	1.16635e-14
cAMP(c)	7.99361e-15
Glycolate(m)	4.73351e-15
dADP(m)	3.77476e-15
mitoThioredoxin(m)	3.77476e-15
mitoOxidizedThioredoxin(m)	3.77476e-15
Inositol(c)	2.4219e-15
Inositol-1P(c)	2.4219e-15
1,2-Diacylglycerol-VLDL-PC-pool(c)	2.24994e-15
Pi(r)	2.22045e-15
Deamido-NAD(c)	1.77636e-15
Phosphatidate-VLDL-PC-pool(c)	1.58381e-15
Fatty-acid-VLDL-PC-pool(c)	1.55431e-15
1-Acylglycerol-VLDL-PC-pool(c)	1.55431e-15
Fatty-acid-VLDL-PS-pool(c)	1.33243e-15
Fatty-acid-VLDL-PI-pool(c)	1.33238e-15
H2O(r)	1.33227e-15
Pantothenate(c)	1.33227e-15
1,2-Diacylglycerol-VLDL-PS-pool(c)	1.33227e-15
1-Acylglycerol-VLDL-PS-pool(c)	1.33227e-15
1-Acylglycerol-VLDL-PI-pool(c)	1.33227e-15
3-Dehydrosphinganine(c)	1.13972e-15
CDP-ethanolamine(c)	1.11022e-15
PE-PS-VLDL-pool(c)	1.11022e-15
Riboflavin(c)	8.88178e-16
1,2-Diacylglycerol-VLDL-PI-pool(c)	8.88178e-16
1,2-Diacylglycerol-VLDL-PE-pool(c)	8.08599e-16
Linoleate(s)	6.93889e-16
Pantothenate(s)	6.66134e-16
D-4-Phosphopantothenate(c)	6.66134e-16
Sulfate(s)	4.44089e-16
FMN(c)	4.44089e-16
Riboflavin(s)	4.44089e-16
PC-VLDL-pool(c)	4.44089e-16
PE-VLDL-pool(c)	4.44089e-16
PS-VLDL-pool(c)	4.44089e-16
3-Sulfinoalanine(c)	2.84929e-16
Fatty-acid-VLDL-PE-pool(c)	2.84929e-16
1-Acylglycerol-VLDL-PE-pool(c)	2.84929e-16
Glycogenin-G8(c)	2.42861e-16
Glycogenin-G11(c)	2.42861e-16
Glycogenin(c)	2.39392e-16
Glycogenin-G4G7(c)	2.39392e-16
Glycogenin-G4G4(c)	2.35922e-16
Glycogenin-G7G1(c)	2.32453e-16
Glycogenin-G7(c)	2.32453e-16
Fatty-acid-VLDL-TG2-pool(c)	2.22099e-16
Phosphatidate-VLDL-PE-pool(c)	2.22045e-16
1-Acylglycerol-VLDL-TG1-pool(c)	2.22045e-16
Hypotaurine(c)	1.42465e-16
Glycochenodeoxycholate(p)	8.0531e-17
Glycochenodeoxycholate(c)	4.02655e-17
CoA(p)	4.02655e-17
Chenodeoxycholoyl-CoA(p)	4.02655e-17
Glycocholate(p)	2.53992e-32
Glycocholate(c)	1.26996e-32
Choloyl-CoA(p)	1.26996e-32
Oxalate(p)	9.77593e-47
Albumin(c)	0
Albumin(s)	0
Albumin(l)	0
Antichymotrypsin(c)	0
Antichymotrypsin(s)	0
Antichymotrypsin(l)	0
Antitrypsin(c)	0
Antitrypsin(s)	0
Antitrypsin(l)	0
ApoA1(r)	0
ApoA1(c)	0
ApoA1(s)	0
ApoA1(l)	0
ApoB100(r)	0
ApoB100(c)	0
ApoB100(l)	0
ApoC1(r)	0
ApoC1(c)	0
ApoC2(r)	0
ApoC2(c)	0
ApoC3(r)	0
ApoC3(c)	0
ApoE(r)	0
ApoE(c)	0
ApoE(l)	0
H2O(l)	0
H2O(n)	0
ATP(r)	0
ATP(s)	0
ATP(l)	0
NAD+(r)	0
NADH(r)	0
NADPH(r)	0
NADPH(p)	0
NADP+(r)	0
NADP+(p)	0
ADP(r)	0
ADP(s)	0
ADP(l)	0
Pi(l)	0
Pi(p)	0
CoA(r)	0
CO2(b)	0
CO2(p)	0
PPi(r)	0
PPi(s)	0
UDP(r)	0
UDP(s)	0
FAD(c)	0
FAD(s)	0
FAD(m)	0
Pyridoxal-P(c)	0
Pyridoxal-P(s)	0
AMP(r)	0
AMP(s)	0
AMP(p)	0
Pyruvate(s)	0
Acetyl-CoA(r)	0
Acetyl-CoA(p)	0
Glutamate(l)	0
AKG(p)	0
H2O2(s)	0
UDP-glucose(r)	0
UDP-glucose(s)	0
Glucose(r)	0
Heme(c)	0
Heme(m)	0
GDP(s)	0
Glycine(l)	0
Alanine(l)	0
Succinate(s)	0
UDP-N-acetylglucosamine(r)	0
GTP(s)	0
GTP(n)	0
Lysine(l)	0
Aspartate(s)	0
Aspartate(l)	0
UDP-galactose(r)	0
PAPS(c)	0
CMP(r)	0
CMP(s)	0
CMP(m)	0
Formate(r)	0
Formate(s)	0
Formate(n)	0
Sulfate(b)	0
Sulfate(m)	0
Arginine(l)	0
CTP(s)	0
CTP(m)	0
Glutamine(l)	0
Serine(l)	0
Formaldehyde(s)	0
Thiamin-PP(m)	0
Ascorbate(c)	0
Ascorbate(s)	0
Methionine(l)	0
Methionine(m)	0
UTP(s)	0
Tryptophan(l)	0
Phenylalanine(l)	0
Phenylalanine(m)	0
ITP(c)	0
ITP(s)	0
Tyrosine(l)	0
Tyrosine(m)	0
Malonyl-CoA(r)	0
Malonyl-CoA(p)	0
Acetaldehyde(s)	0
Urea(m)	0
Sucrose(s)	0
Glucose-6P(r)	0
sn-Glycerol-3P(p)	0
Sulfite(m)	0
Cysteine(l)	0
Cysteine(m)	0
beta-Alanine(s)	0
Propanoyl-CoA(c)	0
Propanoyl-CoA(p)	0
Glucose-1P(s)	0
IDP(c)	0
IDP(s)	0
UMP(r)	0
UMP(s)	0
Uracil(s)	0
Anthranilate(c)	0
DHAP(s)	0
DHAP(p)	0
CDP(s)	0
CDP(m)	0
Choline(s)	0
Chloride(c)	0
Chloride(s)	0
Glycerol(s)	0
Ribose-5P(r)	0
PRPP(s)	0
Ribose(c)	0
Ribose(s)	0
Leucine(l)	0
GSSG(s)	0
Isopentenyl-PP(p)	0
IMP(s)	0
dATP(c)	0
dATP(m)	0
Methanol(c)	0
Methanol(s)	0
Putrescine(c)	0
Putrescine(s)	0
Putrescine(m)	0
Histidine(l)	0
Butyryl-CoA(c)	0
Butyryl-CoA(m)	0
Inositol(r)	0
Inositol(s)	0
N-Acetylglucosamine(r)	0
N-Acetylglucosamine(l)	0
GMP(s)	0
GMP(m)	0
Adenine(s)	0
Proline(l)	0
Asparagine(l)	0
Asparagine(m)	0
Palmitoyl-CoA(r)	0
Palmitoyl-CoA(p)	0
Mannose(c)	0
Mannose(s)	0
Propanoate(c)	0
Propanoate(s)	0
Propanoate(m)	0
Acetoacetate(s)	0
UDP-glucuronate(r)	0
UDP-glucuronate(c)	0
5-Methylthioadenosine(c)	0
Thymine(s)	0
Agmatine(m)	0
Valine(l)	0
Glycerone(s)	0
Cholesterol(r)	0
Cholesterol(b)	0
Cholesterol(c)	0
Cholesterol(s)	0
Cholesterol(l)	0
Threonine(l)	0
Threonine(m)	0
UDP-xylose(r)	0
UDP-xylose(c)	0
Glucuronate(c)	0
Ribulose-5P(r)	0
UDP-N-acetyl-D-galactosamine(c)	0
Acetone(s)	0
Acetone(m)	0
Maltose(s)	0
Sarcosine(s)	0
Thymidine(c)	0
Thymidine(s)	0
Thymidine(m)	0
Arachidonate(r)	0
Arachidonate(l)	0
Arachidonate(p)	0
Adenylyl_sulfate(c)	0
Succinate_semialdehyde(m)	0
Dimethylallyl-PP(p)	0
Guanine(s)	0
Lactose(s)	0
Taurine(c)	0
Taurine(s)	0
Taurine(p)	0
Butyrate(c)	0
Butyrate(s)	0
Lipoamide(m)	0
Palmitate(r)	0
Palmitate(l)	0
Palmitate(p)	0
Pyridoxal(c)	0
Pyridoxal(s)	0
Isomaltose(s)	0
Nicotinate(c)	0
Nicotinate(s)	0
Hypoxanthine(s)	0
Homoserine(c)	0
Homoserine(s)	0
Mannose-6P(c)	0
dGTP(c)	0
dGTP(s)	0
dGTP(m)	0
HCO3-(b)	0
Orotate(s)	0
Creatine(c)	0
Creatine(s)	0
CDP-choline(r)	0
CDP-choline(c)	0
Isocitrate(p)	0
L-Xylulose(c)	0
Pyridoxine(c)	0
Pyridoxine(s)	0
Spermidine(c)	0
Spermidine(s)	0
L-Carnitine(r)	0
L-Carnitine(p)	0
GDP-L-fucose(c)	0
Glucosamine(c)	0
Glucosamine(s)	0
Deoxyguanosine(s)	0
Deoxyguanosine(m)	0
Acetoacetyl-CoA(p)	0
4-Aminobutyrate(m)	0
Geranyl-PP(p)	0
6-Phospho-D-gluconate(r)	0
HMG-CoA(c)	0
HMG-CoA(p)	0
dGDP(m)	0
dGMP(s)	0
dGMP(m)	0
dTDP(c)	0
dTDP(s)	0
dTMP(c)	0
dTMP(s)	0
dTMP(m)	0
Thiamin(c)	0
Thiamin(s)	0
Xylitol(c)	0
Malonate(c)	0
Malonate(m)	0
Guanosine(s)	0
Guanosine(m)	0
Histamine(b)	0
Isoleucine(l)	0
Stearoyl-CoA(r)	0
Dihydrofolate(m)	0
(R)-Mevalonate(c)	0
(R)-Mevalonate(p)	0
5-Aminolevulinate(c)	0
5-Aminolevulinate(m)	0
Farnesyl-PP(r)	0
Farnesyl-PP(p)	0
dTTP(c)	0
dTTP(s)	0
dUTP(c)	0
dUTP(m)	0
Ethanol(c)	0
Ethanol(s)	0
Ribitol(c)	0
Ribitol(s)	0
Cytidine(s)	0
Bilirubin(r)	0
Bilirubin(c)	0
Bilirubin(s)	0
Cystine(c)	0
Cystine(s)	0
Folate(m)	0
Oleoyl-CoA(r)	0
Oleoyl-CoA(m)	0
Deoxyuridine(s)	0
NO(c)	0
NO(s)	0
Pyridoxamine(c)	0
Pyridoxamine(s)	0
Triphosphate(c)	0
Methylglyoxal(c)	0
Methylglyoxal(s)	0
Noradrenaline(b)	0
Noradrenaline(c)	0
Noradrenaline(s)	0
4-Aminobutanal(s)	0
4-Aminobutanal(m)	0
Deoxyadenosine(s)	0
Betaine_aldehyde(c)	0
Dihydrolipoamide(m)	0
Guanidinoacetate(c)	0
Phenylacetaldehyde(c)	0
Phenylacetaldehyde(m)	0
Pyridoxine-P(c)	0
5-Hydroxy-L-tryptophan(c)	0
N-Acetyl-D-mannosamine(r)	0
N-Acetyl-D-mannosamine(s)	0
Pyridoxamine-P(c)	0
Fructose-2,6PP(c)	0
Cholate(r)	0
Cholate(b)	0
Cholate(c)	0
Cholate(s)	0
O2.-(c)	0
O2.-(s)	0
Oleate(r)	0
Oleate(l)	0
Betaine(c)	0
Spermine(c)	0
Spermine(s)	0
Squalene(r)	0
Retinoate(c)	0
Retinoate(s)	0
Serotonin(b)	0
Serotonin(c)	0
Serotonin(s)	0
Pantetheine(c)	0
Pantetheine(m)	0
PNP(s)	0
Dephospho-CoA(c)	0
Dephospho-CoA(m)	0
Porphobilinogen(c)	0
2-Oxoglutaramate(m)	0
cGMP(c)	0
6-Deoxy-L-galactose(c)	0
Hydroxymethylbilane(c)	0
UroporphyrinogenIII(c)	0
Squalene_2,3-oxide(r)	0
Protoporphyrinogen_IX(c)	0
Protoporphyrinogen_IX(m)	0
Trehalose(s)	0
(R)-3-Hydroxybutanoate(c)	0
(R)-3-Hydroxybutanoate(s)	0
(R)-3-Hydroxybutanoate(m)	0
D-Tagatose-6P(c)	0
(R)-5-Phosphomevalonate(p)	0
Phosphopantetheine(c)	0
Phosphopantetheine(m)	0
S-Acetyldihydrolipoamide(m)	0
S-Adenosylmethioninamine(c)	0
(R)-5-Diphosphomevalonate(p)	0
trans-4-Hydroxy-L-proline(c)	0
trans-4-Hydroxy-L-proline(m)	0
Provitamin_D3(r)	0
S-Succinyldihydrolipoamide(m)	0
Lathosterol(r)	0
D-3-Amino-isobutanoate(c)	0
D-3-Amino-isobutanoate(s)	0
D-3-Amino-isobutanoate(m)	0
GDP-4-dehydro-6-deoxy-D-mannose(c)	0
Glucono-1,5-lactone-6P(r)	0
3alpha,7alpha,12alpha-Trihydroxy-5beta-cholestan-26-al(c)	0
Na+(r)	0
NH4+(c)	0
NH4+(s)	0
FADH2(c)	0
FADH2(m)	0
Stearate(r)	0
Stearate(l)	0
Linoleate(r)	0
Linoleate(l)	0
Chitobiose(s)	0
Chitobiose(l)	0
Cysteamine(c)	0
Elaidate(c)	0
Elaidate(s)	0
L-Fuculose(c)	0
Lanosterol(r)	0
Lanosterol(p)	0
Choloyl-CoA(r)	0
Choloyl-CoA(c)	0
Desmosterol(r)	0
O-(4-Hydroxy-3,5-diidophenyl)-3,5-diiodo-L-tyrosine(c)	0
O-(4-Hydroxy-3,5-diidophenyl)-3,5-diiodo-L-tyrosine(s)	0
Lauroyl-CoA(p)	0
5-Oxoproline(c)	0
Glycocholate(b)	0
Glycocholate(s)	0
Octanoyl-CoA(p)	0
Acetylcholine(b)	0
Acetylcholine(c)	0
Acetylcholine(s)	0
Leukotriene_C4(c)	0
Leukotriene_C4(s)	0
Methylmalonate(m)	0
Protein_lysine(c)	0
Protoporphyrin(m)	0
Dehydroalanine(c)	0
Triiodothyronine(c)	0
Triiodothyronine(s)	0
Xanthurenate(c)	0
Xanthurenate(s)	0
L-3-Cyanoalanine(s)	0
Chenodiol(r)	0
Chenodiol(b)	0
Chenodiol(c)	0
Chenodiol(s)	0
Estrone_3-sulfate(c)	0
Estrone_3-sulfate(s)	0
O-Acetylcarnitine(r)	0
O-Acetylcarnitine(p)	0
Myristoyl-CoA(p)	0
L-Octanoylcarnitine(c)	0
L-Octanoylcarnitine(m)	0
L-Octanoylcarnitine(p)	0
(3Z)-Dodecenoyl-CoA(m)	0
L-Fucose-1P(c)	0
L-Palmitoylcarnitine(r)	0
L-Palmitoylcarnitine(c)	0
L-Palmitoylcarnitine(m)	0
L-Palmitoylcarnitine(p)	0
(2E)-Dodecenoyl-CoA(p)	0
CoproporphyrinogenIII(c)	0
4-Nitrophenyl-P(s)	0
Presqualene-PP(r)	0
5-Formyl-THF(m)	0
7alpha-Hydroxycholesterol(r)	0
6-Pyruvoyltetrahydropterin(c)	0
Apo-ACP(c)	0
Dopamine(b)	0
Dopamine(c)	0
Dopamine(s)	0
Tagatose-1,6PP(c)	0
1-Pyrroline-5-carboxylate(c)	0
N-Pantothenoylcysteine(c)	0
N-Pantothenoylcysteine(m)	0
6-Lactoyl-5,6,7,8-tetrahydropterin(c)	0
N-Acetylmannosamine-6P(c)	0
L-1-Pyrroline-3-hydroxy-5-carboxylate(c)	0
L-1-Pyrroline-3-hydroxy-5-carboxylate(m)	0
(R)-4-Phosphopantothenoyl-cysteine(c)	0
(R)-4-Phosphopantothenoyl-cysteine(m)	0
S-(2-Methylpropanoyl)-dihydrolipoamide(m)	0
3alpha,7alpha-Dihydroxy-5beta-cholestanate(r)	0
3alpha,7alpha-Dihydroxy-5beta-cholestanate(c)	0
3alpha,7alpha-Dihydroxy-5beta-cholestanate(p)	0
Dehydroepiandrosterone_sulfate(c)	0
Dehydroepiandrosterone_sulfate(s)	0
3alpha,7alpha-Dihydroxy-5beta-cholestanoyl-CoA(r)	0
3alpha,7alpha-Dihydroxy-5beta-cholestanoyl-CoA(p)	0
3alpha,7alpha,12alpha-Trihydroxy-5beta-cholestanate(r)	0
3alpha,7alpha,12alpha-Trihydroxy-5beta-cholestanate(c)	0
3alpha,7alpha,12alpha-Trihydroxy-5beta-cholestanate(p)	0
3alpha,7alpha,12alpha-Trihydroxy-5beta-cholestanoyl-CoA(r)	0
3alpha,7alpha,12alpha-Trihydroxy-5beta-cholestanoyl-CoA(p)	0
Dihydroneopterin(s)	0
6-[(1S,2R)-1,2-Dihydroxy-3-triphosphooxypropyl]-7,8-dihydropterin(c)	0
6-[(1S,2R)-1,2-Dihydroxy-3-triphosphooxypropyl]-7,8-dihydropterin(s)	0
6-[(1S,2R)-1,2-Dihydroxy-3-triphosphooxypropyl]-7,8-dihydropterin(n)	0
3-Ureidoisobutyrate(c)	0
7-Dehydrodesmosterol(r)	0
14-Demethyllanosterol(r)	0
S-(2-Methylbutanoyl)-dihydrolipoamide(m)	0
S-(3-Methylbutanoyl)-dihydrolipoamide(m)	0
Taurocholate(b)	0
Taurocholate(c)	0
Taurocholate(s)	0
Taurocholate(p)	0
(S)-3-Hydroxyhexadecanoyl-CoA(m)	0
(S)-3-Hydroxyhexadecanoyl-CoA(p)	0
3-Oxopalmitoyl-CoA(m)	0
3-Oxopalmitoyl-CoA(p)	0
(S)-3-Hydroxytetradecanoyl-CoA(m)	0
(S)-3-Hydroxytetradecanoyl-CoA(p)	0
3-Oxotetradecanoyl-CoA(m)	0
3-Oxotetradecanoyl-CoA(p)	0
(S)-3-Hydroxydodecanoyl-CoA(m)	0
(S)-3-Hydroxydodecanoyl-CoA(p)	0
3-Oxododecanoyl-CoA(m)	0
3-Oxododecanoyl-CoA(p)	0
(S)-Hydroxydecanoyl-CoA(m)	0
(S)-Hydroxydecanoyl-CoA(p)	0
3-Oxodecanoyl-CoA(m)	0
3-Oxodecanoyl-CoA(p)	0
(S)-Hydroxyoctanoyl-CoA(m)	0
3-Oxooctanoyl-CoA(m)	0
(S)-Hydroxyhexanoyl-CoA(m)	0
3-Oxohexanoyl-CoA(m)	0
Hexanoyl-CoA(m)	0
(2E)-Hexenoyl-CoA(m)	0
(2E)-Hexadecenoyl-CoA(r)	0
(2E)-Hexadecenoyl-CoA(c)	0
(2E)-Hexadecenoyl-CoA(p)	0
(2E)-Tetradecenoyl-CoA(p)	0
Decanoyl-CoA(p)	0
(2E)-Decenoyl-CoA(p)	0
Chenodeoxycholoyl-CoA(r)	0
Chenodeoxycholoyl-CoA(c)	0
Oxalosuccinate(p)	0
3-Carboxy-1-hydroxypropyl-ThPP(m)	0
3-Keto-beta-D-galactose(s)	0
Lactose-6P(s)	0
Galactosylglycerol(s)	0
3-Ketolactose(s)	0
Zymosterol(r)	0
5alpha-Cholesta-7,24-dien-3beta-ol(r)	0
5beta-Cholestane-3alpha,7alpha,26-triol(c)	0
5beta-Cholestane-3alpha,7alpha,26-triol(m)	0
3alpha,7alpha-Dihydroxy-5beta-cholestan-26-al(c)	0
5beta-Cholestane-3alpha,7alpha,12alpha,26-tetrol(c)	0
5beta-Cholestane-3alpha,7alpha,12alpha,26-tetrol(m)	0
3alpha,7alpha,12alpha,24-Tetrahydroxy-5beta-cholestanoyl-CoA(p)	0
7alpha-Hydroxy-5beta-cholestan-3-one(c)	0
5beta-Cholestane-3alpha,7alpha-diol(c)	0
5beta-Cholestane-3alpha,7alpha-diol(m)	0
7alpha,12alpha-Dihydroxy-5beta-cholestan-3-one(c)	0
3alpha,7alpha,12alpha-Trihydroxycoprostane(c)	0
3alpha,7alpha,12alpha-Trihydroxycoprostane(m)	0
7alpha-Hydroxycholest-4-en-3-one(r)	0
7alpha-Hydroxycholest-4-en-3-one(c)	0
7alpha,12alpha-Dihydroxycholest-4-en-3-one(r)	0
7alpha,12alpha-Dihydroxycholest-4-en-3-one(c)	0
3alpha,7alpha,12alpha-Trihydroxy-5beta-cholest-24-enoyl-CoA(p)	0
Taurochenodeoxycholate(b)	0
Taurochenodeoxycholate(c)	0
Taurochenodeoxycholate(s)	0
Taurochenodeoxycholate(p)	0
Glycochenodeoxycholate(b)	0
Glycochenodeoxycholate(s)	0
3alpha,7alpha,12alpha-Trihydroxy-5beta-24-oxocholestanoyl-CoA(p)	0
Deoxyinosine(s)	0
2-Amino-3-oxoadipate(m)	0
3,4-Dihydroxymandelaldehyde(m)	0
3,4-Dihydroxymandelate(m)	0
3-Methoxy-4-hydroxyphenylacetaldehyde(m)	0
Homovanillate(m)	0
3-Methoxy-4-hydroxyphenylglycolaldehyde(m)	0
Vanillylmandelate(m)	0
5-Hydroxyindoleacetaldehyde(c)	0
5-Hydroxyindoleacetate(c)	0
4-(2-Amino-3-hydroxyphenyl)-2,4-dioxobutanoate(c)	0
Formylanthranilate(c)	0
gamma-Glutamyl-beta-cyanoalanine(s)	0
UroporphyrinogenI(s)	0
CoproporphyrinogenI(s)	0
Bilirubin-bisglucuronoside(r)	0
Bilirubin-bisglucuronoside(b)	0
Bilirubin-bisglucuronoside(c)	0
Bilirubin-bisglucuronoside(s)	0
Nicotinate_D-ribonucleoside(c)	0
Formamidopyrimidine_nucleoside_triphosphate(c)	0
Formamidopyrimidine_nucleoside_triphosphate(n)	0
2,5-Diaminopyrimidine_nucleoside_triphosphate(c)	0
2,5-Diaminopyrimidine_nucleoside_triphosphate(n)	0
N-(omega)-Hydroxyarginine(c)	0
L-erythro-4-Hydroxyglutamate(m)	0
LTD4(c)	0
LTD4(s)	0
Propinol_adenylate(c)	0
Propinol_adenylate(m)	0
2-Hydroxybutyrate(c)	0
2-Hydroxybutyrate(s)	0
Acetyl_adenylate(c)	0
gamma-Glutamyl-3-aminopropiononitrile(s)	0
2,5-Diamino-6-(5-triphosphoryl-3,4-trihydroxy-2-oxopentyl)-_amino-4-oxopyrimidine(c)	0
2,5-Diamino-6-(5-triphosphoryl-3,4-trihydroxy-2-oxopentyl)-_amino-4-oxopyrimidine(n)	0
S-Glutaryldihydrolipoamide(m)	0
N-Acetylneuraminate-9P(c)	0
gamma-Linolenate(r)	0
gamma-Linolenate(c)	0
gamma-Linolenate(s)	0
gamma-Linolenate(l)	0
Linolenate(r)	0
Linolenate(c)	0
Linolenate(s)	0
Linolenate(l)	0
Phenylacetate(c)	0
Phenylacetate(m)	0
Lepidimoide(c)	0
Lepidimoide(s)	0
Lignocerate(c)	0
Lignocerate(s)	0
Activated_methyl_group(c)	0
4,4-Dimethyl-5alpha-cholesta-8,14,24-trien-3beta-ol(r)	0
Fe2+(c)	0
Fe2+(s)	0
Fe2+(m)	0
Fe3+(s)	0
Fibrinogen(c)	0
Fibrinogen(s)	0
Fibrinogen(l)	0
Haptoglobin(c)	0
Haptoglobin(s)	0
Haptoglobin(l)	0
HDL(r)	0
HDL(s)	0
HDL(l)	0
Plasminogen(c)	0
Plasminogen(s)	0
Plasminogen(l)	0
Prothrombin(c)	0
Prothrombin(s)	0
Prothrombin(l)	0
ApoTransferin(c)	0
ApoTransferin(s)	0
ApoTransferin(l)	0
VLDL(r)	0
VLDL(s)	0
VLDL(l)	0
Cholesterol-ester-pool(r)	0
Cholesterol-ester-pool(l)	0
LDL(s)	0
LDL(l)	0
Palmitolate(r)	0
Palmitolate(l)	0
Linoleoyl-CoA(r)	0
Linoleoyl-CoA(p)	0
Linolenoyl-CoA(r)	0
gamma-Linolenoyl-CoA(r)	0
gamma-Linolenoyl-CoA(c)	0
Arachidonyl-CoA(r)	0
Arachidonyl-CoA(p)	0
Ceramide-pool(r)	0
PC-VLDL-pool(r)	0
PC-VLDL-pool(s)	0
PC-VLDL-pool(l)	0
PE-VLDL-pool(r)	0
PE-VLDL-pool(b)	0
PE-VLDL-pool(l)	0
PS-VLDL-pool(r)	0
PS-VLDL-pool(b)	0
PS-VLDL-pool(l)	0
SM-pool(r)	0
SM-pool(b)	0
SM-pool(c)	0
SM-pool(l)	0
Glucosylceramide-pool(r)	0
Glucosylceramide-pool(c)	0
Glucosylceramide-pool(s)	0
PI-pool(r)	0
PI-pool(c)	0
PI-pool(l)	0
2-Lysolecithin-pool(r)	0
2-Lysolecithin-pool(c)	0
2-Lysolecithin-pool(l)	0
Cholesterol-ester-palm(r)	0
Cholesterol-ester-palm(l)	0
Cholesterol-ester-palmn(r)	0
Cholesterol-ester-stea(r)	0
Cholesterol-ester-stea(l)	0
Cholesterol-ester-ol(r)	0
Cholesterol-ester-ol(l)	0
Cholesterol-ester-lin(r)	0
Cholesterol-ester-lin(l)	0
Cholesterol-ester-ala(r)	0
Cholesterol-ester-gla(r)	0
Cholesterol-ester-arach(r)	0
Cholesterol-ester-arach(l)	0
1-Acylglycerol-3P-palm(c)	0
1-Acylglycerol-3P-palmn(c)	0
1-Acylglycerol-3P-stea(c)	0
1-Acylglycerol-3P-ol(c)	0
1-Acylglycerol-3P-lin(c)	0
1-Acylglycerol-3P-arach(c)	0
1-Acylglycerol-3P-VLDL-TG1-pool(c)	0
1-Acylglycerol-3P-VLDL-PC-pool(c)	0
1-Acylglycerol-3P-VLDL-PE-pool(c)	0
1-Acylglycerol-3P-VLDL-PS-pool(c)	0
1-Acylglycerol-3P-VLDL-PI-pool(c)	0
1-Acylglycerol-3P-VLDL-SM-pool(c)	0
Acyl-CoA-VLDL-TG2-pool(c)	0
Acyl-CoA-VLDL-PC-pool(c)	0
Acyl-CoA-VLDL-PE-pool(c)	0
Acyl-CoA-VLDL-PS-pool(c)	0
Acyl-CoA-VLDL-PI-pool(c)	0
Phosphatidate-VLDL-TG-pool(c)	0
Phosphatidate-VLDL-PS-pool(c)	0
Phosphatidate-VLDL-PI-pool(c)	0
Phosphatidate-VLDL-SM-pool(c)	0
1,2-Diacylglycerol-VLDL-SM-pool(c)	0
Triacylglycerol-VLDL-pool(r)	0
Triacylglycerol-VLDL-pool(l)	0
Fatty-acid-VLDL-TG1-pool(c)	0
Fatty-acid-VLDL-PC-pool(r)	0
Fatty-acid-VLDL-PC-pool(l)	0
1-Acylglycerol-VLDL-SM-pool(c)	0
CDP-diacylglycerol-VLDL-PI-pool(r)	0
CDP-diacylglycerol-VLDL-PI-pool(c)	0
CDP-diacylglycerol-VLDL-PI-pool(l)	0
Bile-PC-pool(b)	0
Bile-PC-pool(c)	0
Acyl-CoA-Bile-PC-pool(c)	0
1-Acylglycerol-3P-Bile-PC-pool(c)	0
1,2-Diacylglycerol-Bile-PC-pool(c)	0
Phosphatidate-Bile-PC-pool(c)	0
CL-pool(m)	0
Acyl-CoA-CL-pool(c)	0
Acyl-CoA-CL-pool(m)	0
1-Acylglycerol-3P-CL-pool(m)	0
Phosphatidate-CL-pool(m)	0
CDP-diacylglycerol-CL-pool(m)	0
PGP-CL-pool(m)	0
PG-CL-pool(m)	0
Dihomo-gamma-linolenate(r)	0
Dihomo-gamma-linolenate(c)	0
Dihomo-gamma-linolenate(s)	0
Dihomo-gamma-linolenate(l)	0
Dihomo-gamma-linolenoyl-CoA(r)	0
Dihomo-gamma-linolenoyl-CoA(c)	0
4alpha-Methylzymosterol-4-carboxylate(r)	0
3-Keto-4-methylzymosterol(r)	0
4alpha-Methylzymosterol(r)	0
NADH-redox-potential(r)	0
NADH-redox-potential(m)	0
NADH-redox-potential(p)	0
NADPH-redox-potential(r)	0
NADPH-redox-potential(c)	0
NADPH-redox-potential(m)	0
NADPH-redox-potential(p)	0
FADH-redox-potential(c)	0
Proton-gradient(c)	0
Proton-gradient(m)	0
activated-sulphur(c)	0
Chitin-component(s)	0
Adenosylmethioninamine-potential(c)	0
Methylthioribose-1P(c)	0
Hydroxymethylglutathione(c)	0
Formylglutathione(c)	0
Cholestenol(r)	0
L-Oleoylcarnitine(c)	0
L-Oleoylcarnitine(m)	0
O-Propanoylcarnitine(c)	0
O-Propanoylcarnitine(m)	0
O-Butanoylcarnitine(c)	0
O-Butanoylcarnitine(m)	0
GM4-pool(c)	0
GM4-pool(s)	0
GM2-pool(s)	0
GM1-pool(s)	0
LacCer-pool(r)	0
LacCer-pool(s)	0
Ceramide-1P-pool(c)	0
Zinc(c)	0
Zinc(s)	0
decanoic-acid(c)	0
decanoic-acid(s)	0
lauric-acid(c)	0
lauric-acid(s)	0
myristic-acid(c)	0
myristic-acid(s)	0
20-hydroxy-arachidonate(c)	0
20-hydroxy-arachidonate(s)	0
thromboxane-b2(c)	0
thromboxane-b2(s)	0
leukotriene-a4(c)	0
leukotriene-a4(s)	0
leukotriene-b4(c)	0
leukotriene-b4(s)	0
leukotriene-e4(c)	0
leukotriene-e4(s)	0
leukotriene-f4(c)	0
leukotriene-f4(s)	0
reverse-triiodthyronine(c)	0
reverse-triiodthyronine(s)	0
Bilirubin-monoglucuronoside(c)	0
Bilirubin-monoglucuronoside(s)	0
lithocholate(c)	0
lithocholate(s)	0
taurolithocholate(c)	0
taurolithocholate(s)	0
glycolithocholate(c)	0
glycolithocholate(s)	0
ursodeoxycholate(c)	0
ursodeoxycholate(s)	0
tauroursodeoxycholate(c)	0
tauroursodeoxycholate(s)	0
glycoursodeoxycholate(c)	0
glycoursodeoxycholate(s)	0
sulfoglycolithocholate(c)	0
sulfoglycolithocholate(s)	0
sulfotaurolithocholate(c)	0
sulfotaurolithocholate(s)	0
glutathionyl-leuc4(b)	0
glutathionyl-leuc4(c)	0
glutathionyl-leuc4(s)	0
S-glutathionyl-2-4-dinitrobenzene(b)	0
S-glutathionyl-2-4-dinitrobenzene(c)	0
S-glutathionyl-2-4-dinitrobenzene(s)	0
S-glutathionyl-ethacrynic-acid(b)	0
S-glutathionyl-ethacrynic-acid(c)	0
S-glutathionyl-ethacrynic-acid(s)	0
prostaglandin-a1(c)	0
prostaglandin-a1(s)	0
prostaglandin-a2(c)	0
prostaglandin-a2(s)	0
prostaglandin-b1(c)	0
prostaglandin-b1(s)	0
prostaglandin-b2(c)	0
prostaglandin-b2(s)	0
prostaglandin-c1(c)	0
prostaglandin-c1(s)	0
prostaglandin-c2(c)	0
prostaglandin-c2(s)	0
prostaglandin-d1(c)	0
prostaglandin-d1(s)	0
prostaglandin-d2(c)	0
prostaglandin-d2(s)	0
prostaglandin-d3(c)	0
prostaglandin-d3(s)	0
prostaglandin-e1(c)	0
prostaglandin-e1(s)	0
prostaglandin-e2(c)	0
prostaglandin-e2(s)	0
prostaglandin-e3(c)	0
prostaglandin-e3(s)	0
prostaglandin-f1alpha(c)	0
prostaglandin-f1alpha(s)	0
prostaglandin-f2alpha(c)	0
prostaglandin-f2alpha(s)	0
prostaglandin-f2beta(c)	0
prostaglandin-f2beta(s)	0
prostaglandin-g2(c)	0
prostaglandin-g2(s)	0
prostaglandin-h2(c)	0
prostaglandin-h2(s)	0
prostaglandin-i2(c)	0
prostaglandin-i2(s)	0
sulfochenodeoxycholate(c)	0
sulfochenodeoxycholate(s)	0
mitoApo-ACP(m)	0
mitoACP(m)	0
mitoThioredoxin(c)	0
3-oxolaur-cis-5-enoyl-CoA(m)	0
cis-laur-5-enoyl-CoA(m)	0
3-oxomyrist-7-enoyl-CoA(m)	0
cis-myrist-7-enoyl-CoA(m)	0
palmitoleoyl-CoA(r)	0
palmitoleoyl-CoA(m)	0
3-oxopalmitoleoyl-CoA(m)	0
palmitoleoyl-Carnitine(r)	0
palmitoleoyl-Carnitine(c)	0
palmitoleoyl-Carnitine(m)	0
linoleic-Carnitine(r)	0
linoleic-Carnitine(c)	0
linoleic-Carnitine(p)	0
trans,cis-octadeca-2,9-dienoyl-CoA(m)	0
(S)-3-hydroxyoleyleoyl-CoA(m)	0
3-oxooleoyl-CoA(m)	0
Malonyl-Carnitin(r)	0
Malonyl-Carnitin(c)	0
Malonyl-Carnitin(m)	0
Malonyl-Carnitin(p)	0
cis-(3S)-hydroxytetradec-7-enoyl-CoA(m)	0
Arachidonyl-Carnitine(r)	0
Arachidonyl-Carnitine(c)	0
Arachidonyl-Carnitine(p)	0
trans,cis-hexadeca-2,9-dienoyl-CoA(m)	0
(S)-3-hydroxypalmitoleoyl-CoA(m)	0
trans,cis-myristo-2,7-dienoyl-CoA(m)	0
trans,cis-dodeca-2,5-dienoyl-CoA(m)	0
3(S)-3-hydroxydodecen-(5Z)-oyl-CoA(m)	0
Alpam(m)	0
Lpro(m)	0
Alpro(m)	0
3htmelys(c)	0
4tmeabut(c)	0
Sarcosine(m)	0
Gcald(c)	0
NH4+(p)	0

## Sheet: Metabolites Rank Unique
KEGG ID	Metabolite Name
C00118	GAP
C00258	Glycerate
C02154	Glyceraldehyde
C00022	Pyruvate
C00027	H2O2
C00262	Hypoxanthine
C00385	Xanthine
C00103	Glucose-6P
C00031	Glucose
C00085	Fructose-6P
C00111	DHAP
C00354	Fructose-1,6PP
C00009	Pi
C05936	Na+
C00014	NH3
C00037	Glycine
C00197	3PG
C00065	Serine
C00010	CoA
C00236	1,3DPG
C00266	Glycolaldehyde
C00048	Glyoxylate
C00168	Hydroxypyruvate
C00217	Glutamate
C00101	THF
C00631	2PG
C00074	PEP
C00416	sn-Glycerol-3P
C00135	Histidine
C00024	Acetyl-CoA
C00051	GSH
C00026	AKG
C00127	GSSG
C00160	Glycolate
C00143	5,10-Methylene-THF
C00013	PPi
C00445	5,10-Methenyl-THF
C00116	Glycerol
C00628	2,5-Dihydroxybenzoate
C00035	GDP
C00390	Ubiquinol
C00399	Ubiquinone
C00041	Alanine
C00020	AMP
C00164	Acetoacetate
C00388	Histamine
C00036	OAA
C00084	Acetaldehyde
C00044	GTP
C00439	N-Formimino-L-glutamate
C00664	5-Formiminotetrahydrofolate
C00785	Urocanate
C03680	4-Imidazolone-5-propanoate
C00332	Acetoacetyl-CoA
C00149	Malate
C00209	Oxalate
C00342	Thioredoxin
C00343	Oxidized_thioredoxin
C00049	Aspartate
C00033	Acetate
C00064	Glutamine
C00117	Ribose-5P
C00672	2-Deoxy-D-ribose-1P
C00673	2-Deoxy-D-ribose-5P
C00234	10-Formyl-THF
C00178	Thymine
C00906	Dihydrothymine
C00683	(R)-Methylmalonyl-CoA
C00091	Succinyl-CoA
C00322	2-Oxoadipate
C00527	Glutaryl-CoA
C03345	Crotonyl-CoA
C03561	(S)-3-Hydroxybutyryl-CoA
C00346	Ethanolamine-P
C00100	Propanoyl-CoA
C00188	Threonine
C00109	2-Oxobutyrate
C00063	CTP
C00349	2-Methyl-3-oxopropanoate
C00152	Asparagine
C00117	Ribulose-5P
C00449	Saccharopine
C01475	2-Aminoadipate_6-semialdehyde
C00097	Cysteine
C00158	Citrate
C00029	UDP-glucose
C00103	Glucose-1P
C00124	Galactose
C00446	Galactose-1P
C00052	UDP-galactose
C00077	Ornithine
C00122	Fumarate
C00119	PRPP
C00956	L-2-Aminoadipate
C00047	Lysine
C00311	Isocitrate
C00123	Leucine
C00144	GMP
C00042	Succinate
C00099	beta-Alanine
C00442	Ribose-1P
C00206	dADP
C00360	dAMP
C00559	Deoxyadenosine
C00283	H2S
C01036	4-Maleylacetoacetate
C01061	Fumarylacetoacetate
C01179	4-Hydroxyphenylpyruvate
C00544	Homogentisate
C01165	L-Glutamate_5-semialdehyde
C05379	Oxalosuccinate
C00996	Ferricytochrome_C
C00999	Ferrocytochrome_C
C00356	HMG-CoA
C00073	Methionine
C00189	Ethanolamine
C00270	N-Acetylneuraminate
C00128	CMP-N-acetylneuraminate
C03691	NeuNGc
C03691	CMP-NeuNGc
C00147	Adenine
C00407	Isoleucine
C00082	Tyrosine
C00183	Valine
C00231	D-Xylulose-5P
C03089	5-Methyl-THF
C00362	dGMP
C00330	Deoxyguanosine
C00361	dGDP
C00242	Guanine
C00062	Arginine
C02953	Dihydrobiopterin
C00272	Tetrahydrobiopterin
C04132	N-Acetylglucosamine-6P
C00079	Phenylalanine
C00078	Tryptophan
C02291	L-Cystathionine
C00345	6-Phospho-D-gluconate
C01236	Glucono-1,5-lactone-6P
C00705	dCDP
C00458	dCTP
C00130	IMP
C00327	Citrulline
C00294	Inosine
C05330	Homocysteine
C00222	3-Oxopropanoate
C02220	2-Aminomuconate
C03824	2-Aminomuconate_semialdehyde
C04409	2-Amino-3-carboxymuconate_semialdehyde
C00386	Carnosine
C00365	dUMP
C01346	dUDP
C00015	UDP
C00058	Formate
C00212	Adenosine
C00075	UTP
C00352	Glucosamine-6P
C00140	N-Acetylglucosamine
C00645	N-Acetyl-D-mannosamine
C00043	UDP-N-acetylglucosamine
C04132	N-Acetylglucosamine-1P
C00288	HCO3-
C00417	cis-Aconitate
C00940	2-Oxoglutaramate
C00279	Erythrose-4P
C00281	Sedoheptulose-7P
C00239	dCMP
C00086	Urea
C00106	Uracil
C02406	L-Formylkynurenine
C01718	Kynurenine
C00632	3-Hydroxyanthranilate
C01718	3-Hydroxy-L-kynurenine
C01832	Lauroyl-CoA
C03221	(2E)-Dodecenoyl-CoA
C00219	Arachidonate
C00387	Guanosine
C00085	Fructose-1P
C00095	Fructose
C00148	Proline
C03912	1-Pyrroline-5-carboxylate
C00186	L-Lactate
C00683	Methylmalonyl-CoA
C00141	3-Methyl-2-oxobutyrate
C01188	3-Hydroxyisobutyrate
C00630	Isobutyryl-CoA
C06000	3-Hydroxyisobutyryl-CoA
C03460	Methacrylyl-CoA
C08362	Palmitolate
C00083	Malonyl-CoA
C00112	CDP
C00366	Urate
C00334	4-Aminobutyrate
C00884	Homocarnosine
C00894	Acrylyl-CoA
C01013	Hydracrylate
C05668	3-Hydroxypropionyl-CoA
C00429	5,6-Dihydrouracil
C00153	Nicotinamide
C00455	Nicotinamide_D-ribonucleotide
C01185	Nicotinate_ribonucleotide
C03722	Quinolinate
C00238	K+
C00299	Uridine
C00154	Palmitoyl-CoA
C05272	(2E)-Hexadecenoyl-CoA
C00054	PAP
C00526	Deoxyuridine
C03231	3-Methylglutaconyl-CoA
C03069	3-Methylcrotonyl-CoA
C00233	4-Methyl-2-oxopentanoate
C02939	Isovaleryl-CoA
C00249	Palmitate
C00669	gamma-Glutamyl-cysteine
C03344	2-Methylacetoacetyl-CoA
C04405	(S)-3-Hydroxy-2-methylbutyryl-CoA
C03345	Tiglyl-CoA
C01033	2-Methylbutyryl-CoA
C00671	2-Oxo-3-methylvalerate
C00881	Deoxycytidine
C00415	Dihydrofolate
C00504	Folate
C03090	5-Phosphoribosylamine
C03838	GAR
C04376	N-Formyl-GAR
C04640	5-Phosphoribosylformylglycinamidine
C03373	AIR
C04677	AICAR
C04823	FAICAR
C04751	5-Phosphoribosyl-4-carboxy-5-aminoimidazole
C04823	SAICAR
C05512	Deoxyinosine
C00996	Ferricytochrome_b5
C00999	Ferrocytochrome_b5
CE0852	palmitoleoyl-CoA
C00475	Cytidine
C00055	CMP
C00655	Xanthosine-5P
C00288	Carbonate
C05274	Decanoyl-CoA
C05275	(2E)-Decenoyl-CoA
C00836	Sphinganine
C12126	Dihydroceramide-pool
C00319	Sphingosine
C01120	Sphinganine-1P
C06124	Sphingosine-1P
C00823	Hexadecanal
C15646	Hexadecenal
C00195	Ceramide-pool
C01762	Xanthosine
C03794	Adenylosuccinate
C01419	Cys-Gly
C00019	SAM
C00021	SAH
C03287	Glutamyl-5P
C00169	Carbamoyl-P
C03406	Argininosuccinate
C00083	Malonyl-ACP
C00249	Fatty-acid-VLDL-SM-pool
C00712	Oleate
C01944	Octanoyl-CoA
C05276	(2E)-Octenoyl-CoA
C00059	Sulfate
C00320	H2S2O3
C00094	Sulfite
C00957	Mercaptopyruvate
C02593	Myristoyl-CoA
C05273	(2E)-Tetradecenoyl-CoA
C00105	UMP
C00318	L-Carnitine
C02571	O-Acetylcarnitine
C01005	3-Phosphoserine
C03232	3-Phosphonooxypyruvate
C00588	Phosphocholine
C01210	N-Methylethanolamine-P
C13482	Phosphodimethylethanolamine
C00510	Oleoyl-CoA
C00295	Orotate
C00337	(S)-Dihydroorotate
C00438	N-Carbamoyl-L-aspartate
C01103	Orotidine-5P
C02642	3-Ureidopropionate
C02170	Methylmalonate
C00447	Sedoheptulose-1,7PP
C01530	Stearate
C00412	Stearoyl-CoA
C00114	Choline
C00096	GDP-mannose
C00636	Mannose-1P
C00630	Butyryl-ACP
C05269	3-Oxohexanoyl-ACP
C05264	(R)-3-Hydroxydecanoyl-ACP
C04688	HMA
C01832	Dodecanoyl-ACP
C05268	D-3-Hydroxyhexanoyl-ACP
C05270	Hexanoyl-ACP
C05267	3-Oxooctanoyl-ACP
C01944	Octanoyl-ACP
C05265	3-Oxodecanoyl-ACP
C05275	(2E)-Decenoyl-ACP
C05274	Decanoyl-ACP
C05263	3-Oxododecanoyl-ACP
C05262	D-3-Hydroxydodecanoyl-ACP
C03221	(2E)-Dodecenoyl-ACP
C05261	3-Oxotetradecanoyl-ACP
C00877	But-2-enoyl-ACP
C05266	(R)-3-Hydroxyoctanoyl-ACP
C05271	(2E)-Hexenoyl-ACP
C05276	(2E)-Octenoyl-ACP
C05273	(2E)-Tetradecenoyl-ACP
C02593	Tetradecanoyl-ACP
C05259	3-Oxohexadecanoyl-ACP
C05258	(R)-3-Hydroxypalmitoyl-ACP
C05272	(2E)-Hexadecenoyl-ACP
C03561	(R)-3-Hydroxybutanoyl-ACP
C00332	Acetoacetyl-ACP
C03939	Acetyl-ACP
C05259	Hexadecanoyl-ACP
C00412	Stearoyl-ACP
C16216	3-Oxostearoyl-ACP
C16220	3-Hydroxystearoyl-ACP
C16218	(2E)-Octadecenoyl-ACP
C13044	Triacylglycerol-VLDL-pool
C01595	Linoleate
C02050	Linoleoyl-CoA
C02249	Arachidonyl-CoA
C00213	Sarcosine
C00067	Formaldehyde
C00575	cAMP
C00342	mitoThioredoxin
C00343	mitoOxidizedThioredoxin
C00137	Inositol
C01177	Inositol-1P
C00857	Deamido-NAD
C00416	Phosphatidate-VLDL-PC-pool
C03372	1-Acylglycerol-VLDL-PC-pool
C00249	Fatty-acid-VLDL-PS-pool
C00864	Pantothenate
C03372	1-Acylglycerol-VLDL-PS-pool
C03372	1-Acylglycerol-VLDL-PI-pool
C02934	3-Dehydrosphinganine
C00570	CDP-ethanolamine
C00255	Riboflavin
C03492	D-4-Phosphopantothenate
C00061	FMN
C00606	3-Sulfinoalanine
C00249	Fatty-acid-VLDL-PE-pool
C03372	1-Acylglycerol-VLDL-PE-pool
C00257	Glycogenin
C00416	Phosphatidate-VLDL-PE-pool
C03372	1-Acylglycerol-VLDL-TG1-pool
C00519	Hypotaurine
C05466	Glycochenodeoxycholate
C05337	Chenodeoxycholoyl-CoA
C01921	Glycocholate
C01794	Choloyl-CoA
C06264	Albumin
C00016	FAD
C00018	Pyridoxal-P
C00032	Heme
C00053	PAPS
C00068	Thiamin-PP
C00072	Ascorbate
C00081	ITP
C00089	Sucrose
C00104	IDP
C00108	Anthranilate
C00115	Chloride
C00121	Ribose
C00129	Isopentenyl-PP
C00131	dATP
C00132	Methanol
C00134	Putrescine
C00136	Butyryl-CoA
C00159	Mannose
C00163	Propanoate
C00167	UDP-glucuronate
C00170	5-Methylthioadenosine
C00179	Agmatine
C00184	Glycerone
C00187	Cholesterol
C00190	UDP-xylose
C00191	Glucuronate
C00203	UDP-N-acetyl-D-galactosamine
C00207	Acetone
C00208	Maltose
C00214	Thymidine
C00224	Adenylyl_sulfate
C00232	Succinate_semialdehyde
C00235	Dimethylallyl-PP
C00243	Lactose
C00245	Taurine
C00246	Butyrate
C00248	Lipoamide
C00250	Pyridoxal
C00252	Isomaltose
C00253	Nicotinate
C00263	Homoserine
C00275	Mannose-6P
C00286	dGTP
C00300	Creatine
C00307	CDP-choline
C00312	L-Xylulose
C00314	Pyridoxine
C00315	Spermidine
C00325	GDP-L-fucose
C00329	Glucosamine
C00341	Geranyl-PP
C00363	dTDP
C00364	dTMP
C00378	Thiamin
C00379	Xylitol
C00383	Malonate
C00418	(R)-Mevalonate
C00430	5-Aminolevulinate
C00448	Farnesyl-PP
C00459	dTTP
C00460	dUTP
C00469	Ethanol
C00474	Ribitol
C00486	Bilirubin
C00491	Cystine
C00533	NO
C00534	Pyridoxamine
C00536	Triphosphate
C00546	Methylglyoxal
C00547	Noradrenaline
C00555	4-Aminobutanal
C00576	Betaine_aldehyde
C00579	Dihydrolipoamide
C00581	Guanidinoacetate
C00601	Phenylacetaldehyde
C00627	Pyridoxine-P
C00643	5-Hydroxy-L-tryptophan
C00534	Pyridoxamine-P
C00665	Fructose-2,6PP
C00695	Cholate
C00704	O2.-
C00719	Betaine
C00750	Spermine
C00751	Squalene
C00777	Retinoate
C00780	Serotonin
C00831	Pantetheine
C00870	PNP
C00882	Dephospho-CoA
C00931	Porphobilinogen
C00942	cGMP
C01019	6-Deoxy-L-galactose
C01024	Hydroxymethylbilane
C01051	UroporphyrinogenIII
C01054	Squalene_2,3-oxide
C01079	Protoporphyrinogen_IX
C01083	Trehalose
C01089	(R)-3-Hydroxybutanoate
C01097	D-Tagatose-6P
C01107	(R)-5-Phosphomevalonate
C01134	Phosphopantetheine
C01136	S-Acetyldihydrolipoamide
C01137	S-Adenosylmethioninamine
C01143	(R)-5-Diphosphomevalonate
C01157	trans-4-Hydroxy-L-proline
C01164	Provitamin_D3
C01169	S-Succinyldihydrolipoamide
C01189	Lathosterol
C01205	D-3-Amino-isobutanoate
C01222	GDP-4-dehydro-6-deoxy-D-mannose
C01301	3alpha,7alpha,12alpha-Trihydroxy-5beta-cholestan-26-al
C01342	NH4+
C01352	FADH2
C01674	Chitobiose
C01678	Cysteamine
C01712	Elaidate
C01721	L-Fuculose
C01724	Lanosterol
C01802	Desmosterol
C02465	O-(4-Hydroxy-3,5-diidophenyl)-3,5-diiodo-L-tyrosine
C01879	5-Oxoproline
C01996	Acetylcholine
C02166	Leukotriene_C4
C02188	Protein_lysine
C02191	Protoporphyrin
C02218	Dehydroalanine
C02465	Triiodothyronine
C02470	Xanthurenate
C02512	L-3-Cyanoalanine
C02528	Chenodiol
C02538	Estrone_3-sulfate
C02838	L-Octanoylcarnitine
C03221	(3Z)-Dodecenoyl-CoA
C02985	L-Fucose-1P
C02990	L-Palmitoylcarnitine
C03263	CoproporphyrinogenIII
C03360	4-Nitrophenyl-P
C03428	Presqualene-PP
C00234	5-Formyl-THF
C03594	7alpha-Hydroxycholesterol
C03684	6-Pyruvoyltetrahydropterin
C03688	Apo-ACP
C03758	Dopamine
C03785	Tagatose-1,6PP
C04352	N-Pantothenoylcysteine
C04244	6-Lactoyl-5,6,7,8-tetrahydropterin
C04257	N-Acetylmannosamine-6P
C04281	L-1-Pyrroline-3-hydroxy-5-carboxylate
C00019	(R)-4-Phosphopantothenoyl-cysteine
C15977	S-(2-Methylpropanoyl)-dihydrolipoamide
C04554	3alpha,7alpha-Dihydroxy-5beta-cholestanate
C04555	Dehydroepiandrosterone_sulfate
C04644	3alpha,7alpha-Dihydroxy-5beta-cholestanoyl-CoA
C05454	3alpha,7alpha,12alpha-Trihydroxy-5beta-cholestanate
C05448	3alpha,7alpha,12alpha-Trihydroxy-5beta-cholestanoyl-CoA
C04874	Dihydroneopterin
C04895	6-[(1S,2R)-1,2-Dihydroxy-3-triphosphooxypropyl]-7,8-dihydropterin
C05100	3-Ureidoisobutyrate
C05107	7-Dehydrodesmosterol
C05108	14-Demethyllanosterol
C15979	S-(2-Methylbutanoyl)-dihydrolipoamide
C15975	S-(3-Methylbutanoyl)-dihydrolipoamide
C05122	Taurocholate
C05258	(S)-3-Hydroxyhexadecanoyl-CoA
C05259	3-Oxopalmitoyl-CoA
C05260	(S)-3-Hydroxytetradecanoyl-CoA
C05261	3-Oxotetradecanoyl-CoA
C05262	(S)-3-Hydroxydodecanoyl-CoA
C05263	3-Oxododecanoyl-CoA
C05264	(S)-Hydroxydecanoyl-CoA
C05265	3-Oxodecanoyl-CoA
C05266	(S)-Hydroxyoctanoyl-CoA
C05267	3-Oxooctanoyl-CoA
C05268	(S)-Hydroxyhexanoyl-CoA
C05269	3-Oxohexanoyl-CoA
C05270	Hexanoyl-CoA
C05271	(2E)-Hexenoyl-CoA
C05381	3-Carboxy-1-hydroxypropyl-ThPP
C05394	3-Keto-beta-D-galactose
C05396	Lactose-6P
C05401	Galactosylglycerol
C05403	3-Ketolactose
C05437	Zymosterol
C05439	5alpha-Cholesta-7,24-dien-3beta-ol
C05444	5beta-Cholestane-3alpha,7alpha,26-triol
C05445	3alpha,7alpha-Dihydroxy-5beta-cholestan-26-al
C05446	5beta-Cholestane-3alpha,7alpha,12alpha,26-tetrol
C05450	3alpha,7alpha,12alpha,24-Tetrahydroxy-5beta-cholestanoyl-CoA
C05451	7alpha-Hydroxy-5beta-cholestan-3-one
C05452	5beta-Cholestane-3alpha,7alpha-diol
C05453	7alpha,12alpha-Dihydroxy-5beta-cholestan-3-one
C05454	3alpha,7alpha,12alpha-Trihydroxycoprostane
C05455	7alpha-Hydroxycholest-4-en-3-one
C05457	7alpha,12alpha-Dihydroxycholest-4-en-3-one
C05460	3alpha,7alpha,12alpha-Trihydroxy-5beta-cholest-24-enoyl-CoA
C05465	Taurochenodeoxycholate
C05467	3alpha,7alpha,12alpha-Trihydroxy-5beta-24-oxocholestanoyl-CoA
C05520	2-Amino-3-oxoadipate
C05577	3,4-Dihydroxymandelaldehyde
C07470	3,4-Dihydroxymandelate
C05582	3-Methoxy-4-hydroxyphenylacetaldehyde
C05582	Homovanillate
C05583	3-Methoxy-4-hydroxyphenylglycolaldehyde
C05584	Vanillylmandelate
C05634	5-Hydroxyindoleacetaldehyde
C05635	5-Hydroxyindoleacetate
C05645	4-(2-Amino-3-hydroxyphenyl)-2,4-dioxobutanoate
C05653	Formylanthranilate
C05711	gamma-Glutamyl-beta-cyanoalanine
C05766	UroporphyrinogenI
C05768	CoproporphyrinogenI
C05787	Bilirubin-bisglucuronoside
C01185	Nicotinate_D-ribonucleoside
C05922	Formamidopyrimidine_nucleoside_triphosphate
C05923	2,5-Diaminopyrimidine_nucleoside_triphosphate
C05933	N-(omega)-Hydroxyarginine
C03079	L-erythro-4-Hydroxyglutamate
C05951	LTD4
C05983	Propinol_adenylate
C05984	2-Hydroxybutyrate
C05993	Acetyl_adenylate
C06114	gamma-Glutamyl-3-aminopropiononitrile
C06148	2,5-Diamino-6-(5-triphosphoryl-3,4-trihydroxy-2-oxopentyl)-_amino-4-oxopyrimidine
C06157	S-Glutaryldihydrolipoamide
C06241	N-Acetylneuraminate-9P
C06426	gamma-Linolenate
C06427	Linolenate
C07086	Phenylacetate
C08241	Lepidimoide
C08320	Lignocerate
C10905	Activated_methyl_group
C11455	4,4-Dimethyl-5alpha-cholesta-8,14,24-trien-3beta-ol
C14818	Fe2+
C14819	Fe3+
C00393	Fibrinogen
C05780	ApoTransferin
C16162	Linolenoyl-CoA
C03035	gamma-Linolenoyl-CoA
C01190	Glucosylceramide-pool
C04230	2-Lysolecithin-pool
C11251	Cholesterol-ester-palm
C03372	1-Acylglycerol-3P-palmn
C03372	1-Acylglycerol-3P-stea
C03372	1-Acylglycerol-3P-ol
C03372	1-Acylglycerol-3P-lin
C03372	1-Acylglycerol-3P-arach
C03372	1-Acylglycerol-3P-VLDL-TG1-pool
C03372	1-Acylglycerol-3P-VLDL-PE-pool
C03372	1-Acylglycerol-3P-VLDL-PS-pool
C03372	1-Acylglycerol-3P-VLDL-PI-pool
C03372	1-Acylglycerol-3P-VLDL-SM-pool
C00416	Phosphatidate-VLDL-TG-pool
C00416	Phosphatidate-VLDL-PS-pool
C03372	1-Acylglycerol-VLDL-SM-pool
C03372	1-Acylglycerol-3P-Bile-PC-pool
C03372	1-Acylglycerol-3P-CL-pool
C03242	Dihomo-gamma-linolenate
C03595	Dihomo-gamma-linolenoyl-CoA
C15808	4alpha-Methylzymosterol-4-carboxylate
C15816	3-Keto-4-methylzymosterol
C05103	4alpha-Methylzymosterol
C04188	Methylthioribose-1P
C14180	Hydroxymethylglutathione
C01031	Formylglutathione
C01189	Cholestenol
C03017	O-Propanoylcarnitine
C02862	O-Butanoylcarnitine
C00038	Zinc
C02530	decanoic-acid
C02679	lauric-acid
C06424	myristic-acid
C14748	20-hydroxy-arachidonate
C05963	thromboxane-b2
C00909	leukotriene-a4
C02165	leukotriene-b4
C05952	leukotriene-e4
C06462	leukotriene-f4
C07639	reverse-triiodthyronine
C03033	Bilirubin-monoglucuronoside
C03990	lithocholate
C02592	taurolithocholate
C15557	glycolithocholate
C07880	ursodeoxycholate
C11301	sulfoglycolithocholate
C03642	sulfotaurolithocholate
C04685	prostaglandin-a1
C00427	prostaglandin-a2
C00959	prostaglandin-b1
C00427	prostaglandin-b2
C00959	prostaglandin-c1
C00427	prostaglandin-c2
C00959	prostaglandin-d1
C00696	prostaglandin-d2
C13802	prostaglandin-d3
C04741	prostaglandin-e1
C00584	prostaglandin-e2
C06439	prostaglandin-e3
C06475	prostaglandin-f1alpha
C13809	prostaglandin-f2alpha
C02314	prostaglandin-f2beta
C00427	prostaglandin-g2
C00427	prostaglandin-h2
C01312	prostaglandin-i2
C03688	mitoApo-ACP
C03688	mitoACP
CE0692	3-oxolaur-cis-5-enoyl-CoA
CE0695	cis-laur-5-enoyl-CoA
CE0782	3-oxomyrist-7-enoyl-CoA
CE0784	cis-myrist-7-enoyl-CoA
C05259	3-oxopalmitoleoyl-CoA
C00019	(S)-3-hydroxyoleyleoyl-CoA
CE1102	cis-(3S)-hydroxytetradec-7-enoyl-CoA
CE2591	trans,cis-hexadeca-2,9-dienoyl-CoA
CE2592	(S)-3-hydroxypalmitoleoyl-CoA
CE2594	trans,cis-myristo-2,7-dienoyl-CoA
CE2596	trans,cis-dodeca-2,5-dienoyl-CoA
CE2597	3(S)-3-hydroxydodecen-(5Z)-oyl-CoA
C07188	Alpam
C04741	Alpro
C03375	Gcald
