# Supplementary material for: Dissection of metabolic reprogramming in polycystic kidney disease reveals coordinated rewiring of bioenergetic pathways
Source: Commun Biol. 2018 Nov 16;1:194. doi: 10.1038/s42003-018-0200-x (PMC6240072; doi:10.1038/s42003-018-0200-x)
Supplement: Supplementary file 7 — Supplementary Data 5 [file 42003_2018_200_MOESM7_ESM.xlsx]

## Sheet: OurPathways
Reaction	Enzyme/Transporter
Glycolysis/Gluconeogenesis
Glucose(s) + Na+(s) -> Glucose(c) + Na+(c)	TCDB:2.A.21.3.6
Glucose(s) <=> Glucose(c)	TCDB:2.A.1.1.29
ATP(c) + Glucose(c) -> ADP(c) + Glucose-6P(c)	EC:2.7.1.1
Glucose-6P(c) <=> Fructose-6P(c)	EC:5.3.1.9
H2O(c) + Fructose-1,6PP(c) -> Pi(c) + Fructose-6P(c)	EC:3.1.3.11
Fructose-1,6PP(c) <=> DHAP(c) + GAP(c)	EC:4.1.2.13
GAP(c) <=> DHAP(c)	EC:5.3.1.1
NAD+(c) + Pi(c) + GAP(c) <=> NADH(c) + 1,3DPG(c)	EC:1.2.1.12
ATP(c) + 3PG(c) <=> ADP(c) + 1,3DPG(c)	EC:2.7.2.3
ATP(c) + Pyruvate(c) <=> ADP(c) + PEP(c)	EC:2.7.1.40
NAD+(c) + L-Lactate(c) <=> NADH(c) + Pyruvate(c)	EC:1.1.1.27
ATP(c) + Fructose-6P(c) -> ADP(c) + Fructose-1,6PP(c)	EC:2.7.1.11
Pentose phospate pathways to fatty acid
H2O(c) + Glucono-1,5-lactone-6P(c) <=> 6-Phospho-D-gluconate(c)	EC:3.1.1.31
NADP+(c) + 6-Phospho-D-gluconate(c) <=> NADPH(c) + CO2(c) + Ribulose-5P(c)	EC:1.1.1.44
Glucose-6P(c) <=> Fructose-6P(c)	EC:5.3.1.9
ATP(c) + Ribose-5P(c) -> AMP(c) + PRPP(c)	EC:2.7.6.1
ATP(c) + Fructose-6P(c) -> ADP(c) + Fructose-1,6PP(c)	EC:2.7.1.11
Pyruvate and glutamine cytosol/mitochondria exchange
Pyruvate(c) + H+(PG)(c) -> Pyruvate(m) + H+(PG)(m)	Active_transport
Glutamine(m) + H+(PG)(c) -> Glutamine(c) + H+(PG)(m)	Transport_reaction
Glutamine(c) + H+(PG)(c) -> Glutamine(m) + H+(PG)(m)	Facilitated_diffusion
Glutamine(c) <=> Glutamine(m)	Utilized_transport
Glutamine Anaplerosis
NAD+(m) + Isocitrate(m) <=> NADH(m) + Oxalosuccinate(m)	EC:1.1.1.42
NADP+(m) + Isocitrate(m) <=> NADPH(m) + Oxalosuccinate(m)	EC:1.1.1.42
Oxalosuccinate(m) <=> CO2(m) + AKG(m)	EC:1.1.1.42
Citrate(m) <=> Isocitrate(m)	EC:4.2.1.3
NAD+(m) + CoA(m) + AKG(m) <=> NADH(m) + CO2(m) + Succinyl-CoA(m)	EC:1.2.4.2
Oxidative phosphorylation
NAD+(m) + Malate(m) <=> NADH(m) + OAA(m)	EC:1.1.1.37
Malate(m) <=> H2O(m) + Fumarate(m)	EC:4.2.1.2
Succinate(m) + Ubiquinone(m) -> Fumarate(m) + Ubiquinol(m)	EC:1.3.5.1
CoA(m) + Succinate(m) + GTP(m) <=> Pi(m) + GDP(m) + Succinyl-CoA(m)	EC:6.2.1.4
Succinate(m) + Ubiquinone(m) -> Fumarate(m) + Ubiquinol(m)	EC:1.3.5.1
NAD+(m) + 4 H+(PG)(c) + Ubiquinol(m) <=> NADH(m) + 4 H+(PG)(m) + Ubiquinone(m)	EC:1.6.5.3
4 H+(PG)(m) + 2 Ferricytochrome_C(m) + Ubiquinol(m) -> 4 H+(PG)(c) + 2 Ferrocytochrome_C(m) + Ubiquinone(m)	EC:1.10.2.2
O2(m) + 4 H+(PG)(m) + 4 Ferrocytochrome_C(m) -> 2 H2O(m) + 4 H+(PG)(c) + 4 Ferricytochrome_C(m)	EC:1.9.3.1
H2O(m) + ATP(m) + 3 H+(PG)(m) <=> ADP(m) + Pi(m) + 3 H+(PG)(c)	EC:3.6.3.14
H2O(m) + PPi(m) -> 2 Pi(m)	EC:3.6.1.1
FAS
ATP(c) + CoA(c) + Citrate(c) -> ADP(c) + Pi(c) + Acetyl-CoA(c) + OAA(c)	EC:2.3.3.8
ATP(c) + Acetyl-CoA(c) + HCO3-(c) -> ADP(c) + Pi(c) + Malonyl-CoA(c)	EC:6.4.1.2
Acetyl-CoA(c) + ACP(c) <=> CoA(c) + Acetyl-ACP(c)	EC:2.3.1.85
Malonyl-CoA(c) + ACP(c) <=> CoA(c) + Malonyl-ACP(c)	EC:2.3.1.85
FAO
ATP(c) + CoA(c) + Arachidonate(c) -> PPi(c) + AMP(c) + Arachidonyl-CoA(c)	EC:6.2.1.3
Palmitoyl-CoA(c) + L-Carnitine(c) <=> CoA(c) + L-Palmitoylcarnitine(c)	EC:2.3.1.21
Palmitoyl-CoA(m) + L-Carnitine(m) <=> CoA(m) + L-Palmitoylcarnitine(m)	EC:2.3.1.21
Citrate(c) <=> Isocitrate(c)	EC:4.2.1.3
Citrate Output
PEP(m) + Citrate(c) <=> PEP(c) + Citrate(m)	TCDB:2.A.29.7.2
AKG(c) + Citrate(m) <=> AKG(m) + Citrate(c)	TCDB:2.A.29.7.2
Succinate(m) + Citrate(c) <=> Succinate(c) + Citrate(m)	TCDB:2.A.29.7.2
H+(PG)(m) + Malate(c) + Citrate(m) <=> H+(PG)(c) + Malate(m) + Citrate(c)	TCDB:2.A.29.7.2
H+(PG)(m) + Citrate(m) + Oxalate(c) <=> H+(PG)(c) + Citrate(c) + Oxalate(m)	TCDB:2.A.29.7.2
Malate(m) + Citrate(c) <=> Malate(c) + Citrate(m)	TCDB:2.A.29.7.2
