# Supplementary material for: Dissection of metabolic reprogramming in polycystic kidney disease reveals coordinated rewiring of bioenergetic pathways
Source: Commun Biol. 2018 Nov 16;1:194. doi: 10.1038/s42003-018-0200-x (PMC6240072; doi:10.1038/s42003-018-0200-x)
Supplement: Supplementary file 8 — Supplementary Data 6 [file 42003_2018_200_MOESM8_ESM.xls]

## Sheet: Gene Table
PCR Array Catalog #:		PAMM-006Z
Position	Unigene	Refseq	Symbol	Description	Gname	RT2 Catalog
A01	Mm.282039	NM_134037	Acly	ATP citrate lyase	A730098H14Rik/AW538652	PPM05509B
A02	Mm.331547	NM_007386	Aco1	Aconitase 1	Aco-1/Irebp/Irp1	PPM06158B
A03	Mm.154581	NM_080633	Aco2	Aconitase 2, mitochondrial	Aco-2/Aco3/D10Wsu183e	PPM31790A
A04	Mm.237099	NM_001081326	Agl	Amylo-1,6-glucosidase, 4-alpha-glucanotransferase	1110061O17Rik/9430004C13Rik/9630046L06Rik/AI850929/C77197	PPM34374B
A05	Mm.275831	NM_007438	Aldoa	Aldolase A, fructose-bisphosphate	Aldo-1/Aldo1	PPM36906A
A06	Mm.482116	NM_144903	Aldob	Aldolase B, fructose-bisphosphate	Aldo-2/Aldo2/BC016435	PPM33644A
A07	Mm.7729	NM_009657	Aldoc	Aldolase C, fructose-bisphosphate	AI847350/AU040929/Aldo3/Scrg2	PPM25447A
A08	Mm.282863	NM_007563	Bpgm	2,3-bisphosphoglycerate mutase	AI323730/AL022789/C86192	PPM37363A
A09	Mm.58836	NM_026444	Cs	Citrate synthase	2610511A05Rik/9030605P22Rik/Ahl4/BB234005/Cis	PPM29621B
A10	Mm.285076	NM_145614	Dlat	Dihydrolipoamide S-acetyltransferase (E2 component of pyruvate dehydrogenase complex)	6332404G05Rik/DLTA/PDC-E2	PPM37444A
A11	Mm.3131	NM_007861	Dld	Dihydrolipoamide dehydrogenase	-	PPM24924A
A12	Mm.296221	NM_030225	Dlst	Dihydrolipoamide S-succinyltransferase (E2 component of 2-oxo-glutarate complex)	1600017E01Rik/4632413C10Rik/4930529O08Rik/DLTS	PPM38442B
B01	Mm.372389	NM_023119	Eno1	Enolase 1, alpha non-neuron	0610008I15/AL022784/Eno-1/MBP-1	PPM04408B
B02	Mm.3913	NM_013509	Eno2	Enolase 2, gamma neuronal	AI837106/D6Ertd375e/Eno-2/NSE	PPM05030A
B03	Mm.251322	NM_007933	Eno3	Enolase 3, beta muscle	Eno-3/MSE	PPM35134A
B04	Mm.423078	NM_019395	Fbp1	Fructose bisphosphatase 1	Fbp-2/Fbp2/Fbp3	PPM05107F
B05	Mm.391871	NM_007994	Fbp2	Fructose bisphosphatase 2	Fbp-1/Fbp1/Rae-30	PPM37707B
B06	Mm.41502	NM_010209	Fh1	Fumarate hydratase 1	Fh/Fh-1	PPM28831A
B07	Mm.18064	NM_008061	G6pc	Glucose-6-phosphatase, catalytic	AW107337/G6Pase/G6pt/Glc-6-Pase	PPM05087F
B08	Mm.22385	NM_175935	G6pc3	Glucose 6 phosphatase, catalytic, 3	0710001K01Rik/AU019276/AU045429/AV128920/AW545836/UGRP	PPM26290A
B09	Mm.27210	NM_008062	G6pdx	Glucose-6-phosphate dehydrogenase X-linked	G28A/G6pd/Gpdx	PPM05102A
B10	Mm.29098	NM_176963	Galm	Galactose mutarotase	A530057M15Rik/AU015645/AU020959	PPM27451A
B11	Mm.436562	NM_008085	Gapdhs	Glyceraldehyde-3-phosphate dehydrogenase, spermatogenic	Gapd-s/Gapds	PPM24703A
B12	Mm.396102	NM_028803	Gbe1	Glucan (1,4-alpha-), branching enzyme 1	2310045H19Rik/2810426P10Rik/D16Ertd536e	PPM27489B
C01	Mm.220358	NM_010292	Gck	Glucokinase	GLK/Gk/Gls006/HK4/HKIV/HXKP/Hlb62/MODY2	PPM05095A
C02	Mm.589	NM_008155	Gpi1	Glucose phosphate isomerase 1	Amf/Gpi/Gpi-1/Gpi-1r/Gpi-1s/Gpi-1t/Gpi1-r/Gpi1-s/Gpi1-t/Gpi1s/MF/NK/NK/GPI/Nlk/Org/Pgi/Phi	PPM03345C
C03	Mm.491101	NM_001031667	Gsk3a	Glycogen synthase kinase 3 alpha	2700086H06Rik	PPM05437A
C04	Mm.394930	NM_019827	Gsk3b	Glycogen synthase kinase 3 beta	7330414F15Rik/8430431H08Rik/C86142/GSK-3/GSK-3beta/GSK3	PPM03380C
C05	Mm.275654	NM_030678	Gys1	Glycogen synthase 1, muscle	Gys3/MGS	PPM03506G
C06	Mm.275975	NM_145572	Gys2	Glycogen synthase 2	BC021322/LGS	PPM36932D
C07	Mm.22183	NM_173371	H6pd	Hexose-6-phosphate dehydrogenase (glucose 1-dehydrogenase)	AI785303/G6pd1/Gpd-1/Gpd1	PPM26265A
C08	Mm.255848	NM_013820	Hk2	Hexokinase 2	AI642394/HKII	PPM03503F
C09	Mm.267479	NM_001033245	Hk3	Hexokinase 3	HK III/HK-III	PPM36109A
C10	Mm.9925	NM_010497	Idh1	Isocitrate dehydrogenase 1 (NADP+), soluble	AI314845/AI788952/E030024J03Rik/Id-1/Idh-1/Idpc	PPM25551A
C11	Mm.246432	NM_173011	Idh2	Isocitrate dehydrogenase 2 (NADP+), mitochondrial	E430004F23/IDPm/Idh-2	PPM34700A
C12	Mm.279195	NM_029573	Idh3a	Isocitrate dehydrogenase 3 (NAD+) alpha	1110003P10Rik/1500012E04Rik/AA407078/AI316514	PPM37169A
D01	Mm.29590	NM_130884	Idh3b	Isocitrate dehydrogenase 3 (NAD+) beta	C78231	PPM27573A
D02	Mm.14825	NM_008323	Idh3g	Isocitrate dehydrogenase 3 (NAD+), gamma	-	PPM25811A
D03	Mm.212703	NM_008618	Mdh1	Malate dehydrogenase 1, NAD (soluble)	B230377B03Rik/D17921/MDH-s/MDHA/Mor-2/Mor2	PPM05231A
D04	Mm.30494	NM_029696	Mdh1b	Malate dehydrogenase 1B, NAD (soluble)	1700124B08Rik/AV255588	PPM27792A
D05	Mm.297096	NM_008617	Mdh2	Malate dehydrogenase 2, NAD (mitochondrial)	MDH/Mdh-2/Mor-1/Mor1	PPM38619A
D06	Mm.276348	NM_010956	Ogdh	Oxoglutarate dehydrogenase (lipoamide)	2210403E04Rik/2210412K19Rik/AA409584/d1401/mKIAA4192	PPM36986B
D07	Mm.266867	NM_011044	Pck1	Phosphoenolpyruvate carboxykinase 1, cytosolic	AI265463/PEPCK/Pck-1	PPM05113F
D08	Mm.29856	NM_028994	Pck2	Phosphoenolpyruvate carboxykinase 2 (mitochondrial)	1810010O14Rik/9130022B02Rik/PEPCK-M	PPM05024A
D09	Mm.1845	NM_008797	Pcx	Pyruvate carboxylase	Pc/Pcb	PPM05018A
D10	Mm.34775	NM_008810	Pdha1	Pyruvate dehydrogenase E1 alpha 1	Pdha-1	PPM28258A
D11	Mm.301527	NM_024221	Pdhb	Pyruvate dehydrogenase (lipoamide) beta	2610103L06Rik/AL024199/C81408	PPM39132B
D12	Mm.34411	NM_172665	Pdk1	Pyruvate dehydrogenase kinase, isoenzyme 1	B830012B01/D530020C15Rik	PPM28207F
E01	Mm.29768	NM_133667	Pdk2	Pyruvate dehydrogenase kinase, isoenzyme 2	-	PPM27629C
E02	Mm.12775	NM_145630	Pdk3	Pyruvate dehydrogenase kinase, isoenzyme 3	2610001M10Rik/AI035637	PPM25707B
E03	Mm.235547	NM_013743	Pdk4	Pyruvate dehydrogenase kinase, isoenzyme 4	AV005916	PPM03470F
E04	Mm.290750	NM_001024606	Pdp2	Pyruvate dehyrogenase phosphatase catalytic subunit 2	4833426J09Rik/Gm1705/mKIAA1348	PPM37814A
E05	Mm.370024	NM_198308	Pdpr	Pyruvate dehydrogenase phosphatase regulatory subunit	4930402E16Rik/AU018056/mKIAA1990	PPM27259A
E06	Mm.269649	NM_008826	Pfkl	Phosphofructokinase, liver, B-type	AA407869/ATP-PFK/PFK-L	PPM36228B
E07	Mm.219627	NM_018870	Pgam2	Phosphoglycerate mutase 2	-	PPM33688A
E08	Mm.316355	NM_008828	Pgk1	Phosphoglycerate kinase 1	Pgk-1	PPM03700A
E09	Mm.717	NM_031190	Pgk2	Phosphoglycerate kinase 2	Pgk-2/Tcp-2	PPM24569A
E10	Mm.2325	NM_025700	Pgm1	Phosphoglucomutase 1	3230402E02Rik/Pgm-1/Pgm2	PPM24785B
E11	Mm.217764	NM_028132	Pgm2	Phosphoglucomutase 2	2610020G18Rik/AA407108/AI098105/Pgm-2/Pgm1	PPM39901C
E12	Mm.390201	NM_028352	Pgm3	Phosphoglucomutase 3	2810473H05Rik/Agm1/BB187688/C77933/PAGM/Pgm-3	PPM26707A
F01	Mm.212889	NM_173021	Phka1	Phosphorylase kinase alpha 1	5330411D17/9830108K24Rik/Phka	PPM33414A
F02	Mm.237296	NM_199446	Phkb	Phosphorylase kinase beta	AI463271	PPM34377A
F03	Mm.3159	NM_011079	Phkg1	Phosphorylase kinase gamma 1	Phkg	PPM24927B
F04	Mm.274473	NM_026888	Phkg2	Phosphorylase kinase, gamma 2 (testis)	1500017I02Rik	PPM36747A
F05	Mm.383180	NM_013631	Pklr	Pyruvate kinase liver and red blood cell	Pk-1/Pk1/R-PK	PPM05120A
F06	Mm.287178	NM_021463	Prps1	Phosphoribosyl pyrophosphate synthetase 1	2310010D17Rik/C76571/C76678/PRS-I/Prps-1	PPM37527A
F07	Mm.79179	NM_029294	Prps1l1	Phosphoribosyl pyrophosphate synthetase 1-like 1	1700011K15Rik	PPM30016A
F08	Mm.272955	NM_026662	Prps2	Phosphoribosyl pyrophosphate synthetase 2	2610101M19Rik/AA589463/AI464149/Prps-2	PPM36604A
F09	Mm.256926	NM_133198	Pygl	Liver glycogen phosphorylase	-	PPM05517A
F10	Mm.27806	NM_011224	Pygm	Muscle glycogen phosphorylase	AI115133/PG	PPM27122A
F11	Mm.22519	NM_153196	Rbks	Ribokinase	5230400M11Rik/AI326806/RBSK	PPM26307A
F12	Mm.240912	NM_025683	Rpe	Ribulose-5-phosphate-3-epimerase	2810429B02Rik/5730518J08Rik	PPM34482A
G01	Mm.17905	NM_009075	Rpia	Ribose 5-phosphate isomerase A	RPI	PPM25900B
G02	Mm.158231	NM_023281	Sdha	Succinate dehydrogenase complex, subunit A, flavoprotein (Fp)	1500032O14Rik/2310034D06Rik/4921513A11/C81073/FP/SDH2/SDHF	PPM31938A
G03	Mm.246965	NM_023374	Sdhb	Succinate dehydrogenase complex, subunit B, iron sulfur (Ip)	0710008N11Rik	PPM34823A
G04	Mm.198138	NM_025321	Sdhc	Succinate dehydrogenase complex, subunit C, integral membrane protein	0610010E03Rik/AI316496/AU019277	PPM32935A
G05	Mm.10406	NM_025848	Sdhd	Succinate dehydrogenase complex, subunit D, integral membrane protein	3110001M13Rik/AVLL5809/C78570/PRO19626	PPM25593B
G06	Mm.38951	NM_011506	Sucla2	Succinate-Coenzyme A ligase, ADP-forming, beta subunit	4930547K18Rik	PPM28592A
G07	Mm.29845	NM_019879	Suclg1	Succinate-CoA ligase, GDP-forming, alpha subunit	1500000I01Rik/Sucla1	PPM27658A
G08	Mm.426727	NM_011507	Suclg2	Succinate-Coenzyme A ligase, GDP-forming, beta subunit	AF171077/AW556404/D6Wsu120e/SCS-betaG	PPM28242B
G09	Mm.29182	NM_011528	Taldo1	Transaldolase 1	-	PPM27478A
G10	Mm.290692	NM_009388	Tkt	Transketolase	p68	PPM37798A
G11	Mm.4222	NM_009415	Tpi1	Triosephosphate isomerase 1	AI255506/Tpi/Tpi-1	PPM25076A
G12	Mm.28877	NM_139297	Ugp2	UDP-glucose pyrophosphorylase 2	UDPGP/UGPase	PPM27391A
H01	Mm.328431	NM_007393	Actb	Actin, beta	Actx/E430023M04Rik/beta-actin	PPM02945B
H02	Mm.163	NM_009735	B2m	Beta-2 microglobulin	Ly-m11/beta2-m/beta2m	PPM03562A
H03	Mm.309092	NM_008084	Gapdh	Glyceraldehyde-3-phosphate dehydrogenase	Gapd	PPM02946E
H04	Mm.3317	NM_010368	Gusb	Glucuronidase, beta	AI747421/Gur/Gus/Gus-r/Gus-s/Gus-t/Gus-u/Gut/asd/g	PPM05490C
H05	Mm.2180	NM_008302	Hsp90ab1	Heat shock protein 90 alpha (cytosolic), class B member 1	90kDa/AL022974/C81438/Hsp84/Hsp84-1/Hsp90/Hspcb	PPM04803F
H06	N/A	SA_00106	MGDC	Mouse Genomic DNA Contamination	MIGX1B
H07	N/A	SA_00104	RTC	Reverse Transcription Control	RTC	PPX63340A
H08	N/A	SA_00104	RTC	Reverse Transcription Control	RTC	PPX63340A
H09	N/A	SA_00104	RTC	Reverse Transcription Control	RTC	PPX63340A
H10	N/A	SA_00103	PPC	Positive PCR Control	PPC
H11	N/A	SA_00103	PPC	Positive PCR Control	PPC
H12	N/A	SA_00103	PPC	Positive PCR Control	PPC

## Sheet: Average Ct
Position	Symbol	AVG Ct		Standard Deviation
		Control Group	Group 1	Control Group	Group 1
A01	Acly	35	35	0	0
A02	Aco1	26.2	27.17	0.446356	0.603573
A03	Aco2	24.16	25.09	0.443058	0.113578
A04	Agl	27.84	28.44	0.344287	0.641561
A05	Aldoa	21.9	22.23	0.565184	0.493862
A06	Aldob	21.96	23.22	0.381881	0.473533
A07	Aldoc	29.19	29.46	0.372066	0.594755
A08	Bpgm	26.98	27.92	0.4531	0.374344
A09	Cs	29.83	30.44	0.805419	0.731118
A10	Dlat	25.6	26.26	0.421228	0.680686
A11	Dld	23.77	24.72	0.291433	0.604511
A12	Dlst	23.82	25.1	0.170978	0.516269
B01	Eno1	23.09	23.5	0.411866	0.551936
B02	Eno2	32.44	32.78	0.660101	0.170978
B03	Eno3	29.12	30.17	0.502693	0.550273
B04	Fbp1	23.46	24.73	0.241109	0.519711
B05	Fbp2	26.52	27.61	0.470779	0.637207
B06	Fh1	22.88	23.47	0.24379	0.565803
B07	G6pc	23.29	25.2	0.20108	0.510131
B08	G6pc3	27.81	28.84	0.56748	0.559732
B09	G6pdx	27.45	27.98	0.323934	0.518556
B10	Galm	26.06	27.19	0.075719	0.66463
B11	Gapdhs	35	35	0	0
B12	Gbe1	27.28	27.88	0.183576	0.565803
C01	Gck	34.38	34.91	0.576541	0.090185
C02	Gpi1	23.45	24.08	0.42004	0.525738
C03	Gsk3a	27.35	27.85	0.332315	0.745408
C04	Gsk3b	26.07	26.51	0.461447	0.614925
C05	Gys1	27.22	27.69	0.457967	0.656227
C06	Gys2	35	35	0	0
C07	H6pd	25.91	26.79	0.34	0.525769
C08	Hk2	30.64	30.84	0.255799	0.668356
C09	Hk3	30.97	32.05	0.116762	1.13808
C10	Idh1	23.28	24.63	0.402036	0.491155
C11	Idh2	23.07	23.89	0.395095	0.632693
C12	Idh3a	24.34	25.22	0.275379	0.576397
D01	Idh3b	24.21	25.07	0.368646	0.549939
D02	Idh3g	23.91	24.61	0.231805	0.639557
D03	Mdh1	22.83	23.39	0.232881	0.584494
D04	Mdh1b	35	35	0	0
D05	Mdh2	22.87	23.19	0.274651	0.546016
D06	Ogdh	24.61	25.42	0.545924	0.50659
D07	Pck1	22.57	24.37	0.270986	0.622334
D08	Pck2	26.83	27.4	0.448813	0.487887
D09	Pcx	24.67	25.43	0.215019	0.640859
D10	Pdha1	24.25	25.16	0.251064	0.612073
D11	Pdhb	24.94	25.45	0.111355	0.690097
D12	Pdk1	27.46	27.88	0.281129	0.712905
E01	Pdk2	28.24	28.57	0.398873	0.766029
E02	Pdk3	26.49	26.88	0.424382	0.605007
E03	Pdk4	27.65	28.87	0.450148	0.747262
E04	Pdp2	28.71	29.7	0.445459	0.521664
E05	Pdpr	28.93	29.44	0.655312	0.605062
E06	Pfkl	26.06	26.51	0.05	0.642365
E07	Pgam2	25.5	25.81	0.426654	0.255408
E08	Pgk1	22.77	23.4	0.275923	0.604511
E09	Pgk2	35	35	0	0
E10	Pgm1	25.91	26.98	0.255408	0.598025
E11	Pgm2	26.76	27.06	0.115036	0.732211
E12	Pgm3	27.16	27.67	0.388115	0.663023
F01	Phka1	29.71	30.14	0.41509	0.750267
F02	Phkb	27.8	28.24	0.344867	0.561456
F03	Phkg1	33.78	33.87	0.836441	0.985004
F04	Phkg2	28.17	28.98	0.521664	0.71631
F05	Pklr	25.91	27.75	0.321299	0.540278
F06	Prps1	25.53	26	0.350286	0.582866
F07	Prps1l1	35	35	0	0
F08	Prps2	26.37	27.01	0.330051	0.633588
F09	Pygl	25.79	26.49	0.19218	0.702353
F10	Pygm	27.65	28.72	0.448144	0.646632
F11	Rbks	26.83	27.85	0.072342	0.436616
F12	Rpe	26.26	27	0.286182	0.614898
G01	Rpia	25.65	25.97	0.341955	0.589435
G02	Sdha	24.59	25.45	0.471593	0.554617
G03	Sdhb	24.21	24.81	0.356791	0.52915
G04	Sdhc	23.52	24.54	0.088882	0.51449
G05	Sdhd	27.55	28.5	0.319427	0.410406
G06	Sucla2	24.72	25.36	0.219393	0.711266
G07	Suclg1	25.17	26.34	0.335311	0.898907
G08	Suclg2	23.99	25.32	0.283078	0.512152
G09	Taldo1	26.54	26.9	0.502129	0.386954
G10	Tkt	22.37	23.12	0.287286	0.549029
G11	Tpi1	22.95	23.63	0.22053	0.576397
G12	Ugp2	24.15	25.25	0.06	0.63705
H01	Actb	20.06	20.5	0.405257	0.524309
H02	B2m	22.64	22.93	0.215174	0.771125
H03	Gapdh	21.16	21.81	0.350286	0.581292
H04	Gusb	26.5	27.1	0.172143	0.564476
H05	Hsp90ab1	21.65	22.28	0.134536	0.638148
H06	MGDC	35	35	0	0
H07	RTC	20.96	20.95	0.213854	0.150111
H08	RTC	20.89	20.98	0.292632	0.15695
H09	RTC	20.92	20.96	0.245764	0.150111
H10	PPC	18.53	19.11	0.98	0.886924
H11	PPC	18.62	19.27	0.895898	0.45742
H12	PPC	19.21	19.13	0.579511	0.455741

## Sheet: Average Delta(Ct)
Position	Symbol	AVG Delta(Ct) (Ct(GOI) - Ave Ct(HKG))		Standard Deviation
		Control Group	Group 1	Control Group	Group 1
A01	Acly	14.0422	13.4711	0.294247	0.580654
A02	Aco1	5.23889	5.64111	0.253121	0.048572
A03	Aco2	3.20222	3.56111	0.181791	0.467361
A04	Agl	6.88556	6.91111	0.149307	0.093234
A05	Aldoa	0.938889	0.701111	0.271484	0.10178
A06	Aldob	0.998889	1.68778	0.311668	0.174939
A07	Aldoc	8.23556	7.93444	0.086944	0.192479
A08	Bpgm	6.02222	6.38778	0.303943	0.210722
A09	Cs	8.87222	8.91444	0.921691	0.309378
A10	Dlat	4.64556	4.72778	0.597265	0.208015
A11	Dld	2.81556	3.18778	0.376421	0.245229
A12	Dlst	2.86556	3.57444	0.12633	0.111272
B01	Eno1	2.12889	1.96778	0.124112	0.031681
B02	Eno2	11.4789	11.2544	0.488539	0.513694
B03	Eno3	8.16222	8.64111	0.316936	0.239359
B04	Fbp1	2.49889	3.20111	0.078339	0.066778
B05	Fbp2	5.55889	6.07778	0.198252	0.246178
B06	Fh1	1.91889	1.93778	0.278335	0.203315
B07	G6pc	2.32889	3.66778	0.150012	0.243729
B08	G6pc3	6.85556	7.31111	0.345291	0.168402
B09	G6pdx	6.49556	6.45111	0.349036	0.194489
B10	Galm	5.10556	5.65778	0.224409	0.109865
B11	Gapdhs	14.0422	13.4711	0.294247	0.580654
B12	Gbe1	6.32222	6.35444	0.112019	0.042208
C01	Gck	13.4222	13.3844	0.734244	0.504825
C02	Gpi1	2.48889	2.55111	0.133555	0.071828
C03	Gsk3a	6.38889	6.31778	0.088527	0.198336
C04	Gsk3b	5.11556	4.97778	0.213758	0.038345
C05	Gys1	6.25889	6.15778	0.23253	0.076182
C06	Gys2	14.0422	13.4711	0.294247	0.580654
C07	H6pd	4.95222	5.25778	0.231765	0.057478
C08	Hk2	9.67889	9.31111	0.097658	0.087707
C09	Hk3	10.0089	10.5244	0.24077	0.765102
C10	Idh1	2.32556	3.09778	0.402027	0.090758
C11	Idh2	2.11222	2.36111	0.151816	0.083821
C12	Idh3a	3.37889	3.69444	0.452368	0.150604
D01	Idh3b	3.25222	3.54444	0.076036	0.076036
D02	Idh3g	2.95556	3.07778	0.168797	0.103297
D03	Mdh1	1.87556	1.86444	0.107824	0.080093
D04	Mdh1b	14.0422	13.4711	0.294247	0.580654
D05	Mdh2	1.91556	1.65778	0.133514	0.106476
D06	Ogdh	3.65556	3.88778	0.398948	0.091672
D07	Pck1	1.60889	2.84111	0.068096	0.185003
D08	Pck2	5.87556	5.87444	0.186706	0.10189
D09	Pcx	3.70889	3.90111	0.363507	0.083821
D10	Pdha1	3.29556	3.62778	0.222619	0.059753
D11	Pdhb	3.98222	3.91778	0.320283	0.181394
D12	Pdk1	6.50556	6.34778	0.317741	0.270007
E01	Pdk2	7.28222	7.04111	0.118243	0.248916
E02	Pdk3	5.53222	5.34778	0.152036	0.088339
E03	Pdk4	6.68889	7.34111	0.311882	0.42011
E04	Pdp2	7.75556	8.17444	0.287621	0.145767
E05	Pdpr	7.96889	7.91111	0.632669	0.057959
E06	Pfkl	5.10222	4.97778	0.247147	0.129114
E07	Pgam2	4.54556	4.28444	0.216778	0.35914
E08	Pgk1	1.81556	1.87444	0.183918	0.112019
E09	Pgk2	14.0422	13.4711	0.294247	0.580654
E10	Pgm1	4.94889	5.44778	0.374838	0.225249
E11	Pgm2	5.79889	5.53444	0.225249	0.270644
E12	Pgm3	6.20556	6.14111	0.506418	0.218844
F01	Phka1	8.75222	8.61111	0.284748	0.290676
F02	Phkb	6.83889	6.70778	0.185123	0.019245
F03	Phkg1	12.8189	12.3378	0.713842	0.411992
F04	Phkg2	7.20889	7.45111	0.272281	0.161119
F05	Pklr	4.94889	6.22111	0.1295	0.272933
F06	Prps1	4.57222	4.47444	0.287312	0.180503
F07	Prps1l1	14.0422	13.4711	0.294247	0.580654
F08	Prps2	5.41556	5.48444	0.041141	0.142997
F09	Pygl	4.82889	4.96111	0.227897	0.122308
F10	Pygm	6.68889	7.19444	0.349004	0.280799
F11	Rbks	5.86889	6.31778	0.222869	0.188336
F12	Rpe	5.30222	5.47111	0.232984	0.185901
G01	Rpia	4.68889	4.43778	0.105848	0.195287
G02	Sdha	3.63222	3.92111	0.259065	0.065007
G03	Sdhb	3.25222	3.28111	0.072444	0.084612
G04	Sdhc	2.56222	3.01111	0.205381	0.203861
G05	Sdhd	6.59556	6.97444	0.201145	0.269038
G06	Sucla2	3.75889	3.83111	0.352236	0.153382
G07	Suclg1	4.21556	4.80778	0.386513	0.329652
G08	Suclg2	3.03556	3.79111	0.071828	0.068503
G09	Taldo1	5.58556	5.36778	0.319624	0.198839
G10	Tkt	1.41556	1.59444	0.01262	0.190039
G11	Tpi1	1.99556	2.10444	0.514288	0.150604
G12	Ugp2	3.19222	3.72444	0.237869	0.1059
H01	Actb	-0.894444	-1.02889	0.120662	0.066778
H02	B2m	1.68222	1.39778	0.205949	0.251005
H03	Gapdh	0.202222	0.281111	0.071518	0.005092
H04	Gusb	5.53889	5.57444	0.267215	0.131078
H05	Hsp90ab1	0.692222	0.747778	0.160046	0.063799
H06	MGDC	14.0422	13.4711	0.294247	0.580654
H07	RTC	-0.001111	-0.575556	0.360098	0.459835
H08	RTC	-0.071111	-0.552222	0.418653	0.432824
H09	RTC	-0.037778	-0.565556	0.461788	0.459835
H10	PPC	-2.42778	-2.41556	1.16108	0.315988
H11	PPC	-2.33444	-2.26222	0.994213	0.188689
H12	PPC	-1.75111	-2.39889	0.865142	0.169487

## Sheet: 2^(-Avg.(Delta(Ct))
Position	Symbol	2^(-Avg.(Delta(Ct))
		Control Group	Group 1
A01	Acly	5.9e-05	8.8e-05
A02	Aco1	0.026481	0.020038
A03	Aco2	0.108651	0.084722
A04	Agl	0.008457	0.008309
A05	Aldoa	0.521634	0.615098
A06	Aldob	0.500385	0.310405
A07	Aldoc	0.003318	0.004088
A08	Bpgm	0.015386	0.011942
A09	Cs	0.002134	0.002072
A10	Dlat	0.039953	0.03774
A11	Dld	0.142047	0.109745
A12	Dlst	0.137209	0.083943
B01	Eno1	0.228634	0.255647
B02	Eno2	0.00035	0.000409
B03	Eno3	0.003491	0.002505
B04	Fbp1	0.176913	0.108735
B05	Fbp2	0.021213	0.014805
B06	Fh1	0.264458	0.261018
B07	G6pc	0.199037	0.078684
B08	G6pc3	0.008635	0.006297
B09	G6pdx	0.011083	0.011429
B10	Galm	0.029045	0.019808
B11	Gapdhs	5.9e-05	8.8e-05
B12	Gbe1	0.012497	0.012221
C01	Gck	9.1e-05	9.4e-05
C02	Gpi1	0.178143	0.170624
C03	Gsk3a	0.011933	0.012536
C04	Gsk3b	0.028845	0.031735
C05	Gys1	0.013058	0.014006
C06	Gys2	5.9e-05	8.8e-05
C07	H6pd	0.032302	0.026137
C08	Hk2	0.00122	0.001574
C09	Hk3	0.000971	0.000679
C10	Idh1	0.199498	0.116809
C11	Idh2	0.23129	0.194641
C12	Idh3a	0.096129	0.077243
D01	Idh3b	0.10495	0.085707
D02	Idh3g	0.128911	0.11844
D03	Mdh1	0.272522	0.274629
D04	Mdh1b	5.9e-05	8.8e-05
D05	Mdh2	0.26507	0.316927
D06	Ogdh	0.079354	0.067556
D07	Pck1	0.327851	0.139553
D08	Pck2	0.017033	0.017046
D09	Pcx	0.076474	0.066934
D10	Pdha1	0.101845	0.080897
D11	Pdhb	0.063275	0.066165
D12	Pdk1	0.011006	0.012278
E01	Pdk2	0.006424	0.007593
E02	Pdk3	0.021609	0.024556
E03	Pdk4	0.009693	0.006167
E04	Pdp2	0.004627	0.003461
E05	Pdpr	0.003991	0.004154
E06	Pfkl	0.029112	0.031735
E07	Pgam2	0.04282	0.051316
E08	Pgk1	0.284095	0.272732
E09	Pgk2	5.9e-05	8.8e-05
E10	Pgm1	0.032377	0.022912
E11	Pgm2	0.017962	0.021576
E12	Pgm3	0.01355	0.014169
F01	Phka1	0.002319	0.002557
F02	Phkb	0.008736	0.009567
F03	Phkg1	0.000138	0.000193
F04	Phkg2	0.006759	0.005715
F05	Pklr	0.032377	0.013405
F06	Prps1	0.042036	0.044984
F07	Prps1l1	5.9e-05	8.8e-05
F08	Prps2	0.023429	0.022337
F09	Pygl	0.035185	0.032104
F10	Pygm	0.009693	0.006827
F11	Rbks	0.017112	0.012536
F12	Rpe	0.025344	0.022544
G01	Rpia	0.038771	0.046142
G02	Sdha	0.080648	0.066013
G03	Sdhb	0.10495	0.10287
G04	Sdhc	0.169315	0.124041
G05	Sdhd	0.01034	0.007952
G06	Sucla2	0.073869	0.070262
G07	Suclg1	0.053826	0.035704
G08	Suclg2	0.121957	0.072237
G09	Taldo1	0.020825	0.024218
G10	Tkt	0.374865	0.33115
G11	Tpi1	0.250771	0.232541
G12	Ugp2	0.109407	0.075654
H01	Actb	1.85889	2.04045
H02	B2m	0.311602	0.379513
H03	Gapdh	0.869211	0.822957
H04	Gusb	0.021509	0.020986
H05	Hsp90ab1	0.6189	0.59552
H06	MGDC	5.9e-05	8.8e-05
H07	RTC	1.00077	1.49025
H08	RTC	1.05052	1.46634
H09	RTC	1.02653	1.47996
H10	PPC	5.38064	5.33525
H11	PPC	5.04357	4.7973
H12	PPC	3.36618	5.27397

## Sheet: Fold Change
Position	Symbol	Fold Change (comparing to control group)
		Group 1
		Fold Change	95% CI	Comments
A01	Acly	1.4857	( 0.73, 2.24 )	C
A02	Aco1	0.7567	( 0.60, 0.91 )
A03	Aco2	0.7798	( 0.47, 1.09 )
A04	Agl	0.9824	( 0.85, 1.12 )
A05	Aldoa	1.1792	( 0.91, 1.45 )
A06	Aldob	0.6203	( 0.45, 0.79 )
A07	Aldoc	1.2321	( 1.03, 1.44 )
A08	Bpgm	0.7762	( 0.55, 1.00 )
A09	Cs	0.9712	( 0.23, 1.71 )	A
A10	Dlat	0.9446	( 0.48, 1.41 )
A11	Dld	0.7726	( 0.50, 1.04 )
A12	Dlst	0.6118	( 0.53, 0.69 )
B01	Eno1	1.1181	( 1.01, 1.23 )
B02	Eno2	1.1683	( 0.52, 1.82 )	B
B03	Eno3	0.7175	( 0.49, 0.94 )	A
B04	Fbp1	0.6146	( 0.56, 0.66 )
B05	Fbp2	0.6979	( 0.52, 0.87 )
B06	Fh1	0.987	( 0.72, 1.25 )
B07	G6pc	0.3953	( 0.31, 0.48 )
B08	G6pc3	0.7292	( 0.51, 0.95 )
B09	G6pdx	1.0313	( 0.71, 1.35 )
B10	Galm	0.682	( 0.55, 0.82 )
B11	Gapdhs	1.4857	( 0.73, 2.24 )	C
B12	Gbe1	0.9779	( 0.89, 1.07 )
C01	Gck	1.0265	( 0.31, 1.74 )	B
C02	Gpi1	0.9578	( 0.84, 1.07 )
C03	Gsk3a	1.0505	( 0.87, 1.23 )
C04	Gsk3b	1.1002	( 0.91, 1.29 )
C05	Gys1	1.0726	( 0.87, 1.28 )
C06	Gys2	1.4857	( 0.73, 2.24 )	C
C07	H6pd	0.8091	( 0.66, 0.96 )
C08	Hk2	1.2904	( 1.16, 1.42 )
C09	Hk3	0.6995	( 0.26, 1.14 )	B
C10	Idh1	0.5855	( 0.40, 0.77 )
C11	Idh2	0.8415	( 0.73, 0.96 )
C12	Idh3a	0.8035	( 0.50, 1.10 )
D01	Idh3b	0.8166	( 0.75, 0.89 )
D02	Idh3g	0.9188	( 0.78, 1.06 )
D03	Mdh1	1.0077	( 0.90, 1.11 )
D04	Mdh1b	1.4857	( 0.73, 2.24 )	C
D05	Mdh2	1.1956	( 1.04, 1.36 )
D06	Ogdh	0.8513	( 0.58, 1.12 )
D07	Pck1	0.4257	( 0.36, 0.49 )
D08	Pck2	1.0008	( 0.83, 1.17 )
D09	Pcx	0.8753	( 0.62, 1.13 )
D10	Pdha1	0.7943	( 0.65, 0.94 )
D11	Pdhb	1.0457	( 0.74, 1.35 )
D12	Pdk1	1.1156	( 0.75, 1.48 )
E01	Pdk2	1.1819	( 0.93, 1.44 )
E02	Pdk3	1.1364	( 0.98, 1.29 )
E03	Pdk4	0.6363	( 0.38, 0.90 )
E04	Pdp2	0.748	( 0.56, 0.94 )
E05	Pdpr	1.0409	( 0.52, 1.56 )
E06	Pfkl	1.0901	( 0.85, 1.33 )
E07	Pgam2	1.1984	( 0.80, 1.59 )
E08	Pgk1	0.96	( 0.80, 1.12 )
E09	Pgk2	1.4857	( 0.73, 2.24 )	C
E10	Pgm1	0.7077	( 0.46, 0.95 )
E11	Pgm2	1.2012	( 0.87, 1.53 )
E12	Pgm3	1.0457	( 0.59, 1.50 )
F01	Phka1	1.1028	( 0.75, 1.45 )	A
F02	Phkb	1.0951	( 0.94, 1.26 )
F03	Phkg1	1.3958	( 0.49, 2.30 )	B
F04	Phkg2	0.8454	( 0.64, 1.06 )
F05	Pklr	0.414	( 0.32, 0.51 )
F06	Prps1	1.0701	( 0.79, 1.35 )
F07	Prps1l1	1.4857	( 0.73, 2.24 )	C
F08	Prps2	0.9534	( 0.84, 1.06 )
F09	Pygl	0.9124	( 0.73, 1.10 )
F10	Pygm	0.7044	( 0.46, 0.95 )
F11	Rbks	0.7326	( 0.56, 0.90 )
F12	Rpe	0.8895	( 0.68, 1.10 )
G01	Rpia	1.1901	( 0.98, 1.40 )
G02	Sdha	0.8185	( 0.65, 0.99 )
G03	Sdhb	0.9802	( 0.89, 1.07 )
G04	Sdhc	0.7326	( 0.57, 0.90 )
G05	Sdhd	0.769	( 0.57, 0.97 )
G06	Sucla2	0.9512	( 0.66, 1.24 )
G07	Suclg1	0.6633	( 0.40, 0.93 )
G08	Suclg2	0.5923	( 0.55, 0.64 )
G09	Taldo1	1.1629	( 0.82, 1.51 )
G10	Tkt	0.8834	( 0.75, 1.02 )
G11	Tpi1	0.9273	( 0.54, 1.32 )
G12	Ugp2	0.6915	( 0.55, 0.83 )
H01	Actb	1.0977	( 0.98, 1.22 )
H02	B2m	1.2179	( 0.91, 1.53 )
H03	Gapdh	0.9468	( 0.89, 1.00 )
H04	Gusb	0.9757	( 0.75, 1.20 )
H05	Hsp90ab1	0.9622	( 0.83, 1.09 )
H06	MGDC	1.4857	( 0.73, 2.24 )	C
H07	RTC	1.4891	( 0.81, 2.17 )
H08	RTC	1.3958	( 0.74, 2.06 )
H09	RTC	1.4417	( 0.70, 2.18 )
H10	PPC	0.9916	( 0.06, 1.93 )
H11	PPC	0.9512	( 0.20, 1.71 )
H12	PPC	1.5668	( 0.48, 2.65 )
Comments:
A: This gene's average threshold cycle is relatively high (> 30) in either the control or the test sample, and is reasonably low in the other sample (< 30).
These data mean that the gene's expression is relatively low in one sample and reasonably detected in the other sample suggesting that the actual fold-change value is at least as large as the calculated and reported fold-change result.
This fold-change result may also have greater variations if p value > 0.05; therefore, it is important to have a sufficient number of biological replicates to validate the result for this gene.
B: This gene's average threshold cycle is relatively high (> 30), meaning that its relative expression level is low, in both control and test samples, and the p-value for the fold-change is either unavailable or relatively high (p > 0.05).
This fold-change result may also have greater variations; therefore, it is important to have a sufficient number of biological replicates to validate the result for this gene.
C: This gene's average threshold cycle is either not determined or greater than the defined cut-off (deault 35), in both samples meaning that its expression was undetected, making this fold-change result erroneous and un-interpretable.
Fold Change & Fold Regulation:
Fold-Change (2^(- Delta Delta CT)) is the normalized gene expression (2^(- Delta CT)) in the Test Sample divided the normalized gene expression (2^(- Delta CT)) in the Control Sample.
Fold-Regulation represents fold-change results in a biologically meaningful way. Fold-change values greater than one indicate a positive- or an up-regulation, and the fold-regulation is equal to the fold-change.
Fold-change values less than one indicate a negative or down-regulation, and the fold-regulation is the negative inverse of the fold-change.
Fold-change and fold-regulation values greater than 2 are indicated in red; fold-change values less than 0.5 and fold-regulation values less than -2 are indicated in blue.
p-value:
The p values are calculated based on a Student's t-test of the replicate 2^(- Delta CT) values for each gene in the control group and treatment groups, and p values less than 0.05 are indicated in red.

## Sheet: p-value
Position	Symbol	p-value (comparing to control group)
		Group 1
A01	Acly	0.181501
A02	Aco1	0.078535
A03	Aco2	0.262842
A04	Agl	0.794308
A05	Aldoa	0.212236
A06	Aldob	0.042574
A07	Aldoc	0.081978
A08	Bpgm	0.163344
A09	Cs	0.711751
A10	Dlat	0.680541
A11	Dld	0.206704
A12	Dlst	0.002602
B01	Eno1	0.084182
B02	Eno2	0.612613
B03	Eno3	0.130052
B04	Fbp1	0.000402
B05	Fbp2	0.044062
B06	Fh1	0.897743
B07	G6pc	0.001059
B08	G6pc3	0.140644
B09	G6pdx	0.910404
B10	Galm	0.02871
B11	Gapdhs	0.181501
B12	Gbe1	0.648054
C01	Gck	0.969446
C02	Gpi1	0.496412
C03	Gsk3a	0.565824
C04	Gsk3b	0.35495
C05	Gys1	0.562025
C06	Gys2	0.181501
C07	H6pd	0.105298
C08	Hk2	0.008409
C09	Hk3	0.315819
C10	Idh1	0.050425
C11	Idh2	0.077723
C12	Idh3a	0.274201
D01	Idh3b	0.009429
D02	Idh3g	0.326517
D03	Mdh1	0.902583
D04	Mdh1b	0.181501
D05	Mdh2	0.058068
D06	Ogdh	0.379871
D07	Pck1	0.00016
D08	Pck2	0.9722
D09	Pcx	0.365465
D10	Pdha1	0.072462
D11	Pdhb	0.826269
D12	Pdk1	0.536614
E01	Pdk2	0.192769
E02	Pdk3	0.137775
E03	Pdk4	0.101618
E04	Pdp2	0.11294
E05	Pdpr	0.931638
E06	Pfkl	0.519586
E07	Pgam2	0.314334
E08	Pgk1	0.62876
E09	Pgk2	0.181501
E10	Pgm1	0.11751
E11	Pgm2	0.24836
E12	Pgm3	0.946112
F01	Phka1	0.575004
F02	Phkb	0.305237
F03	Phkg1	0.422925
F04	Phkg2	0.256449
F05	Pklr	0.001209
F06	Prps1	0.675264
F07	Prps1l1	0.181501
F08	Prps2	0.476432
F09	Pygl	0.398414
F10	Pygm	0.121442
F11	Rbks	0.066223
F12	Rpe	0.366414
G01	Rpia	0.13161
G02	Sdha	0.159264
G03	Sdhb	0.681979
G04	Sdhc	0.063315
G05	Sdhd	0.120746
G06	Sucla2	0.681678
G07	Suclg1	0.117279
G08	Suclg2	0.000241
G09	Taldo1	0.403955
G10	Tkt	0.186476
G11	Tpi1	0.650082
G12	Ugp2	0.038095
H01	Actb	0.160146
H02	B2m	0.193049
H03	Gapdh	0.13679
H04	Gusb	0.790891
H05	Hsp90ab1	0.588973
H06	MGDC	0.181501
H07	RTC	0.160001
H08	RTC	0.223183
H09	RTC	0.231772
H10	PPC	0.704587
H11	PPC	0.633379
H12	PPC	0.381234
p-value:
The p values are calculated based on a Student's t-test of the replicate 2^(- Delta CT) values for each gene in the control group and treatment groups, and p values less than 0.05 are indicated in red.

## Sheet: Fold Regulation
Position	Symbol	Up-Down Regulation (comparing to control group)
		Group 1
		Fold Regulation	Comments
A01	Acly	1.4857	C
A02	Aco1	-1.3215
A03	Aco2	-1.2824
A04	Agl	-1.0179
A05	Aldoa	1.1792
A06	Aldob	-1.612
A07	Aldoc	1.2321
A08	Bpgm	-1.2884
A09	Cs	-1.0297	A
A10	Dlat	-1.0586
A11	Dld	-1.2943
A12	Dlst	-1.6345
B01	Eno1	1.1181
B02	Eno2	1.1683	B
B03	Eno3	-1.3937	A
B04	Fbp1	-1.627
B05	Fbp2	-1.4329
B06	Fh1	-1.0132
B07	G6pc	-2.5296
B08	G6pc3	-1.3713
B09	G6pdx	1.0313
B10	Galm	-1.4663
B11	Gapdhs	1.4857	C
B12	Gbe1	-1.0226
C01	Gck	1.0265	B
C02	Gpi1	-1.0441
C03	Gsk3a	1.0505
C04	Gsk3b	1.1002
C05	Gys1	1.0726
C06	Gys2	1.4857	C
C07	H6pd	-1.2359
C08	Hk2	1.2904
C09	Hk3	-1.4295	B
C10	Idh1	-1.7079
C11	Idh2	-1.1883
C12	Idh3a	-1.2445
D01	Idh3b	-1.2245
D02	Idh3g	-1.0884
D03	Mdh1	1.0077
D04	Mdh1b	1.4857	C
D05	Mdh2	1.1956
D06	Ogdh	-1.1746
D07	Pck1	-2.3493
D08	Pck2	1.0008
D09	Pcx	-1.1425
D10	Pdha1	-1.259
D11	Pdhb	1.0457
D12	Pdk1	1.1156
E01	Pdk2	1.1819
E02	Pdk3	1.1364
E03	Pdk4	-1.5716
E04	Pdp2	-1.3369
E05	Pdpr	1.0409
E06	Pfkl	1.0901
E07	Pgam2	1.1984
E08	Pgk1	-1.0417
E09	Pgk2	1.4857	C
E10	Pgm1	-1.4131
E11	Pgm2	1.2012
E12	Pgm3	1.0457
F01	Phka1	1.1028	A
F02	Phkb	1.0951
F03	Phkg1	1.3958	B
F04	Phkg2	-1.1828
F05	Pklr	-2.4153
F06	Prps1	1.0701
F07	Prps1l1	1.4857	C
F08	Prps2	-1.0489
F09	Pygl	-1.096
F10	Pygm	-1.4197
F11	Rbks	-1.365
F12	Rpe	-1.1242
G01	Rpia	1.1901
G02	Sdha	-1.2217
G03	Sdhb	-1.0202
G04	Sdhc	-1.365
G05	Sdhd	-1.3003
G06	Sucla2	-1.0513
G07	Suclg1	-1.5076
G08	Suclg2	-1.6883
G09	Taldo1	1.1629
G10	Tkt	-1.132
G11	Tpi1	-1.0784
G12	Ugp2	-1.4462
H01	Actb	1.0977
H02	B2m	1.2179
H03	Gapdh	-1.0562
H04	Gusb	-1.025
H05	Hsp90ab1	-1.0393
H06	MGDC	1.4857	C
H07	RTC	1.4891
H08	RTC	1.3958
H09	RTC	1.4417
H10	PPC	-1.0085
H11	PPC	-1.0513
H12	PPC	1.5668
Comments:
A: This gene's average threshold cycle is relatively high (> 30) in either the control or the test sample, and is reasonably low in the other sample (< 30).
These data mean that the gene's expression is relatively low in one sample and reasonably detected in the other sample suggesting that the actual fold-change value is at least as large as the calculated and reported fold-change result.
This fold-change result may also have greater variations if p value > 0.05; therefore, it is important to have a sufficient number of biological replicates to validate the result for this gene.
B: This gene's average threshold cycle is relatively high (> 30), meaning that its relative expression level is low, in both control and test samples, and the p-value for the fold-change is either unavailable or relatively high (p > 0.05).
This fold-change result may also have greater variations; therefore, it is important to have a sufficient number of biological replicates to validate the result for this gene.
C: This gene's average threshold cycle is either not determined or greater than the defined cut-off (deault 35), in both samples meaning that its expression was undetected, making this fold-change result erroneous and un-interpretable.
Fold Change & Fold Regulation:
Fold-Change (2^(- Delta Delta CT)) is the normalized gene expression (2^(- Delta CT)) in the Test Sample divided the normalized gene expression (2^(- Delta CT)) in the Control Sample.
Fold-Regulation represents fold-change results in a biologically meaningful way. Fold-change values greater than one indicate a positive- or an up-regulation, and the fold-regulation is equal to the fold-change.
Fold-change values less than one indicate a negative or down-regulation, and the fold-regulation is the negative inverse of the fold-change.
Fold-change and fold-regulation values greater than 2 are indicated in red; fold-change values less than 0.5 and fold-regulation values less than -2 are indicated in blue.
p-value:
The p values are calculated based on a Student's t-test of the replicate 2^(- Delta CT) values for each gene in the control group and treatment groups, and p values less than 0.05 are indicated in red.
