# Supplementary material for: Dissection of metabolic reprogramming in polycystic kidney disease reveals coordinated rewiring of bioenergetic pathways
Source: Commun Biol. 2018 Nov 16;1:194. doi: 10.1038/s42003-018-0200-x (PMC6240072; doi:10.1038/s42003-018-0200-x)
Supplement: Supplementary file 9 — Supplementary Data 7 [file 42003_2018_200_MOESM9_ESM.xls]

## Sheet: Gene Table
PCR Array Catalog #:		PAMM-007Z
Position	Unigene	Refseq	Symbol	Description	Gname	RT2 Catalog
A01	Mm.205266	NM_130864	Acaa1a	Acetyl-Coenzyme A acyltransferase 1A	Acaa/Acaa1/D9Ertd25e/PTL	PPM33059F
A02	Mm.245724	NM_177470	Acaa2	Acetyl-Coenzyme A acyltransferase 2 (mitochondrial 3-oxoacyl-Coenzyme A thiolase)	0610011L04Rik/AI255831/AI265397/D18Ertd240e	PPM34649C
A03	Mm.45423	NM_028037	Acad10	Acyl-Coenzyme A dehydrogenase family, member 10	2410021P16Rik	PPM29188B
A04	Mm.41274	NM_175324	Acad11	Acyl-Coenzyme A dehydrogenase family, member 11	5730439E10Rik/AI987948	PPM41784B
A05	Mm.260997	NM_172678	Acad9	Acyl-Coenzyme A dehydrogenase family, member 9	2600017P15Rik/4732402K02/C630012L17Rik/NPD002	PPM35823B
A06	Mm.2445	NM_007381	Acadl	Acyl-Coenzyme A dehydrogenase, long-chain	AA960361/AU018452/C79855/LCAD	PPM04368A
A07	Mm.10530	NM_007382	Acadm	Acyl-Coenzyme A dehydrogenase, medium chain	AU018656/MCAD	PPM25604A
A08	Mm.18759	NM_007383	Acads	Acyl-Coenzyme A dehydrogenase, short chain	AI196007/Bcd-1/Bcd1/Hdlq8/SCAD	PPM25953A
A09	Mm.334274	NM_025826	Acadsb	Acyl-Coenzyme A dehydrogenase, short/branched chain	1300003O09Rik/2-MEBCAD/BB066609/SBCAD	PPM04377A
A10	Mm.18630	NM_017366	Acadvl	Acyl-Coenzyme A dehydrogenase, very long chain	vlcad	PPM04358E
A11	Mm.293233	NM_144784	Acat1	Acetyl-Coenzyme A acetyltransferase 1	6330585C21Rik/Acat	PPM38160A
A12	Mm.439711	NM_009338	Acat2	Acetyl-Coenzyme A acetyltransferase 2	AW742799/Tcp-1x/Tcp1-rs1	PPM34135C
B01	Mm.275963	NM_028790	Acot12	Acyl-CoA thioesterase 12	1300004O04Rik/4930449F15Rik/AV027244/Cach/mCACH-1	PPM36928A
B02	Mm.371675	NM_134188	Acot2	Acyl-CoA thioesterase 2	AA571646/MTE-I/Mte1	PPM29189B
B03	Mm.202331	NM_134246	Acot3	Acyl-CoA thioesterase 3	AW108394/PTE-Ia/Pte2a	PPM33007B
B04	Mm.49245	NM_172580	Acot6	Acyl-CoA thioesterase 6	4632408A20Rik/A330054B07/BE688602	PPM29423B
B05	Mm.296191	NM_133348	Acot7	Acyl-CoA thioesterase 7	2410041A17Rik/Ach1/Act/Bach/CTE-IIa/Cte-II/Lach1	PPM38439A
B06	Mm.277878	NM_133240	Acot8	Acyl-CoA thioesterase 8	PTE-2/Pte1	PPM37101A
B07	Mm.268710	NM_019736	Acot9	Acyl-CoA thioesterase 9	0610041P13Rik/Acate2/C76421/MT-ACT48/MTE-2/U8/p48	PPM36176A
B08	Mm.356689	NM_015729	Acox1	Acyl-Coenzyme A oxidase 1, palmitoyl	AOX/Acox/D130055E20Rik/Paox	PPM04407B
B09	Mm.28700	NM_053115	Acox2	Acyl-Coenzyme A oxidase 2, branched chain	THCCox	PPM04378A
B10	Mm.291503	NM_030721	Acox3	Acyl-Coenzyme A oxidase 3, pristanoyl	BI685180/EST-s59/PCOX	PPM37965A
B11	Mm.20592	NM_053178	Acsbg1	Acyl-CoA synthetase bubblegum family member 1	BG1/Bgm/E230019G03Rik/Lpd/R75185/mKIAA0631	PPM26086B
B12	Mm.179421	NM_001039114	Acsbg2	Acyl-CoA synthetase bubblegum family member 2	Bgr	PPM32448B
C01	Mm.210323	NM_007981	Acsl1	Acyl-CoA synthetase long-chain family member 1	Acas/Acas1/Acs/FACS/Facl2/LACS 1/LACS1	PPM33300G
C02	Mm.276016	NM_001033606	Acsl3	Acyl-CoA synthetase long-chain family member 3	2610510B12Rik/Acs3/C85929/Facl3/Pro2194	PPM63570C
C03	Mm.391337	NM_019477	Acsl4	Acyl-CoA synthetase long-chain family member 4	9430020A05Rik/ACS4/AU018108/Facl4/Lacs4	PPM31539A
C04	Mm.292056	NM_027976	Acsl5	Acyl-CoA synthetase long-chain family member 5	1700030F05Rik/ACS2/ACS5/Facl5	PPM58825B
C05	Mm.267478	NM_144823	Acsl6	Acyl-CoA synthetase long-chain family member 6	A330035H04Rik/AW050338/Facl6/LACS/Lacsl/mKIAA0837	PPM36108A
C06	Mm.268448	NM_146197	Acsm2	Acyl-CoA synthetase medium-chain family member 2	AI315615/BC031140	PPM36156B
C07	Mm.334199	NM_016870	Acsm3	Acyl-CoA synthetase medium-chain family member 3	Sa/Sah	PPM41279B
C08	Mm.240412	NM_178414	Acsm4	Acyl-CoA synthetase medium-chain family member 4	O-MACS/OMACS	PPM34463A
C09	Mm.185183	NM_178758	Acsm5	Acyl-CoA synthetase medium-chain family member 5	C730019D22/C730027J19Rik	PPM32588B
C10	Mm.284446	NM_009656	Aldh2	Aldehyde dehydrogenase 2, mitochondrial	AHD-M1/ALDH-E2/ALDHI/Ahd-5/Ahd5	PPM37414G
C11	Mm.293470	NM_175177	Bdh1	3-hydroxybutyrate dehydrogenase, type 1	2310032J20Rik/AI327223/Bdh	PPM38178A
C12	Mm.45121	NM_027208	Bdh2	3-hydroxybutyrate dehydrogenase, type 2	1810026B04Rik/Dhrs6	PPM29140C
D01	Mm.18522	NM_013495	Cpt1a	Carnitine palmitoyltransferase 1a, liver	C730027G07/CPTI/Cpt1	PPM25930C
D02	Mm.227738	NM_009948	Cpt1b	Carnitine palmitoyltransferase 1b, muscle	Cpt1/Cpt1-m/Cpti/Cpti-m/M-cpti	PPM57688A
D03	Mm.231465	NM_153679	Cpt1c	Carnitine palmitoyltransferase 1c	6530437J22Rik/9630004I06Rik	PPM42133B
D04	Mm.307620	NM_009949	Cpt2	Carnitine palmitoyltransferase 2	AI323697/CPTII	PPM39903B
D05	Mm.20396	NM_007760	Crat	Carnitine acetyltransferase	AW107812/CARAT	PPM03911A
D06	Mm.28197	NM_023733	Crot	Carnitine O-octanoyltransferase	1200003H03Rik	PPM27214A
D07	Mm.393293	NM_026172	Decr1	2,4-dienoyl CoA reductase 1, mitochondrial	1200012F07Rik/Decr/Nadph	PPM26601A
D08	Mm.292869	NM_011933	Decr2	2-4-dienoyl-Coenzyme A reductase 2, peroxisomal	-	PPM38128B
D09	Mm.486735	NM_053119	Echs1	Enoyl Coenzyme A hydratase, short chain, 1, mitochondrial	C80529	PPM04369B
D10	Mm.491141	NM_011868	Eci2	Enoyl-Coenzyme A delta isomerase 2	Acbd2/Drs1/Hca88/Peci	PPM27392A
D11	Mm.28100	NM_023737	Ehhadh	Enoyl-Coenzyme A, hydratase/3-hydroxyacyl Coenzyme A dehydrogenase	1300002P22Rik/HD/L-PBE/LBFP/LBP/MFP/MFP1/PBFE	PPM04376B
D12	Mm.22126	NM_017399	Fabp1	Fatty acid binding protein 1, liver	Fabpl/L-FABP	PPM26259A
E01	Mm.28398	NM_007980	Fabp2	Fatty acid binding protein 2, intestinal	Fabpi/I-FABP	PPM27271A
E02	Mm.388886	NM_010174	Fabp3	Fatty acid binding protein 3, muscle and heart	Fabph-1/Fabph-4/Fabph1/Fabph4/H-FABP/Mdgi	PPM05355A
E03	Mm.582	NM_024406	Fabp4	Fatty acid binding protein 4, adipocyte	422/aP2/ALBP/Ap2/Ap2/Lbpl	PPM04517A
E04	Mm.741	NM_010634	Fabp5	Fatty acid binding protein 5, epidermal	E-FABP/Fabpe/Klbp/PA-FABP/mal1	PPM24572C
E05	Mm.142716	NM_008375	Fabp6	Fatty acid binding protein 6, ileal (gastrotropin)	GT/I-15P/I-BABP/ILBP/ILBP3/Illbp	PPM31523A
E06	Mm.2475	NM_008097	Gcdh	Glutaryl-Coenzyme A dehydrogenase	9030411L18/AI266902/D17825/GCD	PPM24808A
E07	Mm.61206	NM_010294	Gk2	Glycerol kinase 2	GKTA/Gk-rs2	PPM29675A
E08	Mm.252391	NM_010271	Gpd1	Glycerol-3-phosphate dehydrogenase 1 (soluble)	AI747587/Gdc-1/Gdc1/mKIAA4010	PPM03296A
E09	Mm.3711	NM_010274	Gpd2	Glycerol phosphate dehydrogenase 2, mitochondrial	AA408484/AI448216/AU021455/AW494132/GPDH/Gdm1/Gpd-m/Gpdh-m/TISP38	PPM03293A
E10	Mm.246682	NM_008194	Gk	Glycerol kinase	D930012N15Rik/Gyk	PPM03563F
E11	Mm.200497	NM_178878	Hadha	Hydroxyacyl-Coenzyme A dehydrogenase/3-ketoacyl-Coenzyme A thiolase/enoyl-Coenzyme A hydratase (trifunctional protein), alpha subunit	C77020/Mtpa	PPM32964A
E12	Mm.482102	NM_008254	Hmgcl	3-hydroxy-3-methylglutaryl-Coenzyme A lyase	AW476067/HL	PPM26333A
F01	Mm.61526	NM_145942	Hmgcs1	3-hydroxy-3-methylglutaryl-Coenzyme A synthase 1	B130032C06Rik	PPM05651A
F02	Mm.289131	NM_008256	Hmgcs2	3-hydroxy-3-methylglutaryl-Coenzyme A synthase 2	1300002P16/mHS	PPM37654A
F03	Mm.333679	NM_010719	Lipe	Lipase, hormone sensitive	4933403G17Rik/HSL	PPM03313A
F04	Mm.1514	NM_008509	Lpl	Lipoprotein lipase	-	PPM04353F
F05	Mm.10093	NM_028626	Mcee	Methylmalonyl CoA epimerase	1110007A04Rik	PPM25564A
F06	Mm.259884	NM_008650	Mut	Methylmalonyl-Coenzyme A mutase	D230010K02Rik/Mcm	PPM35697B
F07	Mm.270287	NM_022033	Oxct2a	3-oxoacid CoA transferase 2A	Oxct/Oxct2/Scot/Scot-t1	PPM60242B
F08	Mm.281738	NM_023523	Pecr	Peroxisomal trans-2-enoyl-CoA reductase	2400003B18Rik/TERP	PPM37315A
F09	Mm.28897	NM_026438	Ppa1	Pyrophosphatase (inorganic) 1	2010317E03Rik/Pyp	PPM27399A
F10	Mm.207004	NM_001013367	Prkaa1	Protein kinase, AMP-activated, alpha 1 catalytic subunit	AI194361/AI450832/AL024255/AMPKalpha1/C130083N04Rik	PPM33117F
F11	Mm.48638	NM_178143	Prkaa2	Protein kinase, AMP-activated, alpha 2 catalytic subunit	2310008I11Rik/A830082D05/AMPKalpha2	PPM29410F
F12	Mm.458152	NM_031869	Prkab1	Protein kinase, AMP-activated, beta 1 non-catalytic subunit	1300015D22Rik/AU021155/E430008F22	PPM32985F
G01	Mm.31175	NM_182997	Prkab2	Protein kinase, AMP-activated, beta 2 non-catalytic subunit	5730553K21Rik/AW049591/BB124140	PPM27855B
G02	Mm.19111	NM_008854	Prkaca	Protein kinase, cAMP dependent, catalytic, alpha	PKCD/Pkaca	PPM25980A
G03	Mm.16766	NM_011100	Prkacb	Protein kinase, cAMP dependent, catalytic, beta	CbPKA/Pkacb	PPM05613A
G04	Mm.6670	NM_016781	Prkag1	Protein kinase, AMP-activated, gamma 1 non-catalytic subunit	AA571379/BB036179/Prkaac	PPM25374F
G05	Mm.33649	NM_145401	Prkag2	Protein kinase, AMP-activated, gamma 2 non-catalytic subunit	2410051C13Rik/AAKG/AAKG2/AI854673/H91620p/WPWS	PPM28083A
G06	Mm.166501	NM_153744	Prkag3	Protein kinase, AMP-activated, gamma 3 non-catatlytic subunit	AMPKg3L/AMPKg3S/Amkg3/Ampkg3	PPM32262E
G07	Mm.38165	NM_011977	Slc27a1	Solute carrier family 27 (fatty acid transporter), member 1	FATP1/Fatp	PPM28509E
G08	Mm.290044	NM_011978	Slc27a2	Solute carrier family 27 (fatty acid transporter), member 2	ACSVL1/FATP2/VLCS/Vlac/Vlacs	PPM37730F
G09	Mm.45519	NM_011988	Slc27a3	Solute carrier family 27 (fatty acid transporter), member 3	Acsvl3/FATP3/Vlcs-3	PPM29198B
G10	Mm.330113	NM_011989	Slc27a4	Solute carrier family 27 (fatty acid transporter), member 4	BB144259/FATP4	PPM03287A
G11	Mm.10984	NM_009512	Slc27a5	Solute carrier family 27 (fatty acid transporter), member 5	FACVL3/FATP5/VLCS-H2/VLCSH2/Vlacsr	PPM25637A
G12	Mm.258517	NM_001081072	Slc27a6	Solute carrier family 27 (fatty acid transporter), member 6	4732438L20Rik/FACVL2/FATP6/VLCS-H1	PPM35532A
H01	Mm.328431	NM_007393	Actb	Actin, beta	Actx/E430023M04Rik/beta-actin	PPM02945B
H02	Mm.163	NM_009735	B2m	Beta-2 microglobulin	Ly-m11/beta2-m/beta2m	PPM03562A
H03	Mm.309092	NM_008084	Gapdh	Glyceraldehyde-3-phosphate dehydrogenase	Gapd	PPM02946E
H04	Mm.3317	NM_010368	Gusb	Glucuronidase, beta	AI747421/Gur/Gus/Gus-r/Gus-s/Gus-t/Gus-u/Gut/asd/g	PPM05490C
H05	Mm.2180	NM_008302	Hsp90ab1	Heat shock protein 90 alpha (cytosolic), class B member 1	90kDa/AL022974/C81438/Hsp84/Hsp84-1/Hsp90/Hspcb	PPM04803F
H06	N/A	SA_00106	MGDC	Mouse Genomic DNA Contamination	MIGX1B
H07	N/A	SA_00104	RTC	Reverse Transcription Control	RTC	PPX63340A
H08	N/A	SA_00104	RTC	Reverse Transcription Control	RTC	PPX63340A
H09	N/A	SA_00104	RTC	Reverse Transcription Control	RTC	PPX63340A
H10	N/A	SA_00103	PPC	Positive PCR Control	PPC
H11	N/A	SA_00103	PPC	Positive PCR Control	PPC
H12	N/A	SA_00103	PPC	Positive PCR Control	PPC

## Sheet: Average Ct
Position	Symbol	AVG Ct		Standard Deviation
		Control Group	Group 1	Control Group	Group 1
A01	Acaa1a	35	35	0	0
A02	Acaa2	24.7	24.99	0.165025	1.65995
A03	Acad10	28.7	29.23	0.305123	1.87503
A04	Acad11	28.19	28.65	0.475079	1.39503
A05	Acad9	26.81	27.21	0.208167	1.62543
A06	Acadl	23.51	24.11	0.323316	2.02436
A07	Acadm	24.47	24.92	0.190088	1.58207
A08	Acads	28.1	28.59	0.485695	1.27602
A09	Acadsb	26.58	26.96	0.232881	1.60222
A10	Acadvl	25.36	26.32	0.380044	2.1132
A11	Acat1	23.81	24.33	0.298161	1.65316
A12	Acat2	25.71	25.75	0.240069	1.5977
B01	Acot12	29.13	30.32	0.540494	1.57515
B02	Acot2	30.98	31.58	0.347035	1.80644
B03	Acot3	29.03	29.8	0.540494	1.55336
B04	Acot6	29.34	30.51	0.168226	2.63917
B05	Acot7	27.54	27.61	0.274651	1.34537
B06	Acot8	28.46	28.78	0.600528	1.6786
B07	Acot9	25.86	26.16	0.106927	1.67001
B08	Acox1	25.21	26.12	0.551029	1.69175
B09	Acox2	29.8	30.86	0.497427	2.36817
B10	Acox3	32.26	32.68	0.425245	1.79853
B11	Acsbg1	34.06	34.16	0.144338	0.786151
B12	Acsbg2	35	35	0	0
C01	Acsl1	26	26.28	0.095394	1.55777
C02	Acsl3	26.47	27.12	0.164418	1.8999
C03	Acsl4	27.32	27.87	0.331713	1.39632
C04	Acsl5	26.17	26.32	0.338575	1.22435
C05	Acsl6	33.37	33.2	0.565597	1.54533
C06	Acsm2	25.57	26.29	0.362951	1.05078
C07	Acsm3	31.03	32.02	0.246644	1.05605
C08	Acsm4	35	35	0	0
C09	Acsm5	30.28	30.73	0.406325	1.50673
C10	Aldh2	29.25	29.58	0.39879	1.50692
C11	Bdh1	28.09	28.25	0.015275	1.39948
C12	Bdh2	24.92	25.3	0.104403	1.14897
D01	Cpt1a	25.36	26.04	0.505602	1.65412
D02	Cpt1b	28.89	29.05	0.317962	1.70978
D03	Cpt1c	28.47	28.5	0.125033	1.32714
D04	Cpt2	26.07	26.39	0.446766	1.46666
D05	Crat	27.78	28.13	0.301386	1.73529
D06	Crot	26.31	26.84	0.510327	1.5044
D07	Decr1	24.48	24.64	0.115902	1.23851
D08	Decr2	27.81	28.56	0.441928	1.72923
D09	Echs1	25.31	25.52	0.273922	1.50123
D10	Eci2	25.43	25.79	0.231805	1.59929
D11	Ehhadh	25.76	26.91	0.450592	1.50497
D12	Fabp1	31.53	33.58	0.621477	1.4729
E01	Fabp2	35	34.89	0	0.196299
E02	Fabp3	24.74	24.95	0.18735	1.96588
E03	Fabp4	22.71	23.05	0.158219	1.73347
E04	Fabp5	25.81	26.32	0.360185	1.3396
E05	Fabp6	34.88	34.48	0.207846	0.49689
E06	Gcdh	27.22	27.71	0.504612	1.54481
E07	Gk2	35	35	0	0
E08	Gpd1	26.75	27.32	0.658508	1.53135
E09	Gpd2	27.16	27.35	0.355949	1.22696
E10	Gk	26	26.73	0.518684	1.59939
E11	Hadha	24.8	25.19	0.238607	1.71485
E12	Hmgcl	26.25	26.71	0.309246	1.64257
F01	Hmgcs1	24.91	25.2	0.272274	1.77258
F02	Hmgcs2	23.98	24.72	0.531633	1.21261
F03	Lipe	31.1	31.42	0.237978	1.99189
F04	Lpl	26.42	26.94	0.330606	1.92599
F05	Mcee	24.77	25.05	0.180093	1.6484
F06	Mut	25.38	25.95	0.357911	1.38622
F07	Oxct2a	33.91	33.53	0.860639	1.28643
F08	Pecr	25.31	26.16	0.480867	1.6866
F09	Ppa1	26.82	27.04	0.180831	1.71064
F10	Prkaa1	27.61	28.11	0.244404	1.64621
F11	Prkaa2	26.57	27.46	0.41065	1.70321
F12	Prkab1	26.77	27.14	0.137477	1.50421
G01	Prkab2	30.36	30.27	0.288675	1.89115
G02	Prkaca	26.48	27.09	0.396106	1.80888
G03	Prkacb	26.11	26.59	0.532541	1.66881
G04	Prkag1	29.01	29.11	0.421584	1.99826
G05	Prkag2	26.28	26.41	0.363731	1.35434
G06	Prkag3	34.17	34.08	0.332866	0.919837
G07	Slc27a1	28.07	28.83	0.47085	1.70119
G08	Slc27a2	23.72	24.59	0.21	1.43532
G09	Slc27a3	29.23	29.73	0.563205	1.84177
G10	Slc27a4	28.42	28.75	0.17088	1.71499
G11	Slc27a5	34.04	34.5	1.06151	0.871799
G12	Slc27a6	29.96	30.57	0.416333	2.15224
H01	Actb	22	21.99	0.470319	1.59939
H02	B2m	22.74	23.26	0.155671	1.97748
H03	Gapdh	21.99	22.21	0.323161	1.87329
H04	Gusb	27.73	28.08	0.144222	1.65808
H05	Hsp90ab1	22.26	22.43	0.060277	1.53294
H06	MGDC	35	35	0	0
H07	RTC	21.23	21.2	0.087369	0.045092
H08	RTC	21.12	21.16	0.190088	0.070238
H09	RTC	21.16	21.17	0.07	0.045826
H10	PPC	19.66	19.81	0.090738	0.212211
H11	PPC	19.76	19.56	0.22301	0.094516
H12	PPC	19.64	19.73	0.111505	0.138684

## Sheet: Average Delta(Ct)
Position	Symbol	AVG Delta(Ct) (Ct(GOI) - Ave Ct(HKG))		Standard Deviation
		Control Group	Group 1	Control Group	Group 1
A01	Acaa1a	12.5	12.1567	0.107587	1.75521
A02	Acaa2	2.20333	2.15	0.114273	0.099875
A03	Acad10	6.2	6.38333	0.331021	0.347503
A04	Acad11	5.69	5.80667	0.442521	0.362089
A05	Acad9	4.31333	4.37	0.146316	0.135923
A06	Acadl	1.01333	1.27	0.23347	0.271431
A07	Acadm	1.97333	2.08	0.157507	0.176706
A08	Acads	5.6	5.74333	0.472149	0.545122
A09	Acadsb	4.08333	4.11667	0.265063	0.155911
A10	Acadvl	2.85667	3.47667	0.373976	0.357992
A11	Acat1	1.31	1.49	0.282356	0.140801
A12	Acat2	3.20667	2.90333	0.21002	0.177787
B01	Acot12	6.62667	7.47667	0.495791	0.234112
B02	Acot2	8.47667	8.73333	0.292418	0.281795
B03	Acot3	6.53333	6.95333	0.487246	0.207023
B04	Acot6	6.84	7.67	0.175855	0.886524
B05	Acot7	5.03667	4.76333	0.182369	0.409949
B06	Acot8	5.95667	5.93667	0.574115	0.189495
B07	Acot9	3.36333	3.32	0.09305	0.102591
B08	Acox1	2.70667	3.27333	0.52255	0.072514
B09	Acox2	7.30333	8.01333	0.593935	0.614458
B10	Acox3	9.76333	9.83667	0.317661	0.164342
B11	Acsbg1	11.5633	11.32	0.078475	1.07911
B12	Acsbg2	12.5	12.1567	0.107587	1.75521
C01	Acsl1	3.5	3.44	0.06265	0.208026
C02	Acsl3	3.96667	4.27333	0.103963	0.146487
C03	Acsl4	4.81667	5.02667	0.310336	0.371898
C04	Acsl5	3.66667	3.47333	0.310819	0.533065
C05	Acsl6	10.87	10.36	0.458503	0.4227
C06	Acsm2	3.07333	3.45	0.332127	0.721058
C07	Acsm3	8.52667	9.17333	0.254771	0.778658
C08	Acsm4	12.5	12.1567	0.107587	1.75521
C09	Acsm5	7.78	7.88333	0.385454	0.278852
C10	Aldh2	6.75333	6.73667	0.367639	0.249516
C11	Bdh1	5.58667	5.40333	0.122509	0.370349
C12	Bdh2	2.42	2.46	0.139374	0.606238
D01	Cpt1a	2.85667	3.19667	0.472608	0.102997
D02	Cpt1b	6.39	6.21	0.290388	0.172988
D03	Cpt1c	5.96667	5.65667	0.123525	0.434291
D04	Cpt2	3.57	3.54667	0.373731	0.302338
D05	Crat	5.27667	5.28333	0.250316	0.028431
D06	Crot	3.81333	4	0.495084	0.256076
D07	Decr1	1.98333	1.79667	0.044814	0.516728
D08	Decr2	5.31	5.72	0.447018	0.039686
D09	Echs1	2.81333	2.67667	0.2529	0.279479
D10	Eci2	2.92667	2.95	0.183326	0.157877
D11	Ehhadh	3.25667	4.07	0.408728	0.302531
D12	Fabp1	9.02667	10.74	0.557502	0.958684
E01	Fabp2	12.5	12.0433	0.107587	1.66729
E02	Fabp3	2.24	2.10667	0.086747	0.21097
E03	Fabp4	0.213333	0.206667	0.114054	0.088081
E04	Fabp5	3.31333	3.48	0.319387	0.417163
E05	Fabp6	12.38	11.6367	0.123187	1.3193
E06	Gcdh	4.71667	4.86333	0.492502	0.21168
E07	Gk2	12.5	12.1567	0.107587	1.75521
E08	Gpd1	4.25333	4.48	0.652348	0.301289
E09	Gpd2	4.66	4.51	0.249349	0.528275
E10	Gk	3.50333	3.89	0.516196	0.155965
E11	Hadha	2.30333	2.34667	0.162506	0.040723
E12	Hmgcl	3.74667	3.87	0.293868	0.113027
F01	Hmgcs1	2.40667	2.36	0.202752	0.039051
F02	Hmgcs2	1.47667	1.87333	0.499057	0.558443
F03	Lipe	8.59667	8.58	0.227724	0.44685
F04	Lpl	3.92	4.09333	0.269212	0.17294
F05	Mcee	2.26667	2.20333	0.157824	0.110943
F06	Mut	2.88	3.10667	0.276632	0.370349
F07	Oxct2a	11.41	10.6867	0.952956	0.521928
F08	Pecr	2.81333	3.32	0.439156	0.095
F09	Ppa1	4.32	4.19667	0.073655	0.148352
F10	Prkaa1	5.10667	5.26667	0.187905	0.115145
F11	Prkaa2	4.06667	4.62	0.370484	0.052202
F12	Prkab1	4.27	4.3	0.101119	0.251346
G01	Prkab2	7.86333	7.42333	0.199771	0.144597
G02	Prkaca	3.98	4.25	0.333204	0.108282
G03	Prkacb	3.61	3.75	0.493634	0.097596
G04	Prkag1	6.51333	6.27	0.319387	0.245
G05	Prkag2	3.78	3.56333	0.305	0.404362
G06	Prkag3	11.67	11.2367	0.435976	1.2175
G07	Slc27a1	5.57	5.98333	0.45467	0.205081
G08	Slc27a2	1.22	1.74333	0.177553	0.343159
G09	Slc27a3	6.73	6.89	0.549977	0.090139
G10	Slc27a4	5.92	5.90667	0.134443	0.060484
G11	Slc27a5	11.54	11.6533	0.994623	1.52752
G12	Slc27a6	7.45667	7.72333	0.343378	0.433195
H01	Actb	-0.5	-0.856667	0.466878	0.408667
H02	B2m	0.243333	0.413333	0.048563	0.22228
H03	Gapdh	-0.513333	-0.633333	0.258183	0.162967
H04	Gusb	5.23	5.23333	0.044441	0.123525
H05	Hsp90ab1	-0.243333	-0.413333	0.048563	0.22228
H06	MGDC	12.5	12.1567	0.107587	1.75521
H07	RTC	-1.26667	-1.64	0.180716	1.71474
H08	RTC	-1.38333	-1.68	0.265722	1.69759
H09	RTC	-1.34	-1.67333	0.169337	1.72057
H10	PPC	-2.83667	-3.03667	0.163121	1.54493
H11	PPC	-2.73667	-3.28	0.124532	1.78559
H12	PPC	-2.85667	-3.11667	0.041932	1.8579

## Sheet: 2^(-Avg.(Delta(Ct))
Position	Symbol	2^(-Avg.(Delta(Ct))
		Control Group	Group 1
A01	Acaa1a	0.000173	0.000219
A02	Acaa2	0.217135	0.225313
A03	Acad10	0.013602	0.011979
A04	Acad11	0.01937	0.017866
A05	Acad9	0.050299	0.048361
A06	Acadl	0.4954	0.41466
A07	Acadm	0.254664	0.236514
A08	Acads	0.020617	0.018667
A09	Acadsb	0.058992	0.057645
A10	Acadvl	0.138057	0.08983
A11	Acat1	0.403321	0.356013
A12	Acat2	0.108317	0.133662
B01	Acot12	0.01012	0.005614
B02	Acot2	0.002807	0.00235
B03	Acot3	0.010796	0.008069
B04	Acot6	0.008729	0.00491
B05	Acot7	0.030466	0.036821
B06	Acot8	0.016101	0.016326
B07	Acot9	0.097171	0.100134
B08	Acox1	0.153184	0.103426
B09	Acox2	0.006331	0.00387
B10	Acox3	0.001151	0.001094
B11	Acsbg1	0.00033	0.000391
B12	Acsbg2	0.000173	0.000219
C01	Acsl1	0.088388	0.092142
C02	Acsl3	0.063961	0.051713
C03	Acsl4	0.035485	0.030678
C04	Acsl5	0.078745	0.090037
C05	Acsl6	0.000534	0.000761
C06	Acsm2	0.118805	0.091505
C07	Acsm3	0.002712	0.001732
C08	Acsm4	0.000173	0.000219
C09	Acsm5	0.00455	0.004235
C10	Aldh2	0.009269	0.009377
C11	Bdh1	0.020809	0.023628
C12	Bdh2	0.186856	0.181747
D01	Cpt1a	0.138057	0.109071
D02	Cpt1b	0.011924	0.013508
D03	Cpt1c	0.01599	0.019823
D04	Cpt2	0.084202	0.085575
D05	Crat	0.025797	0.025678
D06	Crot	0.071133	0.0625
D07	Decr1	0.252905	0.287839
D08	Decr2	0.025208	0.018972
D09	Echs1	0.142266	0.156402
D10	Eci2	0.131518	0.129408
D11	Ehhadh	0.104627	0.05954
D12	Fabp1	0.001917	0.000585
E01	Fabp2	0.000173	0.000237
E02	Fabp3	0.211686	0.232183
E03	Fabp4	0.862542	0.866537
E04	Fabp5	0.100598	0.089622
E05	Fabp6	0.000188	0.000314
E06	Gcdh	0.038031	0.034355
E07	Gk2	0.000173	0.000219
E08	Gpd1	0.052435	0.044811
E09	Gpd2	0.039555	0.043889
E10	Gk	0.088184	0.067452
E11	Hadha	0.202594	0.1966
E12	Hmgcl	0.074497	0.068393
F01	Hmgcs1	0.188591	0.194791
F02	Hmgcs2	0.359318	0.272942
F03	Lipe	0.002583	0.002613
F04	Lpl	0.066064	0.058585
F05	Mcee	0.207809	0.217135
F06	Mut	0.135842	0.116091
F07	Oxct2a	0.000367	0.000607
F08	Pecr	0.142266	0.100134
F09	Ppa1	0.050067	0.054535
F10	Prkaa1	0.029023	0.025976
F11	Prkaa2	0.059678	0.040667
F12	Prkab1	0.051832	0.050766
G01	Prkab2	0.004294	0.005826
G02	Prkaca	0.063372	0.052556
G03	Prkacb	0.0819	0.074325
G04	Prkag1	0.010947	0.012958
G05	Prkag2	0.072796	0.084592
G06	Prkag3	0.000307	0.000414
G07	Slc27a1	0.021051	0.015807
G08	Slc27a2	0.429283	0.298679
G09	Slc27a3	0.00942	0.008431
G10	Slc27a4	0.016516	0.016669
G11	Slc27a5	0.000336	0.00031
G12	Slc27a6	0.005693	0.004732
H01	Actb	1.41421	1.81085
H02	B2m	0.844791	0.750886
H03	Gapdh	1.42734	1.55114
H04	Gusb	0.026645	0.026583
H05	Hsp90ab1	1.18372	1.33176
H06	MGDC	0.000173	0.000219
H07	RTC	2.40605	3.11666
H08	RTC	2.6087	3.20428
H09	RTC	2.53151	3.18951
H10	PPC	7.14368	8.20593
H11	PPC	6.66528	9.71356
H12	PPC	7.2434	8.67381

## Sheet: Fold Change
Position	Symbol	Fold Change (comparing to control group)
		Group 1
		Fold Change	95% CI	Comments
A01	Acaa1a	1.2687	( 0.00001, 3.02 )	C
A02	Acaa2	1.0377	( 0.91, 1.16 )
A03	Acad10	0.8807	( 0.55, 1.21 )
A04	Acad11	0.9223	( 0.51, 1.34 )
A05	Acad9	0.9615	( 0.81, 1.11 )
A06	Acadl	0.837	( 0.60, 1.07 )
A07	Acadm	0.9287	( 0.76, 1.10 )
A08	Acads	0.9054	( 0.39, 1.42 )
A09	Acadsb	0.9772	( 0.74, 1.21 )
A10	Acadvl	0.6507	( 0.39, 0.91 )
A11	Acat1	0.8827	( 0.66, 1.10 )
A12	Acat2	1.234	( 0.97, 1.50 )
B01	Acot12	0.5548	( 0.32, 0.79 )	A
B02	Acot2	0.837	( 0.57, 1.10 )	B
B03	Acot3	0.7474	( 0.44, 1.06 )
B04	Acot6	0.5625	( 0.16, 0.96 )	A
B05	Acot7	1.2086	( 0.78, 1.63 )
B06	Acot8	1.014	( 0.53, 1.49 )
B07	Acot9	1.0305	( 0.92, 1.14 )
B08	Acox1	0.6752	( 0.40, 0.95 )
B09	Acox2	0.6113	( 0.20, 1.02 )	A
B10	Acox3	0.9504	( 0.68, 1.22 )	B
B11	Acsbg1	1.1837	( 0.18, 2.19 )	B
B12	Acsbg2	1.2687	( 0.00001, 3.02 )	C
C01	Acsl1	1.0425	( 0.86, 1.22 )
C02	Acsl3	0.8085	( 0.69, 0.92 )
C03	Acsl4	0.8645	( 0.54, 1.19 )
C04	Acsl5	1.1434	( 0.59, 1.70 )
C05	Acsl6	1.4241	( 0.73, 2.12 )	B
C06	Acsm2	0.7702	( 0.29, 1.25 )
C07	Acsm3	0.6388	( 0.23, 1.05 )	B
C08	Acsm4	1.2687	( 0.00001, 3.02 )	C
C09	Acsm5	0.9309	( 0.58, 1.28 )	B
C10	Aldh2	1.0116	( 0.66, 1.36 )
C11	Bdh1	1.1355	( 0.79, 1.48 )
C12	Bdh2	0.9727	( 0.50, 1.45 )
D01	Cpt1a	0.79	( 0.49, 1.09 )
D02	Cpt1b	1.1329	( 0.83, 1.43 )
D03	Cpt1c	1.2397	( 0.80, 1.68 )
D04	Cpt2	1.0163	( 0.63, 1.40 )
D05	Crat	0.9954	( 0.80, 1.19 )
D06	Crot	0.8786	( 0.49, 1.26 )
D07	Decr1	1.1381	( 0.68, 1.60 )
D08	Decr2	0.7526	( 0.49, 1.02 )
D09	Echs1	1.0994	( 0.77, 1.42 )
D10	Eci2	0.984	( 0.80, 1.17 )
D11	Ehhadh	0.5691	( 0.34, 0.80 )
D12	Fabp1	0.305	( 0.04, 0.57 )
E01	Fabp2	1.3724	( 0.00001, 3.17 )	B
E02	Fabp3	1.0968	( 0.90, 1.29 )
E03	Fabp4	1.0046	( 0.89, 1.12 )
E04	Fabp5	0.8909	( 0.52, 1.26 )
E05	Fabp6	1.674	( 0.00001, 3.41 )	B
E06	Gcdh	0.9033	( 0.52, 1.28 )
E07	Gk2	1.2687	( 0.00001, 3.02 )	C
E08	Gpd1	0.8546	( 0.37, 1.34 )
E09	Gpd2	1.1096	( 0.60, 1.62 )
E10	Gk	0.7649	( 0.44, 1.09 )
E11	Hadha	0.9704	( 0.84, 1.10 )
E12	Hmgcl	0.9181	( 0.69, 1.14 )
F01	Hmgcs1	1.0329	( 0.87, 1.20 )
F02	Hmgcs2	0.7596	( 0.31, 1.21 )
F03	Lipe	1.0116	( 0.61, 1.41 )	B
F04	Lpl	0.8868	( 0.66, 1.11 )
F05	Mcee	1.0449	( 0.89, 1.20 )
F06	Mut	0.8546	( 0.54, 1.16 )
F07	Oxct2a	1.651	( 0.24, 3.06 )	B
F08	Pecr	0.7038	( 0.46, 0.95 )
F09	Ppa1	1.0892	( 0.95, 1.23 )
F10	Prkaa1	0.895	( 0.74, 1.05 )
F11	Prkaa2	0.6814	( 0.48, 0.88 )
F12	Prkab1	0.9794	( 0.77, 1.19 )
G01	Prkab2	1.3566	( 1.09, 1.62 )
G02	Prkaca	0.8293	( 0.60, 1.06 )
G03	Prkacb	0.9075	( 0.55, 1.27 )
G04	Prkag1	1.1837	( 0.81, 1.56 )
G05	Prkag2	1.162	( 0.70, 1.62 )
G06	Prkag3	1.3503	( 0.00001, 2.72 )	B
G07	Slc27a1	0.7509	( 0.46, 1.04 )
G08	Slc27a2	0.6958	( 0.48, 0.91 )
G09	Slc27a3	0.895	( 0.50, 1.29 )
G10	Slc27a4	1.0093	( 0.89, 1.13 )
G11	Slc27a5	0.9244	( 0.00001, 2.25 )	B
G12	Slc27a6	0.8312	( 0.47, 1.19 )	A
H01	Actb	1.2805	( 0.66, 1.90 )
H02	B2m	0.8888	( 0.73, 1.05 )
H03	Gapdh	1.0867	( 0.83, 1.35 )
H04	Gusb	0.9977	( 0.89, 1.10 )
H05	Hsp90ab1	1.1251	( 0.92, 1.33 )
H06	MGDC	1.2687	( 0.00001, 3.02 )	C
H07	RTC	1.2953	( 0.00001, 3.05 )
H08	RTC	1.2283	( 0.00001, 2.88 )
H09	RTC	1.2599	( 0.00001, 2.97 )
H10	PPC	1.1487	( 0.00001, 2.55 )
H11	PPC	1.4573	( 0.00001, 3.50 )
H12	PPC	1.1975	( 0.00001, 2.94 )
Comments:
A: This gene's average threshold cycle is relatively high (> 30) in either the control or the test sample, and is reasonably low in the other sample (< 30).
These data mean that the gene's expression is relatively low in one sample and reasonably detected in the other sample suggesting that the actual fold-change value is at least as large as the calculated and reported fold-change result.
This fold-change result may also have greater variations if p value > 0.05; therefore, it is important to have a sufficient number of biological replicates to validate the result for this gene.
B: This gene's average threshold cycle is relatively high (> 30), meaning that its relative expression level is low, in both control and test samples, and the p-value for the fold-change is either unavailable or relatively high (p > 0.05).
This fold-change result may also have greater variations; therefore, it is important to have a sufficient number of biological replicates to validate the result for this gene.
C: This gene's average threshold cycle is either not determined or greater than the defined cut-off (deault 35), in both samples meaning that its expression was undetected, making this fold-change result erroneous and un-interpretable.
Fold Change & Fold Regulation:
Fold-Change (2^(- Delta Delta CT)) is the normalized gene expression (2^(- Delta CT)) in the Test Sample divided the normalized gene expression (2^(- Delta CT)) in the Control Sample.
Fold-Regulation represents fold-change results in a biologically meaningful way. Fold-change values greater than one indicate a positive- or an up-regulation, and the fold-regulation is equal to the fold-change.
Fold-change values less than one indicate a negative or down-regulation, and the fold-regulation is the negative inverse of the fold-change.
Fold-change and fold-regulation values greater than 2 are indicated in red; fold-change values less than 0.5 and fold-regulation values less than -2 are indicated in blue.
p-value:
The p values are calculated based on a Student's t-test of the replicate 2^(- Delta CT) values for each gene in the control group and treatment groups, and p values less than 0.05 are indicated in red.

## Sheet: p-value
Position	Symbol	p-value (comparing to control group)
		Group 1
A01	Acaa1a	0.49331
A02	Acaa2	0.576534
A03	Acad10	0.555122
A04	Acad11	0.71189
A05	Acad9	0.644954
A06	Acadl	0.281604
A07	Acadm	0.483596
A08	Acads	0.773884
A09	Acadsb	0.81937
A10	Acadvl	0.097021
A11	Acat1	0.343308
A12	Acat2	0.135121
B01	Acot12	0.072034
B02	Acot2	0.331184
B03	Acot3	0.231765
B04	Acot6	0.117579
B05	Acot7	0.359984
B06	Acot8	0.89972
B07	Acot9	0.614137
B08	Acox1	0.133012
B09	Acox2	0.242715
B10	Acox3	0.69078
B11	Acsbg1	0.535201
B12	Acsbg2	0.49331
C01	Acsl1	0.62445
C02	Acsl3	0.036765
C03	Acsl4	0.510728
C04	Acsl5	0.570519
C05	Acsl6	0.213663
C06	Acsm2	0.576478
C07	Acsm3	0.285328
C08	Acsm4	0.49331
C09	Acsm5	0.67797
C10	Aldh2	0.994447
C11	Bdh1	0.440461
C12	Bdh2	0.913176
D01	Cpt1a	0.248515
D02	Cpt1b	0.403672
D03	Cpt1c	0.31523
D04	Cpt2	0.966885
D05	Crat	0.890904
D06	Crot	0.508135
D07	Decr1	0.513384
D08	Decr2	0.176068
D09	Echs1	0.551011
D10	Eci2	0.865373
D11	Ehhadh	0.058287
D12	Fabp1	0.048816
E01	Fabp2	0.466118
E02	Fabp3	0.341949
E03	Fabp4	0.949581
E04	Fabp5	0.653707
E05	Fabp6	0.375156
E06	Gcdh	0.557494
E07	Gk2	0.49331
E08	Gpd1	0.486265
E09	Gpd2	0.61643
E10	Gk	0.239192
E11	Hadha	0.643548
E12	Hmgcl	0.478101
F01	Hmgcs1	0.763877
F02	Hmgcs2	0.423154
F03	Lipe	0.873574
F04	Lpl	0.379564
F05	Mcee	0.622373
F06	Mut	0.483061
F07	Oxct2a	0.297338
F08	Pecr	0.127471
F09	Ppa1	0.257228
F10	Prkaa1	0.268701
F11	Prkaa2	0.074882
F12	Prkab1	0.919786
G01	Prkab2	0.035165
G02	Prkaca	0.247467
G03	Prkacb	0.535752
G04	Prkag1	0.339929
G05	Prkag2	0.49213
G06	Prkag3	0.442077
G07	Slc27a1	0.197615
G08	Slc27a2	0.071493
G09	Slc27a3	0.503569
G10	Slc27a4	0.909047
G11	Slc27a5	0.880872
G12	Slc27a6	0.465066
H01	Actb	0.344183
H02	B2m	0.252303
H03	Gapdh	0.555997
H04	Gusb	0.997103
H05	Hsp90ab1	0.27795
H06	MGDC	0.49331
H07	RTC	0.48871
H08	RTC	0.512533
H09	RTC	0.498446
H10	PPC	0.549721
H11	PPC	0.448917
H12	PPC	0.50761
p-value:
The p values are calculated based on a Student's t-test of the replicate 2^(- Delta CT) values for each gene in the control group and treatment groups, and p values less than 0.05 are indicated in red.

## Sheet: Fold Regulation
Position	Symbol	Up-Down Regulation (comparing to control group)
		Group 1
		Fold Regulation	Comments
A01	Acaa1a	1.2687	C
A02	Acaa2	1.0377
A03	Acad10	-1.1355
A04	Acad11	-1.0842
A05	Acad9	-1.0401
A06	Acadl	-1.1947
A07	Acadm	-1.0767
A08	Acads	-1.1045
A09	Acadsb	-1.0234
A10	Acadvl	-1.5369
A11	Acat1	-1.1329
A12	Acat2	1.234
B01	Acot12	-1.8025	A
B02	Acot2	-1.1947	B
B03	Acot3	-1.3379
B04	Acot6	-1.7777	A
B05	Acot7	1.2086
B06	Acot8	1.014
B07	Acot9	1.0305
B08	Acox1	-1.4811
B09	Acox2	-1.6358	A
B10	Acox3	-1.0521	B
B11	Acsbg1	1.1837	B
B12	Acsbg2	1.2687	C
C01	Acsl1	1.0425
C02	Acsl3	-1.2368
C03	Acsl4	-1.1567
C04	Acsl5	1.1434
C05	Acsl6	1.4241	B
C06	Acsm2	-1.2983
C07	Acsm3	-1.5655	B
C08	Acsm4	1.2687	C
C09	Acsm5	-1.0743	B
C10	Aldh2	1.0116
C11	Bdh1	1.1355
C12	Bdh2	-1.0281
D01	Cpt1a	-1.2658
D02	Cpt1b	1.1329
D03	Cpt1c	1.2397
D04	Cpt2	1.0163
D05	Crat	-1.0046
D06	Crot	-1.1381
D07	Decr1	1.1381
D08	Decr2	-1.3287
D09	Echs1	1.0994
D10	Eci2	-1.0163
D11	Ehhadh	-1.7573
D12	Fabp1	-3.2792
E01	Fabp2	1.3724	B
E02	Fabp3	1.0968
E03	Fabp4	1.0046
E04	Fabp5	-1.1225
E05	Fabp6	1.674	B
E06	Gcdh	-1.107
E07	Gk2	1.2687	C
E08	Gpd1	-1.1701
E09	Gpd2	1.1096
E10	Gk	-1.3074
E11	Hadha	-1.0305
E12	Hmgcl	-1.0892
F01	Hmgcs1	1.0329
F02	Hmgcs2	-1.3165
F03	Lipe	1.0116	B
F04	Lpl	-1.1277
F05	Mcee	1.0449
F06	Mut	-1.1701
F07	Oxct2a	1.651	B
F08	Pecr	-1.4208
F09	Ppa1	1.0892
F10	Prkaa1	-1.1173
F11	Prkaa2	-1.4675
F12	Prkab1	-1.021
G01	Prkab2	1.3566
G02	Prkaca	-1.2058
G03	Prkacb	-1.1019
G04	Prkag1	1.1837
G05	Prkag2	1.162
G06	Prkag3	1.3503	B
G07	Slc27a1	-1.3318
G08	Slc27a2	-1.4373
G09	Slc27a3	-1.1173
G10	Slc27a4	1.0093
G11	Slc27a5	-1.0817	B
G12	Slc27a6	-1.203	A
H01	Actb	1.2805
H02	B2m	-1.1251
H03	Gapdh	1.0867
H04	Gusb	-1.0023
H05	Hsp90ab1	1.1251
H06	MGDC	1.2687	C
H07	RTC	1.2953
H08	RTC	1.2283
H09	RTC	1.2599
H10	PPC	1.1487
H11	PPC	1.4573
H12	PPC	1.1975
Comments:
A: This gene's average threshold cycle is relatively high (> 30) in either the control or the test sample, and is reasonably low in the other sample (< 30).
These data mean that the gene's expression is relatively low in one sample and reasonably detected in the other sample suggesting that the actual fold-change value is at least as large as the calculated and reported fold-change result.
This fold-change result may also have greater variations if p value > 0.05; therefore, it is important to have a sufficient number of biological replicates to validate the result for this gene.
B: This gene's average threshold cycle is relatively high (> 30), meaning that its relative expression level is low, in both control and test samples, and the p-value for the fold-change is either unavailable or relatively high (p > 0.05).
This fold-change result may also have greater variations; therefore, it is important to have a sufficient number of biological replicates to validate the result for this gene.
C: This gene's average threshold cycle is either not determined or greater than the defined cut-off (deault 35), in both samples meaning that its expression was undetected, making this fold-change result erroneous and un-interpretable.
Fold Change & Fold Regulation:
Fold-Change (2^(- Delta Delta CT)) is the normalized gene expression (2^(- Delta CT)) in the Test Sample divided the normalized gene expression (2^(- Delta CT)) in the Control Sample.
Fold-Regulation represents fold-change results in a biologically meaningful way. Fold-change values greater than one indicate a positive- or an up-regulation, and the fold-regulation is equal to the fold-change.
Fold-change values less than one indicate a negative or down-regulation, and the fold-regulation is the negative inverse of the fold-change.
Fold-change and fold-regulation values greater than 2 are indicated in red; fold-change values less than 0.5 and fold-regulation values less than -2 are indicated in blue.
p-value:
The p values are calculated based on a Student's t-test of the replicate 2^(- Delta CT) values for each gene in the control group and treatment groups, and p values less than 0.05 are indicated in red.
