# Supplementary material for: Dissection of metabolic reprogramming in polycystic kidney disease reveals coordinated rewiring of bioenergetic pathways
Source: Commun Biol. 2018 Nov 16;1:194. doi: 10.1038/s42003-018-0200-x (PMC6240072; doi:10.1038/s42003-018-0200-x)
Supplement: Supplementary file 10 — Supplementary Data 8 [file 42003_2018_200_MOESM10_ESM.xlsx]

## Sheet: Sheet1
SYMBOL	FQ-5.AVG_Signal	FQ-5.BEAD_STDERR	FQ-5.Avg_NBEADS	FQ-5.Detection Pval	FQ-12.AVG_Signal	FQ-12.BEAD_STDERR	FQ-12.Avg_NBEADS	FQ-12.Detection Pval	FQ-16.AVG_Signal	FQ-16.BEAD_STDERR	FQ-16.Avg_NBEADS	FQ-16.Detection Pval	FQ-21.AVG_Signal	FQ-21.BEAD_STDERR	FQ-21.Avg_NBEADS	FQ-21.Detection Pval	FQ-31.AVG_Signal	FQ-31.BEAD_STDERR	FQ-31.Avg_NBEADS	FQ-31.Detection Pval	FQ-39.AVG_Signal	FQ-39.BEAD_STDERR	FQ-39.Avg_NBEADS	FQ-39.Detection Pval	FQ-43.AVG_Signal	FQ-43.BEAD_STDERR	FQ-43.Avg_NBEADS	FQ-43.Detection Pval	FQ-47.AVG_Signal	FQ-47.BEAD_STDERR	FQ-47.Avg_NBEADS	FQ-47.Detection Pval	SEARCH_KEY	ILMN_GENE	CHROMOSOME	DEFINITION	SYNONYMS	TargetID	SPECIES	SOURCE	UNIGENE_ID	ENTREZ_GENE_ID	PROBE_CHR_ORIENTATION	CYTOBAND
0610006I08Rik	1345.8	50.004	43	0	1315.1	48.777	42	0	1423	52.524	41	0	1608	85.078	45	0	1572.1	55.196	45	0	1483.7	68.129	50	0	1607.7	83.614	35	0	1508.8	51.205	47	0	ILMN_220369	0610006I08RIK	19	Mus musculus RIKEN cDNA 0610006I08 gene (0610006I08Rik), mRNA.		0610006I08RIK	Mus musculus	RefSeq		66836	+	19qA
0610007C21Rik	1607.9	65.843	47	0	1710.8	54.919	50	0	1719.4	64.652	49	0	2293	172.396	40	0	2332.7	73.933	47	0	1724.5	91.662	43	0	2452.7	70.417	43	0	2436.2	88.02	47	0	ILMN_229637	0610007C21RIK	5	Mus musculus RIKEN cDNA 0610007C21 gene (0610007C21Rik), transcript variant 2, mRNA.	AI316792; HSPC013; Apr3; p18	0610007C21RIK	Mus musculus	RefSeq		381629	+	5qB1
0610007P08Rik	30.1	6.258	27	0.02882	44.8	4.505	43	0.00501	46.9	5.079	28	0.00251	38.8	7.647	18	0.00877	47.8	4.659	32	0.00376	56.1	8.329	35	0.00376	32.7	4.894	29	0.01003	44.7	6.027	33	0.00752	ILMN_196322	0610007P08RIK	13	Mus musculus RIKEN cDNA 0610007P08 gene (0610007P08Rik), transcript variant 2, mRNA.	RAD26L; 1700019D06Rik	0610007P08RIK	Mus musculus	RefSeq		76251	+	13qB3
0610007P14Rik	464.3	19.855	40	0	509.1	18.301	39	0	523.7	20.81	38	0	596.4	30.37	37	0	509.1	17.774	32	0	556.1	26.034	38	0	545.7	25.155	38	0	486.3	27.195	36	0	ILMN_239772	0610007P14RIK	12	Mus musculus RIKEN cDNA 0610007P14 gene (0610007P14Rik), mRNA.	AU019315; C77855; 1190004E09Rik; ORF11	0610007P14RIK	Mus musculus	RefSeq		58520	-	12qD2
0610007P22Rik	446.6	26.591	35	0	524.7	25.771	30	0	272.3	17.505	37	0	334.7	28.835	39	0	366.3	17.854	37	0	335.3	20.431	36	0	452.3	25.822	29	0	437.4	20.44	47	0	ILMN_213192	0610007P22RIK	17	Mus musculus RIKEN cDNA 0610007P22 gene (0610007P22Rik), mRNA.	AL022759; MGC113771; 1110014B11Rik	0610007P22RIK	Mus musculus	RefSeq		68327	+	17qA3.3
0610008C08Rik	-3.4	3.132	32	0.57143	0.9	4.477	37	0.35965	0.7	3.228	40	0.35338	2.9	4.356	30	0.27193	9.2	3.31	42	0.15414	7.4	4.051	41	0.198	-4	3.767	28	0.59148	3.9	4.002	29	0.25063	ILMN_221600	0610008C08RIK	X	Mus musculus RIKEN cDNA 0610008C08 gene (0610008C08Rik), mRNA.	RP23-272D10.2; MGC130105; MGC130106; 1110019O03Rik	0610008C08RIK	Mus musculus	RefSeq		68316	+	XqC3
0610009B22Rik	334.4	14.495	43	0	457.3	15.736	44	0	663.3	26.213	41	0	875.8	48.625	51	0	647.9	21.786	49	0	715	37.05	42	0	718.8	27.085	44	0	484.3	19.929	44	0	ILMN_221361	0610009B22RIK	11	Mus musculus RIKEN cDNA 0610009B22 gene (0610009B22Rik), mRNA.	RP23-79E13.7	0610009B22RIK	Mus musculus	RefSeq		66050	-	11qB1.3
0610009D07Rik	25.3	5.074	42	0.38144	20.4	2.764	44	0.29121	24.4	6.419	34	0.27797	25.5	5.411	49	0.29794	35.3	4.142	41	0.09673	23.6	4.418	42	0.27517	16.2	3.405	44	0.21313	16	4.126	44	0.29408	ILMN_218698	0610009D07RIK	12	Mus musculus RIKEN cDNA 0610009D07 gene (0610009D07Rik), mRNA.	6030419K15Rik; AV001342; Sf3b14	0610009D07RIK	Mus musculus	RefSeq		66055	+	12qA1.1
0610009O20Rik	190.1	9.372	47	0	246.6	7.319	48	0	233.3	13.276	41	0	253.5	17.11	48	0	319.3	8.178	65	0	207.6	12.581	47	0	248.3	11.956	45	0	233.4	10.018	50	0	ILMN_220613	0610009O20RIK	18	Mus musculus RIKEN cDNA 0610009O20 gene (0610009O20Rik), mRNA.	2700004E22Rik	0610009O20RIK	Mus musculus	RefSeq		66839	+	18qB3
0610010D20Rik	55	6.407	41	0.0001	77.9	7.184	43	0	86.1	8.951	36	0	260.6	22.437	42	0	179.7	11.846	40	0	67.5	8.228	35	1e-05	232.7	16.548	34	0	222.9	20.365	37	0	ILMN_221425	0610010D20RIK	19	Mus musculus RIKEN cDNA 0610010D20 gene (0610010D20Rik), mRNA.		0610010D20RIK	Mus musculus	RefSeq		67432	+	19qC3
0610010E21Rik	729.9	27.7	33	0	793.2	23.422	31	0	759.7	30.639	42	0	1013.7	66.001	30	0	992.5	43.495	29	0	805.6	36.702	44	0	919.6	34.905	30	0	888.5	48.968	24	0	ILMN_244634	0610010E21RIK	7	Mus musculus RIKEN cDNA 0610010E21 gene (0610010E21Rik), mRNA.	AW490662; AI430885	0610010E21RIK	Mus musculus	RefSeq		68332	-	7qB1
0610010K06Rik	763.6	30.064	47	0	839.1	22.774	55	0	856.4	42.173	37	0	784.9	46.271	35	0	1051.1	30.903	33	0	720.9	26.882	35	0	890.7	26.354	46	0	921.6	32.983	41	0	ILMN_213500	0610010K06RIK	1|NT_165754.2	Mus musculus RIKEN cDNA 0610010K06 gene (0610010K06Rik), mRNA.		0610010K06RIK	Mus musculus	RefSeq		71678	-
0610010K14Rik	278.6	12.025	49	0	231.1	8.78	49	0	248.3	11.931	39	0	268.4	24.31	35	0	201.1	9.128	47	0	276.5	17.938	41	0	236.3	13.029	46	0	180.9	12.139	35	0	ILMN_216704	0610010K14RIK	11	Mus musculus RIKEN cDNA 0610010K14 gene (0610010K14Rik), mRNA.	AL033328; RP23-198E14.7; AU045833; 1110020A23Rik	0610010K14RIK	Mus musculus	RefSeq		104457	-	11qB3
0610011L14Rik	28.7	5.177	49	0.03008	9.1	3.997	37	0.16541	12.7	3.775	32	0.09774	9.2	4.657	37	0.15038	8.3	2.554	39	0.17794	23.4	4.325	42	0.04261	17.6	4.957	42	0.05639	14	3.341	47	0.10652	ILMN_210035	0610011L14RIK	2	Mus musculus RIKEN cDNA 0610011L14 gene (0610011L14Rik), mRNA.		0610011L14RIK	Mus musculus	RefSeq		68295	+	2qH1
0610012A05Rik	-6.1	3.235	41	0.70301	-2.2	3.39	38	0.49499	2.2	4.226	27	0.29825	27.6	9.202	31	0.02882	18.3	4.606	37	0.06767	6.2	5.61	33	0.21303	7.7	3.983	37	0.16416	12.8	4.833	35	0.11529	ILMN_189615	0610012A05RIK				0610012A05RIK	Mus musculus	MEEBO
0610012D14Rik	21.2	4.636	42	0.00754	40.5	6.895	29	0.0001	24.2	4.609	33	0.00181	133.5	16.048	36	0	114.2	6.407	32	0	47.8	8.906	32	0.00018	74.4	6.674	32	1e-05	146.1	10.054	39	0	ILMN_213393	0610012D14RIK	7	Mus musculus RIKEN cDNA 0610012D14 gene (0610012D14Rik), mRNA.		0610012D14RIK	Mus musculus	RefSeq		68352	+	7qB4
0610012G03Rik	2240.5	75.182	41	0	1701.7	35.361	38	0	1738.1	52.302	34	0	2020.5	93.594	53	0	1906	45.888	38	0	2031.9	58.2	35	0	1918.4	65.98	32	0	2136.7	85.864	33	0	ILMN_215367	0610012G03RIK				0610012G03RIK	Mus musculus	MEEBO
0610012H03Rik	136.8	9.17	39	0.03078	121.2	7.709	36	0.01517	112	7.845	35	0.00126	326.5	25.771	32	0.00011	291.4	9.572	43	0.00119	144.2	12.437	33	0.00882	275.4	11.442	34	0.0002	364.7	16.772	34	0.0065	ILMN_217412	0610012H03RIK	2	Mus musculus RIKEN cDNA 0610012H03 gene (0610012H03Rik), mRNA.	RP23-444H3.1	0610012H03RIK	Mus musculus	RefSeq		74088	+	2qE3
0610013E23Rik	5.9	4.731	22	0.22306	-1.1	4.964	29	0.43734	9.1	6.807	23	0.14411	35.2	8.141	32	0.01378	14.8	4.754	24	0.08897	19.9	6.381	17	0.06015	20.2	6.656	25	0.0401	22.5	7.919	27	0.04637	ILMN_214153	0610013E23RIK	11	Mus musculus RIKEN cDNA 0610013E23 gene (0610013E23Rik), mRNA.	AV007605; RP23-467J12.1	0610013E23RIK	Mus musculus	RefSeq		76892	+	11qC
0610025P10Rik	65.3	8.256	37	0.00251	116.1	7.562	36	0	72.6	5.29	52	0	128	12.551	39	0	134.6	7.42	47	0	63.1	7.809	27	0.00251	96.1	6.78	41	0	101.6	8.411	33	0	ILMN_211309	0610025P10RIK	11	Mus musculus RIKEN cDNA 0610025P10 gene (0610025P10Rik), mRNA.	BC023037; RP23-172M21.17; KIAA1787	0610025P10RIK	Mus musculus	RefSeq		216860	+	11qB3
0610031J06Rik	557.7	28.074	46	0	464.3	17.954	34	0	449.1	20.559	37	0	515.9	37.343	38	0	561.4	19.675	43	0	466.2	25.148	36	0	575.2	24.949	42	0	473.9	18.968	37	0	ILMN_212580	0610031J06RIK	3	Mus musculus RIKEN cDNA 0610031J06 gene (0610031J06Rik), mRNA.	AB027141; NCU-G1	0610031J06RIK	Mus musculus	RefSeq		56700	+	3qF1
0610037D15Rik	85.4	7.835	39	0	69.4	5.754	39	0.00125	63	6.14	41	0.00125	83.7	9.148	42	0.00125	79.9	5.918	36	0	64.8	8.04	32	0.00251	117.5	8.857	39	0	105.8	9.458	39	0	ILMN_216272	0610037D15RIK	4	Mus musculus RIKEN cDNA 0610037D15 gene (0610037D15Rik), mRNA.	4933430J04Rik	0610037D15RIK	Mus musculus	RefSeq		68394	+	4qD1
0610037L13Rik	449.4	18.279	49	0	458.6	17.334	35	0	405.9	20.935	35	0	434.2	23.486	46	0	390.3	12.041	45	0	434.6	21.674	35	0	461.2	18.558	40	0	437.9	21.14	36	0	ILMN_210991	0610037L13RIK	4	Mus musculus RIKEN cDNA 0610037L13 gene (0610037L13Rik), mRNA.	1110008H16Rik; RP23-40G2.3	0610037L13RIK	Mus musculus	RefSeq		74098	+	4qC7
0610037P05Rik	-15.7	2.033	39	0.98747	-16.2	2.036	38	0.98997	-11.2	3.176	35	0.92481	-17	2.745	38	0.99624	-9.9	2.246	46	0.86842	-10.3	2.993	35	0.86717	-12.4	3.001	33	0.94987	-3.9	4.686	35	0.55639	ILMN_211262	0610037P05RIK	16	Mus musculus RIKEN cDNA 0610037P05 gene (0610037P05Rik), mRNA.		0610037P05RIK	Mus musculus	RefSeq		66086	-	16qA1
0610038F07Rik	327.7	14.162	41	0	334.3	14.625	54	0	297.7	15.134	45	0	229.2	18.478	46	0	277.6	13.03	48	0	294.3	17.082	46	0	248.1	14.342	35	0	235.8	11.404	40	0	ILMN_209464	0610038F07RIK	19	Mus musculus RIKEN cDNA 0610038F07 gene (0610038F07Rik), mRNA.	AA407634; AW049997; MGC61338	0610038F07RIK	Mus musculus	RefSeq		66072	-	19qA
0610040J01Rik	491.7	20.283	33	0	315.7	12.451	35	0	361.8	18.089	35	0	350.2	24.914	38	0	247.1	13.89	36	0	391.9	26.833	32	0	280.1	12.609	39	0	310.3	15.163	37	0	ILMN_209810	0610040J01RIK	5	Mus musculus RIKEN cDNA 0610040J01 gene (0610040J01Rik), mRNA.	AI662686	0610040J01RIK	Mus musculus	RefSeq		76261	+	5qC3.1
0910001A06Rik	50.1	5.697	38	0.02006	39.9	4.605	40	0.01688	32.6	4.374	44	0.0334	27.6	4.498	43	0.00646	37.3	4.465	39	0.00697	38.2	5.708	43	0.02536	30.6	4.63	35	0.01116	46.6	4.915	43	0.01266	ILMN_210592	0910001A06RIK		Mus musculus RIKEN cDNA 0910001A06 gene (0910001A06Rik), mRNA.	AW122079	0910001A06RIK	Mus musculus	RefSeq		223601		15qD1
0910001L09Rik	2487.2	83.12	35	0	2623	71.339	52	0	2415.7	103.139	41	0	3298	186.876	43	0	3251.2	94.789	36	0	2456.4	102.059	30	0	2998.5	93.799	37	0	2640.8	90.519	50	0	ILMN_212025	0910001L09RIK	5	Mus musculus RIKEN cDNA 0910001L09 gene (0910001L09Rik), mRNA.	AV006840	0910001L09RIK	Mus musculus	RefSeq		66096	+	5qG2
100041294	1484.1	48.614	43	0	1158.5	32.851	38	0	1607.8	61.326	27	0	1601	69.923	44	0	1264.7	33.354	34	0	1706.2	63.208	45	0	2036.7	58.672	35	0	1561.4	59.223	37	0	ILMN_242952	100041294	10	Mus musculus predicted gene, 100041294 (100041294), mRNA.		100041294	Mus musculus	RefSeq		100041294	+	10qA4
1100001E04Rik	15.6	4.511	35	0.09148	7.6	3.848	57	0.18797	7.6	2.927	46	0.17293	6.8	5.845	29	0.1817	2.4	2.836	39	0.29699	17.3	5.72	33	0.0802	4.6	3.195	37	0.24185	3.6	3.335	39	0.26065	ILMN_215450	1100001E04RIK	X	Mus musculus RIKEN cDNA 1100001E04 gene (1100001E04Rik), mRNA.	RP23-225G17.1	1100001E04RIK	Mus musculus	RefSeq		75404	+	XqA5
1100001G20Rik	59	6.388	43	0.00251	9.6	4.384	35	0.15414	7.6	3.161	54	0.17293	7.7	5.009	30	0.16667	0.9	2.744	44	0.35338	15.4	4.751	30	0.09524	12.8	3.87	41	0.09774	18.3	6.512	35	0.07143	ILMN_214773	1100001G20RIK	11	Mus musculus RIKEN cDNA 1100001G20 gene (1100001G20Rik), mRNA.		1100001G20RIK	Mus musculus	RefSeq		66107	+	11qC
1100001H23Rik	7.9	4.048	38	0.18296	0.1	2.343	47	0.38596	8.5	3.991	40	0.15915	2.1	3.032	42	0.29198	16	2.969	42	0.07769	4.9	3.182	37	0.23684	6.9	3.219	49	0.1817	7.1	3.399	42	0.1817	ILMN_217888	1100001H23RIK	6	Mus musculus RIKEN cDNA 1100001H23 gene (1100001H23Rik), mRNA.		1100001H23RIK	Mus musculus	RefSeq		66857	-	6qG1
1100001I19Rik	-15.1	2.533	38	0.98496	-13.9	2.316	40	0.97744	-12	3.213	48	0.93484	-11.5	3.39	45	0.92481	-15.3	2.385	30	0.98371	-8.5	2.796	33	0.7995	-14.5	2.476	42	0.9812	-10.9	2.685	31	0.90351	ILMN_220665	1100001I19RIK				1100001I19RIK	Mus musculus	MEEBO
1110001A07Rik	42.9	5.816	41	0.37599	92.6	7.103	37	0.02629	80	6.243	42	0.34722	62.6	9.366	45	0.38804	88.8	6.588	39	0.1809	97.9	10.163	41	0.43813	77.9	6.54	46	0.22474	39.8	6.24	39	0.43112	ILMN_214202	1110001A07RIK		Mus musculus RIKEN cDNA 1110001A07 gene (1110001A07Rik), mRNA.	C78640; MGC151378	1110001A07RIK	Mus musculus	RefSeq		66140		11qC
1110001J03Rik	1059.8	60.349	35	0	1388.5	34.582	32	0	1490.1	52.507	29	0	2034	90.118	44	0	1916.9	39.512	33	0	1452.8	60.365	41	0	1962.4	83.834	30	0	1649.1	76.914	34	0	ILMN_212206	1110001J03RIK	6	Mus musculus RIKEN cDNA 1110001J03 gene (1110001J03Rik), mRNA.		1110001J03RIK	Mus musculus	RefSeq		66117	+	6qB1
1110002B05Rik	1152.8	47.279	39	0	1074.3	47.831	32	0	1448.1	64.198	46	0	1828.3	117.014	52	0	1645.7	45.048	38	0	1480	86.054	34	0	1617.5	56.219	39	0	1312.3	56.324	27	0	ILMN_213166	1110002B05RIK	12	Mus musculus RIKEN cDNA 1110002B05 gene (1110002B05Rik), mRNA.	AA409588; AU041967; AA407909	1110002B05RIK	Mus musculus	RefSeq		104725	-	12qC1
1110002H13Rik	-3.8	3.346	35	0.65902	2.4	3.198	41	0.36306	-3.5	2.671	45	0.64226	-4	3.22	45	0.66005	-1.4	2.636	43	0.42302	-3.3	3.195	37	0.57468	0.4	4.416	31	0.362	3.2	3.809	38	0.23151	ILMN_213875	1110002H13RIK	2	Mus musculus RIKEN cDNA 1110002H13 gene (1110002H13Rik), mRNA.	AI131587	1110002H13RIK	Mus musculus	RefSeq		66139	-	2qA3
1110002N22Rik	164.6	11.221	35	0	215.1	7.922	40	0	214.4	10.546	33	0	241.7	15.648	47	0	223.6	11.105	38	0	220.3	17.576	34	0	230	11.097	38	0	165.9	11.829	34	0	ILMN_220526	1110002N22RIK	11	Mus musculus RIKEN cDNA 1110002N22 gene (1110002N22Rik), mRNA.	FLJ22729	1110002N22RIK	Mus musculus	RefSeq		68550	-	11qB5
1110003E01Rik	1872.1	62.028	50	0	1547.1	33.696	48	0	1519.2	43.17	56	0	1486.3	70.177	40	0	1647.8	53.396	39	0	1672.4	46.632	42	0	1677.4	66.395	33	0	1713.8	64.337	36	0	ILMN_215508	1110003E01RIK	5	Mus musculus RIKEN cDNA 1110003E01 gene (1110003E01Rik), mRNA.	MGC7185; 1700127H04Rik; 5430439C17Rik	1110003E01RIK	Mus musculus	RefSeq		68552	-	5qC3.1
1110004E09Rik	0.7	3.416	28	0.3797	11.4	2.096	38	0.12657	8	3.887	37	0.16291	6.4	5.587	26	0.18546	18.6	3.806	33	0.06642	10.8	3.836	40	0.13784	8.8	4.944	25	0.14662	-0.3	2.828	32	0.38471	ILMN_212399	1110004E09RIK	16	Mus musculus RIKEN cDNA 1110004E09 gene (1110004E09Rik), mRNA.		1110004E09RIK	Mus musculus	RefSeq		68001	-	16qC3.3
1110004F10Rik	2.2	2.675	48	0.3183	-2	2.381	46	0.47995	11.8	3.221	47	0.10652	12.2	5.095	37	0.11905	6.1	2.691	47	0.21429	7.9	4.401	41	0.18296	6.4	3.428	46	0.19925	17.1	6.408	31	0.08271	ILMN_222339	1110004F10RIK	7	Mus musculus RIKEN cDNA 1110004F10 gene (1110004F10Rik), mRNA.	sid2057; Smap; Smacp; sid2057p	1110004F10RIK	Mus musculus	RefSeq		56372	+	7qF1
1110005A03Rik	22.5	4.869	42	0.05514	26.1	4.493	38	0.02506	37.1	5.515	45	0.00501	46.1	8.604	29	0.00501	20.8	4.261	29	0.05639	24.7	4.288	42	0.03885	23.9	5.834	30	0.02882	13.9	3.619	50	0.10652	ILMN_218111	1110005A03RIK				1110005A03RIK	Mus musculus	MEEBO
1110005A23Rik	70.2	8.732	34	0.00125	91.3	10.834	29	0	96.8	8.27	39	0	100.1	14.684	40	0	60.2	8.007	25	0	129.4	13.981	27	0	72.4	6.247	43	0.00125	90.5	13.285	26	0	ILMN_234531	1110005A23RIK	10	Mus musculus RIKEN cDNA 1110005A23 gene (1110005A23Rik), mRNA.	Cip29	1110005A23RIK	Mus musculus	RefSeq		66118	+	10qD3
1110006G06Rik	126.9	8.902	48	0	127.4	8.059	56	0	90.5	7.482	39	0	112.3	12.522	52	0	122.2	10.963	37	0	110.1	11.808	35	0	111.3	9.46	45	0	138.1	11.761	43	0	ILMN_214799	1110006G06RIK	7	Mus musculus RIKEN cDNA 1110006G06 gene (1110006G06Rik), mRNA.	B230110F21Rik; AV026483; AI836081	1110006G06RIK	Mus musculus	RefSeq		73833	-	7qB1
1110007A13Rik	383.3	22.577	33	0.0712	479.3	19.877	38	0.01035	350.1	16.978	42	0.14059	331.8	23.074	39	0.09732	387.3	16.135	35	0.02021	361.1	18.553	28	0.06668	347.8	17.804	33	0.05107	393.1	17.982	36	0.0491	ILMN_214325	1110007A13RIK	7	Mus musculus RIKEN cDNA 1110007A13 gene (1110007A13Rik), mRNA.	AU017382; MGC36596; BC025641	1110007A13RIK	Mus musculus	RefSeq		210711	-	7qF3
1110007C09Rik	-2	2.318	50	0.50376	0.2	3.158	41	0.38596	2.2	3.469	39	0.29699	1.8	3.248	53	0.30326	0.7	2.659	45	0.3584	-0.9	2.811	44	0.43358	-5.8	3.478	39	0.67419	-3	1.661	58	0.51378	ILMN_218282	1110007C09RIK	13	Mus musculus RIKEN cDNA 1110007C09 gene (1110007C09Rik), mRNA.	AI851695	1110007C09RIK	Mus musculus	RefSeq		68480	-	13qA5
1110007F05Rik	-6	3.238	45	0.7005	3	3.569	47	0.30326	-5.7	3.765	29	0.6817	-0.2	3.63	30	0.38095	-1.6	2.395	32	0.43484	2.8	3.191	47	0.29699	2	2.85	44	0.30702	1	4.644	25	0.33208	ILMN_209409	1110007F05RIK				1110007F05RIK	Mus musculus	MEEBO
1110007H17Rik	-2.4	3.901	26	0.5213	0.6	3.571	44	0.36842	-10.6	3.729	34	0.89975	-11.9	2.652	34	0.93108	-6.1	2.709	40	0.69424	9.7	5.562	30	0.14912	-1.3	3.617	34	0.44361	-10.1	3.489	33	0.88346	ILMN_190606	1110007H17RIK				1110007H17RIK	Mus musculus	MEEBO
1110007L15Rik	778.7	39.178	41	0.00027	781.5	27.166	37	0.00027	660.2	26.214	38	0.00027	515	34.566	40	0.00027	557.4	19.985	42	0.00027	620.7	34.313	44	0.00027	500.9	20.178	40	0.00027	604.1	27.538	39	0.00027	ILMN_211986	1110007L15RIK	5	Mus musculus RIKEN cDNA 1110007L15 gene (1110007L15Rik), mRNA.	AW412535	1110007L15RIK	Mus musculus	RefSeq		67604	+	5qG2
1110007M04Rik	1162	35.207	44	0	1279.5	39.933	42	0	1145.8	31.583	63	0	1380.8	58.739	51	0	1106.9	24.285	42	0	1052.9	44.393	39	0	1071.9	24.473	43	0	1323.4	42.984	32	0	ILMN_184151	1110007M04RIK	4	Mus musculus RIKEN cDNA 1110007M04 gene (1110007M04Rik), mRNA.	RP23-372J10.1; AW214064; 3000003G13Rik	1110007M04RIK	Mus musculus	RefSeq		68493	+	4qA3
1110008F13Rik	419.8	17.801	43	0	378.3	20.064	30	0	390	18.535	26	0	501	27.088	38	0	307.5	10.394	34	0	464.7	20.372	47	0	551.1	28.82	25	0	331.1	13.094	39	0	ILMN_216408	1110008F13RIK	2	Mus musculus RIKEN cDNA 1110008F13 gene (1110008F13Rik), mRNA.	AI316789	1110008F13RIK	Mus musculus	RefSeq		67388	+	2qH1
1110008J03Rik	17.4	4.37	42	0.00987	20.3	3.569	38	0.00603	21.2	4.023	39	0.00506	32	5.538	42	0.00349	23	3.181	41	0.00191	23.3	4.282	36	0.02465	42.1	4.839	37	9e-05	27.3	5.633	35	0.01189	ILMN_213973	1110008J03RIK	5	Mus musculus RIKEN cDNA 1110008J03 gene (1110008J03Rik), mRNA.	C86297; AI853657	1110008J03RIK	Mus musculus	RefSeq		100764	-	5qF
1110008P14Rik	1195.9	51.003	29	0	1162.5	29.635	43	0	988.2	39.795	36	0	862.3	49.62	37	0	842.5	29.356	30	0	1028.5	35.677	36	0	732.4	19.202	44	0	649.2	26.984	41	0	ILMN_216202	1110008P14RIK	2	Mus musculus RIKEN cDNA 1110008P14 gene (1110008P14Rik), mRNA.	C79326; RP23-161B9.10	1110008P14RIK	Mus musculus	RefSeq		73737	-	2qB
1110012D08Rik	335.2	14.341	54	0	311.1	10.401	37	0	255.4	9.991	47	0	235.5	16.449	42	0	237.4	8.897	42	0	283	14.891	37	0	262.1	12.886	44	0	267	9.711	39	0	ILMN_221611	1110012D08RIK	10	Mus musculus RIKEN cDNA 1110012D08 gene (1110012D08Rik), mRNA.		1110012D08RIK	Mus musculus	RefSeq		73827	-	10qD3
1110012J17Rik	140.4	9.902	36	0	199.4	6.633	50	0	219.2	12.273	47	0	139.8	13.734	29	0	215.7	9.831	47	0	178.4	11.5	38	0	205.3	8.571	42	0	193.5	10.396	46	0	ILMN_221253	1110012J17RIK	17	Mus musculus RIKEN cDNA 1110012J17 gene (1110012J17Rik), mRNA.	t8219b25; mKIAA0802; MGC77963; D130071O13	1110012J17RIK	Mus musculus	RefSeq		68617	-	17qE1.1
1110012L19Rik	179.6	10.108	44	0	165.8	8.503	47	0	206.1	11.505	48	0	166.6	14.973	39	0	156.8	7.93	38	0	184.9	11.945	38	0	213.2	12.363	42	0	155.4	11.608	42	0	ILMN_210358	1110012L19RIK	X	Mus musculus RIKEN cDNA 1110012L19 gene (1110012L19Rik), mRNA.		1110012L19RIK	Mus musculus	RefSeq		68618	+	XqA7.1
1110013L07Rik	47.5	4.955	29	0.00376	26.7	3.766	43	0.02381	33.9	4.546	44	0.00501	23.8	5.712	46	0.04135	25.7	3.567	33	0.03008	50.7	5.99	41	0.00376	32.2	4.679	44	0.01128	47.9	5.782	52	0.00627	ILMN_220539	1110013L07RIK	3	Mus musculus RIKEN cDNA 1110013L07 gene (1110013L07Rik), mRNA.		1110013L07RIK	Mus musculus	RefSeq		68521	+	3qF1
1110017D15Rik	16	3.808	42	0.00894	53.7	3.483	47	0.02832	33	4.224	45	0.00061	17.5	5.095	37	0.00506	30.8	3.128	49	0.00354	8	3.5	40	0.05107	41.5	4.392	43	0.05251	21.7	3.664	43	0.00825	ILMN_240697	1110017D15RIK	4	Mus musculus RIKEN cDNA 1110017D15 gene (1110017D15Rik), transcript variant 2, mRNA. XM_896996 XM_911474 XM_921988 XM_921993 XM_921997 XM_922001 XM_922006 XM_984085 XM_984115 XM_984145 XM_984173 XM_984201 XM_984239	Cbe1; smrp1; RP23-100C7.3	1110017D15RIK	Mus musculus	RefSeq		73721	-	4qA5
1110017I16Rik	-6	3.749	38	0.69925	-10.4	2.396	43	0.90977	-6.2	2.085	62	0.71178	-10.6	3.373	38	0.89724	-10.2	1.944	48	0.88221	-7.4	2.249	45	0.74311	-10.7	2.315	36	0.90351	-2.1	3.829	33	0.46992	ILMN_218990	1110017I16RIK	2	Mus musculus RIKEN cDNA 1110017I16 gene (1110017I16Rik), transcript variant 1, mRNA.	AW121955; Ucma	1110017I16RIK	Mus musculus	RefSeq		68527	+	2qA1
1110018G07Rik	628	23.699	41	0	602.9	16.555	40	0	514.1	20.391	27	0	494.2	24.607	46	0	564.7	18.283	40	0	570	23.939	42	0	521	18.745	44	0	536.3	16.343	53	0	ILMN_215559	1110018G07RIK	12	Mus musculus RIKEN cDNA 1110018G07 gene (1110018G07Rik), mRNA.	AI649076; mKIAA0317; AW610792	1110018G07RIK	Mus musculus	RefSeq		68497	-	12qD2
1110018J18Rik	35.4	4.898	41	0.00071	25.9	3.91	42	0.00229	44.1	4.9	38	3e-05	66.9	7.095	49	2e-05	31.9	3.716	38	0.00045	52.1	6.926	37	3e-05	59.5	7.346	36	1e-05	34.8	4.375	44	0.00139	ILMN_214404	1110018J18RIK	13	Mus musculus RIKEN cDNA 1110018J18 gene (1110018J18Rik), mRNA.	AI849003	1110018J18RIK	Mus musculus	RefSeq		66129	-	13qB3
1110018M03Rik	0.9	4.019	48	0.37218	-5.1	2.413	52	0.62907	-9	2.428	35	0.84586	-8	2.584	56	0.79699	-4.1	2.247	45	0.58521	-9.2	3.767	26	0.8208	0.2	3.093	42	0.3797	0	3.181	39	0.37343	ILMN_218657	1110018M03RIK	2	Mus musculus RIKEN cDNA 1110018M03 gene (1110018M03Rik), mRNA.	Fibin; RP23-110I8.1	1110018M03RIK	Mus musculus	RefSeq		67606	-	2qE3
1110019N10Rik	216.3	13.717	43	0	281.1	13.008	48	0	353.9	21.571	46	0	365.3	32.982	39	0	272.2	10.778	49	0	308.2	24.503	37	0	322.4	11.818	48	0	167.7	11.045	44	0	ILMN_213439	1110019N10RIK	8	Mus musculus RIKEN cDNA 1110019N10 gene (1110019N10Rik), mRNA.		1110019N10RIK	Mus musculus	RefSeq		68523	-	8qD3
1110020C03Rik	-0.9	3.523	36	0.45739	5.8	2.341	40	0.22932	0	2.33	40	0.38596	0.6	3.473	31	0.35088	-0.3	2.11	48	0.38095	-3.2	3.427	25	0.53383	6.8	3.453	36	0.18797	1.7	3.629	41	0.30451	ILMN_186687	1110020C03RIK	4	Mus musculus RIKEN cDNA 1110020C03 gene (1110020C03Rik), mRNA.	C130004B06Rik; AV009650	1110020C03RIK	Mus musculus	RefSeq		68625	-	4qD2.1
1110020G09Rik	20.4	4.547	51	0.0614	19.1	3.936	43	0.0614	46.4	6.621	38	0.00251	56.5	7.452	45	0.00376	48.6	4.528	63	0.00251	36.4	5.87	49	0.01128	40	4.517	52	0.00752	34.3	5.699	36	0.01253	ILMN_208783	1110020G09RIK		Mus musculus RIKEN cDNA 1110020G09 gene (1110020G09Rik), transcript variant 1, mRNA.	4933430B08Rik	1110020G09RIK	Mus musculus	RefSeq		68646		15qA1
1110020P15Rik	7442.3	274.107	40	0	8957	228.517	41	0	8192.5	235.75	51	0	10753.1	474.9	46	0	11258.8	297.118	46	0	8418	312.425	33	0	10209.1	288.604	40	0	9254.6	310.946	50	0	ILMN_213371	1110020P15RIK	11	Mus musculus RIKEN cDNA 1110020P15 gene (1110020P15Rik), mRNA.	RP23-280J3.4; AA960494	1110020P15RIK	Mus musculus	RefSeq		66152	-	11qA1
1110028A07Rik	-0.9	3.554	46	0.45739	8.2	3.809	36	0.17794	2.4	2.895	43	0.29198	22.3	4.46	48	0.05138	23.8	4.634	35	0.03885	-6.9	2.812	34	0.72055	30.8	5.477	44	0.01253	3.6	2.898	44	0.26065	ILMN_219635	1110028A07RIK	14	Mus musculus RIKEN cDNA 1110028A07 gene (1110028A07Rik), mRNA.	Cg10671; MGC129517; AV010547; MGC129516	1110028A07RIK	Mus musculus	RefSeq		68680	+	14qC3
1110031B06Rik	104.7	7.208	40	0	82.9	6.096	31	0	137.3	10.693	40	0	127.2	12.259	43	0	89.2	6.087	28	0	136.3	10.239	38	0	132.4	10.646	32	0	99.1	8.176	38	0	ILMN_219536	1110031B06RIK	11	Mus musculus RIKEN cDNA 1110031B06 gene (1110031B06Rik), mRNA.	RP23-378H5.4	1110031B06RIK	Mus musculus	RefSeq		67826	-	11qB1.3
1110031B11Rik	-10.8	2.5	34	0.90852	-2.5	2.778	55	0.50752	4.9	3.681	40	0.22932	-2.8	3.746	45	0.50877	4.2	2.22	58	0.25313	-2.4	2.679	37	0.49248	11.7	4.021	48	0.10777	5.5	3.511	33	0.21178	ILMN_215316	1110031B11RIK				1110031B11RIK	Mus musculus	MEEBO
1110031I02Rik	103.1	9.555	37	0	98.9	7.011	44	0	94	9.968	32	0	173.3	14.814	37	0	173.5	14.26	35	0	97.1	10.275	24	0	136.3	10.576	29	0	174.1	13.275	26	0	ILMN_222011	1110031I02RIK	11	Mus musculus RIKEN cDNA 1110031I02 gene (1110031I02Rik), mRNA.		1110031I02RIK	Mus musculus	RefSeq		66179	-	11qE2
1110032A13Rik	540.3	25.276	50	0	385.9	12.204	50	0	388	18.768	54	0	358.4	25.918	42	0	387.8	14.383	45	0	374.2	24.672	35	0	358.6	18.413	40	0	427.6	19.928	51	0	ILMN_223124	1110032A13RIK	18	Mus musculus RIKEN cDNA 1110032A13 gene (1110032A13Rik), mRNA.	AI595940	1110032A13RIK	Mus musculus	RefSeq		68731	-	18qE3
1110032E23Rik	338.3	15.15	50	0	335	11.673	43	0	328.8	16.897	54	0	351.8	23.761	44	0	411.7	14.619	48	0	366.7	18.352	44	0	346.4	15.262	43	0	347.5	14.111	49	0	ILMN_187154	1110032E23RIK	3	Mus musculus RIKEN cDNA 1110032E23 gene (1110032E23Rik), mRNA.	AV011458	1110032E23RIK	Mus musculus	RefSeq		68659	+	3qE3
1110033F04Rik	-12.8	2.281	45	0.96115	-5.9	2.754	40	0.68421	-8.1	3.022	44	0.8183	-6.7	2.418	45	0.73058	-8.3	1.885	41	0.8208	-11.7	2.298	39	0.91855	-6.9	2.752	38	0.73434	-7.3	2.608	34	0.75188	ILMN_214448	1110033F04RIK	11	Mus musculus RIKEN cDNA 1110033F04 gene (1110033F04Rik), mRNA.	AI604442	1110033F04RIK	Mus musculus	RefSeq		68673	-	11qD
1110033O09Rik	-8.8	2.509	43	0.82707	-9.4	2.066	45	0.86717	-6.5	2.622	39	0.73559	-5.3	2.804	41	0.65915	-8.1	2.035	50	0.81454	-10.1	3.564	32	0.85714	-8.7	2.73	58	0.82206	0.9	3.77	49	0.33584	ILMN_195447	1110033O09RIK				1110033O09RIK	Mus musculus	MEEBO
1110034A24Rik	57.6	7.652	33	0.00251	71.5	6.006	40	0.00125	103.2	7.496	47	0	97.2	13.425	28	0	73.5	5.959	35	0	74.8	8.592	37	0	82.5	8.134	36	0	58.3	8.222	36	0.00251	ILMN_216195	1110034A24RIK	12	Mus musculus RIKEN cDNA 1110034A24 gene (1110034A24Rik), mRNA.	AV032410; 2810020C19Rik	1110034A24RIK	Mus musculus	RefSeq		109065	-	12qC2
1110034B05Rik	4.4	3.489	46	0.25815	-4.6	2.548	37	0.61028	-5.4	2.494	45	0.6604	-4.6	3.564	41	0.61779	-6.6	2.262	40	0.73183	-3.6	3.329	38	0.55013	-8.3	2.365	38	0.80201	-4.9	2.566	43	0.61529	ILMN_219603	1110034B05RIK	1	Mus musculus RIKEN cDNA 1110034B05 gene (1110034B05Rik), mRNA. XM_900579 XM_907447 XM_920365 XM_920379 XM_920383 XM_920391 XM_920399	MGC117744; FLJ37953	1110034B05RIK	Mus musculus	RefSeq		68736	-	1qC1.3
1110036O03Rik	215.9	18.439	40	0	161.5	7.982	48	0	174.9	14.074	45	0	136.1	16.707	45	0	141.1	6.957	36	0	178.7	13.833	45	0	188.3	17.596	33	0	182	16.601	40	0	ILMN_214424	1110036O03RIK	11	Mus musculus RIKEN cDNA 1110036O03 gene (1110036O03Rik), mRNA.	AI413214; Sc65; RP23-392I3.4	1110036O03RIK	Mus musculus	RefSeq		66180	-	11qD
1110038D17Rik	422.4	19.802	50	0.05809	529.9	19.808	38	0.21149	582.4	21.5	44	0.02601	926.4	52.833	37	0.01266	818.9	22.353	45	0.03731	555.8	34.195	36	0.00899	883.4	52.93	40	0.05682	848.8	37.72	41	0.01368	ILMN_244816	1110038D17RIK	10	Mus musculus RIKEN cDNA 1110038D17 gene (1110038D17Rik), mRNA.		1110038D17RIK	Mus musculus	RefSeq		68778	-	10qC1
1110038F14Rik	490.1	32.913	38	0	406.6	34.058	31	0	391.2	30.616	45	0	440.3	47.232	35	0	345.8	30.61	28	0	438.2	36.013	27	0	420.3	22.383	35	0	392.7	26.525	28	0	ILMN_212705	1110038F14RIK	15	Mus musculus RIKEN cDNA 1110038F14 gene (1110038F14Rik), mRNA.		1110038F14RIK	Mus musculus	RefSeq		117171	+	15qD3
1110039B18Rik	300.3	17.498	44	0	358.6	17.089	44	0	267.7	15.148	48	0	293.2	24.588	45	0	263.4	13.187	39	0	262.5	17.196	39	1e-05	238.5	13.695	49	0	305.9	19.298	42	3e-05	ILMN_241581	1110039B18RIK	5	Mus musculus RIKEN cDNA 1110039B18 gene (1110039B18Rik), mRNA.	AI841294; 4921530J21Rik; C76280; FLJ20254; AU018742	1110039B18RIK	Mus musculus	RefSeq		68796	+	5qB1
1110048D14Rik	70.7	6.418	43	0.00125	72.7	4.659	45	0.00125	98.4	7.632	45	0	80.4	8.721	35	0.00125	91.6	5.67	36	0	87.2	6.954	43	0	107.3	5.371	41	0	86.3	5.326	46	0	ILMN_215860	1110048D14RIK				1110048D14RIK	Mus musculus	MEEBO
1110049B09Rik	6.9	4.22	39	0.46916	6.7	3.484	34	0.2836	2.4	3.633	34	0.34618	6	4.221	46	0.33789	9.2	3.251	46	0.37708	6.5	3.723	36	0.23322	6.1	3.547	48	0.31362	8.9	3.691	40	0.1385	ILMN_243979	1110049B09RIK	12	Mus musculus RIKEN cDNA 1110049B09 gene (1110049B09Rik), mRNA.	BB172694	1110049B09RIK	Mus musculus	RefSeq		68764	-	12qA3
1110049F12Rik	321.3	18.688	44	0.00023	319.4	13.035	46	8e-05	341.4	18.318	45	0	244.8	19.943	38	0.00132	334.4	11.422	42	0.00045	310	18.691	35	0.00091	314.9	18.115	35	0.00071	316.5	16.991	35	0.00374	ILMN_212471	1110049F12RIK	4	Mus musculus RIKEN cDNA 1110049F12 gene (1110049F12Rik), mRNA.	RP23-161N17.10; AA408179; Trp26	1110049F12RIK	Mus musculus	RefSeq		66193	-	4qD3
1110051M20Rik	-12.9	2.497	38	0.96491	-13.7	2.273	39	0.97494	-6.1	2.675	42	0.70927	-7.1	2.86	39	0.75188	-10.2	1.813	43	0.88221	-3.4	3.289	45	0.54261	3.2	4.173	44	0.27318	-11.7	2.255	41	0.93108	ILMN_193020	1110051M20RIK		Mus musculus RIKEN cDNA 1110051M20 gene (1110051M20Rik), transcript variant 2, mRNA.	AI586322; MGC4707; RP23-42N14.3; MGC40841	1110051M20RIK	Mus musculus	RefSeq		228356		2qE1
1110054O05Rik	42.4	7.875	26	0.1779	27	4.802	34	0.25153	34.5	5.704	34	0.03016	37.5	8.47	38	0.00045	31.4	4.527	31	0.02894	32.8	7.708	28	0.00785	13	4.29	33	0.17492	20.9	5.538	29	0.07643	ILMN_248827	1110054O05RIK	4	Mus musculus RIKEN cDNA 1110054O05 gene (1110054O05Rik), mRNA.	AA399876; 2610312O17Rik	1110054O05RIK	Mus musculus	RefSeq		66209	-	4qB3
1110057K04Rik	234.5	12.106	40	0	260	11.99	32	0	356.7	17.874	39	0	266	20.494	39	0	286.1	11.034	36	0	288.1	15.029	42	0	326.5	14.613	39	0	240.5	12.355	43	0	ILMN_213087	1110057K04RIK	12	Mus musculus RIKEN cDNA 1110057K04 gene (1110057K04Rik), mRNA.		1110057K04RIK	Mus musculus	RefSeq		68832	+	12qA1.1
1110058L19Rik	587.1	24.046	47	0	549.3	15.356	38	0	724.7	23.347	44	0	908.6	51.786	39	0	792.1	21.24	48	0	735.6	29.488	34	0	962.9	34.286	35	0	716.3	25.579	47	0	ILMN_217133	1110058L19RIK	1	Mus musculus RIKEN cDNA 1110058L19 gene (1110058L19Rik), mRNA.	C6orf57; AI847425; 1700001E18Rik	1110058L19RIK	Mus musculus	RefSeq		68002	-	1qA5
1110059E24Rik	314.3	18.957	46	0.18545	273.7	13.232	39	0.02805	314.8	19.696	47	0.00407	272.5	20.909	45	0.01389	263.7	10.236	41	0.08242	317.8	23.874	38	0.00363	283.8	16.13	33	0.01003	272.2	20.719	43	0.05186	ILMN_186625	1110059E24RIK	19	Mus musculus RIKEN cDNA 1110059E24 gene (1110059E24Rik), mRNA.		1110059E24RIK	Mus musculus	RefSeq		66206	-	19qB
1110059G10Rik	52.5	6.662	40	0.00251	45.7	5.329	42	0.00501	18.5	5.177	34	0.05138	52.3	5.943	43	0.00501	53.8	3.899	48	0.00251	29.9	5.174	47	0.0213	37.9	4.539	41	0.00752	91.6	6.086	35	0	ILMN_215146	1110059G10RIK	9	Mus musculus RIKEN cDNA 1110059G10 gene (1110059G10Rik), mRNA.		1110059G10RIK	Mus musculus	RefSeq		66202	-	9qF4
1110059P08Rik	108.9	13.864	33	0	59.9	6.091	40	0.00125	79.3	10.682	38	0	49.6	5.992	47	0.00501	70.1	6.301	41	0	74.5	8.187	48	0	55.7	7.275	45	0.00251	50	8.617	34	0.00627	ILMN_217167	1110059P08RIK				1110059P08RIK	Mus musculus	MEEBO
1110067D22Rik	277.8	13.535	52	0	279.5	14.267	35	0	245.8	8.308	33	0	198.2	15.082	36	0	182.6	7.243	44	0	246.1	15.603	38	0	171.5	9.402	40	0	209.5	9.083	53	0	ILMN_193704	1110067D22RIK		Mus musculus RIKEN cDNA 1110067D22 gene (1110067D22Rik), mRNA.	RP23-455B19.1; A530071M23	1110067D22RIK	Mus musculus	RefSeq		216551		11qA3.1
1190002A17Rik	7.1	3.201	41	0.19925	16.7	3.672	50	0.07769	16	4.632	38	0.07018	5.8	2.826	52	0.19674	27.5	3.164	50	0.02381	13.3	4.546	36	0.12155	10.9	3.097	45	0.11779	14.1	4.646	41	0.10652	ILMN_208928	1190002A17RIK		Mus musculus RIKEN cDNA 1190002A17 gene (1190002A17Rik), mRNA.	RP23-362N19.5; MGC118311; MGC130365	1190002A17RIK	Mus musculus	RefSeq		68870		2qA3
1190002H23Rik	438.7	25.366	38	0	553	16.434	44	0	604.4	17.683	48	0	858.3	46.78	46	0	656.8	15.22	59	0	635.7	30.804	41	0	834.3	25.329	41	0	584.1	20.957	39	0	ILMN_209224	1190002H23RIK	14	Mus musculus RIKEN cDNA 1190002H23 gene (1190002H23Rik), mRNA.	Rgc-32; Rgc32	1190002H23RIK	Mus musculus	RefSeq		66214	-	14qD3
1190002N15Rik	32.4	4.359	44	0.02381	57.9	4.421	43	0.00125	102.6	7.14	37	0	101.2	9.926	43	0	115.2	6.649	41	0	84.7	6.65	28	0	127.7	6.23	38	0	98	7.741	35	0	ILMN_255877	1190002N15RIK	9	Mus musculus RIKEN cDNA 1190002N15 gene (1190002N15Rik), mRNA.		1190002N15RIK	Mus musculus	RefSeq		68861	-	9qE3.3
1190003J15Rik	22.6	5.481	32	0.05263	9.2	3.665	37	0.16291	24.2	5.351	26	0.02506	7.5	4.451	28	0.16917	18.9	2.922	47	0.06516	37	7.156	33	0.01003	16.3	4.227	35	0.06516	234.6	11.729	29	0	ILMN_221388	1190003J15RIK	7	Mus musculus RIKEN cDNA 1190003J15 gene (1190003J15Rik), mRNA. XM_133915 XM_900078 XM_900080 XM_900083 XM_917938 XM_925372 XM_925374 XM_925375	Urah; 2810420C16Rik	1190003J15RIK	Mus musculus	RefSeq		76974	+	7qF5
1190003M12Rik	4.7	3.556	37	0.25063	0.2	2.57	38	0.38596	4.6	2.965	41	0.23559	10.1	3.436	55	0.14035	19.5	3.517	42	0.06266	22.1	6.655	32	0.04511	16.7	2.842	45	0.06391	22.2	4.516	41	0.04637	ILMN_224958	1190003M12RIK	6	Mus musculus RIKEN cDNA 1190003M12 gene (1190003M12Rik), mRNA.		1190003M12RIK	Mus musculus	RefSeq		68888	-	6qD1
1190005F20Rik	88.8	5.354	52	0	319.1	12.225	49	0	303	13.379	36	0	235.6	16.486	50	0	343.2	12.143	39	0	265	16.645	42	0	339.5	21.476	32	0	179.4	12.196	35	0	ILMN_226516	1190005F20RIK	1	Mus musculus RIKEN cDNA 1190005F20 gene (1190005F20Rik), mRNA.	C1orf25; AW226554; Trm1-like; MGC70241	1190005F20RIK	Mus musculus	RefSeq		98685	+	1qG2
1190005I06Rik	22	4.895	35	0.05639	17.8	3.085	43	0.06767	14.4	3.855	43	0.08647	6.8	3.935	41	0.1817	9.1	2.084	57	0.15664	11.6	4.953	31	0.13033	22.9	4.847	38	0.02882	24.3	4.903	38	0.03885	ILMN_218719	1190005I06RIK	8	Mus musculus RIKEN cDNA 1190005I06 gene (1190005I06Rik), mRNA.		1190005I06RIK	Mus musculus	RefSeq		68918	-	8qE1
1190007F08Rik	770.4	25.307	43	0	569.4	18.386	29	0	541.4	24.367	46	0	1005.2	36.59	44	0	999.6	25.84	35	0	630.6	34.323	33	0	972.6	36.338	50	0	777.8	22.236	42	0	ILMN_232083	1190007F08RIK	4	Mus musculus RIKEN cDNA 1190007F08 gene (1190007F08Rik), mRNA. XM_921339 XM_921348 XM_921353	2700009I11Rik; 0610011H04Rik	1190007F08RIK	Mus musculus	RefSeq		68859	-	4qE2
1190017O12Rik	775.6	23.104	46	0	861.6	18.315	44	0	987.2	35.73	41	0	912.2	33.879	40	0	1056.7	23.074	51	0	826.5	39.725	29	0	1095.5	40.093	38	0	802.4	26.51	40	0	ILMN_218739	1190017O12RIK	16	Mus musculus RIKEN cDNA 1190017O12 gene (1190017O12Rik), mRNA.	C21orf51	1190017O12RIK	Mus musculus	RefSeq		68936	+	16qC4
1190020J12Rik	180.1	6.891	39	0	178.9	6.356	41	0	255.1	9.007	38	0	1165	50.552	40	0	1483.2	36.495	42	0	198.3	10.295	25	0	691.2	20.107	45	0	687.7	23.488	37	0	ILMN_198562	1190020J12RIK	7	Mus musculus RIKEN cDNA 1190020J12 gene (1190020J12Rik), mRNA.	Gm163	1190020J12RIK	Mus musculus	RefSeq		233038	-	7qA3
1200002N14Rik	561.3	23.245	40	0	323.4	12.819	44	0	354.5	24.288	30	0	276.5	16.918	51	0	309.4	10.781	30	0	387	19.763	51	0	262.3	10.977	45	0	275.4	16.438	40	0	ILMN_213609	1200002N14RIK	10	Mus musculus RIKEN cDNA 1200002N14 gene (1200002N14Rik), mRNA.	Dram	1200002N14RIK	Mus musculus	RefSeq		71712	-	10qC1
1200003C05Rik	713.6	33.395	40	0	943.6	29.229	45	0	970.9	39.245	40	0	1295	60.22	41	0	1097.5	31.622	40	0	1015.2	41.729	42	0	1392.6	52.692	35	0	883.4	32.972	38	0	ILMN_219167	1200003C05RIK	12	Mus musculus RIKEN cDNA 1200003C05 gene (1200003C05Rik), mRNA.	AI256468; Jamp	1200003C05RIK	Mus musculus	RefSeq		104771	+	12qC3
1200003I07Rik	453	15.834	32	0	462	12.631	38	0	432.6	19.112	41	0	308.7	20.008	35	0	426.5	12.284	42	0	361.4	16.781	38	0	382.5	12.086	28	0	508.7	22.425	31	0	ILMN_221643	1200003I07RIK	8	Mus musculus RIKEN cDNA 1200003I07 gene (1200003I07Rik), transcript variant 3, mRNA.		1200003I07RIK	Mus musculus	RefSeq		66869	-	8qB3.3
1200009F10Rik	180.3	19.144	26	0	160.8	11.451	31	0	260.3	16.034	50	0	132.3	14.702	39	0	100.4	5.483	38	0	190.1	12.499	32	0	106.4	8.116	38	0	101.2	8.26	42	0	ILMN_223022	1200009F10RIK	10	Mus musculus RIKEN cDNA 1200009F10 gene (1200009F10Rik), transcript variant 1, mRNA.	D18354; Ikip; 1700023M03Rik	1200009F10RIK	Mus musculus	RefSeq		67454	+	10qC2
1200009I06Rik	76.2	9.148	33	0.09291	67.4	6.048	39	0.0049	49.1	5.334	36	0.03835	76.6	12.866	28	0.01327	66.7	6.8	34	0.00866	63	8.342	41	0.03078	77.6	6.704	39	0.00264	71.8	7.243	34	0.00933	ILMN_209956	1200009I06RIK				1200009I06RIK	Mus musculus	MEEBO
1200009O22Rik	2042.9	78.203	34	0	2695	65	37	0	2846.9	88.444	39	0	2934.1	180.349	36	0	3085.8	79.749	34	0	2554.8	91.872	40	0	2961.4	103.813	24	0	3282.8	131.942	34	0	ILMN_211396	1200009O22RIK	6	Mus musculus RIKEN cDNA 1200009O22 gene (1200009O22Rik), mRNA.	AI316813; mKIAA0644	1200009O22RIK	Mus musculus	RefSeq		66873	-	6qB3
1200011I18Rik	36.8	4.763	40	0.01378	28.3	3.803	46	0.02005	17	3.442	34	0.06015	21.5	4.979	45	0.05514	16.9	3.197	38	0.07644	25.4	4.857	44	0.03383	17.2	3.965	39	0.0614	12.7	3.189	37	0.11529	ILMN_223101	1200011I18RIK	14	Mus musculus RIKEN cDNA 1200011I18 gene (1200011I18Rik), mRNA.		1200011I18RIK	Mus musculus	RefSeq		67467	-	14qD3
1200011M11Rik	12.1	5.457	34	0.15149	9.9	4.863	29	0.06432	15.4	4.255	38	0.03192	14	5.433	43	0.16542	10.9	3.709	31	0.08398	10	5.456	29	0.19294	15.5	5.306	34	0.12447	10.2	3.579	38	0.22371	ILMN_218460	1200011M11RIK	11	Mus musculus RIKEN cDNA 1200011M11 gene (1200011M11Rik), mRNA.	RP23-352L3.2	1200011M11RIK	Mus musculus	RefSeq		74133	-	11qC
1200011O22Rik	209	14.722	38	0	153.3	6.813	33	0	182.1	9.804	45	0	117.1	15.612	34	0	151.3	9.765	31	0	171.5	10.802	46	0	127.6	7.301	37	0	127.3	9.785	37	0	ILMN_217136	1200011O22RIK		Mus musculus RIKEN cDNA 1200011O22 gene (1200011O22Rik), mRNA.	AW548074; AU042569	1200011O22RIK	Mus musculus	RefSeq		71735		5qG2
1200013B08Rik	164.1	12.091	28	0	30	3.947	31	0.01378	42.2	6.708	32	0.00501	13.7	5.774	31	0.10902	9.3	3.135	31	0.15163	64	6.487	25	0.00251	19.3	5.222	32	0.04261	23.6	6.268	30	0.04135	ILMN_218235	1200013B08RIK	X	Mus musculus RIKEN cDNA 1200013B08 gene (1200013B08Rik), mRNA.	SLY1; AW413946	1200013B08RIK	Mus musculus	RefSeq		74131	+	XqA4
1200014J11Rik	509.3	28.574	33	0	453.1	12.496	42	0	481.7	17.501	45	0	411.3	27.553	51	0	452.1	12.438	53	0	509	22.639	32	0	460	20.386	48	0	370.9	17.213	48	0	ILMN_212162	1200014J11RIK	11	Mus musculus RIKEN cDNA 1200014J11 gene (1200014J11Rik), mRNA.	RP23-263M10.5	1200014J11RIK	Mus musculus	RefSeq		66874	+	11qB4
1200014M14Rik	-4.4	3.346	37	0.61153	-7.7	2.344	52	0.77945	-5.5	3.185	44	0.66667	-11.9	2.33	44	0.93108	-11	2.349	37	0.90476	-15.9	2.653	45	0.98622	-10.5	2.379	40	0.89474	-6.3	3.999	34	0.70175	ILMN_211223	1200014M14RIK	13	Mus musculus RIKEN cDNA 1200014M14 gene (1200014M14Rik), mRNA.	AV144706	1200014M14RIK	Mus musculus	RefSeq		67463	+	13qD1
1200015F23Rik	302.1	16.527	39	0	244.5	9.443	43	0	250	14.371	39	0	303.6	17.451	45	0	330.8	12.431	51	0	260.3	14.959	41	0	291.7	12.449	37	0	318.3	15.58	45	0	ILMN_227871	1200015F23RIK	2	Mus musculus RIKEN cDNA 1200015F23 gene (1200015F23Rik), mRNA. XM_924991	RP23-15I21.5; AI131757	1200015F23RIK	Mus musculus	RefSeq		67809	-	2qE5
1200016B10Rik	104.2	7.761	47	0.00035	178.9	9.203	37	0	167	9.829	44	0.00026	185.7	13.503	45	4e-05	219	8.367	49	0	156.3	10.55	39	0.01085	265	13.789	43	0.01569	108.1	8.645	36	0.00024	ILMN_212920	1200016B10RIK	1	Mus musculus RIKEN cDNA 1200016B10 gene (1200016B10Rik), mRNA.	C1orf26	1200016B10RIK	Mus musculus	RefSeq		66875	-	1qG2
1200016D23Rik	16.4	3.636	52	0.08145	18.3	3.438	33	0.06516	29.2	5.436	45	0.00877	27.4	5.916	27	0.02882	24.5	2.89	43	0.03634	18.5	3.983	31	0.06892	31.3	4.394	39	0.01128	24	4.328	46	0.03885	ILMN_208681	1200016D23RIK				1200016D23RIK	Mus musculus	MEEBO
1300001I01Rik	320.1	13.917	40	0	444	28.52	26	0	311.8	25.891	34	0	430	35.638	31	0	537.1	21.734	42	0	336.1	23.3	40	0	513.3	26.998	38	0	597.7	38.465	31	0	ILMN_213597	1300001I01RIK		Mus musculus RIKEN cDNA 1300001I01 gene (1300001I01Rik), mRNA.	mKIAA0664; RP23-194P5.1	1300001I01RIK	Mus musculus	RefSeq		74148		11qB5
1300003B13Rik	5.3	2.935	52	0.23559	1.2	2.491	50	0.34837	3.1	2.969	40	0.26942	2.5	4.52	33	0.2807	0.7	2.255	45	0.3584	-2.2	2.521	45	0.48246	6.5	2.962	52	0.19549	4.7	3.621	44	0.23434	ILMN_218548	1300003B13RIK	17	Mus musculus RIKEN cDNA 1300003B13 gene (1300003B13Rik), mRNA.		1300003B13RIK	Mus musculus	RefSeq		74149	+	17qA3.3
1300007F04Rik	6.1	3.501	48	0.22306	10.2	4.027	40	0.1416	2.5	2.748	50	0.29073	2	3.083	34	0.29449	9.9	2.848	41	0.13784	3.7	4.277	36	0.26566	2.2	3.747	31	0.30075	5.3	3.497	42	0.21554	ILMN_222925	1300007F04RIK		Mus musculus RIKEN cDNA 1300007F04 gene (1300007F04Rik), mRNA.		1300007F04RIK	Mus musculus	RefSeq		67477		11qB5
1300007L22Rik	0.8	3.669	41	0.37469	13.3	4.248	39	0.10276	16.9	3.922	29	0.06015	8.2	4.801	31	0.16541	7.9	2.48	39	0.18546	1.6	3.268	36	0.35714	1	3.324	31	0.34336	22.6	5.182	37	0.04511	ILMN_213033	1300007L22RIK				1300007L22RIK	Mus musculus	MEEBO
1300010M03Rik	-12.5	3.036	40	0.95489	-15.8	2.681	32	0.98872	-12.2	3.232	33	0.94236	-18	2.458	43	0.99624	-10.2	2.703	43	0.88221	-9.5	1.803	33	0.83333	-12.2	2.636	36	0.94737	-13.6	2.249	35	0.96992	ILMN_211030	1300010M03RIK	11	Mus musculus RIKEN cDNA 1300010M03 gene (1300010M03Rik), transcript variant 2, mRNA.	4933404C01Rik; AI551748	1300010M03RIK	Mus musculus	RefSeq		67998	-	11qD
1300012G16Rik	5.7	4.633	38	0.22431	-2.3	4.148	30	0.50251	-10.6	2.992	37	0.89975	-8.1	3.13	38	0.80827	-5.2	2.908	34	0.64912	0.6	4.675	31	0.38722	-14.6	1.74	29	0.9812	-2.9	2.987	38	0.51003	ILMN_209125	1300012G16RIK	5	Mus musculus RIKEN cDNA 1300012G16 gene (1300012G16Rik), mRNA.	p76; AU019810	1300012G16RIK	Mus musculus	RefSeq		71772	-	5qF
1300013J15Rik	611.3	24.403	44	4e-05	1127.6	39.026	45	0	1297.9	65.46	50	0	3316.3	224.304	37	0	2376.7	75.322	37	0	1195.6	53.559	39	0	2819	81.32	44	0	2424	81.399	41	0	ILMN_210868	1300013J15RIK	11	Mus musculus RIKEN cDNA 1300013J15 gene (1300013J15Rik), mRNA.	RP23-451A6.3; AI036982	1300013J15RIK	Mus musculus	RefSeq		67473	-	11qB2
1300014I06Rik	55	5.428	37	0.00251	82.6	6.216	45	0	86.5	5.286	51	0	52.9	5.735	41	0.00501	79.8	3.888	49	0	76.9	8.59	39	0	88.7	7.975	30	0	74.5	8.662	33	0.00125	ILMN_213346	1300014I06RIK	13	Mus musculus RIKEN cDNA 1300014I06 gene (1300014I06Rik), mRNA.		1300014I06RIK	Mus musculus	RefSeq		66895	-	13qA3.3
1300017J02Rik	28.8	4.895	32	0.02882	27.2	4.181	32	0.02256	35.4	6.26	41	0.00501	21.5	5.429	28	0.05514	36.8	6.048	38	0.00627	38.8	9.349	22	0.00877	24.2	4.684	25	0.02757	435.1	26.598	36	0	ILMN_217090	1300017J02RIK	9	Mus musculus RIKEN cDNA 1300017J02 gene (1300017J02Rik), mRNA.		1300017J02RIK	Mus musculus	RefSeq		71775	-	9qF1
1300018I05Rik	1356.4	42.805	46	0	1003.8	26.073	43	0	947.5	33.535	40	0	984.2	62.305	42	0	1134.8	24.12	51	0	1060.4	45.038	38	0	1003.4	23.145	54	0	1065.8	33.075	44	0	ILMN_217331	1300018I05RIK		Mus musculus RIKEN cDNA 1300018I05 gene (1300018I05Rik), mRNA.	mKIAA0082; AI451264	1300018I05RIK	Mus musculus	RefSeq		74157		17qA3.3
1300018J18Rik	101.3	7.034	34	0	119.7	6.309	51	0	111.1	7.15	43	0	132.8	11.923	47	0	140.6	9.508	46	0	89.1	9.628	34	0	142.4	9.489	48	0	123.6	6.429	40	0	ILMN_217810	1300018J18RIK	15	Mus musculus RIKEN cDNA 1300018J18 gene (1300018J18Rik), mRNA.	Selo	1300018J18RIK	Mus musculus	RefSeq		223776	+	15qE3
1500001A10Rik	-7.3	2.916	39	0.88362	-8.1	2.976	41	0.9216	-11.8	2.772	42	0.9898	-6.8	3.121	36	0.8221	-8.1	2.1	44	0.90437	-6.9	3.177	34	0.83745	-7	2.95	34	0.86477	-7.8	2.767	33	0.89881	ILMN_222593	1500001A10RIK				1500001A10RIK	Mus musculus	MEEBO
1500001L15Rik	1694.9	46.952	54	0	1474.6	31.362	40	0	1754	63.192	39	0	1582.8	76.65	40	0	1440.8	26.321	43	0	1427	52.707	37	0	1641.1	38.156	34	0	1579.5	30.854	34	0	ILMN_221574	1500001L15RIK				1500001L15RIK	Mus musculus	MEEBO
1500001M20Rik	439.6	19.266	43	0	510.9	14.782	41	0	554.4	28.561	40	0	491.7	29.21	45	0	529.7	19.515	47	0	549.6	27.457	42	0	468.5	20.217	41	0	425.7	21.114	43	0	ILMN_196277	1500001M20RIK	6	Mus musculus RIKEN cDNA 1500001M20 gene (1500001M20Rik), mRNA.		1500001M20RIK	Mus musculus	RefSeq		68971	-	6qE3
1500002O20Rik	21	5.877	23	0.06015	10.9	3.486	32	0.12907	17.4	5.583	28	0.05764	11	4.096	22	0.12907	10.9	4.221	24	0.1203	23.2	7.22	21	0.04261	12.7	5.009	32	0.09774	11.4	4.546	37	0.12406	ILMN_223141	1500002O20RIK	7	Mus musculus RIKEN cDNA 1500002O20 gene (1500002O20Rik), mRNA.	N28092; AI429693	1500002O20RIK	Mus musculus	RefSeq		71997	+	7qA3
1500003O03Rik	78.6	6.327	40	0	74.6	6.782	46	0.00125	112.6	11.223	40	0	146.4	15.016	44	0	57.8	4.363	43	0.00125	91	8.956	42	0	153	12.388	39	0	97.5	7.524	33	0	ILMN_213739	1500003O03RIK				1500003O03RIK	Mus musculus	MEEBO
1500003O22Rik	153.6	10.284	39	0	230	14.469	46	0	183.3	14.264	51	0	138.8	13.714	46	0	125.1	7.124	41	0	124.5	12.818	39	0	85	7.71	34	0	106.1	8.248	38	0	ILMN_222640	1500003O22RIK	7	Mus musculus RIKEN cDNA 1500003O22 gene (1500003O22Rik), mRNA.	AW538116; 2900001K19Rik	1500003O22RIK	Mus musculus	RefSeq		101867	-	7qE3
1500005I02Rik	2.6	3.966	38	0.35457	9.7	4.172	34	0.06467	-1.6	3.619	29	0.44638	5.3	4.395	33	0.2587	3.8	3.197	43	0.18015	5.4	4.374	28	0.16542	2.1	4.536	28	0.18393	-2	3.87	25	0.58273	ILMN_222908	1500005I02RIK		Mus musculus RIKEN cDNA 1500005I02 gene (1500005I02Rik), mRNA.		1500005I02RIK	Mus musculus	RefSeq		72014		11qE2
1500010J02Rik	305.9	11.76	40	0	420.5	13.228	39	0	345.2	17.041	40	0	296.1	20.492	41	0	405.4	13.292	35	0	356.5	22.066	33	0	321.3	16.009	37	0	371.4	14.306	36	0	ILMN_223598	1500010J02RIK	11	Mus musculus RIKEN cDNA 1500010J02 gene (1500010J02Rik), transcript variant 1, mRNA.	RP23-19I2.2	1500010J02RIK	Mus musculus	RefSeq		68964	+	11qB3
1500011H22Rik	499.7	19.706	43	0	467	12.381	53	0	582.2	19.892	44	0	462	26.937	36	0	483.4	12.136	44	0	524.4	25.029	30	0	495.5	18.942	41	0	458.6	20.09	35	0	ILMN_259827	1500011H22RIK	5	Mus musculus RIKEN cDNA 1500011H22 gene (1500011H22Rik), mRNA.		1500011H22RIK	Mus musculus	RefSeq		68948	-	5qF
1500012F01Rik	2123.7	83.061	39	0	1564.6	28.001	36	0	1828.3	51.984	48	0	1472.8	56	39	0	1603.1	34.486	36	0	1842.7	55.782	44	0	2518	94.294	40	0	2295.5	65.822	44	0	ILMN_259540	1500012F01RIK	2	Mus musculus RIKEN cDNA 1500012F01 gene (1500012F01Rik), mRNA.		1500012F01RIK	Mus musculus	RefSeq		68949	+	2qH3
1500015O10Rik	490.7	23.039	40	0	374	12.754	48	0	855.2	30.541	47	0	574.7	34.839	48	0	402.6	12.168	45	0	665.9	32.795	32	0	318.5	11.097	58	0	244.7	10.821	41	0	ILMN_222808	1500015O10RIK	1	Mus musculus RIKEN cDNA 1500015O10 gene (1500015O10Rik), mRNA.	Ecrg4	1500015O10RIK	Mus musculus	RefSeq		78896	+	1qC1.1
1500019C06Rik	38.7	6.335	47	0.00877	21.4	4.395	37	0.04637	22.2	4.418	48	0.03509	37.4	6.967	37	0.01128	38.5	4.367	44	0.00376	53.5	7.167	45	0.00376	26.1	5.318	38	0.02381	25.5	5.091	30	0.03133	ILMN_214771	1500019C06RIK				1500019C06RIK	Mus musculus	MEEBO
1500019G21Rik	283.4	20.961	35	0	253.3	14.452	33	0	276.9	19.913	39	0	236.9	22.777	35	0	194.6	12.335	36	0	258.2	19.961	34	0	251.8	19.15	27	0	191.1	16.918	28	0	ILMN_217220	1500019G21RIK	7	Mus musculus RIKEN cDNA 1500019G21 gene (1500019G21Rik), mRNA.	Hspbp1	1500019G21RIK	Mus musculus	RefSeq		66245	-	7qA1
1500031L02Rik	473	20.147	43	0	540.3	14.859	47	0	767.2	26.231	41	0	733	32.511	43	0	707.6	24.328	35	0	610.5	26.773	42	0	749.9	24.552	35	0	606.4	19.956	33	0	ILMN_216033	1500031L02RIK	16	Mus musculus RIKEN cDNA 1500031L02 gene (1500031L02Rik), mRNA.	AL022620; AI428934	1500031L02RIK	Mus musculus	RefSeq		66994	+	16qB2
1500032D16Rik	1463.9	68.52	45	0	1491.3	41.224	41	0	1351.7	58.432	34	0	1669	111.482	43	0	1734.7	61.866	37	0	1417.7	78.921	29	0	1629.2	54.782	42	0	1626.8	75.327	38	0	ILMN_216250	1500032D16RIK	17	Mus musculus RIKEN cDNA 1500032D16 gene (1500032D16Rik), transcript variant 1, mRNA.		1500032D16RIK	Mus musculus	RefSeq		78330	+	17qB1
1500032L24Rik	1584.8	64.605	48	0	1560.5	51.622	46	0	1688.8	52.551	54	0	1908.3	96.001	45	0	1594.6	59.316	40	0	1779.5	75.671	44	0	1477.3	55.106	53	0	1206.6	57.18	40	0	ILMN_214496	1500032L24RIK	15	Mus musculus RIKEN cDNA 1500032L24 gene (1500032L24Rik), mRNA.	MGC106724	1500032L24RIK	Mus musculus	RefSeq		69029	+	15qE1
1500034J20Rik	8	3.503	53	0.17794	26.6	4.347	46	0.02381	6.8	3.548	42	0.18672	9.6	4.353	48	0.14536	10.8	5.883	22	0.1203	5.4	3.373	36	0.22682	3.5	2.872	41	0.26942	14.9	3.949	35	0.09524	ILMN_223368	1500034J20RIK				1500034J20RIK	Mus musculus	MEEBO
1500035H01Rik	-5.6	3.23	34	0.67669	-4.8	2.438	48	0.61905	-1.1	2.719	35	0.42857	-4.8	3.232	37	0.62907	-0.9	2.498	36	0.40852	-2.9	3.302	41	0.5213	2.7	2.907	41	0.28822	-5.3	3.506	36	0.63659	ILMN_194589	1500035H01RIK	9	Mus musculus RIKEN cDNA 1500035H01 gene (1500035H01Rik), mRNA.	IFT46; AA408110; AI663846; c11orf2; R75047	1500035H01RIK	Mus musculus	RefSeq		76568	+	9qA5.2
1500041J02Rik	15.2	4.987	34	0.10025	21.7	4.338	44	0.04511	12.4	4.081	34	0.099	24.4	4.653	46	0.0401	-5.7	2.103	47	0.67293	11.1	4.732	26	0.13409	7.5	3.355	41	0.16917	1.8	3.046	46	0.30075	ILMN_196048	1500041J02RIK				1500041J02RIK	Mus musculus	MEEBO
1500041N16Rik	114.4	8.066	35	0	92.7	7.93	42	0	93.3	10.116	32	0	107.6	11.938	36	0	100.7	6.968	32	0	110	9.614	26	0	88.3	7.376	33	0	97.7	6.412	29	0	ILMN_193868	1500041N16RIK				1500041N16RIK	Mus musculus	MEEBO
1520401A03Rik	8.2	4.103	45	0.16729	3	3.893	39	0.16232	3.6	3.696	36	0.16667	6.4	5.651	36	0.15564	0	2.586	37	0.29349	5.6	4.501	33	0.07408	4.3	3.825	39	0.08801	5.1	3.827	35	0.08557	ILMN_217750	1520401A03RIK	17	Mus musculus RIKEN cDNA 1520401A03 gene (1520401A03Rik), mRNA.		1520401A03RIK	Mus musculus	RefSeq		320309	-	17qA3.3
1600002K03Rik	179.2	7.603	47	0	186.9	9.463	44	0	127.6	8.077	47	0	74	6.702	55	0.00251	146.3	7.523	39	0	127.7	8.706	33	0	98.9	8.014	36	0	81.8	9.383	40	0	ILMN_231088	1600002K03RIK	10	Mus musculus RIKEN cDNA 1600002K03 gene (1600002K03Rik), mRNA.		1600002K03RIK	Mus musculus	RefSeq		69770	+	10qC1
1600012H06Rik	260.7	20.738	29	0.11106	269.9	16.38	43	0.01025	270.6	22.192	35	0.04828	297	27.272	42	0.11838	255.9	14.362	40	0.14741	275	20.871	34	0.15564	291.2	16.072	37	0.12344	253.7	13.768	38	0.07408	ILMN_220191	1600012H06RIK	17	Mus musculus RIKEN cDNA 1600012H06 gene (1600012H06Rik), mRNA.		1600012H06RIK	Mus musculus	RefSeq		67912	+	17qA2
1600014C10Rik	7.9	3.449	40	0.1792	20.1	3.522	37	0.05639	13.5	3.304	26	0.09398	28.7	7.695	31	0.02506	35.1	3.519	30	0.01003	16.2	5.146	38	0.08772	19.2	3.511	37	0.04511	7	3.71	31	0.18672	ILMN_240288	1600014C10RIK	7	Mus musculus RIKEN cDNA 1600014C10 gene (1600014C10Rik), mRNA.	AI428873	1600014C10RIK	Mus musculus	RefSeq		72244	+	7qB2
1600015I10Rik	-17.4	2.877	30	0.99499	-6.4	3.163	37	0.71178	-17	2.23	39	0.99749	-15.3	2.275	46	0.98747	-16.5	1.838	40	0.99123	-13.9	2.388	42	0.96491	-4.8	3.13	33	0.62657	-14.4	2.803	34	0.97494	ILMN_221857	1600015I10RIK	6	Mus musculus RIKEN cDNA 1600015I10 gene (1600015I10Rik), mRNA.	AI429442	1600015I10RIK	Mus musculus	RefSeq		69761	+	6qB2.3
1600016N20Rik	30.8	4.448	38	0.02757	80.9	5.726	41	0	37	5.123	48	0.00501	32.4	4.564	52	0.0188	53.6	4.048	60	0.00251	27.3	5.225	24	0.03008	52.7	4.245	38	0.00251	70.5	6.08	47	0.00125	ILMN_215101	1600016N20RIK	7	Mus musculus RIKEN cDNA 1600016N20 gene (1600016N20Rik), mRNA.		1600016N20RIK	Mus musculus	RefSeq		72000	-	7qF5
1600021P15Rik	28	3.736	46	0.03008	27.9	4.62	39	0.02005	47.6	6.186	41	0.00251	35.3	5.947	43	0.01378	22.5	4.266	32	0.04511	30.8	4.282	38	0.0188	41.9	5.211	31	0.00752	20.4	3.846	35	0.05639	ILMN_185891	1600021P15RIK	16	Mus musculus RIKEN cDNA 1600021P15 gene (1600021P15Rik), mRNA.	A430031N04; C87006; MGC103296	1600021P15RIK	Mus musculus	RefSeq		239796	-	16qB2
1600027N09Rik	63.6	7.307	41	0.00251	32.9	5.523	34	0.01128	37.7	5.19	33	0.00501	42.3	8.055	32	0.00627	39.3	3.329	49	0.00376	41.5	7.808	42	0.00752	18.6	3.599	39	0.05013	33.6	6.64	27	0.01504	ILMN_241102	1600027N09RIK	2	Mus musculus RIKEN cDNA 1600027N09 gene (1600027N09Rik), mRNA. XM_992877	RP23-74K21.4; MGC118164; AW060503; C80444	1600027N09RIK	Mus musculus	RefSeq		73247	+	2qH4
1600029D21Rik	280.2	15.136	47	0	260.2	12.395	48	0	535	33.237	41	0	86.3	8.677	38	0	43.9	5.174	44	0.00376	492.1	24.389	36	0	83	7.339	39	0	38.5	4.889	41	0.00877	ILMN_222410	1600029D21RIK	9	Mus musculus RIKEN cDNA 1600029D21 gene (1600029D21Rik), mRNA.	AA407923; 0610037B23Rik; PLET1; AU043048	1600029D21RIK	Mus musculus	RefSeq		76509	+	9qA5.3
1700001C02Rik	-8.6	2.622	53	0.8208	-5	3.638	29	0.62281	-12.7	2.585	46	0.95489	1.9	4.713	39	0.2995	-8.9	1.757	44	0.84461	-5	2.94	34	0.62406	-4.3	2.616	50	0.60777	-10.4	3.95	31	0.89098	ILMN_212423	1700001C02RIK	5	Mus musculus RIKEN cDNA 1700001C02 gene (1700001C02Rik), mRNA.	1700047H18Rik	1700001C02RIK	Mus musculus	RefSeq		75434	+	5qB1
1700001C19Rik	-3.6	3.278	42	0.65382	-2.4	2.63	35	0.59184	2	3.305	40	0.30279	7.6	4.746	36	0.05895	2.8	2.362	36	0.1809	2.1	3.666	36	0.21889	-1	3.171	39	0.39469	4	3.509	39	0.20663	ILMN_251589	1700001C19RIK	17	Mus musculus RIKEN cDNA 1700001C19 gene (1700001C19Rik), mRNA.		1700001C19RIK	Mus musculus	RefSeq		75462	-	17qC
1700001E04Rik	-6.5	3.169	39	0.72431	-3.9	2.199	47	0.57018	-2.7	3.152	47	0.51754	-4.7	2.959	48	0.62531	-10.1	1.709	37	0.87469	19.2	6.098	30	0.06642	-6.1	2.516	33	0.69549	-5.1	3.109	34	0.6203	ILMN_220583	1700001E04RIK		Mus musculus RIKEN cDNA 1700001E04 gene (1700001E04Rik), mRNA.		1700001E04RIK	Mus musculus	RefSeq		75438
1700001J03Rik	16.8	5.506	38	0.08145	1.8	2.638	30	0.33584	0.6	3.319	47	0.35714	5	3.963	31	0.21554	8.9	2.442	38	0.16291	0.2	4.514	29	0.3985	11.8	4.117	39	0.10652	24.8	4.414	47	0.03634	ILMN_216036	1700001J03RIK	5	Mus musculus RIKEN cDNA 1700001J03 gene (1700001J03Rik), mRNA.		1700001J03RIK	Mus musculus	RefSeq		69282	-	5qG3
1700001O22Rik	7.4	4.656	35	0.08707	13.4	4.728	39	0.03562	2.8	3.421	41	0.15688	9	4.674	40	0.04829	2.6	3.192	37	0.17492	7.6	4.411	32	0.07256	5.2	3.504	39	0.10518	3.9	4.94	32	0.12942	ILMN_215855	1700001O22RIK	2	Mus musculus RIKEN cDNA 1700001O22 gene (1700001O22Rik), mRNA.	4930549G18Rik; 1700113K14Rik	1700001O22RIK	Mus musculus	RefSeq		73598	-	2qB
1700001P01Rik	0.9	3.677	37	0.37343	3.6	3.067	42	0.28697	-3.3	3.554	37	0.54887	-2.9	3.369	45	0.5188	-1.8	1.858	46	0.44612	-2.3	2.894	38	0.48747	-7.4	1.846	38	0.75439	-2.7	3.927	31	0.49749	ILMN_209611	1700001P01RIK	11	Mus musculus RIKEN cDNA 1700001P01 gene (1700001P01Rik), mRNA.	RP23-386E10.4	1700001P01RIK	Mus musculus	RefSeq		72215	-	11qD
1700003F12Rik	19.1	4.515	42	0.06391	11.2	3.689	26	0.12782	27.5	5.957	37	0.01253	9.2	4.403	37	0.15038	14.8	3.784	39	0.08897	19.6	7.357	24	0.0614	11.5	5.362	32	0.11153	13.6	6.751	23	0.11028	ILMN_245209	1700003F12RIK		Mus musculus RIKEN cDNA 1700003F12 gene (1700003F12Rik), mRNA. XM_976207		1700003F12RIK	Mus musculus	RefSeq		75480		2qH1
1700003M02Rik	2	3.815	40	0.32331	0.5	2.851	37	0.37218	4.2	3.797	42	0.24436	3.3	3.938	35	0.2619	5.7	2.674	47	0.22431	2	3.822	30	0.33835	-3.5	2.538	47	0.56642	0.9	3.066	40	0.33835	ILMN_209271	1700003M02RIK	4	Mus musculus RIKEN cDNA 1700003M02 gene (1700003M02Rik), mRNA.	AU024269	1700003M02RIK	Mus musculus	RefSeq		69329	-	4qA5
1700007G11Rik	-1.3	3.24	38	0.47243	-11.9	2.873	33	0.95238	9	2.739	43	0.14787	-7	3.371	42	0.74937	-5.9	2.61	26	0.68546	-1.7	3.083	45	0.46491	-4.8	3.521	30	0.63283	-10.8	3.545	24	0.89975	ILMN_241320	1700007G11RIK	5	Mus musculus RIKEN cDNA 1700007G11 gene (1700007G11Rik), mRNA.	4930428O21Rik	1700007G11RIK	Mus musculus	RefSeq		75784	+	5qE3
1700007K09Rik	-2.7	2.663	49	0.53133	1	2.452	42	0.35714	4.1	3.109	45	0.24687	-2.4	4.062	31	0.49373	-5.5	2.077	39	0.66416	-5.6	2.614	33	0.65539	-9.5	2.078	38	0.8584	1.3	3.688	31	0.31955	ILMN_248692	1700007K09RIK	7	Mus musculus RIKEN cDNA 1700007K09 gene (1700007K09Rik), mRNA.		1700007K09RIK	Mus musculus	RefSeq		69318	-	7qF3
1700008F21Rik	-5.4	2.981	50	0.66667	-3.7	2.537	52	0.56516	-7.2	2.631	41	0.77569	-7.1	2.5	42	0.75188	-9.1	1.428	45	0.84962	3	4.858	36	0.29073	-2.3	2.361	47	0.50251	8.2	4.286	41	0.15915	ILMN_223325	1700008F21RIK	8	Mus musculus RIKEN cDNA 1700008F21 gene (1700008F21Rik), mRNA.		1700008F21RIK	Mus musculus	RefSeq		75453	+	8qE2
1700008I05Rik	31.9	5.709	41	0.02506	16	2.884	53	0.08271	13.7	3.307	45	0.09023	16.8	4.877	42	0.08396	6.5	2.428	48	0.21178	20.4	4.498	47	0.0589	19.6	4.157	43	0.0401	30	4.993	41	0.01754	ILMN_216883	1700008I05RIK	X	Mus musculus RIKEN cDNA 1700008I05 gene (1700008I05Rik), mRNA.	TCP11; C77164	1700008I05RIK	Mus musculus	RefSeq		71841	-	XqF1
1700008P20Rik	70.5	6.9	40	0.00125	48.9	4.511	51	0.00251	53.9	4.579	44	0.00251	49.6	6.991	43	0.00501	47.9	3.494	40	0.00376	61.2	6.687	38	0.00376	58.5	7.052	45	0.00251	27.9	4.895	37	0.0213	ILMN_212947	1700008P20RIK		Mus musculus RIKEN cDNA 1700008P20 gene (1700008P20Rik), non-coding RNA.		1700008P20RIK	Mus musculus	RefSeq		69301		7qA3
1700009P17Rik	21.9	4.445	33	0.05639	8.3	3.405	33	0.17669	21.4	4.678	38	0.0401	26.8	5.489	39	0.03133	25.5	3.171	43	0.03133	15.7	3.376	32	0.09273	30.1	5.105	39	0.01378	23.6	5.105	29	0.04135	ILMN_214205	1700009P17RIK	1	Mus musculus RIKEN cDNA 1700009P17 gene (1700009P17Rik), mRNA.	MGC74123; AV282292	1700009P17RIK	Mus musculus	RefSeq		75472	+	1qH3
1700010D01Rik	-2	2.968	54	0.50376	-4.2	2.376	45	0.58897	-3.7	2.606	49	0.56767	1.9	3.612	50	0.29825	-2.4	2.753	40	0.48622	-7.3	2.21	33	0.74311	-5.1	2.729	43	0.6416	-5.4	2.544	47	0.63659	ILMN_211201	1700010D01RIK	X	Mus musculus RIKEN cDNA 1700010D01 gene (1700010D01Rik), mRNA.		1700010D01RIK	Mus musculus	RefSeq		76386	-	XqC3
1700010I14Rik	-6.7	2.849	48	0.73058	-3.8	2.449	51	0.56892	-4	3.129	44	0.59023	-8	3.025	45	0.79449	-5.6	2.136	45	0.66792	-6.7	2.921	40	0.71429	-12.2	2.332	41	0.94737	-10.1	2.154	40	0.88471	ILMN_215952	1700010I14RIK	17	Mus musculus RIKEN cDNA 1700010I14 gene (1700010I14Rik), mRNA.		1700010I14RIK	Mus musculus	RefSeq		66931	+	17qA1
1700010M22Rik	-5.7	3.173	38	0.80527	-8.9	3.116	39	0.9461	-6.1	2.768	38	0.78111	-7.6	2.602	43	0.89482	-4.1	2.628	38	0.66314	-6.1	2.95	44	0.80055	-2.3	4.266	40	0.51492	-5.4	3.564	36	0.75201	ILMN_210652	1700010M22RIK				1700010M22RIK	Mus musculus	MEEBO
1700011A15Rik	-9.9	2.633	45	0.86967	-10.9	3.617	29	0.92607	-2.4	3.022	39	0.50376	-1.3	3.844	32	0.44737	-3.6	2.534	37	0.55764	-10.3	2.372	28	0.86717	-11.9	2.194	36	0.93985	-7.8	2.748	40	0.77569	ILMN_223580	1700011A15RIK	15	Mus musculus RIKEN cDNA 1700011A15 gene (1700011A15Rik), mRNA.		1700011A15RIK	Mus musculus	RefSeq		66322	+	15qF2
1700011F03Rik	6.6	3.499	46	0.21178	-9.3	2.42	41	0.85965	0.4	3.628	44	0.36591	0.9	3.409	36	0.34336	-3.9	2.361	36	0.57268	0.7	2.717	43	0.38722	-2.1	4.898	28	0.49248	2.6	3.728	44	0.27945	ILMN_213650	1700011F03RIK	6	Mus musculus RIKEN cDNA 1700011F03 gene (1700011F03Rik), mRNA.	MGC58753	1700011F03RIK	Mus musculus	RefSeq		74221	-	6qC1
1700011F14Rik	-0.9	2.919	41	0.45614	-0.8	2.311	58	0.42607	-4.6	3.276	40	0.61905	-2.1	4.044	42	0.47368	-7.2	1.988	45	0.76692	-2.1	3.193	36	0.4812	-3.7	3.054	29	0.57519	-4.3	2.961	42	0.57644	ILMN_216231	1700011F14RIK	19	Mus musculus RIKEN cDNA 1700011F14 gene (1700011F14Rik), mRNA.	MGC58650	1700011F14RIK	Mus musculus	RefSeq		75645	+	19qD2
1700011H14Rik	1262.6	32.597	41	0	1202.3	41.169	42	0	1532.3	39.48	50	0	1503.5	89.749	36	0	1688.8	51.039	32	0	1262.6	46.199	40	0	1698.1	41.307	40	0	1635.6	43.503	36	0	ILMN_218806	1700011H14RIK	14	Mus musculus RIKEN cDNA 1700011H14 gene (1700011H14Rik), mRNA.		1700011H14RIK	Mus musculus	RefSeq		67082	-	14qC1
1700011K15Rik	-3.5	4.057	45	0.58145	-9.3	2.532	46	0.86341	-14.5	2.045	43	0.98747	-7.6	3.605	25	0.77444	-9.5	2.535	36	0.86216	-3.5	3.54	31	0.54762	-9.5	2.999	41	0.8584	-7.7	4.045	25	0.77068	ILMN_220476	1700011K15RIK	12	Mus musculus RIKEN cDNA 1700011K15 gene (1700011K15Rik), mRNA.	MGC130375	1700011K15RIK	Mus musculus	RefSeq		75456	+	12qA3
1700012A03Rik	-1.7	3.157	44	0.48747	13.7	4.459	53	0.099	1.3	4.59	28	0.32456	3.7	4.389	40	0.25313	5.2	2.304	54	0.23935	-0.2	3.463	34	0.41479	-5.1	2.54	40	0.6416	-1.1	3.526	47	0.42105	ILMN_217017	1700012A03RIK	6	Mus musculus RIKEN cDNA 1700012A03 gene (1700012A03Rik), mRNA.	MGC107242; AI429084	1700012A03RIK	Mus musculus	RefSeq		76382	+	6qA3.3
1700012A16Rik	-4.8	2.624	34	0.64286	7.9	3.001	57	0.18045	7.4	4.239	43	0.17544	-4.5	2.936	44	0.61404	0.4	2.313	41	0.36717	-6.3	2.899	34	0.69424	0.8	3.197	41	0.35088	-3.8	3.2	37	0.55388	ILMN_223704	1700012A16RIK	1	Mus musculus RIKEN cDNA 1700012A16 gene (1700012A16Rik), mRNA.	MGC130601	1700012A16RIK	Mus musculus	RefSeq		71836	+	1qG3
1700012B09Rik	11.1	3.721	51	0.13784	12.8	3.505	55	0.10652	14.5	3.719	63	0.08396	7.9	3.413	52	0.16667	12.6	2.649	49	0.10777	5	4.018	36	0.23684	7.5	3.761	45	0.16917	15	4.248	42	0.09398	ILMN_188729	1700012B09RIK	9	Mus musculus RIKEN cDNA 1700012B09 gene (1700012B09Rik), mRNA.	1700007P19Rik; MGC107243	1700012B09RIK	Mus musculus	RefSeq		69325	-	9qA2
1700012H05Rik	6.2	4.668	34	0.22055	19.9	3.192	43	0.05764	4.6	4.502	36	0.23434	4.3	2.944	44	0.23183	14.1	3.735	34	0.09273	0.7	3.346	34	0.38471	16.2	4.566	41	0.06516	30.5	4.277	42	0.01754	ILMN_250872	1700012H05RIK	7	Mus musculus RIKEN cDNA 1700012H05 gene (1700012H05Rik), mRNA.	HNRNPG-T	1700012H05RIK	Mus musculus	RefSeq		76572	+	7qE3
1700012L04Rik	3.4	5.168	33	0.28195	-7.8	2.684	41	0.78947	-6.8	2.987	40	0.75188	0.1	4.374	27	0.37218	1.8	3.735	26	0.31454	-5.6	3.204	26	0.65414	10	4.119	39	0.13033	2.9	4.442	17	0.2782	ILMN_234321	1700012L04RIK	X	Mus musculus RIKEN cDNA 1700012L04 gene (1700012L04Rik), mRNA.	H2al1	1700012L04RIK	Mus musculus	RefSeq		76383	+	XqA1.1
1700013B16Rik	-5.9	3.688	28	0.69674	-0.1	3.411	37	0.39223	2.3	4.983	25	0.29198	6.5	5.723	34	0.18421	-3.5	3.635	33	0.55764	-5.2	3.476	30	0.62907	-3.6	3.991	32	0.57268	3.8	3.781	29	0.25689	ILMN_212797	1700013B16RIK	13	Mus musculus RIKEN cDNA 1700013B16 gene (1700013B16Rik), mRNA.		1700013B16RIK	Mus musculus	RefSeq		72219	-	13qB2
1700013G24Rik	-6.5	3.184	35	0.72431	2.5	3.373	39	0.31955	-7	2.588	40	0.76692	8.6	5.321	36	0.15915	2.1	2.085	36	0.30827	0.4	3.726	37	0.39098	9	4.646	36	0.14536	0.7	2.965	38	0.34712	ILMN_214949	1700013G24RIK	4	Mus musculus RIKEN cDNA 1700013G24 gene (1700013G24Rik), mRNA.	AI507018	1700013G24RIK	Mus musculus	RefSeq		69380	+	4qD3
1700013N18Rik	15.4	4.791	40	0.11638	0.4	3.004	46	0.29312	15.2	5.008	39	0.02864	17.9	5.361	40	0.038	6.9	3.127	36	0.24447	5	3.707	31	0.19316	8.5	3.847	37	0.07304	-1.6	3.428	44	0.51369	ILMN_215553	1700013N18RIK		Mus musculus RIKEN cDNA 1700013N18 gene (1700013N18Rik), non-coding RNA.		1700013N18RIK	Mus musculus	RefSeq		73318		5qF
1700015E13Rik	-4.9	2.831	34	0.65038	7.1	3.234	22	0.20426	19.7	5.935	34	0.04386	10.9	5.205	28	0.13158	20.4	4.165	37	0.0589	16	6.157	31	0.08897	2.5	5.095	24	0.29323	7.9	3.457	34	0.16291	ILMN_213182	1700015E13RIK				1700015E13RIK	Mus musculus	MEEBO
1700016C15Rik	99.5	6.241	36	0	96.8	7.751	31	0	119.9	6.491	44	0	112.1	12.971	45	0	117.2	9.071	33	0	119.3	11.478	26	0	86.9	6.091	45	0	128.5	10.886	36	0	ILMN_211558	1700016C15RIK	1	Mus musculus RIKEN cDNA 1700016C15 gene (1700016C15Rik), mRNA.		1700016C15RIK	Mus musculus	RefSeq		69428	+	1qH4
1700016D06Rik	4.2	4.125	31	0.13719	-1.1	3.876	41	0.3958	2	3.991	36	0.18622	4.3	3.524	33	0.125	1.3	2.908	33	0.3588	2.4	3.829	29	0.20342	11.3	5.399	35	0.07497	5.1	3.616	36	0.1527	ILMN_209542	1700016D06RIK	8	Mus musculus RIKEN cDNA 1700016D06 gene (1700016D06Rik), mRNA.		1700016D06RIK	Mus musculus	RefSeq		76413	-	8qA1.1
1700016G05Rik	7.6	3.771	54	0.18922	0.9	2.787	41	0.3584	7.1	2.802	48	0.18045	3.7	4.358	35	0.25439	4.4	2.628	42	0.25313	3.2	3.327	44	0.28571	5.7	3.782	31	0.21303	5.3	3.693	49	0.21554	ILMN_213523	1700016G05RIK	6	Mus musculus RIKEN cDNA 1700016G05 gene (1700016G05Rik), mRNA.		1700016G05RIK	Mus musculus	RefSeq		67690	-	6qB1
1700016K19Rik	16.6	3.743	39	0.03236	10.3	4.462	30	0.05226	7.2	4.131	34	0.0784	1.8	4.496	31	0.42071	1.5	2.903	38	0.33995	13.3	4.022	31	0.02894	-1.6	4.11	32	0.56655	-1.1	3.48	40	0.36093	ILMN_210643	1700016K19RIK	11	Mus musculus RIKEN cDNA 1700016K19 gene (1700016K19Rik), mRNA.	RP23-96I9.2	1700016K19RIK	Mus musculus	RefSeq		74230	+	11qB5
1700017N19Rik	19.1	6.054	38	0.06391	6	3.055	53	0.22682	1.5	4.518	35	0.31579	9.1	4.333	48	0.15163	7.6	3.665	40	0.19173	12	4.942	33	0.12531	7.6	3.631	32	0.16667	10.6	4.155	52	0.13283	ILMN_195749	1700017N19RIK				1700017N19RIK	Mus musculus	MEEBO
1700018B24Rik	-5.1	3.076	46	0.65789	-7.2	2.071	56	0.75313	-8.8	2.634	38	0.84085	-8.3	2.896	40	0.81454	-6.5	2.121	46	0.7193	-8.5	2.773	39	0.79699	-5.4	1.993	47	0.6604	-11.3	3.131	31	0.91855	ILMN_220027	1700018B24RIK		Mus musculus RIKEN cDNA 1700018B24 gene (1700018B24Rik), non-coding RNA.		1700018B24RIK	Mus musculus	RefSeq		66332		3qC
1700018C11Rik	32.3	5.39	35	0.02381	20.8	3.527	44	0.05138	27.9	6.626	31	0.01253	35.5	11.599	26	0.01378	23.6	4.136	35	0.0401	45.3	10.368	26	0.00627	25.6	4.226	32	0.02381	16.5	3.372	28	0.08521	ILMN_214588	1700018C11RIK	4	Mus musculus RIKEN cDNA 1700018C11 gene (1700018C11Rik), mRNA.	bM230C2.3	1700018C11RIK	Mus musculus	RefSeq		75524	-	4qC1
1700018F24Rik	-3.1	2.71	47	0.54637	0	2.525	45	0.38596	-6.6	3.548	41	0.74311	0.2	3.687	42	0.3609	4.2	2.909	45	0.25313	1.1	3.455	36	0.37343	5.2	4.009	40	0.2218	0.1	3.784	50	0.36967	ILMN_222202	1700018F24RIK	5	Mus musculus RIKEN cDNA 1700018F24 gene (1700018F24Rik), mRNA.	AV045857	1700018F24RIK	Mus musculus	RefSeq		69396	+	5qG2
1700019D03Rik	18.4	4.76	40	0.07143	16.2	4.148	43	0.08145	17.2	3.435	38	0.0589	72.2	8.123	44	0.00251	48.2	3.566	47	0.00376	15.6	4.454	38	0.09398	61.8	5.559	34	0.00251	52.3	6.707	35	0.00501	ILMN_214304	1700019D03RIK	1	Mus musculus RIKEN cDNA 1700019D03 gene (1700019D03Rik), mRNA.	2410136C24Rik; AA410151; MGC58779	1700019D03RIK	Mus musculus	RefSeq		67080	-	1qC1.1
1700019E19Rik	602	20.668	37	0	566.5	20.03	42	0	614.9	21.166	39	0	408.7	27.546	40	0	447.5	14.628	44	0	627.6	31.719	37	0	477.5	15.83	45	0	432.1	21.641	43	0	ILMN_220611	1700019E19RIK	12	Mus musculus RIKEN cDNA 1700019E19 gene (1700019E19Rik), mRNA.	R75064	1700019E19RIK	Mus musculus	RefSeq		76411	+	12qD2
1700019G17Rik	16.9	4.488	39	0.0319	17.4	3.704	39	0.13557	21.3	4.249	39	0.00785	26.4	5.27	43	0.00555	23	3.959	36	0.07355	18.4	5.251	28	0.01108	32.1	5.582	35	0.00684	20.5	3.983	36	0.03414	ILMN_212870	1700019G17RIK	6	Mus musculus RIKEN cDNA 1700019G17 gene (1700019G17Rik), mRNA.		1700019G17RIK	Mus musculus	RefSeq		75541	-	6qC3
1700019H03Rik	6.7	3.703	44	0.20802	8	3.319	45	0.1792	4.8	3.748	36	0.23434	-1.4	3.169	48	0.45113	-1.3	2.96	38	0.42356	-5.9	3.005	35	0.66792	8.2	4.088	32	0.15915	8.3	4.381	34	0.15915	ILMN_218178	1700019H03RIK	2	Mus musculus RIKEN cDNA 1700019H03 gene (1700019H03Rik), mRNA.	MGC28538; BC019537	1700019H03RIK	Mus musculus	RefSeq		228993	+	2qH4
1700019L03Rik	-1.5	4.316	34	0.47494	0.3	4.158	28	0.38221	-6.5	3.456	23	0.73684	6.3	6.231	35	0.18922	-2.2	2.547	39	0.47243	3	4.192	33	0.28947	3.4	3.379	45	0.27318	1.9	3.494	51	0.29825	ILMN_226115	1700019L03RIK	2	Mus musculus RIKEN cDNA 1700019L03 gene (1700019L03Rik), mRNA.		1700019L03RIK	Mus musculus	RefSeq		227736	-	2qB
1700019M22Rik	1.5	3.14	58	0.34336	-0.8	2.655	41	0.42231	9.3	4.758	34	0.14286	1.5	4.436	32	0.30952	10.4	2.943	35	0.13158	0.1	2.55	36	0.40226	3.9	3.21	33	0.25689	7.6	3.509	49	0.16667	ILMN_213694	1700019M22RIK	12	Mus musculus RIKEN cDNA 1700019M22 gene (1700019M22Rik), mRNA.		1700019M22RIK	Mus musculus	RefSeq		69423	-	12qE
1700019N19Rik	-6.7	3.567	33	0.73559	-11.1	2.284	39	0.93233	-6.2	2.968	37	0.71303	-4.9	3.289	30	0.63534	-12.5	1.991	42	0.94737	-8.5	3.568	27	0.79699	-10	2.487	31	0.87343	-7.7	2.806	41	0.76942	ILMN_211725	1700019N19RIK	19	Mus musculus RIKEN cDNA 1700019N19 gene (1700019N19Rik), mRNA.		1700019N19RIK	Mus musculus	RefSeq		67507	-	19qD2
1700020C11Rik	11.3	3.837	48	0.13659	23.4	3.868	43	0.03885	24.7	3.849	28	0.02005	33.5	8.084	35	0.01629	28.3	4.006	35	0.02381	23	4.5	30	0.04261	27.8	5.158	39	0.0188	12.7	5.295	27	0.11529	ILMN_212220	1700020C11RIK	11	Mus musculus RIKEN cDNA 1700020C11 gene (1700020C11Rik), mRNA.	Mtp18; RP23-81P12.9; 2610507A21Rik; AV005788	1700020C11RIK	Mus musculus	RefSeq		67900	-	11qA1
1700020D05Rik	-6.1	2.61	52	0.70802	-9.8	2.332	30	0.87719	-4.1	3.472	45	0.59148	-6.6	3.256	40	0.72932	-9.8	2.439	32	0.86717	-5	2.922	28	0.62531	-2.8	4.199	29	0.52757	-5.5	2.86	39	0.64787	ILMN_210531	1700020D05RIK	19	Mus musculus RIKEN cDNA 1700020D05 gene (1700020D05Rik), mRNA.	mage-g2	1700020D05RIK	Mus musculus	RefSeq		75555	-	19qA
1700020L24Rik	-12.9	3.007	37	0.96491	-5.1	3.582	33	0.63659	-19.9	3.205	26	0.99875	-8.4	3.139	39	0.8183	-7.7	2.41	49	0.7995	-10.6	2.217	46	0.88221	-14.5	3.162	21	0.9812	-4.2	3.03	48	0.57018	ILMN_218300	1700020L24RIK	11	Mus musculus RIKEN cDNA 1700020L24 gene (1700020L24Rik), mRNA.	RP23-249K18.3	1700020L24RIK	Mus musculus	RefSeq		66330	+	11qC
1700020N01Rik	-1.8	3.969	52	0.49624	-0.6	3.571	43	0.41604	-3.2	3.648	34	0.54261	-0.7	3.772	36	0.41479	-1.4	2.585	39	0.42481	-2.8	2.843	41	0.51629	-3.5	3.33	40	0.56767	-5.5	3.18	38	0.64286	ILMN_209268	1700020N01RIK	10	Mus musculus RIKEN cDNA 1700020N01 gene (1700020N01Rik), mRNA.	MGC118229	1700020N01RIK	Mus musculus	RefSeq		67692	+	10qA3
1700020O03Rik	69.1	6.242	46	0.00125	90.7	5.544	56	0	85.2	9.449	31	0	87.3	10.205	46	0	77.2	5.041	37	0	70.5	8.18	36	0	74	7.801	41	0.00125	105.1	11.3	37	0	ILMN_216650	1700020O03RIK	12	Mus musculus RIKEN cDNA 1700020O03 gene (1700020O03Rik), mRNA.	4732487G21Rik; A630090I05Rik	1700020O03RIK	Mus musculus	RefSeq		70373	+	12qD2
1700021C14Rik	275	14.257	37	0	277.2	12.454	45	0	238.4	11.633	40	0	286.7	19.311	36	0	315.3	8.982	42	0	223.2	11.582	32	0	306.2	10.158	53	0	351.8	11.168	58	0	ILMN_221114	1700021C14RIK	3	Mus musculus RIKEN cDNA 1700021C14 gene (1700021C14Rik), mRNA.	MGC130252	1700021C14RIK	Mus musculus	RefSeq		76927	-	3qF1
1700021F05Rik	1223.5	39.533	33	0	1295.7	29.864	38	0	1024.8	31.125	38	0	1372.7	57.527	45	0	1269	27.968	57	0	1173.2	54.152	36	0	1342.8	40.498	31	0	1450.8	63.312	38	0	ILMN_223230	1700021F05RIK	10	Mus musculus RIKEN cDNA 1700021F05 gene (1700021F05Rik), mRNA.		1700021F05RIK	Mus musculus	RefSeq		67851	-	10qB2
1700021K02Rik	-0.8	3.977	39	0.4607	-0.7	3.146	35	0.53084	-0.9	3.682	40	0.3441	-2.9	3.099	41	0.56069	-0.4	3.187	35	0.30671	-3.5	3.158	35	0.62834	2.9	2.868	46	0.21313	-1.6	2.991	40	0.41157	ILMN_261103	1700021K02RIK	10	Mus musculus RIKEN cDNA 1700021K02 gene (1700021K02Rik), transcript variant 4, mRNA.	AI428928; Titest; Spatial	1700021K02RIK	Mus musculus	RefSeq		65971	+	10qB4
1700021K19Rik	234.9	11.886	45	0	425.1	12.08	44	0	404.3	18.321	45	0	371	25.88	42	0	501.6	19.719	44	0	374.2	25.499	36	0	396.6	16.358	39	0	348.5	13.707	39	0	ILMN_221833	1700021K19RIK		Mus musculus RIKEN cDNA 1700021K19 gene (1700021K19Rik), mRNA.	5330403K09; mKIAA0226	1700021K19RIK	Mus musculus	RefSeq		224118		16qB3
1700022C21Rik	45.4	8.181	41	0.00501	66.8	4.516	51	0.00125	79.6	6.559	50	0	85.6	10.273	48	0.00125	90.3	5.584	46	0	62.5	6.084	27	0.00251	83.3	5.351	63	0	55.6	4.87	45	0.00501	ILMN_214248	1700022C21RIK	17	Mus musculus RIKEN cDNA 1700022C21 gene (1700022C21Rik), mRNA.	AI746295	1700022C21RIK	Mus musculus	RefSeq		76416	+	17qB1
1700023B02Rik	163.4	9.71	38	0	135.9	7.983	44	0	164	9.804	44	0	172.3	16.787	37	0	138.7	5.346	45	0	153.8	9.635	38	0	198.9	9.487	41	0	214.7	20.321	35	0	ILMN_218348	1700023B02RIK	2	Mus musculus RIKEN cDNA 1700023B02 gene (1700023B02Rik), mRNA.	Cir; MGC117636; Cicr; 2810021A19Rik	1700023B02RIK	Mus musculus	RefSeq		66935	-	2qC3
1700023E05Rik	-2.2	3.252	44	0.59523	3	3.832	33	0.18015	0.5	2.694	36	0.43696	1.1	3.878	35	0.39358	-0.8	2.874	40	0.55243	-0.3	4.026	25	0.45113	0.6	4.559	28	0.32766	1	3.991	30	0.37058	ILMN_218509	1700023E05RIK	5	Mus musculus RIKEN cDNA 1700023E05 gene (1700023E05Rik), mRNA.		1700023E05RIK	Mus musculus	RefSeq		71868	+	5qC3.3
1700023I07Rik	-6.6	3.416	46	0.72682	-2.7	3.489	53	0.51128	-2.1	3.158	51	0.4787	-2.9	2.806	45	0.5213	1.1	2.346	48	0.34461	-5.2	2.983	39	0.63283	-5.3	3.056	43	0.64912	-5.9	2.89	48	0.67293	ILMN_222484	1700023I07RIK	X	Mus musculus RIKEN cDNA 1700023I07 gene (1700023I07Rik), mRNA.		1700023I07RIK	Mus musculus	RefSeq		76705	+	XqA2
1700023M03Rik	344.6	14.997	33	0	715.5	23.421	32	0	976.7	40.77	27	0	703.7	38.948	34	0	666.1	27.043	30	0	903	54.994	28	0	971.4	46.487	30	0	431.6	27.243	23	0	ILMN_212027	1700023M03RIK				1700023M03RIK	Mus musculus	MEEBO
1700024G13Rik	9.3	4.665	48	0.16165	3.3	3.833	38	0.29574	6.3	4.576	40	0.19424	4.4	4.264	42	0.22682	7.5	3.639	34	0.19173	9.1	3.798	40	0.16416	10.7	3.47	50	0.12155	11.4	4.249	39	0.12406	ILMN_241501	1700024G13RIK	14	Mus musculus RIKEN cDNA 1700024G13 gene (1700024G13Rik), mRNA.	MGC130144; MGC130143	1700024G13RIK	Mus musculus	RefSeq		67085	-	14qB
1700025D03Rik	-5.1	3.784	40	0.65414	-5.9	3.057	40	0.68672	-6.4	2.399	52	0.73183	-9.9	2.789	37	0.87343	-10.2	1.903	46	0.8797	-10.7	2.917	37	0.88596	-3.7	3.022	37	0.57519	-1.2	3.454	36	0.42732	ILMN_217322	1700025D03RIK	X	Mus musculus RIKEN cDNA 1700025D03 gene (1700025D03Rik), mRNA.	RP23-149B17.1	1700025D03RIK	Mus musculus	RefSeq		67944	-	XqF1
1700025E21Rik	1.8	3.901	41	0.33333	1.2	3.329	44	0.35088	5.2	3.482	45	0.22431	3.5	3.267	42	0.2594	-2.5	2.874	37	0.48747	1.2	3.797	38	0.37093	4.7	3.522	41	0.24185	-3.7	1.81	33	0.54637	ILMN_211217	1700025E21RIK		Mus musculus RIKEN cDNA 1700025E21 gene (1700025E21Rik), mRNA.	1700016K02Rik	1700025E21RIK	Mus musculus	RefSeq		75647		6qA3.3
1700025F22Rik	0.7	3.124	44	0.37845	-5.2	2.737	43	0.64787	-6.5	2.432	54	0.73559	-0.5	3.684	47	0.40602	-2.5	2.344	36	0.49123	-3.1	2.694	42	0.52757	1.6	3.785	43	0.31454	-2.2	3.2	50	0.47368	ILMN_215029	1700025F22RIK		Mus musculus RIKEN cDNA 1700025F22 gene (1700025F22Rik), mRNA.		1700025F22RIK	Mus musculus	RefSeq		69416		19qA
1700025G04Rik	442.8	17.538	49	0	394.8	12.843	43	0	379.9	19.236	36	0	336.6	28.716	36	0	327.2	8.482	49	0	305.1	15.3	25	0	267	11.392	42	0	378.4	17.756	51	0	ILMN_216343	1700025G04RIK	1	Mus musculus RIKEN cDNA 1700025G04 gene (1700025G04Rik), mRNA.	2900042O04Rik; AV212693	1700025G04RIK	Mus musculus	RefSeq		69399	-	1qG2
1700025K23Rik	362.5	15.601	34	0	304	12.673	38	0	251.8	12.85	40	0	292.9	16.037	35	0	302.5	14.326	41	0	303.9	16.062	39	0	337.2	11.928	42	0	336.2	17.02	32	0	ILMN_222667	1700025K23RIK	10	Mus musculus RIKEN cDNA 1700025K23 gene (1700025K23Rik), mRNA.		1700025K23RIK	Mus musculus	RefSeq		66337	-	10qB1
1700026D08Rik	-11.8	2.458	49	0.93358	-8.5	2.496	43	0.81955	-11.2	2.277	38	0.92481	-9.8	2.724	44	0.87218	-9.9	2.34	33	0.87093	-13	2.24	37	0.94862	-10.1	2.837	45	0.87719	-9.9	3.173	33	0.87594	ILMN_190215	1700026D08RIK				1700026D08RIK	Mus musculus	MEEBO
1700026L06Rik	-0.8	3.356	42	0.45238	-3.6	3.027	32	0.5589	13.3	3.822	42	0.09398	6.5	3.288	50	0.18421	-6.4	1.795	27	0.71429	7.8	5.4	26	0.18672	3.2	3.756	39	0.27318	1.4	3.375	41	0.31579	ILMN_220324	1700026L06RIK				1700026L06RIK	Mus musculus	MEEBO
1700027A23Rik	-8.4	2.625	44	0.81328	-4.9	2.254	47	0.62155	-0.5	3.534	34	0.39599	-3.7	2.662	53	0.5614	-1.8	2.353	46	0.44486	4.6	3.597	43	0.24311	-10.4	2.434	40	0.88847	-3.1	2.902	42	0.51504	ILMN_221508	1700027A23RIK	3	Mus musculus RIKEN cDNA 1700027A23 gene (1700027A23Rik), mRNA.	MGC58817	1700027A23RIK	Mus musculus	RefSeq		76420	-	3qF2.2
1700027D21Rik	-4.9	3.162	43	0.65038	0.1	3.143	43	0.38596	-2.1	4.554	22	0.47995	-0.3	4.562	37	0.38847	-6.4	2.527	36	0.71679	-5	2.92	44	0.62531	-3.8	3.136	38	0.57644	-5.4	2.619	41	0.64035	ILMN_222714	1700027D21RIK	10	Mus musculus RIKEN cDNA 1700027D21 gene (1700027D21Rik), mRNA.	AA062323; 1700022B01Rik	1700027D21RIK	Mus musculus	RefSeq		76573	+	10qC1
1700027N10Rik	200.4	12.949	37	0	206.6	8.218	44	0	192.5	11.679	43	0	205	19.776	26	0	197.9	10.06	47	0	177.2	16.046	36	0	227.1	11.862	49	0	202.9	11.572	33	0	ILMN_242897	1700027N10RIK	17	Mus musculus RIKEN cDNA 1700027N10 gene (1700027N10Rik), mRNA.		1700027N10RIK	Mus musculus	RefSeq		75564	-	17qC
1700028K03Rik	-4.2	3.067	39	0.69915	0.2	2.992	47	0.505	-0.6	3.814	36	0.5393	-6.7	2.96	42	0.78769	-6.9	1.993	45	0.7431	-8.9	3.16	35	0.89076	-5.6	3.506	40	0.78111	-7.3	2.224	36	0.85211	ILMN_217246	1700028K03RIK	5	Mus musculus RIKEN cDNA 1700028K03 gene (1700028K03Rik), mRNA.	MGC117884	1700028K03RIK	Mus musculus	RefSeq		76421	+	5qE5
1700028P14Rik	-4	2.997	48	0.59649	0.9	3.174	36	0.3609	-2.9	2.048	55	0.52256	1.3	3.924	36	0.32206	-2	2.563	47	0.45865	-1.3	4.175	30	0.44737	-1.3	2.913	33	0.44361	4.9	5.312	36	0.22932	ILMN_209979	1700028P14RIK	19	Mus musculus RIKEN cDNA 1700028P14 gene (1700028P14Rik), mRNA.	AV209940	1700028P14RIK	Mus musculus	RefSeq		67483	-	19qB
1700029F12Rik	-1.5	3.294	51	0.58501	9.8	3.458	47	0.27332	-1.4	2.573	48	0.56304	0.5	4.254	40	0.56304	2.6	2.963	53	0.52962	-3.8	3.072	42	0.6559	3.1	3.692	38	0.31065	8.1	5.188	36	0.23236	ILMN_213102	1700029F12RIK	13	Mus musculus RIKEN cDNA 1700029F12 gene (1700029F12Rik), transcript variant 2, mRNA.		1700029F12RIK	Mus musculus	RefSeq		66479	-	13qD1
1700029G01Rik	407.7	14.603	44	0	406	12.727	35	0	246.8	10.501	45	0	268.2	16.986	41	0	333.2	8.967	42	0	274.3	20.612	26	0	308.9	14.539	38	0	396.9	13.747	38	0	ILMN_221884	1700029G01RIK	4	Mus musculus RIKEN cDNA 1700029G01 gene (1700029G01Rik), mRNA.	AU019788	1700029G01RIK	Mus musculus	RefSeq		66938	-	4qD2.2
1700029H14Rik	-3.3	3.001	45	0.6305	0.1	3.137	43	0.50125	-0.3	3.401	42	0.54649	-3.1	3.612	38	0.61636	-4.7	2.197	43	0.69623	-3.9	3.323	40	0.65798	-6	2.696	38	0.80606	-1.5	3.195	44	0.51616	ILMN_219036	1700029H14RIK	8	Mus musculus RIKEN cDNA 1700029H14 gene (1700029H14Rik), transcript variant 1, mRNA.		1700029H14RIK	Mus musculus	RefSeq		66501	-	8qA1.1
1700029I01Rik	3.2	4.331	27	0.28446	4.8	4.456	35	0.24687	0.3	4.706	36	0.36842	18.1	5.682	29	0.07143	1.6	2.907	35	0.32331	11.1	3.649	32	0.13409	4.6	3.28	36	0.24185	13	5.165	40	0.11404	ILMN_230902	1700029I01RIK	4	Mus musculus RIKEN cDNA 1700029I01 gene (1700029I01Rik), mRNA.		1700029I01RIK	Mus musculus	RefSeq		70005	+	4qE1
1700029I08Rik	20	4.215	42	0.06266	19.9	3.977	42	0.05764	12.7	3.571	36	0.09774	23.8	5.949	48	0.04135	22.2	3.582	57	0.04637	13.9	4.355	45	0.11654	18.2	4.37	41	0.05013	18	5.371	20	0.07393	ILMN_213587	1700029I08RIK				1700029I08RIK	Mus musculus	MEEBO
1700029I15Rik	21.8	3.829	38	0.05639	25.7	3.402	48	0.02757	8.5	3.444	44	0.15789	17.9	4.019	53	0.07268	40	5.515	31	0.00376	18.1	4.587	34	0.07143	23.7	3.76	49	0.02882	39.9	5.089	37	0.00877	ILMN_190405	1700029I15RIK	2	Mus musculus RIKEN cDNA 1700029I15 gene (1700029I15Rik), mRNA.	RP23-316M14.6; 1700021K07Rik	1700029I15RIK	Mus musculus	RefSeq		75641	+	2qE1
1700029J07Rik	15.9	5.342	36	0.08521	23.1	4.714	39	0.0401	22.5	4.33	43	0.03258	105.8	7.906	50	0	35.3	4.878	48	0.00627	64.7	9.965	31	0.00251	22.5	5.962	36	0.03133	29.6	4.803	37	0.01754	ILMN_220534	1700029J07RIK	8	Mus musculus RIKEN cDNA 1700029J07 gene (1700029J07Rik), mRNA.	MGC130198	1700029J07RIK	Mus musculus	RefSeq		69479	-	8qB1.1
1700029K01Rik	-10.9	3.71	39	0.90977	-13.3	2.548	35	0.96491	-12.5	2.369	44	0.95113	-15.1	2.437	42	0.98622	-13.6	2.061	32	0.96992	-8	3.519	36	0.7782	-12.6	2.413	39	0.95363	-14.6	2.451	40	0.97619	ILMN_219355	1700029K01RIK				1700029K01RIK	Mus musculus	MEEBO
1700029P11Rik	126.5	9.654	31	0.71484	119.4	8.427	40	0.34876	132.5	12.784	37	0.49154	213	21.965	38	0.52442	147.4	7.083	38	0.36662	150.3	16.465	32	0.4122	168.5	12.49	36	0.38653	160.5	11.673	50	0.39291	ILMN_212082	1700029P11RIK	15	Mus musculus RIKEN cDNA 1700029P11 gene (1700029P11Rik), mRNA.		1700029P11RIK	Mus musculus	RefSeq		66346	+	15qE1
1700030J22Rik	6.4	3.441	47	0.21805	22.6	3.809	40	0.04135	29	3.309	35	0.01003	16.5	3.375	45	0.08647	32.1	3.47	37	0.01378	22.5	3.505	43	0.04386	30.7	4.06	48	0.01253	12.9	3.396	47	0.11404	ILMN_211204	1700030J22RIK	8	Mus musculus RIKEN cDNA 1700030J22 gene (1700030J22Rik), mRNA.		1700030J22RIK	Mus musculus	RefSeq		69528	-	8qE1
1700030K09Rik	126.3	9.589	36	0	181	8.023	38	0	142.2	9.242	53	0	127.1	11.893	42	0	180	9.372	44	0	118.2	8.709	35	0	155.8	8.395	42	0	165.7	8.314	47	0	ILMN_219204	1700030K09RIK	8	Mus musculus RIKEN cDNA 1700030K09 gene (1700030K09Rik), mRNA.		1700030K09RIK	Mus musculus	RefSeq		72254	+	8qB3.3
1700034E13Rik	0	3.693	38	0.41103	-6	2.178	40	0.69173	-1.5	2.919	36	0.44987	-4.2	3.015	35	0.58772	-4.6	2.165	45	0.61905	-5.7	3.277	39	0.66165	-7.5	2.649	38	0.76566	-6.6	2.807	43	0.71178	ILMN_211614	1700034E13RIK	18	Mus musculus RIKEN cDNA 1700034E13 gene (1700034E13Rik), mRNA.		1700034E13RIK	Mus musculus	RefSeq		78414	+	18qD1
1700034H14Rik	191.4	10.862	40	0.00039	278.7	12.037	48	0.00029	327.4	17.219	48	0.00027	442.6	31.853	44	0.00027	377.4	18.128	41	0.00027	326.6	20.397	31	0.00048	499.1	17.342	41	0.00027	298.8	13.586	36	0.00034	ILMN_217533	1700034H14RIK	18	Mus musculus RIKEN cDNA 1700034H14 gene (1700034H14Rik), mRNA.	2700002I20Rik	1700034H14RIK	Mus musculus	RefSeq		67105	-	18qE4
1700034I23Rik	7.8	4.111	45	0.094	0	3.176	40	0.35352	-0.6	2.954	43	0.47038	3.9	3.746	48	0.29025	6.4	2.574	53	0.1445	0.4	3.438	33	0.29891	9	3.33	50	0.11458	11.3	3.893	52	0.08293	ILMN_213715	1700034I23RIK	3	Mus musculus RIKEN cDNA 1700034I23 gene (1700034I23Rik), mRNA.	MGC143484	1700034I23RIK	Mus musculus	RefSeq		73297	-	3qB
1700034O15Rik	18.8	4.444	44	0.06767	12.8	3.646	52	0.10526	17.1	4.82	43	0.0589	15.6	4.232	48	0.08897	16.3	3.407	42	0.07769	17	4.119	37	0.08271	15	3.387	41	0.07769	15.2	3.616	40	0.09023	ILMN_211228	1700034O15RIK	6	Mus musculus RIKEN cDNA 1700034O15 gene (1700034O15Rik), mRNA.		1700034O15RIK	Mus musculus	RefSeq		76606	+	6qB2.1
1700036D21Rik	10.7	4.216	45	0.1416	11.3	2.999	49	0.12657	2.8	3.089	45	0.27945	-4	3.001	43	0.57519	7.5	2.24	51	0.19173	10.7	5.257	37	0.13784	7.6	3.539	40	0.16667	-0.2	2.955	51	0.38346	ILMN_223622	1700036D21RIK	9	Mus musculus RIKEN cDNA 1700036D21 gene (1700036D21Rik), mRNA.	TESSP-4; Tessp4; AU043597; AU043574; 79H19A	1700036D21RIK	Mus musculus	RefSeq		73336	+	9qF3
1700037C18Rik	55.6	7.953	38	1e-05	53.1	5.069	44	1e-05	42.1	5.361	42	3e-05	57.3	11.12	36	2e-05	57.7	5.487	43	1e-05	39.4	5.791	28	0.00018	53.7	8.084	34	5e-05	38.7	4.95	40	0.00028	ILMN_227736	1700037C18RIK	16	Mus musculus RIKEN cDNA 1700037C18 gene (1700037C18Rik), mRNA.	2810022L20Rik	1700037C18RIK	Mus musculus	RefSeq		73261	-	16qA1
1700037H04Rik	1104.8	30.23	55	0	1113.4	31.4	33	0	1150.2	40.157	35	0	1041.1	44.676	38	0	972.3	19.719	66	0	1089.1	50.277	36	0	904.4	26.707	32	0	1030	32.944	42	0	ILMN_191575	1700037H04RIK	2	Mus musculus RIKEN cDNA 1700037H04 gene (1700037H04Rik), mRNA.	RP23-32L15.2	1700037H04RIK	Mus musculus	RefSeq		67326	-	2qF1
1700039E15Rik	5.9	3.609	44	0.22306	5.2	2.69	59	0.2381	7.5	3.56	53	0.17544	15.7	5.694	38	0.08897	7.7	2.105	52	0.18922	7.5	4.083	43	0.19674	13.6	3.803	41	0.09148	-0.7	2.164	43	0.40602	ILMN_259506	1700039E15RIK	7	Mus musculus RIKEN cDNA 1700039E15 gene (1700039E15Rik), mRNA.		1700039E15RIK	Mus musculus	RefSeq		76713	+	7qB4
1700040I03Rik	45.5	4.141	33	0.00501	45.5	3.878	26	0.00501	58.9	5.598	38	0.00251	75.3	10.084	37	0.00251	72.4	6.734	37	0	66.8	8.353	42	0.00251	76.7	11.022	36	0.00125	50.4	6.273	29	0.00627	ILMN_230504	1700040I03RIK	6	Mus musculus RIKEN cDNA 1700040I03 gene (1700040I03Rik), mRNA. XM_923066 XM_978905 XM_981332 XM_981367 XM_981402 XM_990015 XM_991725		1700040I03RIK	Mus musculus	RefSeq		73327	-	6qC3
1700040L02Rik	3.2	3.133	57	0.28446	3.2	3.425	36	0.29699	-0.6	3.444	35	0.40476	3.2	4.504	41	0.26692	-6.5	2.077	43	0.72682	2.8	3.397	44	0.2995	-6.8	2.001	49	0.73183	3.5	3.646	46	0.26566	ILMN_217784	1700040L02RIK	10	Mus musculus RIKEN cDNA 1700040L02 gene (1700040L02Rik), mRNA.		1700040L02RIK	Mus musculus	RefSeq		73287	-	10qB5.2
1700042B14Rik	-3.7	4.085	25	0.58897	-4.5	3.24	41	0.60276	-2.1	2.815	43	0.4787	1.5	3.77	33	0.30952	5.5	3.394	34	0.22807	0.7	3.468	34	0.38596	-3.1	4.095	27	0.53885	-4.5	3.526	31	0.59023	ILMN_229981	1700042B14RIK	X	Mus musculus RIKEN cDNA 1700042B14 gene (1700042B14Rik), mRNA.	RP23-440J5.4; MGC117726	1700042B14RIK	Mus musculus	RefSeq		73347	-	XqF3
1700045I19Rik	16.4	4.767	44	0.08145	0.5	3.025	44	0.37343	-1.4	3.454	47	0.44361	5.7	4.703	29	0.19925	14.4	3.187	48	0.09023	6.7	3.313	39	0.20551	1.7	3.538	43	0.31078	5.8	3.387	40	0.20802	ILMN_209606	1700045I19RIK	X	Mus musculus RIKEN cDNA 1700045I19 gene (1700045I19Rik), mRNA.	AI853461	1700045I19RIK	Mus musculus	RefSeq		74264	-	XqF5
1700047I17Rik1	336.3	15.041	45	0	331	15.356	41	0	376.4	20.535	42	0	223.6	17.812	42	0	234.6	9.952	41	0	337.1	24.592	39	0	206	13.505	36	0	206	11.866	41	0	ILMN_221070	1700047I17RIK1	12	Mus musculus RIKEN cDNA 1700047I17 gene 1 (1700047I17Rik1), mRNA.	D730001C10Rik; 1700047I17Rik; C14orf24	1700047I17RIK1	Mus musculus	RefSeq		73385	+	12qC1
1700049G17Rik	17.3	4.834	28	0.07769	51.4	3.486	54	0.00251	45.4	5.807	40	0.00251	33.8	6.75	34	0.01629	68.5	6.646	34	0	27.6	3.473	31	0.02882	54.5	5.792	48	0.00251	42.5	4.904	32	0.00752	ILMN_260587	1700049G17RIK		Mus musculus RIKEN cDNA 1700049G17 gene (1700049G17Rik), mRNA.		1700049G17RIK	Mus musculus	RefSeq		73430		7qA3
1700049K14Rik	-8.7	3.025	19	0.82206	-3.5	3.028	45	0.55388	-2.7	3.459	30	0.51754	-5.8	4.434	31	0.68672	-2.7	2.868	39	0.50125	-11.2	2.953	30	0.90226	-7	2.611	35	0.73935	-2.7	3.708	28	0.49624	ILMN_209669	1700049K14RIK	14	Mus musculus RIKEN cDNA 1700049K14 gene (1700049K14Rik), mRNA.		1700049K14RIK	Mus musculus	RefSeq		73382	+	14qD1
1700049L16Rik	-11	3.565	37	0.90977	-1.5	3.058	39	0.44987	-4.8	4	38	0.62531	-6.3	3.155	32	0.70802	-4.1	2.331	35	0.58271	-5.6	3.296	29	0.65664	5.7	4.341	31	0.21303	-7.1	4.569	25	0.7406	ILMN_214138	1700049L16RIK		Mus musculus RIKEN cDNA 1700049L16 gene (1700049L16Rik), non-coding RNA.		1700049L16RIK	Mus musculus	RefSeq		108950		10qB5.3
1700052N19Rik	176.9	12.71	39	0	186.4	7.756	42	0	208	9.861	55	0	240	17.259	43	0	216.9	7.827	43	0	204.7	14.047	39	0	238.5	13.061	38	0	190.3	11.619	34	0	ILMN_207464	1700052N19RIK	10	Mus musculus RIKEN cDNA 1700052N19 gene (1700052N19Rik), mRNA. XM_974009 XM_982948	MGC102037	1700052N19RIK	Mus musculus	RefSeq		73419	-	10qA1
1700054O13Rik	-10.5	2.739	39	0.8985	-5.7	3.595	30	0.67293	-8.6	2.629	33	0.83459	-11.6	2.3	43	0.92481	-10.8	1.871	37	0.89599	-15.9	1.708	31	0.98622	-10.8	2.738	40	0.90476	-12.8	2.179	38	0.95865	ILMN_221831	1700054O13RIK	X	Mus musculus RIKEN cDNA 1700054O13 gene (1700054O13Rik), mRNA.	H2al3; RP23-433D6.1	1700054O13RIK	Mus musculus	RefSeq		67334	+	XqA1.1
1700055M20Rik	-5.8	2.862	32	0.69298	-6	2.807	29	0.69048	-10.9	2.373	53	0.91479	-8.7	2.386	42	0.83459	-8.5	1.85	53	0.83208	-8.4	2.542	39	0.79574	-8.6	2.857	45	0.8208	-10.2	2.917	36	0.88722	ILMN_216987	1700055M20RIK	8	Mus musculus RIKEN cDNA 1700055M20 gene (1700055M20Rik), transcript variant 1, mRNA.	MGC107117; Tepp	1700055M20RIK	Mus musculus	RefSeq		73407	+	8qD1
1700055N04Rik	-3.5	3.473	53	0.57769	-6.7	2.01	45	0.72932	-6.3	2.622	53	0.71805	-7.9	2.601	43	0.79449	-7.9	2.476	42	0.80702	-10.9	3.441	26	0.89223	-3.6	3.794	38	0.57143	-10.4	2.408	46	0.89098	ILMN_184921	1700055N04RIK	19	PREDICTED: Mus musculus RIKEN cDNA 1700055N04 gene, transcript variant 3 (1700055N04Rik), mRNA.		1700055N04RIK	Mus musculus	RefSeq		73458	+	19qA
1700057G04Rik	1.1	3.7	42	0.36216	0.7	3.08	45	0.36591	1.7	2.882	34	0.31328	0.1	3.83	36	0.36967	-1.8	2.853	39	0.44862	-6.6	2.403	41	0.70927	-1.1	3.852	35	0.4386	-1.7	2.996	41	0.45113	ILMN_252315	1700057G04RIK	9	Mus musculus RIKEN cDNA 1700057G04 gene (1700057G04Rik), mRNA.		1700057G04RIK	Mus musculus	RefSeq		78459	+	9qE3.3
1700057K13Rik	9.3	4.765	33	0.16165	-3.8	2.621	56	0.56892	-6.7	2.339	51	0.75063	-2.6	3.66	43	0.50501	-5.5	2.281	40	0.6604	-2.6	3.017	38	0.50251	-7.8	2.92	53	0.77318	5.8	4.124	38	0.20802	ILMN_221640	1700057K13RIK	1	Mus musculus RIKEN cDNA 1700057K13 gene (1700057K13Rik), mRNA.	MGC118391; MGC144290	1700057K13RIK	Mus musculus	RefSeq		73435	-	1qH1
1700058C01Rik	-10.9	2.755	46	0.90977	-9.5	2.52	51	0.86717	-12.4	2.535	43	0.94862	-5.9	3.596	41	0.69424	-0.6	2.827	36	0.3985	-13	2.27	37	0.94987	-3.2	3.773	40	0.54637	-9.5	2.587	39	0.8584	ILMN_191287	1700058C01RIK				1700058C01RIK	Mus musculus	MEEBO
1700058C13Rik	-8.8	2.721	40	0.82707	-7.5	2.379	41	0.76316	-8.3	2.958	39	0.82581	-16.4	1.816	40	0.99373	-10	2.685	32	0.87093	-11.4	2.449	45	0.90727	-2.7	3.146	42	0.51754	-6.7	3.239	33	0.72055	ILMN_222471	1700058C13RIK	2	Mus musculus RIKEN cDNA 1700058C13 gene (1700058C13Rik), mRNA.	RP23-149G14.4	1700058C13RIK	Mus musculus	RefSeq		73388	+	2qH1
1700061G19Rik	-6.4	2.661	37	0.72306	-12.1	3.725	34	0.95363	-5.2	3.408	36	0.64662	-4.2	4.014	32	0.59399	-10.1	2.974	31	0.87469	-7.1	2.868	31	0.73058	-12.1	2.66	27	0.94486	-6	2.864	44	0.6792	ILMN_251740	1700061G19RIK	17	Mus musculus RIKEN cDNA 1700061G19 gene (1700061G19Rik), mRNA.	1700026H02; AI507598	1700061G19RIK	Mus musculus	RefSeq		78625	+	17qD
1700063I17Rik	-8.8	3.639	22	0.82707	-8.3	3.572	34	0.80952	-3.1	4.082	39	0.53133	3	3.533	45	0.27193	-5	2.244	37	0.6416	0.2	2.93	32	0.401	1.1	4.407	37	0.33709	-3.4	3.142	39	0.53008	ILMN_222549	1700063I17RIK	7	Mus musculus RIKEN cDNA 1700063I17 gene (1700063I17Rik), mRNA.		1700063I17RIK	Mus musculus	RefSeq		68223	+	7qF3
1700065D16Rik	-6.9	3.237	37	0.7381	-3.8	2.755	39	0.56892	-4.1	3.892	33	0.59273	-7.3	3.115	36	0.7594	-7.4	2.133	47	0.78195	-10.2	2.546	29	0.86216	-6.9	2.621	44	0.73434	-6.6	3.333	33	0.71429	ILMN_213411	1700065D16RIK	9	Mus musculus RIKEN cDNA 1700065D16 gene (1700065D16Rik), mRNA.		1700065D16RIK	Mus musculus	RefSeq		73410	-	9qE3.3
1700065I17Rik	-11.6	2.157	29	0.92857	-10.4	2.399	30	0.90977	-2.7	2.925	38	0.51754	-5	4.329	22	0.63784	-10	2.227	37	0.87093	-13	2.462	35	0.94987	-4.5	2.667	37	0.61905	-8.9	2.275	36	0.82832	ILMN_214131	1700065I17RIK	18	Mus musculus RIKEN cDNA 1700065I17 gene (1700065I17Rik), mRNA.		1700065I17RIK	Mus musculus	RefSeq		67343	+	18qD3
1700065O13Rik	148	7.49	44	0	91.7	3.979	60	0	169.2	8.89	40	0	130.8	10.059	37	0	167.9	8.28	43	0	169.2	10.42	40	0	182	8.032	42	0	88.9	5.996	39	0	ILMN_258406	1700065O13RIK	17	Mus musculus RIKEN cDNA 1700065O13 gene (1700065O13Rik), mRNA.	AI839635	1700065O13RIK	Mus musculus	RefSeq		73451	-	17qB1
1700067C01Rik	-9.4	3.319	31	0.85338	-11.1	2.706	40	0.93108	-14.6	3.306	33	0.98872	-15.4	2.739	46	0.98747	-15.8	1.702	38	0.98872	-9.1	2.408	40	0.81955	-14	2.327	38	0.97118	-10.4	2.403	42	0.89098	ILMN_220966	1700067C01RIK	7	Mus musculus RIKEN cDNA 1700067C01 gene (1700067C01Rik), mRNA.		1700067C01RIK	Mus musculus	RefSeq		76718	-	7qB1
1700067K01Rik	8.6	4.505	40	0.16917	12.5	4.189	30	0.11153	9.4	3.656	45	0.14286	71.1	11.348	32	0.00251	34.9	4.312	39	0.01128	13.6	8.51	22	0.11654	31.7	5.166	30	0.01128	37.3	5.959	26	0.01003	ILMN_215320	1700067K01RIK		Mus musculus RIKEN cDNA 1700067K01 gene (1700067K01Rik), mRNA.		1700067K01RIK	Mus musculus	RefSeq		73453		8qC3
1700067P10Rik	10.2	3.882	43	0.14662	6.9	3.765	44	0.21053	5.3	4.346	30	0.22431	-1.9	2.321	49	0.46867	13.8	3.359	44	0.09524	10.1	3.597	40	0.14411	-4.9	2.606	36	0.63409	12.8	5.126	47	0.11529	ILMN_211505	1700067P10RIK	17	Mus musculus RIKEN cDNA 1700067P10 gene (1700067P10Rik), mRNA.		1700067P10RIK	Mus musculus	RefSeq		68224	+	17qC
1700071K01Rik	129.8	10.366	43	0	157	8.433	48	0	153.4	8.365	47	0	255.2	22.236	41	0	166.9	8.276	50	0	140.2	8.536	44	0	182	12.116	46	0	154.1	9.772	40	0	ILMN_240347	1700071K01RIK	11	Mus musculus RIKEN cDNA 1700071K01 gene (1700071K01Rik), mRNA.		1700071K01RIK	Mus musculus	RefSeq		237880	-	11qB5
1700072E05Rik	-7.6	3.909	37	0.91402	-8.2	3.047	42	0.9323	-5.4	3.31	41	0.85085	-8	2.811	39	0.96165	-9.5	2.068	40	0.982	-12	2.87	39	0.99626	-8.2	2.804	38	0.93765	-11.3	2.862	39	0.99705	ILMN_209155	1700072E05RIK	X	Mus musculus RIKEN cDNA 1700072E05 gene (1700072E05Rik), mRNA.		1700072E05RIK	Mus musculus	RefSeq		73495	+	XqC1
1700073E17Rik	-9.5	2.641	49	0.85464	-13.8	2.381	26	0.97494	-17.7	2.746	29	0.99875	-6.9	2.882	46	0.74311	-4.8	2.509	50	0.63033	-9.9	2.328	26	0.84586	-3.4	2.777	35	0.55764	-11.6	3.338	24	0.92982	ILMN_243250	1700073E17RIK	6	Mus musculus RIKEN cDNA 1700073E17 gene (1700073E17Rik), mRNA.		1700073E17RIK	Mus musculus	RefSeq		381827	+	6qG3
1700074P13Rik	-15.1	2.71	48	0.98496	-7.3	3.352	36	0.7594	-10.2	2.258	44	0.88847	-11.4	2.76	36	0.92231	-9.5	2.757	45	0.86216	-15.1	2.456	26	0.97368	-14.3	2.289	32	0.97744	-12.3	2.129	46	0.9411	ILMN_218450	1700074P13RIK	6	Mus musculus RIKEN cDNA 1700074P13 gene (1700074P13Rik), mRNA.	AV047902	1700074P13RIK	Mus musculus	RefSeq		73481	-	6qB1
1700080E11Rik	11.8	4.997	45	0.13158	11.2	4.495	41	0.12782	0.8	3.566	35	0.35213	5.2	5.424	34	0.20802	3.3	2.415	35	0.27694	-1.6	2.613	31	0.46115	-5.9	2.439	38	0.68296	1	2.841	44	0.33333	ILMN_251450	1700080E11RIK	9	Mus musculus RIKEN cDNA 1700080E11 gene (1700080E11Rik), mRNA.	AI429110	1700080E11RIK	Mus musculus	RefSeq		73532	-	9qF1
1700081D17Rik	-6.7	2.6	41	0.85684	1.1	3.634	31	0.37058	-0.8	3.06	39	0.5441	-8.5	2.767	48	0.9211	1.1	2.996	39	0.24011	-0.2	3.19	40	0.39358	2.2	4.233	38	0.32868	-6.5	2.952	38	0.8191	ILMN_253937	1700081D17RIK	14	Mus musculus RIKEN cDNA 1700081D17 gene (1700081D17Rik), transcript variant 1, mRNA.	AI429082; 1700051A02Rik	1700081D17RIK	Mus musculus	RefSeq		73523	+	14qD2
1700084C01Rik	4.9	5.03	34	0.12313	0.5	3.242	38	0.37926	-2.2	3.184	46	0.55243	-0.7	3.245	47	0.34722	0.9	2.468	47	0.29601	-5.8	2.491	38	0.77945	-2.2	2.754	42	0.505	2.1	3.601	37	0.22474	ILMN_231776	1700084C01RIK	1	Mus musculus RIKEN cDNA 1700084C01 gene (1700084C01Rik), mRNA.		1700084C01RIK	Mus musculus	RefSeq		78465	+	1qH3
1700084J12Rik	-6.1	2.85	50	0.70802	-8.8	2.478	40	0.84085	-9.1	2.364	49	0.85088	-11.9	2.39	51	0.93108	-7.8	2.045	35	0.80576	-10.7	2.702	34	0.88596	-3.2	2.287	47	0.54637	-15.5	2.315	45	0.98622	ILMN_219252	1700084J12RIK		PREDICTED: Mus musculus RIKEN cDNA 1700084J12 gene (1700084J12Rik), misc RNA.		1700084J12RIK	Mus musculus	RefSeq		73486		15qB3.1
1700088E04Rik	191.6	11.357	34	0	198.2	8.295	48	0	198	11.06	41	0	220.9	13.769	42	0	258.3	8.675	36	0	176.6	9.792	37	0	264.6	12.04	42	0	301.8	17.225	35	0	ILMN_212071	1700088E04RIK	15	Mus musculus RIKEN cDNA 1700088E04 gene (1700088E04Rik), mRNA.	ESTJ0827E04; MGC106949	1700088E04RIK	Mus musculus	RefSeq		27660	-	15qE1
1700093K21Rik	31	7.914	31	0.02632	4.8	3.499	37	0.24687	9.3	6.279	27	0.14286	10.3	4.563	26	0.14035	4.4	3.024	33	0.25313	-3.3	3.826	21	0.5401	5	3.789	49	0.23183	8.1	4.197	34	0.15915	ILMN_221542	1700093K21RIK	11	Mus musculus RIKEN cDNA 1700093K21 gene (1700093K21Rik), mRNA.	RP23-188K3.4	1700093K21RIK	Mus musculus	RefSeq		67358	-	11qA3.2
1700094C09Rik	14.3	4.312	51	0.10777	10.6	2.945	31	0.13283	23.3	4.418	39	0.03133	7	3.014	42	0.1792	23.3	3.853	46	0.04135	10	3.917	43	0.14536	22.3	4.27	44	0.03133	10.2	4.394	40	0.13283	ILMN_222130	1700094C09RIK	8	Mus musculus RIKEN cDNA 1700094C09 gene (1700094C09Rik), mRNA.	MGC58425	1700094C09RIK	Mus musculus	RefSeq		78634	+	8qA1.1
1700095K08Rik	22.9	4.814	41	0.04887	7.5	4.079	20	0.19173	2.3	3.855	37	0.29449	2.5	3.986	28	0.28446	10.9	3.156	28	0.11905	3	2.894	32	0.29323	10.4	4.3	24	0.12657	6	3.758	49	0.20301	ILMN_219142	1700095K08RIK				1700095K08RIK	Mus musculus	MEEBO
1700102P08Rik	0.2	2.936	41	0.401	5.2	2.63	31	0.2381	4.2	4.306	32	0.24436	-3.7	4.15	35	0.55764	5.1	2.289	50	0.2406	0.7	3.583	32	0.38722	-0.9	2.412	35	0.43609	-0.9	3.657	24	0.41353	ILMN_214275	1700102P08RIK	9	Mus musculus RIKEN cDNA 1700102P08 gene (1700102P08Rik), mRNA.	AI593206	1700102P08RIK	Mus musculus	RefSeq		112418	+	9qF2
1700108M19Rik	3.2	3.717	45	0.28446	-6	2.912	43	0.69048	2.1	3.01	43	0.30201	0.3	3.221	41	0.3609	9.5	4.473	28	0.14536	-6.1	2.459	38	0.68296	-8.3	2.268	42	0.7995	-1.5	3.31	44	0.44486	ILMN_220598	1700108M19RIK	12	Mus musculus RIKEN cDNA 1700108M19 gene (1700108M19Rik), mRNA.	MGC130242; 4933421E18Rik; MGC130241	1700108M19RIK	Mus musculus	RefSeq		71156	-	12qA3
1700109H08Rik	28.2	3.487	34	0.03008	27.1	5.087	34	0.02256	20	4.566	42	0.04386	35.9	6.698	56	0.01378	10.5	3.369	46	0.12907	17.9	5.771	35	0.07393	23.8	4.115	57	0.02882	34.3	5.394	38	0.01253	ILMN_227745	1700109H08RIK		Mus musculus RIKEN cDNA 1700109H08 gene (1700109H08Rik), mRNA.	MGC118394	1700109H08RIK	Mus musculus	RefSeq		77036		5qA1
1700112C13Rik	-4.3	2.371	49	0.60902	0.4	2.576	39	0.37845	-5.1	2.933	42	0.64536	-13.8	1.893	53	0.97118	-7.9	1.929	37	0.80702	-0.9	3.298	36	0.43233	-9.6	2.665	39	0.86717	-5.2	4.027	29	0.63033	ILMN_212317	1700112C13RIK	9	Mus musculus RIKEN cDNA 1700112C13 gene (1700112C13Rik), mRNA.	MGC107146; Tessp6; 79H19B	1700112C13RIK	Mus musculus	RefSeq		74306	+	9qF3
1700113I22Rik	66.8	7.658	39	0.00042	79.3	5.066	46	4e-05	66.4	5.749	38	1e-05	57	8.934	30	0.00042	71	4.97	41	8e-05	49.5	5.946	29	0.0002	76.9	6.325	40	0	53.1	7.217	33	0.00015	ILMN_209519	1700113I22RIK	11	Mus musculus RIKEN cDNA 1700113I22 gene (1700113I22Rik), mRNA.	1110069E20Rik	1700113I22RIK	Mus musculus	RefSeq		73635	-	11qD
1700113O17Rik	12.4	4.836	36	0.12531	1	4.557	27	0.35714	12	3.603	42	0.10526	8.1	3.909	32	0.16541	9.9	2.796	43	0.13784	-0.4	2.477	35	0.4198	4	3.455	37	0.25689	7.6	3.563	50	0.16667	ILMN_217955	1700113O17RIK	2	Mus musculus RIKEN cDNA 1700113O17 gene (1700113O17Rik), mRNA.	RP23-350C1.1; H2al2	1700113O17RIK	Mus musculus	RefSeq		68231	-	2qA3
1700120B06Rik	15.1	4.027	29	0.10276	12.8	3.444	54	0.10526	7.5	3.014	45	0.17544	6.6	3.724	48	0.18421	19.5	4.191	32	0.06266	18.6	4.833	35	0.06892	7.5	4.466	32	0.16917	10.1	4.406	33	0.13283	ILMN_256399	1700120B06RIK	8	Mus musculus RIKEN cDNA 1700120B06 gene (1700120B06Rik), mRNA.		1700120B06RIK	Mus musculus	RefSeq		436062	-	8qE1
1700123D08Rik	12.2	4.253	46	0.12657	19.1	4.08	35	0.0614	16	3.216	46	0.07018	35.5	7.659	33	0.01378	54.4	4.14	32	0.00251	33.8	7.597	28	0.01504	33.8	6.203	26	0.01003	19.9	6.325	27	0.06266	ILMN_242440	1700123D08RIK	2	Mus musculus RIKEN cDNA 1700123D08 gene (1700123D08Rik), mRNA.		1700123D08RIK	Mus musculus	RefSeq		76646	+	2qB
1700123K08Rik	1.3	4.957	35	0.2836	-5.6	3.974	34	0.77861	-5.2	3.036	37	0.74131	-6.2	3.535	32	0.79658	-0.7	3.383	34	0.42186	-1	4.034	42	0.47038	-2.9	3.67	39	0.57583	-4	3.169	34	0.6652	ILMN_196349	1700123K08RIK	5	Mus musculus RIKEN cDNA 1700123K08 gene (1700123K08Rik), mRNA.		1700123K08RIK	Mus musculus	RefSeq		76658	-	5qG2
1700123L14Rik	6.9	4.452	41	0.20426	7.1	4.024	45	0.20551	14	3.811	43	0.09023	7.8	4.47	42	0.16667	3.2	2.975	42	0.2807	15	5.655	34	0.10025	5.7	3.667	32	0.21303	4.6	4.626	38	0.23684	ILMN_228979	1700123L14RIK	6	Mus musculus RIKEN cDNA 1700123L14 gene (1700123L14Rik), mRNA.		1700123L14RIK	Mus musculus	RefSeq		78482	-	6qD3
1700123O20Rik	494.9	26.879	43	0	396.2	14.209	48	0.13134	660.1	43.427	36	0	454	31.421	40	0.00866	538.9	19.903	42	0	433.4	26.839	36	0.01674	600	33.066	40	0	548.3	29.095	43	0	ILMN_209599	1700123O20RIK	14	Mus musculus RIKEN cDNA 1700123O20 gene (1700123O20Rik), mRNA.	MNCb-2990	1700123O20RIK	Mus musculus	RefSeq		58248	+	14qC3
1700127D06Rik	3.9	4.173	48	0.26441	-7.6	3.18	40	0.7782	-10.3	3.733	32	0.89223	0.8	2.91	47	0.34712	-6.2	1.916	33	0.70677	-1.6	3.423	40	0.46115	-3.9	3.247	45	0.58647	-6.4	2.769	40	0.70301	ILMN_221562	1700127D06RIK	7	Mus musculus RIKEN cDNA 1700127D06 gene (1700127D06Rik), mRNA.		1700127D06RIK	Mus musculus	RefSeq		76999	+
1700128F08Rik	-2.4	3.254	48	0.5213	7.8	3.101	45	0.18296	-0.1	2.141	52	0.38972	10.2	4.525	46	0.14035	6.3	2.619	37	0.21303	4.3	3.372	36	0.25313	4.5	4.26	26	0.24561	1.4	3.635	50	0.3183	ILMN_219493	1700128F08RIK	9	Mus musculus RIKEN cDNA 1700128F08 gene (1700128F08Rik), mRNA.		1700128F08RIK	Mus musculus	RefSeq		76669	+	9qA1
1700129C05Rik	-1.6	3.577	32	0.48622	7	3.721	47	0.20802	10.9	4.339	34	0.12406	0	4.54	45	0.37469	10.8	3.314	43	0.1203	0	3.299	31	0.40727	17.7	4.494	39	0.05514	4.8	3.604	44	0.23058	ILMN_214785	1700129C05RIK				1700129C05RIK	Mus musculus	MEEBO
1700129I15Rik	0.2	4.142	35	0.401	-1.8	4.299	30	0.46742	-8.3	2.419	49	0.82206	-5.9	3.666	40	0.69048	-4.3	2.708	49	0.59774	-6.4	2.554	46	0.698	-12.4	2.698	39	0.95113	-3.2	3.544	42	0.52381	ILMN_233875	1700129I15RIK	X	Mus musculus RIKEN cDNA 1700129I15 gene (1700129I15Rik), mRNA.	RP23-250F8.6; Tmsbl1	1700129I15RIK	Mus musculus	RefSeq		78478	-	XqF1
1810007E14Rik	-11.3	3.542	39	0.91729	-8.9	2.543	35	0.84586	-11.9	2.929	39	0.93358	-12.2	2.893	40	0.93734	-10.1	1.971	32	0.87594	-11.1	2.405	35	0.901	-14.1	2.139	39	0.97368	-7	2.814	45	0.73935	ILMN_216478	1810007E14RIK				1810007E14RIK	Mus musculus	MEEBO
1810007M14Rik	13.1	3.865	42	0.32868	22	5.599	35	0.10403	11.8	4.196	41	0.1116	19.2	4.63	38	0.12313	13.2	3.179	41	0.3958	8.4	4.343	35	0.14926	21.7	3.653	37	0.32463	8.9	3.424	39	0.45351	ILMN_217273	1810007M14RIK		PREDICTED: Mus musculus RIKEN cDNA 1810007M14 gene, transcript variant 5 (1810007M14Rik), mRNA.		1810007M14RIK	Mus musculus	RefSeq		67367		16qC3.3
1810007P19Rik	50.5	6.489	42	0.14926	40.1	3.741	46	0.01814	52.5	6.318	37	0.00899	33.4	5.152	41	0.09023	42.3	4.794	39	0.02432	45.1	5.33	42	0.04118	45.5	5.28	38	0.00665	38.9	6.962	38	0.18698	ILMN_212707	1810007P19RIK	4	Mus musculus RIKEN cDNA 1810007P19 gene (1810007P19Rik), mRNA.	6030436A01Rik; 5730415O04; OSCP1	1810007P19RIK	Mus musculus	RefSeq		230751	+	4qD2.2
1810008A18Rik	216.9	14.218	33	0	330.6	14.179	37	0	258.9	16.436	34	0	193.4	16.573	38	0	273.4	12.968	32	0	234.2	18.755	30	0	231.5	12.855	45	0	153.3	12.655	31	0	ILMN_223782	1810008A18RIK	10	Mus musculus RIKEN cDNA 1810008A18 gene (1810008A18Rik), mRNA.	AI303072	1810008A18RIK	Mus musculus	RefSeq		108707	-	10qC1
1810008K16Rik	-6.5	2.331	59	0.72431	-8.3	2.837	36	0.80827	-13.1	2.258	43	0.96241	-7.6	3.13	40	0.77444	-9.7	2.43	39	0.86591	-11.1	3.078	32	0.90226	-7.2	2.658	47	0.74812	-8.7	2.203	53	0.82456	ILMN_213028	1810008K16RIK	5	Mus musculus RIKEN cDNA 1810008K16 gene (1810008K16Rik), mRNA.		1810008K16RIK	Mus musculus	RefSeq		67366	-	5qF
1810009A15Rik	291.3	15.25	45	0	276	10.536	56	0	315.7	14.593	44	0	278.5	19.926	46	0	220.1	9.514	58	0	355.8	19.048	42	0	279.7	14.923	43	0	206.2	14.108	38	0	ILMN_218996	1810009A15RIK	19	Mus musculus RIKEN cDNA 1810009A15 gene (1810009A15Rik), mRNA.		1810009A15RIK	Mus musculus	RefSeq		66276	+	19qA
1810009J06Rik	-4.3	2.604	38	0.60902	2.7	2.714	49	0.31328	3.5	3.636	41	0.2594	-2	3.611	36	0.46992	6.6	2.631	53	0.21178	4.5	3.585	38	0.24812	10.2	4.064	41	0.12907	10.1	4.755	37	0.13283	ILMN_212928	1810009J06RIK	6	Mus musculus RIKEN cDNA 1810009J06 gene (1810009J06Rik), mRNA.		1810009J06RIK	Mus musculus	RefSeq		73626	+	6qB1
1810009N02Rik	384.7	13.39	56	0	271.6	11.084	38	0	250.9	12.101	49	0	441.9	24.234	45	0	367.3	14.993	42	0	394.7	19.901	39	0	356.9	14.743	53	0	419.4	19.48	50	0	ILMN_223480	1810009N02RIK		Mus musculus RIKEN cDNA 1810009N02 gene (1810009N02Rik), mRNA.		1810009N02RIK	Mus musculus	RefSeq		69099
1810009O10Rik	287	16.85	37	0	276	9.673	46	1e-05	306.7	14.652	45	1e-05	328	21.7	42	1e-05	276.5	12.286	37	0.00011	320.5	26.368	30	1e-05	332	15.22	41	0	308.8	20.236	30	1e-05	ILMN_193548	1810009O10RIK	11	Mus musculus RIKEN cDNA 1810009O10 gene (1810009O10Rik), mRNA.	RP23-404C20.1	1810009O10RIK	Mus musculus	RefSeq		69109	-	11qB5
1810010M01Rik	-10.7	2.788	39	0.90351	-9.1	3.233	43	0.85213	-13.8	2.3	38	0.9787	-8.1	2.227	48	0.80075	-4.2	1.96	52	0.58521	-6.9	2.205	48	0.72055	-1.3	2.489	44	0.44361	-5.2	2.364	37	0.63033	ILMN_220906	1810010M01RIK	7	Mus musculus RIKEN cDNA 1810010M01 gene (1810010M01Rik), mRNA.	ZG16p; AI593689	1810010M01RIK	Mus musculus	RefSeq		69036	-	7qF3
1810011O10Rik	114.1	7.463	38	0	151.2	8.424	44	0	171.8	9.095	38	0	441.4	36.531	36	0	229.3	9.36	38	0	203.5	15.437	36	0	335.6	15.449	42	0	279.9	22.774	27	0	ILMN_186374	1810011O10RIK	8	Mus musculus RIKEN cDNA 1810011O10 gene (1810011O10Rik), mRNA.	AW321058; AW121743; 1110065B09Rik	1810011O10RIK	Mus musculus	RefSeq		69068	-	8qA2
1810014F10Rik	421.8	25.805	35	0	418.4	19.94	33	0	335.7	15.566	45	0	629.8	37.126	36	0	669.8	32.733	31	0	394.8	17.976	26	0	429.2	21.365	41	0	440.2	32.882	38	0	ILMN_209922	1810014F10RIK	7	Mus musculus RIKEN cDNA 1810014F10 gene (1810014F10Rik), mRNA.		1810014F10RIK	Mus musculus	RefSeq		69064	-	7qF4
1810015A11Rik	113.7	8.487	52	0	113.9	6.896	39	0	124.7	11.367	36	0	66.3	7.737	37	0.00251	69.7	4.572	47	0	99.6	7.505	36	0	62.7	5.501	39	0.00251	66.9	9.513	28	0.00125	ILMN_225832	1810015A11RIK	16	Mus musculus RIKEN cDNA 1810015A11 gene (1810015A11Rik), mRNA.	4930521M19Rik; MGC144470	1810015A11RIK	Mus musculus	RefSeq		69101	+	16qA3
1810019J16Rik	107.9	10.474	32	0	56.7	3.879	47	0.00251	87.6	6.876	45	0	64.9	7.986	42	0.00251	81.3	4.784	53	0	83.9	7.531	48	0	56.5	6.189	44	0.00251	62.4	6.617	44	0.00251	ILMN_219056	1810019J16RIK	4	Mus musculus RIKEN cDNA 1810019J16 gene (1810019J16Rik), transcript variant 1, mRNA.	RP23-137L22.4	1810019J16RIK	Mus musculus	RefSeq		69073	+	4qD2.3
1810020D17Rik	505.4	27.438	37	0	602.7	22.356	29	0	507.7	20.362	40	0	749.9	35.191	33	0	690.4	18.625	29	0	478.1	27.513	37	0	699.6	32.945	37	0	645.9	23.81	32	0	ILMN_223656	1810020D17RIK	7	Mus musculus RIKEN cDNA 1810020D17 gene (1810020D17Rik), mRNA.	1810037D19Rik	1810020D17RIK	Mus musculus	RefSeq		66273	-	7qE2
1810020G14Rik	-3	3.99	40	0.7822	-4.6	3.399	34	0.70399	-0.1	3.836	37	0.29769	-0.5	4.193	39	0.36393	-6	2.09	50	0.8257	-7	2.918	37	0.88311	-4.3	3.14	42	0.74164	-5.4	2.589	44	0.78875	ILMN_209645	1810020G14RIK		Mus musculus RIKEN cDNA 1810020G14 gene (1810020G14Rik), mRNA.	MGC118423; BB388670; 1810055I05Rik	1810020G14RIK	Mus musculus	RefSeq		66272		12qD1
1810022C23Rik	50	5.397	43	0.00376	117.5	6.07	36	0	133.4	10.734	37	0	496	24.227	42	0	464.1	13.852	68	0	139.8	9.817	31	0	443.8	17.156	44	0	366.5	11.82	49	0	ILMN_210310	1810022C23RIK	13	Mus musculus RIKEN cDNA 1810022C23 gene (1810022C23Rik), mRNA.		1810022C23RIK	Mus musculus	RefSeq		69123	-	13qA3.3
1810023F06Rik	-8.1	2.288	53	0.7995	-6.6	2.56	36	0.72556	-6.6	2.717	30	0.74436	-10.2	2.349	34	0.88221	-13.1	1.791	46	0.96115	-10	2.096	46	0.85213	-6.5	2.09	46	0.7218	-8.1	2.712	47	0.79574	ILMN_219505	1810023F06RIK	12	Mus musculus RIKEN cDNA 1810023F06 gene (1810023F06Rik), mRNA.	ISG12(b2)	1810023F06RIK	Mus musculus	RefSeq		217845	-	12qE
1810026J23Rik	503.6	19.606	39	0	407.5	15.255	37	0	413.4	14.533	37	0	488.3	23.572	33	0	481	20.826	31	0	483.1	25.227	40	0	457.5	27.964	31	0	527.8	24.402	35	0	ILMN_223303	1810026J23RIK	9	Mus musculus RIKEN cDNA 1810026J23 gene (1810026J23Rik), mRNA.		1810026J23RIK	Mus musculus	RefSeq		69773	+	9qA3
1810027O10Rik	2683.9	132.138	29	0	2562	65.661	36	0	2424.9	56.006	48	0	2984.4	157.106	35	0	3363.3	65.303	41	0	2453.6	99.001	40	0	2800.6	94.009	34	0	2653.9	73.28	34	0	ILMN_261137	1810027O10RIK	11	Mus musculus RIKEN cDNA 1810027O10 gene (1810027O10Rik), mRNA. XM_109683 XM_909001	RP23-422L16.23; 3110009M16Rik	1810027O10RIK	Mus musculus	RefSeq		69186	+	11qB3
1810029B16Rik	1.9	4.122	35	0.42764	4.2	3.571	30	0.41043	-0.6	3.647	31	0.44284	4.6	5.704	36	0.43112	2.2	2.437	37	0.44757	-0.4	2.875	34	0.57929	-0.8	3.768	34	0.50125	-3.2	2.848	29	0.58387	ILMN_214371	1810029B16RIK	8	Mus musculus RIKEN cDNA 1810029B16 gene (1810029B16Rik), mRNA.		1810029B16RIK	Mus musculus	RefSeq		66282	-	8qB3.2
1810030J14Rik	16.6	4.838	41	0.08145	4.8	3.478	42	0.24812	6.3	4.129	35	0.19424	6.2	5.332	27	0.19048	-0.9	2.464	36	0.40852	26.6	7.481	28	0.03258	8.1	4.797	31	0.1604	-1.8	3.584	27	0.45614	ILMN_221057	1810030J14RIK	1	Mus musculus RIKEN cDNA 1810030J14 gene (1810030J14Rik), mRNA.	AV054416	1810030J14RIK	Mus musculus	RefSeq		66289	+	1qH3
1810030N24Rik	620.9	34.222	41	0	579.8	26.187	30	0	796.3	36.709	43	0	1012	56.303	44	0	800.5	24.903	41	0	813.2	45.351	32	0	877	29.075	50	0	721.3	36.58	35	0	ILMN_241295	1810030N24RIK	4	Mus musculus RIKEN cDNA 1810030N24 gene (1810030N24Rik), mRNA.	RP23-76M15.5; 2810406B13Rik	1810030N24RIK	Mus musculus	RefSeq		66291	-	4qA5
1810030O07Rik	0.3	3.423	43	0.39348	-3.9	2.227	41	0.57143	-1	3.28	52	0.4198	9.9	4.524	38	0.14286	7.9	2.835	34	0.18546	-2	3.362	37	0.47494	1.2	2.807	45	0.33459	5.7	3.899	45	0.21053	ILMN_214305	1810030O07RIK		Mus musculus RIKEN cDNA 1810030O07 gene (1810030O07Rik), mRNA.		1810030O07RIK	Mus musculus	RefSeq		69155		XqA1.1
1810031K17Rik	22.7	4.052	40	0.05013	29.2	4.121	40	0.01504	37	5.9	40	0.00501	9.5	3.744	41	0.14536	24.8	2.893	28	0.03383	20.5	3.925	35	0.05764	31.1	4.375	54	0.01253	13.2	4.98	31	0.11278	ILMN_209092	1810031K17RIK	1	Mus musculus RIKEN cDNA 1810031K17 gene (1810031K17Rik), mRNA.	AU043960	1810031K17RIK	Mus musculus	RefSeq		69171	-	1qC3
1810033M07Rik	18.9	5.718	36	0.06516	9.6	3.604	50	0.15664	8.4	4.451	45	0.1604	12.1	4.187	36	0.11905	11.2	3.649	38	0.11529	14.6	4.505	50	0.10276	-5.5	2.362	44	0.6604	8.6	5.014	36	0.15539	ILMN_215397	1810033M07RIK	6	Mus musculus RIKEN cDNA 1810033M07 gene (1810033M07Rik), mRNA.	MGC129514; MGC129515; 1810047B09Rik	1810033M07RIK	Mus musculus	RefSeq		69187	-	6qG1
1810034K20Rik	1.6	3.945	28	0.34085	-5.1	2.815	31	0.63659	10	4.533	37	0.13409	-0.7	4.222	27	0.41479	-5.2	2.362	38	0.64787	1.6	4.256	28	0.35589	-5.4	3.63	29	0.65288	4.9	5.307	26	0.22807	ILMN_210040	1810034K20RIK	14	Mus musculus RIKEN cDNA 1810034K20 gene (1810034K20Rik), mRNA.	Mdp1; AI035604	1810034K20RIK	Mus musculus	RefSeq		67881	-	14qC3
1810035L17Rik	1522.3	49.446	37	0	1409.7	36.521	46	0	1444.4	55.588	38	0	1843.6	80.23	41	0	1531.4	44.45	34	0	1588.9	49.238	34	0	1485	47.163	31	0	1279.2	39.326	35	0	ILMN_217553	1810035L17RIK	12	Mus musculus RIKEN cDNA 1810035L17 gene (1810035L17Rik), mRNA.		1810035L17RIK	Mus musculus	RefSeq		380773	+	12qD2
1810037C20Rik	768	37.521	36	0	785.3	16.102	36	0	771.2	24.817	45	0	812.6	49.551	38	0	898.4	28.693	37	0	741.9	36.145	40	0	808.5	28.402	36	0	904.4	27.83	43	0	ILMN_220614	1810037C20RIK	X	Mus musculus RIKEN cDNA 1810037C20 gene (1810037C20Rik), mRNA.	RP23-436K3.15; MGC30343; Fam3A	1810037C20RIK	Mus musculus	RefSeq		66294	-	XqA7.3
1810037K07Rik	13.7	5.156	40	0.11153	3.5	3.649	42	0.28822	11.1	3.828	35	0.11905	19.7	5.159	36	0.0614	7.7	3.11	32	0.18922	8.4	4.282	29	0.17669	13.8	3.763	37	0.09023	19.3	6.134	36	0.06642	ILMN_187773	1810037K07RIK				1810037K07RIK	Mus musculus	MEEBO
1810043G02Rik	144.6	11.124	37	0	97.3	8.456	36	0	155.5	13.921	43	0	206.9	22.213	44	0	135.2	8.882	33	0	169.5	16.715	29	0	175.8	12.659	33	0	127.2	9.246	39	0	ILMN_188089	1810043G02RIK	10	Mus musculus RIKEN cDNA 1810043G02 gene (1810043G02Rik), mRNA.	D10Jhu13e; AV026620	1810043G02RIK	Mus musculus	RefSeq		67884	+	10qC1
1810046J19Rik	1471.8	64.181	33	0	1541.7	31.29	42	0	1848.2	50.056	39	0	2012	93.067	41	0	1975	51.232	36	0	1597	65.646	29	0	1991.4	47.703	34	0	1735.4	41.022	43	0	ILMN_211057	1810046J19RIK	11	Mus musculus RIKEN cDNA 1810046J19 gene (1810046J19Rik), mRNA.	Rdx12; AI463380	1810046J19RIK	Mus musculus	RefSeq		103742	-	11qD
1810048J11Rik	68	7.673	26	0.00125	51.9	5.47	26	0.00251	88	7.812	43	0	84	10.608	35	0.00125	73.2	5.327	37	0	94.7	10.393	29	0	94.2	9.742	24	0	60	10.571	26	0.00251	ILMN_234373	1810048J11RIK	12	Mus musculus RIKEN cDNA 1810048J11 gene (1810048J11Rik), mRNA.	AU017192; 4932413O10	1810048J11RIK	Mus musculus	RefSeq		67708	+	12qC3
1810049H13Rik	209.2	9.088	36	0	276.8	10.963	43	0	307.4	13.932	47	0	499	31.922	33	0	453.6	16.474	37	0	327.7	15.404	51	0	506.2	15.825	45	0	441.8	18.899	52	0	ILMN_217236	1810049H13RIK	11	Mus musculus RIKEN cDNA 1810049H13 gene (1810049H13Rik), mRNA.	RP23-82I5.9	1810049H13RIK	Mus musculus	RefSeq		66431	-	11qE2
1810049H19Rik	-3	3.398	33	0.54637	-4.5	3.171	50	0.6015	-10.2	3.787	34	0.88972	-8	2.617	54	0.79699	-8.2	2.749	30	0.81704	-8.1	2.285	40	0.78321	-4.6	2.612	41	0.62281	-7.3	2.314	44	0.75313	ILMN_227889	1810049H19RIK	6	Mus musculus RIKEN cDNA 1810049H19 gene (1810049H19Rik), mRNA.	Tesp4	1810049H19RIK	Mus musculus	RefSeq		435889	-	6qB1
1810055E12Rik	361.9	22.546	42	0	353.8	14.204	41	0	386.7	18.932	40	0	367	22.117	42	0	347.5	13.947	29	0	398.7	22.188	37	0	342.8	21.242	41	0	298.8	17.144	33	0	ILMN_211853	1810055E12RIK	19	Mus musculus RIKEN cDNA 1810055E12 gene (1810055E12Rik), mRNA.		1810055E12RIK	Mus musculus	RefSeq		67894	+	19qD3
1810055G02Rik	585.7	20.436	38	0	596.2	16.484	35	0	719.7	30.29	38	0	441.7	27.218	43	0	445.2	14.438	53	0	701.2	30.329	47	0	384.9	12.683	57	0	558.9	18.853	43	0	ILMN_214644	1810055G02RIK	19	Mus musculus RIKEN cDNA 1810055G02 gene (1810055G02Rik), mRNA.	AI256204	1810055G02RIK	Mus musculus	RefSeq		72056	+	19qA
1810057B09Rik	8.1	2.772	65	0.17794	11.2	4.135	40	0.12782	12.3	3.706	41	0.10025	21.8	4.869	47	0.05263	17.5	3.242	39	0.07268	5.6	3.589	40	0.22431	11.3	3.807	32	0.11278	15.8	3.692	42	0.09023	ILMN_219009	1810057B09RIK				1810057B09RIK	Mus musculus	MEEBO
1810063B05Rik	653.9	29.039	34	0	765.2	24.618	47	0	1141	31.703	41	0	1851.4	87.7	39	0	1424.3	48.835	40	0	1152.8	59.265	35	0	1749	59.397	33	0	1059.8	44.571	27	0	ILMN_222555	1810063B05RIK	8	Mus musculus RIKEN cDNA 1810063B05 gene (1810063B05Rik), mRNA.	AI447995	1810063B05RIK	Mus musculus	RefSeq		67892	+	8qE2
1810064F22Rik	9469.3	286.274	55	0	10170.2	310.526	35	0	9469.3	321.252	35	0	10170.2	529.59	33	0	9412.3	213.58	39	0	10170.2	290.306	45	0	8818.7	246.629	45	0	9518.8	303.685	49	0	ILMN_233092	1810064F22RIK	9	Mus musculus RIKEN cDNA 1810064F22 gene (1810064F22Rik), mRNA.		1810064F22RIK	Mus musculus	RefSeq		69862	-	9qA3
1810065E05Rik	-1.2	2.81	50	0.47243	-4.1	3.017	47	0.57769	-4.4	2.144	52	0.61278	-6	3.098	39	0.698	-6.8	2.019	32	0.74561	-7	2.864	31	0.72807	3.7	3.952	41	0.26065	-12.6	1.709	49	0.95363	ILMN_218605	1810065E05RIK	11	Mus musculus RIKEN cDNA 1810065E05 gene (1810065E05Rik), mRNA.	RP23-465K20.5; AV047390	1810065E05RIK	Mus musculus	RefSeq		69864	+	11qB1.3
1810074P20Rik	137.2	10.121	45	0.03172	105.6	6.862	35	0.06566	126.3	9.849	40	0.11888	150.3	14.431	33	0.13781	140.1	6.845	43	0.01222	112.2	9.577	32	0.14626	178.4	11.405	36	0.05853	178.5	12.584	32	0.01168	ILMN_213616	1810074P20RIK	4	Mus musculus RIKEN cDNA 1810074P20 gene (1810074P20Rik), mRNA.	mKIAA0776; AI429228	1810074P20RIK	Mus musculus	RefSeq		67490	-	4qA3
2010001J22Rik	11.4	4.157	44	0.04907	8.1	3.349	36	0.06333	8.9	3.506	41	0.05766	1.5	3.793	42	0.24011	10.4	2.577	49	0.05186	8.8	3.756	37	0.062	0.4	2.925	43	0.27517	13.1	4.1	42	0.04947	ILMN_218106	2010001J22RIK	15	Mus musculus RIKEN cDNA 2010001J22 gene (2010001J22Rik), mRNA.		2010001J22RIK	Mus musculus	RefSeq		70113	-	15qE3
2010001M09Rik	0.6	3.393	48	0.38471	-1.1	2.539	50	0.43358	1.8	2.512	46	0.30827	4.4	3.121	49	0.22807	10.1	2.801	47	0.13409	-0.2	2.708	46	0.41479	3.8	2.918	37	0.2594	8.2	3.771	47	0.15915	ILMN_211206	2010001M09RIK	18	Mus musculus RIKEN cDNA 2010001M09 gene (2010001M09Rik), mRNA.	MGC73549; AV064572	2010001M09RIK	Mus musculus	RefSeq		69816	-	18qB2
2010002N04Rik	158	10.993	40	0	133.3	8.475	49	0	109.9	11.799	43	0	112.2	11.618	44	0	78.9	8.316	29	0	95.4	6.885	44	0	41.5	6.842	37	0.00752	102.7	8.838	47	0	ILMN_219235	2010002N04RIK	18	Mus musculus RIKEN cDNA 2010002N04 gene (2010002N04Rik), mRNA.	AW561905; AI195350; Nid67; cI-41	2010002N04RIK	Mus musculus	RefSeq		106878	-	18qD3
2010003H20Rik	-8.6	2.917	39	0.8183	-10.2	2.706	39	0.901	-6.5	2.275	43	0.73684	-5.7	3.55	31	0.6792	-3.7	3.45	30	0.56516	-9.7	2.897	30	0.83835	-3.9	3.22	42	0.58271	-3.8	3.971	38	0.55013	ILMN_197171	2010003H20RIK		Mus musculus RIKEN cDNA 2010003H20 gene (2010003H20Rik), mRNA.		2010003H20RIK	Mus musculus	RefSeq		625286		2qA2
2010003J03Rik	151.7	6.475	54	0	168.5	8.278	46	0	187.5	8.931	48	0	103	9.762	36	0	138.9	5.857	49	0	137.7	10.47	32	0	83.4	5.711	44	0	134.8	12.838	37	0	ILMN_229399	2010003J03RIK	19	Mus musculus RIKEN cDNA 2010003J03 gene (2010003J03Rik), mRNA.	AI131644	2010003J03RIK	Mus musculus	RefSeq		69860	+	19qA
2010003O18Rik	515.5	19.45	54	0	454.6	11.595	34	0	484.7	18.41	38	0	500	30.187	41	0	513.5	14.685	44	0	548.4	23.56	43	0	492.1	18.961	33	0	535	22.785	46	0	ILMN_250737	2010003O18RIK	5	Mus musculus RIKEN cDNA 2010003O18 gene (2010003O18Rik), mRNA.		2010003O18RIK	Mus musculus	RefSeq		384281	-	5qF
2010004A03Rik	231.4	14.089	33	0	135.5	11.554	23	0	157	11.637	48	0	62.4	8.938	40	0.00251	48.4	5.393	27	0.00251	120.3	12.13	31	0	38.7	5.075	43	0.00752	25.9	4.17	24	0.03008	ILMN_222711	2010004A03RIK	8	Mus musculus RIKEN cDNA 2010004A03 gene (2010004A03Rik), mRNA.	AI593503	2010004A03RIK	Mus musculus	RefSeq		76527	-	8qE1
2010005H15Rik	4	3.983	50	0.26316	3.1	3.548	41	0.30075	4.6	3.18	45	0.23434	-7.9	3.563	38	0.79449	-4.6	3.074	30	0.61153	19.9	5.841	31	0.06015	16.4	5.716	44	0.06516	2.8	5.324	33	0.27945	ILMN_209864	2010005H15RIK	16	Mus musculus RIKEN cDNA 2010005H15 gene (2010005H15Rik), mRNA.		2010005H15RIK	Mus musculus	RefSeq		76770	+	16qB3
2010005J08Rik	106.9	11.39	42	0.01582	113.1	9.459	44	0.00096	112.3	7.385	43	4e-05	121.9	12.293	38	0.00051	139	7.747	44	0.00012	111.4	8.981	36	0.00295	130.7	11.134	38	0.00017	123.7	10.756	34	0.00092	ILMN_214889	2010005J08RIK	11	Mus musculus RIKEN cDNA 2010005J08 gene (2010005J08Rik), transcript variant 1, mRNA.	9130001I21Rik; mKIAA1507; RP23-385C16.7; AW060359	2010005J08RIK	Mus musculus	RefSeq		72046	-	11qA1
2010007H12Rik	283.8	13.569	45	0	367.5	13.654	38	0	375.4	17.363	35	0	353	22.699	45	0	361.7	10.777	35	0	379.5	26.97	31	0	344.6	15.739	35	0	244.1	11.078	38	0	ILMN_215670	2010007H12RIK		Mus musculus RIKEN cDNA 2010007H12 gene (2010007H12Rik), mRNA.	AL024004; 2010011D20Rik	2010007H12RIK	Mus musculus	RefSeq		69871		5qG2
2010011I20Rik	133.7	9.227	58	0	76.1	6.105	42	0.00125	106.3	10.432	35	0	63.5	6.353	45	0.00251	96.9	6.076	35	0	77.3	7.117	39	0	85.2	6.92	40	0	159	10.594	41	0	ILMN_218925	2010011I20RIK	2	Mus musculus RIKEN cDNA 2010011I20 gene (2010011I20Rik), mRNA.	AI430961; AV108736	2010011I20RIK	Mus musculus	RefSeq		67017	+	2qH3
2010012O05Rik	108.5	11.59	31	0	46.6	4.921	26	0.00501	88.1	9.342	31	0	135.9	16.538	36	0	68.7	6.815	24	0	107.8	11.64	30	0	83.7	9.668	28	0	96.7	10.256	30	0	ILMN_188665	2010012O05RIK	19	Mus musculus RIKEN cDNA 2010012O05 gene (2010012O05Rik), mRNA.	4930569L17Rik; AI467257; AI413851	2010012O05RIK	Mus musculus	RefSeq		66439	+	19qC3
2010015L04Rik	9.8	4.223	39	0.14912	8.5	5.003	32	0.17293	6.4	4.346	31	0.19173	8.9	4.919	38	0.15789	10.2	3.292	48	0.13158	4.3	2.661	48	0.25313	4.8	5.276	39	0.2381	2.2	3.274	39	0.29073	ILMN_218445	2010015L04RIK	4	Mus musculus RIKEN cDNA 2010015L04 gene (2010015L04Rik), mRNA.	KIAA1751; A530045M11	2010015L04RIK	Mus musculus	RefSeq		544678	+	4qE2
2010100O12Rik	479.7	53.307	42	0.0235	541.6	41.858	35	0.00554	506.2	53.906	46	0.00049	606.4	97.373	41	0.01286	540.4	46.931	38	0.00292	623	81.618	35	0.03397	580.7	58.547	33	0.00332	530.1	71.304	37	0.00754	ILMN_214419	2010100O12RIK	2	Mus musculus RIKEN cDNA 2010100O12 gene (2010100O12Rik), mRNA.	Romo1; AI853864; RP23-107C23.2	2010100O12RIK	Mus musculus	RefSeq		67067	+	2qH1
2010106E10Rik	-4.9	3.314	29	0.65038	2	3.326	43	0.33333	-0.6	3.346	45	0.3985	-2.8	3.043	48	0.51253	5.7	2.873	37	0.22431	-1.6	2.126	29	0.46115	-1.9	3.41	41	0.47494	5	3.729	50	0.22556	ILMN_211110	2010106E10RIK	X	Mus musculus RIKEN cDNA 2010106E10 gene (2010106E10Rik), mRNA.	RP23-336F13.4	2010106E10RIK	Mus musculus	RefSeq		67715	+	XqE1
2010106G01Rik	92.9	8.386	39	0.0006	54	4.231	45	0.00229	86.3	8.842	39	4e-05	82	11.275	40	9e-05	47.4	4.716	45	0.00251	86.4	8.469	39	9e-05	70.9	6.611	35	0.0005	61.3	7.059	39	0.00086	ILMN_220370	2010106G01RIK	2	Mus musculus RIKEN cDNA 2010106G01 gene (2010106G01Rik), mRNA.	C130089K23Rik; Sppl2A	2010106G01RIK	Mus musculus	RefSeq		66552	-	2qF1
2010107E04Rik	8597.2	401.942	25	0	8147.8	179.912	44	0	9145.1	298.211	41	0	11625	617.588	25	0	10759.3	212.468	43	0	8969.3	267.082	40	0	9860.4	412.419	26	0	8597.2	223.541	36	0	ILMN_222796	2010107E04RIK	12	Mus musculus RIKEN cDNA 2010107E04 gene (2010107E04Rik), mRNA.	AU043134; 9430003J03Rik; AV124504	2010107E04RIK	Mus musculus	RefSeq		70257	-	12qF1
2010107G12Rik	46.8	6.045	49	0.00501	56.8	5.516	44	0.00251	53.7	6.238	47	0.00251	44.6	7.358	34	0.00501	48.4	6.017	33	0.00251	46.6	7.975	28	0.00627	64.6	7.055	52	0.00251	60.4	6	44	0.00251	ILMN_245127	2010107G12RIK	6	Mus musculus RIKEN cDNA 2010107G12 gene (2010107G12Rik), mRNA.	Gm468	2010107G12RIK	Mus musculus	RefSeq		243753	-	6qB1
2010107G23Rik	-3	4.391	29	0.54386	-2.6	3.185	37	0.51128	-5.7	3.041	43	0.67293	-3.9	3.84	32	0.57268	-3.6	3.166	37	0.56516	7.2	6.412	24	0.20175	-4.6	4.125	36	0.62281	-2	3.865	41	0.46867	ILMN_218820	2010107G23RIK	10	Mus musculus RIKEN cDNA 2010107G23 gene (2010107G23Rik), mRNA.	AA545165	2010107G23RIK	Mus musculus	RefSeq		69894	-	10qB4
2010109I03Rik	-9.5	2.216	37	0.85589	-11.6	2.45	43	0.9411	-13.4	2.562	42	0.96867	-10.7	2.797	39	0.901	-8.5	2.909	27	0.83208	-10.4	2.589	46	0.87594	-12.6	2.226	49	0.95363	-3.5	5.037	24	0.53634	ILMN_186607	2010109I03RIK	15	Mus musculus RIKEN cDNA 2010109I03 gene (2010109I03Rik), mRNA.		2010109I03RIK	Mus musculus	RefSeq		67038	-	15qD3
2010110P09Rik	-8.4	3.636	39	0.81203	-12.7	2.902	47	0.9599	-18.8	1.767	40	0.99875	-6.7	2.794	41	0.73183	-12.6	1.976	32	0.94862	-10	2.354	37	0.85213	-4.6	3.316	31	0.61905	-7.8	3.487	31	0.77569	ILMN_218462	2010110P09RIK				2010110P09RIK	Mus musculus	MEEBO
2010111I01Rik	144.1	9.882	40	0	223.3	11.064	35	0	181.7	10.105	38	0	205.8	17.514	37	0	170	9.186	33	0	177.6	13.888	39	0	275.5	12.505	48	0	151.5	10.513	44	0	ILMN_260275	2010111I01RIK		Mus musculus RIKEN cDNA 2010111I01 gene (2010111I01Rik), mRNA. XM_988363	2300006M17Rik; Aopep	2010111I01RIK	Mus musculus	RefSeq		72061		13qB3
2010204N08Rik	-3.5	3.317	43	0.57769	-10.8	2.875	38	0.92607	-8.3	3.169	41	0.82581	-11	2.354	48	0.90602	3.3	2.307	53	0.27694	-7	2.653	39	0.72807	0.2	4.646	35	0.3797	-8.7	2.945	41	0.82331	ILMN_237003	2010204N08RIK	3	Mus musculus RIKEN cDNA 2010204N08 gene (2010204N08Rik), mRNA.	SI	2010204N08RIK	Mus musculus	RefSeq		69983	-	3qE3
2010305A19Rik	59.1	4.852	49	0.00251	126.5	4.654	37	0	67.9	6.601	37	0	74.7	6.54	45	0.00251	138.4	4.796	49	0	46.5	5.248	36	0.00627	103.9	9.228	31	0	77.4	5.666	41	0	ILMN_251057	2010305A19RIK	4	Mus musculus RIKEN cDNA 2010305A19 gene (2010305A19Rik), mRNA.	AI451324	2010305A19RIK	Mus musculus	RefSeq		69893	+	4qC7
2010308M01Rik	101.6	7.624	44	0	73.1	6.228	28	0.00125	79	8.189	30	0	83.9	11.42	38	0.00125	102.3	8.351	36	0	78.5	7.233	42	0	99.6	8.845	44	0	90.4	8.71	39	0	ILMN_215290	2010308M01RIK				2010308M01RIK	Mus musculus	MEEBO
2010309E21Rik	-8.7	3.717	28	0.82206	-9	2.848	32	0.84962	-13.9	2.418	45	0.9787	-11.8	3.414	41	0.92857	-12.9	2.472	31	0.95739	-12	3.296	24	0.93484	-15.3	2.75	34	0.98747	-12.2	2.369	42	0.93734	ILMN_213916	2010309E21RIK	6	Mus musculus RIKEN cDNA 2010309E21 gene (2010309E21Rik), mRNA.	MGC117903; AW124904	2010309E21RIK	Mus musculus	RefSeq		66488	+	6qD1
2010311D03Rik	263.9	14.899	33	0	259.2	9.594	37	0	310	14.186	39	0	360.2	22.593	38	0	246.3	9.079	52	0	309	15.316	41	0	370.9	15.033	44	0	245.2	11.543	48	0	ILMN_219045	2010311D03RIK	2	Mus musculus RIKEN cDNA 2010311D03 gene (2010311D03Rik), mRNA.	AI314967	2010311D03RIK	Mus musculus	RefSeq		109129	-	2qC1.1
2010321M09Rik	784.8	28.368	59	0	802	26.61	55	0	801.7	37.94	42	0	740.5	59.351	40	0	723.5	24.7	47	0	694.4	29.081	38	0	740	28.528	44	0	656	23.311	38	0	ILMN_212218	2010321M09RIK	9	Mus musculus RIKEN cDNA 2010321M09 gene (2010321M09Rik), transcript variant 1, mRNA.		2010321M09RIK	Mus musculus	RefSeq		69882	+	9qC
2200001I15Rik	103.7	7.796	51	0	52.2	5.346	29	0.00251	79.4	9.588	35	0	46.9	5.551	37	0.00501	94.8	4.558	43	0	78.7	5.881	31	0	77.2	7.722	40	0.00125	72.3	9.022	28	0.00125	ILMN_217056	2200001I15RIK	14	Mus musculus RIKEN cDNA 2200001I15 gene (2200001I15Rik), mRNA.		2200001I15RIK	Mus musculus	RefSeq		69134	-	14qB
2200002K05Rik	19.6	3.999	40	0.06391	43.8	5.975	39	0.00501	34.5	6.603	40	0.00501	65.4	8.446	38	0.00251	72.8	5.675	43	0	30.6	4.673	50	0.0188	55.5	7.77	28	0.00251	37.3	6.063	32	0.01003	ILMN_223244	2200002K05RIK	9	Mus musculus RIKEN cDNA 2200002K05 gene (2200002K05Rik), mRNA.		2200002K05RIK	Mus musculus	RefSeq		69137	+	9qA2
2210009G21Rik	5.1	3.602	47	0.07481	19.3	4.307	32	0.00122	11	3.974	35	0.01991	5.4	4.051	38	0.1743	7.6	2.941	32	0.05051	9.7	4.321	32	0.02294	6.9	3.119	41	0.0393	0.4	3.445	36	0.46713	ILMN_229131	2210009G21RIK	2	Mus musculus RIKEN cDNA 2210009G21 gene (2210009G21Rik), transcript variant 3, mRNA.	2410004I22Rik; C85661	2210009G21RIK	Mus musculus	RefSeq		74243	+	2qF3
2210010B09Rik	19	4.869	39	0.06391	24.9	3.224	50	0.03008	35.9	4.283	55	0.00501	30.9	4.682	53	0.02381	40.2	3.748	43	0.00376	38.6	4.734	41	0.00877	44.4	4.208	45	0.00376	10	3.374	43	0.13283	ILMN_224183	2210010B09RIK				2210010B09RIK	Mus musculus	MEEBO
2210010C04Rik	7.7	4.466	33	0.18672	3.1	2.959	46	0.30326	6	3.027	45	0.20175	0.7	3.281	39	0.35088	12.7	3.729	47	0.10401	-2.2	3.08	34	0.48246	-4.3	3.593	37	0.61028	7.2	4.353	34	0.17794	ILMN_217510	2210010C04RIK	6	Mus musculus RIKEN cDNA 2210010C04 gene (2210010C04Rik), mRNA.	AV072249	2210010C04RIK	Mus musculus	RefSeq		67373	-	6qB1
2210010L05Rik	31.4	5.098	42	0.4059	20	4.597	40	0.3348	26.7	4.062	50	0.19316	10.8	4.501	46	0.1597	15.9	3.139	47	0.28644	30.1	6.482	43	0.24185	13.7	3.939	48	0.26871	12	4.299	45	0.31461	ILMN_209798	2210010L05RIK		Mus musculus RIKEN cDNA 2210010L05 gene (2210010L05Rik), transcript variant 2, mRNA.	AI836200; 9630025I22Rik; MMR2; AW212394	2210010L05RIK	Mus musculus	RefSeq		98682		1qC1.1
2210012G02Rik	47.8	5.562	45	0.00074	57.8	5.678	39	0.00046	60	5.895	38	0.00035	73.4	9.043	44	0.00035	63.4	4.818	49	0.00052	65.8	7.551	40	0.00045	78.4	7.212	40	0.00047	61.2	6.766	39	0.00055	ILMN_211364	2210012G02RIK	4	Mus musculus RIKEN cDNA 2210012G02 gene (2210012G02Rik), mRNA.	2210010B22Rik; 6330404A07Rik; AU015593	2210012G02RIK	Mus musculus	RefSeq		66526	-	4qC7
2210016L21Rik	131.2	8.308	42	0.00158	150.2	8.935	45	0.00145	132.7	8.77	47	0.00033	106.8	12.187	40	0.00783	146.5	10.359	39	0.0041	108.8	9.423	39	0.01255	130.9	11.209	36	0.00113	112.9	10.253	36	0.00426	ILMN_212114	2210016L21RIK	5	Mus musculus RIKEN cDNA 2210016L21 gene (2210016L21Rik), mRNA.		2210016L21RIK	Mus musculus	RefSeq		72357	+	5qF
2210020M01Rik	-4.5	2.802	39	0.61278	-1.4	2.454	39	0.44862	6	2.848	51	0.20175	16.4	5.037	39	0.08772	14.7	2.818	42	0.08897	4.6	5.062	35	0.24561	7.1	3.444	31	0.17669	0.1	3.171	34	0.36967	ILMN_214018	2210020M01RIK	11	Mus musculus RIKEN cDNA 2210020M01 gene (2210020M01Rik), mRNA.		2210020M01RIK	Mus musculus	RefSeq		66528	+	11qE2
2210021J22Rik	57.2	7.768	33	0.00251	68	6.337	44	0.00125	61.2	6.424	38	0.00125	63	7.111	38	0.00251	76.9	6.774	33	0	32	4.467	27	0.01629	105.1	9.587	35	0	73.6	7.379	35	0.00125	ILMN_252258	2210021J22RIK	15	Mus musculus RIKEN cDNA 2210021J22 gene (2210021J22Rik), mRNA.		2210021J22RIK	Mus musculus	RefSeq		72355	-	15qE2
2210023G05Rik	17.5	5.388	28	0.01985	12.4	3.838	41	0.05106	22.6	4.424	35	0.00246	20.3	4.946	39	0.00785	14.3	2.985	30	0.0172	18.2	5.336	32	0.01093	12.1	3.327	37	0.02296	22.3	5.211	36	0.00478	ILMN_219691	2210023G05RIK	8	Mus musculus RIKEN cDNA 2210023G05 gene (2210023G05Rik), mRNA.		2210023G05RIK	Mus musculus	RefSeq		72361	+	8qD3
2210038L17Rik	13.7	4.281	33	0.11153	20.9	3.446	45	0.05013	13.6	4.964	30	0.09273	21.9	4.077	39	0.05263	24.9	2.762	45	0.03383	19	4.629	30	0.06767	18.7	5.426	34	0.05013	18.4	5.057	40	0.07143	ILMN_258785	2210038L17RIK	17	Mus musculus RIKEN cDNA 2210038L17 gene (2210038L17Rik), mRNA.		2210038L17RIK	Mus musculus	RefSeq		78646	+	17qA1
2210407C18Rik	-3.9	3.05	36	0.59649	13.4	5.112	37	0.10276	-7.3	2.812	44	0.7807	-9.4	2.714	38	0.8584	5.9	2.495	43	0.21805	-5.7	2.743	43	0.6604	-2.7	2.318	47	0.52005	-2.1	3.21	36	0.47243	ILMN_220296	2210407C18RIK	11	Mus musculus RIKEN cDNA 2210407C18 gene (2210407C18Rik), mRNA.	Ep1; RP23-128D9.4	2210407C18RIK	Mus musculus	RefSeq		78354	-	11qB1.3
2210412D01Rik	1041.6	38.243	45	0	1193.5	44.566	58	0	1324	61.488	57	0	1862.4	117.54	50	0	1601	32.782	33	0	1154.6	52.567	33	0	1371.9	54.869	48	0	1624.2	71.004	42	0	ILMN_221400	2210412D01RIK	7	Mus musculus RIKEN cDNA 2210412D01 gene (2210412D01Rik), mRNA.	AL023007	2210412D01RIK	Mus musculus	RefSeq		70178	-	7qD3
2210417D09Rik	69.8	4.263	48	0.00125	158	6.458	35	0	56.6	5.415	50	0.00251	49	5.192	43	0.00501	110.9	6.379	34	0	43.1	4.944	39	0.00752	65.2	4.972	38	0.00251	91.8	4.386	34	0	ILMN_209256	2210417D09RIK	6	Mus musculus RIKEN cDNA 2210417D09 gene (2210417D09Rik), mRNA.		2210417D09RIK	Mus musculus	RefSeq		66532	+	6qG3
2210418O10Rik	982.5	60.418	35	0.43579	895.6	37.746	39	0.42648	1292.5	74.294	43	0.42071	1314.6	95.485	40	0.34306	899.4	27.213	41	0.47281	1345.4	70.296	35	0.31461	1427	54.665	43	0.18241	1036.7	52.157	39	0.45351	ILMN_249029	2210418O10RIK		Mus musculus RIKEN cDNA 2210418O10 gene (2210418O10Rik), transcript variant 1, mRNA.	MGC116027; C230069C04	2210418O10RIK	Mus musculus	RefSeq		76958
2300002D11Rik	75.3	8.282	33	0.0049	50.7	4.847	49	0.00515	35.1	4.786	39	0.02138	24.2	6.143	41	0.02805	22.4	3.132	38	0.02601	55.3	7.538	37	0.00833	19.3	3.439	42	0.12251	31.5	5.472	38	0.09291	ILMN_260547	2300002D11RIK		Mus musculus RIKEN cDNA 2300002D11 gene (2300002D11Rik), mRNA.	MGC57108	2300002D11RIK	Mus musculus	RefSeq		69539		4qD2.3
2300002M23Rik	4.1	3.562	46	0.26065	-1.6	3.53	39	0.45614	4.5	2.828	40	0.2381	8	4.435	36	0.16667	5.5	2.219	39	0.22932	0.4	3.684	34	0.39474	-7.7	2.358	25	0.76942	-7.9	2.884	25	0.78321	ILMN_217478	2300002M23RIK	17	Mus musculus RIKEN cDNA 2300002M23 gene (2300002M23Rik), mRNA.	MGC130211; MGC130212	2300002M23RIK	Mus musculus	RefSeq		69542	+	17qB1
2300005B03Rik	-4.6	2.615	52	0.62281	-3.6	2.718	37	0.55764	-0.8	2.564	36	0.41103	-5.1	3.515	36	0.64286	-6.9	2.023	45	0.75063	-5.2	2.633	40	0.63033	-5.8	2.023	38	0.67419	0.6	3.709	25	0.34712	ILMN_218799	2300005B03RIK	15	Mus musculus RIKEN cDNA 2300005B03 gene (2300005B03Rik), mRNA.	SLURP-2	2300005B03RIK	Mus musculus	RefSeq		69462	-	15qD3
2300006N05Rik	1.3	4.249	37	0.35213	-2.4	2.633	35	0.50501	-4.7	2.697	37	0.61905	-7.6	2.908	26	0.77569	-0.4	2.653	41	0.38847	1	3.734	32	0.37469	-5	2.681	39	0.6391	-8.5	3.049	28	0.81203	ILMN_211276	2300006N05RIK	11	Mus musculus RIKEN cDNA 2300006N05 gene (2300006N05Rik), mRNA.		2300006N05RIK	Mus musculus	RefSeq		69464	-	11qD
2310001A20Rik	846.7	32.553	39	0	775	16.108	47	0	802.4	28.785	33	0	1422.6	64.407	46	0	1290	45	36	0	990.6	61.279	31	0	1302	48.265	33	0	1160.1	38.845	45	0	ILMN_210966	2310001A20RIK	2	Mus musculus RIKEN cDNA 2310001A20 gene (2310001A20Rik), mRNA.	AI314817	2310001A20RIK	Mus musculus	RefSeq		71881	-	2qG3
2310001L23Rik	5.6	3.599	30	0.22807	11.4	4.764	40	0.12657	-0.4	2.95	40	0.39223	20.5	6.204	34	0.0589	17.3	4.439	34	0.07268	7.6	5.797	23	0.19674	-5.2	5.918	21	0.64536	18.6	5.113	27	0.07143	ILMN_222349	2310001L23RIK				2310001L23RIK	Mus musculus	MEEBO
2310002B06Rik	9.7	3.922	33	0.15288	14.8	2.713	29	0.09148	22.8	4.047	37	0.03258	36.4	6.302	41	0.01128	27.8	2.197	32	0.02381	6.5	2.443	22	0.20802	50.7	5.07	41	0.00251	25.5	4.647	38	0.03133	ILMN_228149	2310002B06RIK	17	Mus musculus RIKEN cDNA 2310002B06 gene (2310002B06Rik), mRNA.	MGC106516; C80922; L26697	2310002B06RIK	Mus musculus	RefSeq		53951	+	17qE3
2310002B14Rik	-4.9	3.458	43	0.64536	-1	3.342	39	0.43233	-1.4	2.967	49	0.44987	-3.7	4.06	40	0.55639	-1	3.335	39	0.41353	-7.4	3.028	35	0.74311	-3.7	4.637	27	0.57519	-13.3	2.489	34	0.96742	ILMN_246650	2310002B14RIK	16	Mus musculus RIKEN cDNA 2310002B14 gene (2310002B14Rik), mRNA.	AI507462	2310002B14RIK	Mus musculus	RefSeq		69533	-	16qC3.3
2310002J15Rik	-9.2	2.481	47	0.84586	-6.2	2.706	38	0.70426	-9.3	2.634	38	0.85965	-1.8	4.492	42	0.46115	-5.6	1.683	41	0.66792	-8.3	3.039	34	0.79323	-7.1	2.326	40	0.74185	-6.9	2.764	40	0.73684	ILMN_217950	2310002J15RIK	2	Mus musculus RIKEN cDNA 2310002J15 gene (2310002J15Rik), mRNA.	AV023762	2310002J15RIK	Mus musculus	RefSeq		67859	-	2qA3
2310002L09Rik	2.5	2.703	54	0.30451	-3	2.874	54	0.53383	-9.9	2.639	45	0.88221	-0.4	3.468	47	0.39474	-9.6	1.812	39	0.86341	-12.9	1.885	31	0.94612	1.9	3.929	37	0.30827	-5.6	3.5	50	0.65664	ILMN_215549	2310002L09RIK	4	Mus musculus RIKEN cDNA 2310002L09 gene (2310002L09Rik), mRNA.	AV083437; 2310003M01Rik; MGC144293; MGC144294	2310002L09RIK	Mus musculus	RefSeq		71886	-	4qC3
2310003C23Rik	268.2	10.297	33	0	322	12.14	46	0	319.8	16.439	38	0	346.8	23.457	37	0	306.3	10.014	56	0	374.4	19.48	37	0	315	14.72	36	0	257.5	12.703	52	0	ILMN_214299	2310003C23RIK	2	Mus musculus RIKEN cDNA 2310003C23 gene (2310003C23Rik), mRNA.	RP24-209P15.2	2310003C23RIK	Mus musculus	RefSeq		76425	+	2qH4
2310003F16Rik	1826.7	74.322	40	0	1876.2	46.991	47	0	1716.2	76.537	32	0	1611	80.722	37	0	1541.7	31.783	49	0	1708.6	67.722	37	0	1505.5	51.086	31	0	1499.9	56.869	47	0	ILMN_220820	2310003F16RIK	2	Mus musculus RIKEN cDNA 2310003F16 gene (2310003F16Rik), mRNA.	RP23-433P19.12; HSPC136; HYPK	2310003F16RIK	Mus musculus	RefSeq		67693	+	2qE5
2310003H01Rik	254.2	13.03	42	0	388.9	14.314	42	0	223.4	10.485	50	0	197.2	19.668	38	0	311.5	11.988	45	0	229.4	20.975	21	0	202.6	7.928	55	0	210.5	12.573	45	0	ILMN_223604	2310003H01RIK	11	Mus musculus RIKEN cDNA 2310003H01 gene (2310003H01Rik), mRNA.	RP23-82I5.4	2310003H01RIK	Mus musculus	RefSeq		71885	-	11qE2
2310003L22Rik	168.3	10.432	45	0	206.2	9.279	40	0	255.4	15.978	47	0	278.7	21.303	37	0	234.5	7.873	44	0	231.5	15.29	41	0	207.3	10.586	46	0	170.5	10.354	30	0	ILMN_222302	2310003L22RIK		Mus musculus RIKEN cDNA 2310003L22 gene (2310003L22Rik), mRNA.		2310003L22RIK	Mus musculus	RefSeq		69487		2qF3
2310003P10Rik	18.4	3.521	40	0.07143	13.5	5.293	20	0.1015	30.9	7.034	26	0.00752	29	6.662	24	0.02506	29.1	3.468	35	0.0213	39.6	7.281	28	0.00877	26.7	4.898	36	0.02381	32.8	6.348	24	0.01504	ILMN_209308	2310003P10RIK				2310003P10RIK	Mus musculus	MEEBO
2310004I24Rik	174.1	8.647	50	0	165	6.577	55	0	180.5	9.963	52	0	213.4	15.457	55	0	193.9	7.807	47	0	197.5	11.78	42	0	227	13.092	42	0	210.1	11.136	57	0	ILMN_213082	2310004I24RIK	11	Mus musculus RIKEN cDNA 2310004I24 gene (2310004I24Rik), mRNA.	RP23-67J22.7; MDS006	2310004I24RIK	Mus musculus	RefSeq		66358	-	11qB3
2310005E10Rik	485	16.298	47	0	397.9	9.568	39	0	496.1	22.783	42	0	639.9	36.101	38	0	498.5	15.76	39	0	511.7	35.893	33	0	613.9	27.652	40	0	449	17.605	39	0	ILMN_211494	2310005E10RIK	6	Mus musculus RIKEN cDNA 2310005E10 gene (2310005E10Rik), mRNA.	Akr1b10	2310005E10RIK	Mus musculus	RefSeq		67861	+	6qB1
2310005G13Rik	0.3	4.009	41	0.39474	-4	3.344	29	0.57769	-2.3	4.158	29	0.49499	-1.1	3.359	43	0.43609	-1.1	2.559	39	0.41729	-2.5	2.996	28	0.49624	-2.3	3.184	36	0.50627	-8.2	3.106	32	0.79825	ILMN_218953	2310005G13RIK	16	Mus musculus RIKEN cDNA 2310005G13 gene (2310005G13Rik), mRNA.		2310005G13RIK	Mus musculus	RefSeq		69457	-	16qC1.1
2310005N01Rik	56.6	7.176	40	0.00251	65.9	6.389	40	0.00125	66.1	9.976	33	0	43.3	6.755	46	0.00627	39.7	4.485	42	0.00376	53.2	8.607	27	0.00376	46	6.195	39	0.00376	27.7	5.242	42	0.0213	ILMN_221039	2310005N01RIK		Mus musculus RIKEN cDNA 2310005N01 gene (2310005N01Rik), mRNA.	2810036M01Rik	2310005N01RIK	Mus musculus	RefSeq		70088		4qD2.2
2310005N03Rik	838.4	42.586	38	0	887.2	24.65	49	0	1154.1	43.3	44	0	1547.1	124.834	32	0	1117	30.469	44	0	1003.4	43.065	30	0	1244.6	32.256	35	0	1055.9	50.185	39	0	ILMN_218232	2310005N03RIK	1	Mus musculus RIKEN cDNA 2310005N03 gene (2310005N03Rik), mRNA.		2310005N03RIK	Mus musculus	RefSeq		66359	+	1qH4
2310005P05Rik	-1.3	2.795	34	0.47368	0.7	2.365	43	0.36341	13.3	4.341	41	0.09398	1.9	3.637	36	0.29825	20.3	3.221	44	0.0614	0.8	3.659	41	0.3797	12.8	3.726	40	0.09774	21.2	3.299	46	0.05013	ILMN_219459	2310005P05RIK				2310005P05RIK	Mus musculus	MEEBO
2310006J04Rik	-5.8	3.567	34	0.69173	-9.9	2.729	35	0.88346	-11.5	2.759	33	0.92982	-12	2.65	35	0.93233	-5.1	2.64	43	0.64286	-2.6	3.444	41	0.49875	-15.2	2.103	55	0.98747	-8.2	3.341	38	0.7995	ILMN_220743	2310006J04RIK				2310006J04RIK	Mus musculus	MEEBO
2310007A19Rik	57.3	6.894	28	0.00251	38.8	4.099	33	0.00501	40.9	4.559	29	0.00501	47.2	8.762	43	0.00501	34.2	4.252	31	0.01253	49.1	8.23	23	0.00501	29.5	4.664	36	0.01378	68.6	7.28	39	0.00125	ILMN_223891	2310007A19RIK	3	Mus musculus RIKEN cDNA 2310007A19 gene (2310007A19Rik), mRNA.	MGC129400	2310007A19RIK	Mus musculus	RefSeq		66353	-	3qF2.1
2310007B03Rik	219	10.218	45	0	232.2	7.515	66	0	182.6	11.652	35	0	141.7	11.112	36	0	175	7.36	51	0	242	13.054	39	0	144.5	11.149	25	0	112.5	9.154	32	0	ILMN_223645	2310007B03RIK	1	Mus musculus RIKEN cDNA 2310007B03 gene (2310007B03Rik), mRNA.	MGC107226	2310007B03RIK	Mus musculus	RefSeq		71874	-	1qD
2310007F04Rik	1.2	3.126	52	0.35338	10.8	3.261	51	0.13033	-7.2	2.422	37	0.77569	-7.8	3.156	41	0.78822	-10	2.516	30	0.87093	-1.6	4.392	30	0.46115	0.6	3.754	34	0.3584	-7.7	2.641	37	0.77444	ILMN_211785	2310007F04RIK	3	Mus musculus RIKEN cDNA 2310007F04 gene (2310007F04Rik), mRNA.	MGC144697	2310007F04RIK	Mus musculus	RefSeq		66344	+	3qF1
2310007F21Rik	375.2	18.061	37	0	445.4	18.181	38	0	451.3	21.848	41	0	493	39.439	30	0	501.1	17.027	48	0	456.2	30.534	32	0	596	23.497	41	0	371.5	23.121	32	0	ILMN_240948	2310007F21RIK		Mus musculus RIKEN cDNA 2310007F21 gene (2310007F21Rik), mRNA.		2310007F21RIK	Mus musculus	RefSeq		66939		9qC
2310008H04Rik	73	6.549	30	0	54.7	5.696	36	0.00251	74.4	6.514	34	0	63.4	9.947	38	0.00251	56.8	5.456	23	0.00251	59.2	9.844	31	0.00376	74.6	7.532	43	0.00125	63.7	7.46	41	0.00251	ILMN_244230	2310008H04RIK	16	Mus musculus RIKEN cDNA 2310008H04 gene (2310008H04Rik), mRNA.	MGC115787; MGC30630	2310008H04RIK	Mus musculus	RefSeq		224008	-	16qA2
2310008H09Rik	198.6	13.878	46	0	172.8	8.814	44	0	177.9	12.514	40	0	143.6	12.895	43	0	129.6	7.944	39	0	175.1	13.463	35	0	136.3	8.118	39	0	131.7	14.906	38	0	ILMN_209015	2310008H09RIK	7	Mus musculus RIKEN cDNA 2310008H09 gene (2310008H09Rik), mRNA.	Tsg118	2310008H09RIK	Mus musculus	RefSeq		66356	-	7qF2
2310008M10Rik	2144.2	60.309	54	0	1961.1	38.975	49	0	2677.9	98.796	52	0	2528	117.768	46	0	1915.3	57.05	37	0	2490.4	71.738	39	0	2346.3	67.292	43	0	1738.1	53.885	37	0	ILMN_213855	2310008M10RIK	3	Mus musculus RIKEN cDNA 2310008M10 gene (2310008M10Rik), mRNA.	5730557H03Rik	2310008M10RIK	Mus musculus	RefSeq		66357	-	3qG3
2310009E04Rik	28.1	3.645	44	0.03008	64.8	6.086	36	0.00125	49.7	7.141	30	0.00251	237.9	22.386	36	0	175.1	8.78	34	0	41.4	5.272	32	0.00752	245.2	15.914	35	0	197.1	17.655	29	0	ILMN_234273	2310009E04RIK	4	Mus musculus RIKEN cDNA 2310009E04 gene (2310009E04Rik), mRNA.	RP23-472I13.1	2310009E04RIK	Mus musculus	RefSeq		75578	+	4qC5
2310010B21Rik	107.3	8.289	37	0	132.2	8.796	37	0	118.9	9.758	36	0	140.6	12.008	54	0	102.2	6.186	28	0	119.2	8.852	44	0	114.1	12.294	37	0	72.9	6.4	41	0.00125	ILMN_218479	2310010B21RIK				2310010B21RIK	Mus musculus	MEEBO
2310011J03Rik	80.1	8.653	30	0	81.4	6.487	38	0	92.4	6.664	43	0	82.4	13.954	27	0.00125	82.9	5.709	36	0	80.8	8.971	35	0	83.6	7.398	26	0	64.9	6.532	38	0.00125	ILMN_209064	2310011J03RIK	10	Mus musculus RIKEN cDNA 2310011J03 gene (2310011J03Rik), mRNA.	AW545358; AI452186	2310011J03RIK	Mus musculus	RefSeq		66374	-	10qC1
2310014L17Rik	11.9	3.414	37	0.12907	11.1	2.972	34	0.12782	18.5	4.424	44	0.05138	11.4	5.278	32	0.12657	7	2.578	41	0.19925	15.2	4.292	38	0.09524	12.6	4.381	33	0.09774	20.8	4.546	48	0.05388	ILMN_231525	2310014L17RIK	7	Mus musculus RIKEN cDNA 2310014L17 gene (2310014L17Rik), mRNA.	C77118; AV237412	2310014L17RIK	Mus musculus	RefSeq		381845	+	7qA1
2310016C08Rik	223.9	14.17	39	0	236.5	15.931	38	0	200.8	9.904	47	0	158.6	16.047	46	1e-05	138.2	5.852	53	0	233	18.51	39	0	160.8	11.795	31	0	166.6	7.195	42	2e-05	ILMN_222570	2310016C08RIK	6	Mus musculus RIKEN cDNA 2310016C08 gene (2310016C08Rik), mRNA.	AW049004; MGC103106	2310016C08RIK	Mus musculus	RefSeq		69573	+	6qA3.3
2310016C16Rik	945	44.249	32	0	881.1	31.329	31	0	1342.8	75.195	32	0	1040.6	69.873	37	0	840.2	33.805	39	0	1394.9	73.533	28	0	1182.2	39.46	36	0	610.1	22.505	27	0	ILMN_212388	2310016C16RIK	13	Mus musculus RIKEN cDNA 2310016C16 gene (2310016C16Rik), mRNA.	AU017063	2310016C16RIK	Mus musculus	RefSeq		69590	-	13qD2.2
2310016E02Rik	2178.1	72.638	49	0	1918.4	47.706	33	0	2708.6	83.677	55	0	2464.7	89.514	43	0	2252	44.664	45	0	2677.9	147.627	32	0	2634.1	68.973	57	0	2028.2	62.579	41	0	ILMN_248830	2310016E02RIK	5	Mus musculus RIKEN cDNA 2310016E02 gene (2310016E02Rik), transcript variant 1, mRNA.		2310016E02RIK	Mus musculus	RefSeq		67695	-	5qB1
2310016M24Rik	1556.3	63.911	46	0	1449	29.877	63	0	1735.4	65.882	46	0	2172	122.975	37	0	2240.5	72.092	45	0	1678.8	73.899	42	0	2173.9	83.399	47	0	1793.4	52.595	42	0	ILMN_210159	2310016M24RIK	15	Mus musculus RIKEN cDNA 2310016M24 gene (2310016M24Rik), mRNA.	MGC106475; AA959804	2310016M24RIK	Mus musculus	RefSeq		66379	+	15qF1
2310021H06Rik	-4	2.483	50	0.59649	-1.9	2.179	42	0.47368	3.2	3.168	51	0.26817	-1.5	3.248	45	0.45363	7.9	2.882	39	0.18546	-9.4	1.924	37	0.82957	2.5	3.451	43	0.29198	-3.3	2.632	42	0.52757	ILMN_214931	2310021H06RIK	2	Mus musculus RIKEN cDNA 2310021H06 gene (2310021H06Rik), mRNA.	MGC144358; 2310074B19Rik; MGC144359	2310021H06RIK	Mus musculus	RefSeq		67135	+	2qH1
2310021P13Rik	483.3	19.968	54	0	519.9	17.64	41	0	334.1	14.292	46	0	358.5	26.528	41	0	503.6	20.165	44	0	352.5	19.795	39	0	376.6	13.62	45	0	496	18.939	60	0	ILMN_212200	2310021P13RIK				2310021P13RIK	Mus musculus	MEEBO
2310022A10Rik	27.1	4.961	38	0.03258	36.4	4.795	38	0.00752	34.7	5.424	37	0.00501	31.2	7.356	39	0.02256	59.4	6.548	42	0.00125	24.9	5.869	34	0.03759	24.9	4.872	44	0.02506	54.9	9.656	39	0.00501	ILMN_247558	2310022A10RIK	7	Mus musculus RIKEN cDNA 2310022A10 gene (2310022A10Rik), mRNA. XM_992364		2310022A10RIK	Mus musculus	RefSeq		66367	+	7qA3
2310022B05Rik	1760.9	73.672	38	0	1616	44.677	47	0	1538.8	41.871	55	0	1078.2	40.784	48	0	1126.4	25.798	42	0	1400.3	51.595	33	0	1028.9	28.064	64	0	1084.2	32.666	47	0	ILMN_216787	2310022B05RIK	8	Mus musculus RIKEN cDNA 2310022B05 gene (2310022B05Rik), mRNA.		2310022B05RIK	Mus musculus	RefSeq		69551	-	8qE2
2310030G06Rik	15.5	3.966	46	0.09148	31.5	3.333	60	0.01253	44.1	6.634	40	0.00251	30.6	6.398	37	0.02381	21.2	2.815	36	0.05138	25	5.438	35	0.03634	25.7	4.002	44	0.02381	15.5	3.631	36	0.09023	ILMN_219353	2310030G06RIK	9	Mus musculus RIKEN cDNA 2310030G06 gene (2310030G06Rik), mRNA.	AV017521; 2610024D04Rik	2310030G06RIK	Mus musculus	RefSeq		66952	-	9qA5.3
2310031L18Rik	7.4	4.405	36	0.12065	27.2	4.427	39	0.00096	28.2	5.198	37	0.00075	15.8	4.787	36	0.01743	16.7	2.856	41	0.01227	18	4.627	39	0.01075	15.5	4.092	37	0.01131	11.6	3.785	42	0.03697	ILMN_214102	2310031L18RIK				2310031L18RIK	Mus musculus	MEEBO
2310033E01Rik	-1	2.86	46	0.45739	6.5	3.131	38	0.21429	2.1	4.014	35	0.2995	1.9	4.313	37	0.29699	6	1.989	44	0.21554	8.5	3.272	33	0.17419	-8.9	2.673	35	0.83584	4.3	3.262	49	0.2406	ILMN_242598	2310033E01RIK	7	Mus musculus RIKEN cDNA 2310033E01 gene (2310033E01Rik), mRNA.		2310033E01RIK	Mus musculus	RefSeq		641361	-	7qA3
2310033K02Rik	27.3	5.262	43	0.03258	45.9	3.683	47	0.00501	19.7	4.124	48	0.04386	8.5	3.921	29	0.1604	31.6	4.347	45	0.01504	14.3	3.558	32	0.11028	19.9	3.974	39	0.0401	31.8	6.737	34	0.01629	ILMN_226572	2310033K02RIK	2	Mus musculus RIKEN cDNA 2310033K02 gene (2310033K02Rik), mRNA.		2310033K02RIK	Mus musculus	RefSeq		69553	-	2qH3
2310033P09Rik	103.8	7.898	47	1e-05	197.4	10.112	40	0	164.3	9.395	44	0	138.1	13.113	41	0	165.2	7.736	45	0	141.1	11.721	29	0	162.1	10.679	46	0	118.3	5.631	45	1e-05	ILMN_216688	2310033P09RIK	11	Mus musculus RIKEN cDNA 2310033P09 gene (2310033P09Rik), mRNA.	RP23-192P17.3; MGC7354	2310033P09RIK	Mus musculus	RefSeq		67862	+	11qB1.3
2310034C09Rik	0.8	3.603	52	0.37469	-5.7	2.843	43	0.67293	-5.1	2.548	50	0.6416	-6.1	2.755	40	0.69925	-3.7	2.46	47	0.56516	0.7	3.93	36	0.38346	-2.1	2.934	52	0.49248	-0.9	2.459	56	0.41353	ILMN_220961	2310034C09RIK	16	Mus musculus RIKEN cDNA 2310034C09 gene (2310034C09Rik), mRNA.		2310034C09RIK	Mus musculus	RefSeq		117172	+	16qC3.3
2310035C23Rik	8.1	3.45	42	0.11492	13.2	3.165	41	0.01872	25.5	4.354	46	0.00198	26.3	5.083	45	0.00158	19.1	3.426	44	0.03978	16	4.301	36	0.027	30.6	4.863	34	0.01035	15	3.724	44	0.01015	ILMN_184367	2310035C23RIK	1	Mus musculus RIKEN cDNA 2310035C23 gene (2310035C23Rik), mRNA.	6430401N10; mKIAA1468	2310035C23RIK	Mus musculus	RefSeq		227446	+	1qE2.1
2310035K24Rik	240.4	15.177	31	0	163.8	5.273	43	0	164.2	9.575	41	0	162.3	10.965	30	0	207.1	10.897	35	0	149.8	11.447	31	0	184.2	13.688	41	0	199.7	12.486	35	0	ILMN_214315	2310035K24RIK	2	Mus musculus RIKEN cDNA 2310035K24 gene (2310035K24Rik), mRNA.	AW060727; RP23-387C21.2; 0610038L13Rik	2310035K24RIK	Mus musculus	RefSeq		69596	+	2qF1
2310036D22Rik	741.9	29.976	47	0	662.2	21.375	33	0	819	39.757	45	0	1131.8	101.775	33	0	1162	47.136	34	0	800	50.674	33	0	1050	38.987	35	0	1058.6	49.211	41	0	ILMN_193213	2310036D22RIK				2310036D22RIK	Mus musculus	MEEBO
2310036O22Rik	1349.7	67.576	37	0	1532.3	41.95	44	0	1613	60.524	39	0	1258.8	75.289	48	0	1454.7	43.366	43	0	1566.7	105.272	32	0	1422.6	57.746	42	0	1258.1	45.178	42	0	ILMN_217389	2310036O22RIK	8	Mus musculus RIKEN cDNA 2310036O22 gene (2310036O22Rik), mRNA.	1110002H14Rik; AI854688	2310036O22RIK	Mus musculus	RefSeq		68544	+	8qC3
2310037I24Rik	313.2	30.273	44	0.00466	317	13.858	45	0.00225	336.9	20.254	46	0.00085	297.8	33.857	37	0.00093	332.9	16.569	36	0.00107	328.8	28.775	36	0.00226	330.9	20.112	50	0.00201	299	24.848	40	0.00156	ILMN_209365	2310037I24RIK		Mus musculus RIKEN cDNA 2310037I24 gene (2310037I24Rik), mRNA.	MGC101985; B930009D17; MGC102368	2310037I24RIK	Mus musculus	RefSeq		69612		15qF1
2310039E09Rik	31.9	4.328	50	0.02506	20.5	3.733	38	0.05514	1.2	3.375	37	0.33083	0.1	3.471	40	0.37093	9.4	3.226	37	0.14787	8.6	3.907	31	0.17419	-11.7	3.487	29	0.93609	11.7	3.996	42	0.12281	ILMN_211197	2310039E09RIK	4	Mus musculus RIKEN cDNA 2310039E09 gene (2310039E09Rik), mRNA.	MGC107637	2310039E09RIK	Mus musculus	RefSeq		68016	+	4qB1
2310039H08Rik	1873.5	56.353	35	0	1932.4	47.228	37	0	1535.7	63.839	35	0	1816.6	68.041	44	0	1968.3	44.03	41	0	1497.6	47.668	35	0	1777.4	49.62	51	0	1946.1	62.128	40	0	ILMN_211822	2310039H08RIK	17	Mus musculus RIKEN cDNA 2310039H08 gene (2310039H08Rik), mRNA.		2310039H08RIK	Mus musculus	RefSeq		67101	+	17qC
2310040C09Rik	198.9	12.51	34	0	218.4	11.959	28	0	218.6	12.754	38	0	175.2	27.89	24	0	241.7	10.118	33	0	190.7	19.199	23	0	203.6	11.025	35	0	177.5	10.787	36	0	ILMN_186638	2310040C09RIK	11	Mus musculus RIKEN cDNA 2310040C09 gene (2310040C09Rik), mRNA.	AI506990; RP23-278F12.4	2310040C09RIK	Mus musculus	RefSeq		69640	+	11qB2
2310042D19Rik	14.5	4.894	36	0.10652	15	5.144	37	0.08897	20.6	7.115	30	0.04261	33.6	9.471	21	0.01629	41.6	4.65	35	0.00376	13.3	5.242	28	0.12155	24.3	4.285	39	0.02757	14	4.828	24	0.10652	ILMN_217547	2310042D19RIK		Mus musculus RIKEN cDNA 2310042D19 gene (2310042D19Rik), mRNA.	MGC143962; MGC143963	2310042D19RIK	Mus musculus	RefSeq		74183		4qE2
2310042E22Rik	13.9	4.798	42	0.10902	18.3	4.558	35	0.06516	10.4	3.93	34	0.13033	11.5	4.068	44	0.12657	18	2.983	41	0.06767	10.2	4.092	34	0.14286	22.1	4.476	33	0.03258	4.8	2.636	35	0.23058	ILMN_213145	2310042E22RIK	16	Mus musculus RIKEN cDNA 2310042E22 gene (2310042E22Rik), mRNA.	MGC144564; MGC144565	2310042E22RIK	Mus musculus	RefSeq		66561	-	16qB1
2310043L02Rik	2.2	2.216	63	0.3183	6.2	4.148	37	0.22055	2.9	4.407	30	0.27569	4.7	4.077	28	0.2193	7.3	3.537	33	0.19549	-4.1	2.378	38	0.58521	3.2	3.726	40	0.27318	3.6	3.376	39	0.26065	ILMN_221577	2310043L02RIK	11	Mus musculus RIKEN cDNA 2310043L02 gene (2310043L02Rik), mRNA.	AI592983	2310043L02RIK	Mus musculus	RefSeq		69664	-	11qD
2310044G17Rik	94.5	7.412	30	0	146.9	5.79	48	0	110.2	7.714	44	0	118.7	10.143	40	0	113.6	5.699	51	0	106.2	7.387	42	0	106.9	6.274	45	0	72.2	5.266	49	0.00125	ILMN_190430	2310044G17RIK	12	Mus musculus RIKEN cDNA 2310044G17 gene (2310044G17Rik), mRNA.	AI842544; AI853744; mKIAA1737	2310044G17RIK	Mus musculus	RefSeq		217732	+	12qD2
2310044H10Rik	1946.1	70.845	45	0	2200.4	59.803	33	0	1951.5	61.465	50	0	1725.5	79.174	49	0	1834.1	46.983	48	0	1880.6	96.682	37	0	1652.7	46.416	34	0	1794.8	58.328	48	0	ILMN_256331	2310044H10RIK	7	Mus musculus RIKEN cDNA 2310044H10 gene (2310044H10Rik), mRNA.	5430410O10Rik	2310044H10RIK	Mus musculus	RefSeq		69683	-	7qB4
2310045A20Rik	281.4	10.356	34	0	311.7	15.494	32	0	357.3	17.206	35	0	592	31.142	46	0	605.5	19.19	45	0	290.1	16.009	45	0	582	23.042	41	0	533.4	18.218	44	0	ILMN_215758	2310045A20RIK		Mus musculus RIKEN cDNA 2310045A20 gene (2310045A20Rik), mRNA.	AI429585; mKIAA0746	2310045A20RIK	Mus musculus	RefSeq		231238		5qC1
2310046K01Rik	390.7	15.379	46	0	382.6	12.281	47	0	495.6	17.921	44	0	885	50.425	48	0	864.4	19.563	50	0	555.2	25.757	45	0	798.8	20.795	47	0	737.7	26.493	51	0	ILMN_216823	2310046K01RIK	2	Mus musculus RIKEN cDNA 2310046K01 gene (2310046K01Rik), mRNA.		2310046K01RIK	Mus musculus	RefSeq		69698	+	2qG3
2310046O06Rik	105	10.621	41	0	83.2	6.593	38	0	116.8	15.458	23	0	94.7	12.428	32	0	109.9	6.782	48	0	89.1	9.447	30	0	105.9	9.461	32	0	70.4	7.865	41	0.00125	ILMN_214767	2310046O06RIK	9	Mus musculus RIKEN cDNA 2310046O06 gene (2310046O06Rik), mRNA.	AI594866	2310046O06RIK	Mus musculus	RefSeq		78323	+	9qB
2310047C04Rik	23.8	4.652	34	0.04511	30.6	2.97	55	0.01253	70.9	7.049	35	0	38.6	4.564	45	0.00877	39.9	4.328	37	0.00376	43	5.659	35	0.00752	42.9	4.522	33	0.00627	18.5	3.025	51	0.07143	ILMN_247560	2310047C04RIK	16	Mus musculus RIKEN cDNA 2310047C04 gene (2310047C04Rik), mRNA.	6430549P11Rik; A230104G20	2310047C04RIK	Mus musculus	RefSeq		224170	-	16qB5
2310047D13Rik	285.8	12.21	44	0	323	9.389	42	0	318	12.54	46	0	137.7	10.168	45	0	158.1	6.346	47	0	290.9	16.625	41	0	162.7	10.182	37	0	110.7	9.947	33	0	ILMN_252633	2310047D13RIK		Mus musculus RIKEN cDNA 2310047D13 gene (2310047D13Rik), mRNA.	5430402E13Rik; Wdt3; RP23-147P4.4; 5430420K21Rik	2310047D13RIK	Mus musculus	RefSeq		116972		11qB5
2310047M10Rik	301.9	16.734	35	0	240	10.826	33	0	202	11.13	45	0	176.4	15.791	40	0	248.1	13.053	40	0	209.4	15.911	35	0	207.2	11.212	39	0	268.4	14.517	43	0	ILMN_214232	2310047M10RIK	11	Mus musculus RIKEN cDNA 2310047M10 gene (2310047M10Rik), mRNA.	RP23-19I2.4	2310047M10RIK	Mus musculus	RefSeq		71923	+	11qB3
2310047O13Rik	26.7	5.054	46	0.07704	37.1	3.94	53	0.0982	55.6	6.952	41	0.16479	85.7	11.234	38	0.12089	44.3	4.367	45	0.03582	38.5	7.46	32	0.15149	42.9	4.824	49	0.10915	30.9	5.6	40	0.03192	ILMN_212442	2310047O13RIK	2	Mus musculus RIKEN cDNA 2310047O13 gene (2310047O13Rik), mRNA.	5830410F13Rik; 1810041E18Rik; AW111958; AI447827; RP23-232K16.1	2310047O13RIK	Mus musculus	RefSeq		66960	-	2qA1
2310051M13Rik	-14.9	2.237	39	0.98246	-10.3	2.305	50	0.90602	-5.4	3.982	37	0.65915	-5.1	2.875	45	0.64035	-1.4	2.176	47	0.42356	-4.2	3.5	41	0.58647	-3.4	3.351	43	0.55639	-1.2	3.389	47	0.42481	ILMN_220338	2310051M13RIK	13	Mus musculus RIKEN cDNA 2310051M13 gene (2310051M13Rik), mRNA.		2310051M13RIK	Mus musculus	RefSeq		70202	-	13qB2
2310057J16Rik	56.7	7.168	30	0.00251	60.5	4.78	29	0.00125	64.8	5.332	34	0	70.7	8.987	34	0.00251	79.1	4.453	25	0	92.8	12.117	35	0	46.7	5.127	39	0.00376	90.4	10.119	33	0	ILMN_217205	2310057J16RIK	8	Mus musculus RIKEN cDNA 2310057J16 gene (2310057J16Rik), mRNA.		2310057J16RIK	Mus musculus	RefSeq		69697	+	8qA1.1
2310057J18Rik	-8.7	3.34	39	0.90923	-9.4	2.502	45	0.96269	-13	2.243	44	0.99446	-10.8	2.975	39	0.97784	-6.6	1.868	46	0.83959	-6.4	2.966	43	0.79897	-10	2.169	50	0.97045	-7.4	2.716	45	0.86994	ILMN_210967	2310057J18RIK	10	Mus musculus RIKEN cDNA 2310057J18 gene (2310057J18Rik), mRNA.	2210414P04Rik	2310057J18RIK	Mus musculus	RefSeq		67719	-	10qA4
2310057M21Rik	-5.4	3.572	40	0.66792	-0.6	2.634	54	0.41604	-4.1	2.094	50	0.59649	-3.3	3.09	39	0.53383	-4.6	2.348	53	0.61404	-5.2	3.043	36	0.62907	-1.5	1.915	59	0.45363	-0.7	3.747	33	0.40602	ILMN_211604	2310057M21RIK	7	Mus musculus RIKEN cDNA 2310057M21 gene (2310057M21Rik), mRNA.	3110040E10Rik; AI429544	2310057M21RIK	Mus musculus	RefSeq		68277	-	7qF3
2310057N15Rik	-8.5	3.663	47	0.81579	-4.5	2.409	50	0.60276	-14.5	2.557	32	0.98872	-13	2.654	41	0.95739	-12.4	1.963	39	0.94486	-11.3	2.235	33	0.90476	-10.5	2.503	34	0.89474	-11.8	2.415	45	0.93108	ILMN_216893	2310057N15RIK	16	Mus musculus RIKEN cDNA 2310057N15 gene (2310057N15Rik), mRNA.	MGC129405; Krtap13-1	2310057N15RIK	Mus musculus	RefSeq		69696	-	16qC3.3
2310058J06Rik	94.8	6.939	40	0	91.1	5.899	44	0	94.3	9.294	44	0	62.7	11.324	46	0.00251	41.9	4.164	37	0.00376	88.4	10.661	37	0	60	6.775	38	0.00251	43.7	7.161	38	0.00752	ILMN_189879	2310058J06RIK				2310058J06RIK	Mus musculus	MEEBO
2310061C15Rik	62.2	7.456	42	0.00238	63.1	7.095	33	0.01474	72.5	6.349	39	0.04336	133.9	17.966	35	0.00801	106.2	8.973	32	0.00212	78.9	11.478	34	0.00503	96.5	10.871	34	0.00332	56.2	7.477	30	0.02658	ILMN_219020	2310061C15RIK	8	Mus musculus RIKEN cDNA 2310061C15 gene (2310061C15Rik), mRNA.	1110046L09Rik; DC13	2310061C15RIK	Mus musculus	RefSeq		66531	-	8qE1
2310061F22Rik	294.9	17.655	35	0	353.7	12.627	43	0	280.1	13.436	46	0	245.8	18.504	35	0	271.5	11.313	45	0	248.7	15.431	34	0	227	11.13	42	0	250.7	13.439	38	0	ILMN_198892	2310061F22RIK	8	Mus musculus RIKEN cDNA 2310061F22 gene (2310061F22Rik), mRNA.		2310061F22RIK	Mus musculus	RefSeq		66965	+	8qE1
2310065K24Rik	458.6	23.443	38	0	501.6	14.288	55	0	426.5	16.253	46	0	361.8	25.178	39	0	453.7	11.817	55	0	477.1	24.806	41	0	360.8	14.022	50	0	351.3	15.327	46	0	ILMN_217885	2310065K24RIK		Mus musculus RIKEN cDNA 2310065K24 gene (2310065K24Rik), mRNA.	1700001O11Rik; AI596259	2310065K24RIK	Mus musculus	RefSeq		102122		8qC5
2310066E14Rik	241.7	16.865	33	0	257.3	13.073	34	0	214.6	14.374	33	0	224.8	30.322	27	0	228.1	11.569	33	0	217.4	11.641	36	0	227.9	19.037	29	0	280.4	20.42	38	0	ILMN_219429	2310066E14RIK		Mus musculus RIKEN cDNA 2310066E14 gene (2310066E14Rik), mRNA.	AI837433; MGC100216	2310066E14RIK	Mus musculus	RefSeq		75687		8qD3
2310067B10Rik	284.4	12.514	46	0	264.6	11.395	56	0	243	11.362	58	0	326.1	21.327	41	0	333.8	10.216	51	0	235.5	13.814	30	0	249.3	7.876	57	0	275.7	11.591	43	0	ILMN_190461	2310067B10RIK	11	Mus musculus RIKEN cDNA 2310067B10 gene (2310067B10Rik), mRNA.	RP23-354K2.3; mKIAA0195	2310067B10RIK	Mus musculus	RefSeq		71947	+	11qE2
2310076L09Rik	28.2	5.109	39	0.30475	16.9	3.761	46	0.2298	4.8	4.535	49	0.42648	18.2	5.063	48	0.39916	17.8	5.476	33	0.34827	36.6	5.977	41	0.13393	19.1	4.551	33	0.23751	40.8	5.106	40	0.16614	ILMN_210594	2310076L09RIK	17	Mus musculus RIKEN cDNA 2310076L09 gene (2310076L09Rik), transcript variant 1, mRNA.	MLDP; PAT-1; Lsdp5; AW109675; AI415325	2310076L09RIK	Mus musculus	RefSeq		66968	-	17qD
2310079F23Rik	9.3	3.605	45	0.16165	18.3	2.756	48	0.06516	18.4	3.864	43	0.05138	14.8	7.115	30	0.09524	2.8	2.092	37	0.29073	17.7	6.53	25	0.07519	13.7	3.608	35	0.09148	8.7	3.994	43	0.15414	ILMN_214493	2310079F23RIK	5	Mus musculus RIKEN cDNA 2310079F23 gene (2310079F23Rik), mRNA.		2310079F23RIK	Mus musculus	RefSeq		78890	-	5qB3
2310079N02Rik	888	23.841	38	0	572.2	15.868	43	0	635.1	19.886	46	0	568.8	27.817	42	0	550.7	17.417	26	0	657	36.897	33	0	654.1	26.935	36	0	568.4	16.229	36	0	ILMN_213304	2310079N02RIK		Mus musculus RIKEN cDNA 2310079N02 gene (2310079N02Rik), mRNA.	AI449709	2310079N02RIK	Mus musculus	RefSeq		66566		8qE2
2400001E08Rik	807.2	37.06	41	0	570	20.477	47	0	611.4	26.761	37	0	680.7	35.311	32	0	683.7	26.061	30	0	802.4	35.995	30	0	843.2	29.626	43	0	624.7	21.64	34	0	ILMN_216628	2400001E08RIK	7	Mus musculus RIKEN cDNA 2400001E08 gene (2400001E08Rik), mRNA.	MGC144254; MGC144253; MGC102412; MGC144270	2400001E08RIK	Mus musculus	RefSeq		66508	+	7qE3
2400003C14Rik	815.7	42.956	40	0	1016.4	40.45	43	0	849.7	39.672	41	0	820.3	62.305	41	0	918.6	39.934	44	0	906.1	57.885	36	0	927.8	46.808	34	0	937.7	52.287	39	0	ILMN_215165	2400003C14RIK	8	Mus musculus RIKEN cDNA 2400003C14 gene (2400003C14Rik), mRNA.	AW536298; mKIAA0174	2400003C14RIK	Mus musculus	RefSeq		71955	-	8qD3
2400006N03Rik	71.4	5.866	33	0.00125	91.2	10.281	26	0	96.1	8.174	34	0	81.8	11.402	36	0.00125	75.5	5.003	43	0	75.1	6.535	28	0	102.6	8.961	41	0	95	11.611	25	0	ILMN_196547	2400006N03RIK				2400006N03RIK	Mus musculus	RefSeq
2400010D15Rik	160.5	10.827	38	0	246.7	10.17	49	0	245.9	10.48	51	0	213	13.186	33	0	266	9.227	42	0	212.5	13.802	34	0	281.6	12.49	46	0	216.4	11.685	40	0	ILMN_211381	2400010D15RIK				2400010D15RIK	Mus musculus	MEEBO
2410001C21Rik	452.8	17.997	42	0	416.1	15.701	33	0	373.7	15.918	37	0	289.1	17.515	35	0	346.7	13.092	30	0	385.4	23.343	34	0	348	15.413	37	0	382.6	18.908	33	0	ILMN_209486	2410001C21RIK	2	Mus musculus RIKEN cDNA 2410001C21 gene (2410001C21Rik), mRNA.	RP23-228E2.5; 1700067C04Rik; AA589417; 5730427M17Rik	2410001C21RIK	Mus musculus	RefSeq		66404	+	2qH3
2410002F23Rik	417.2	29.497	44	0.00019	375.1	19.063	38	0.00014	175.2	13.133	39	0.00064	229.6	25.023	34	0.00437	231	14.335	37	0.00139	164.9	12.681	36	0.00987	214.3	13.15	38	0.00024	401.8	23.951	39	0.00064	ILMN_212730	2410002F23RIK	7	Mus musculus RIKEN cDNA 2410002F23 gene (2410002F23Rik), mRNA.		2410002F23RIK	Mus musculus	RefSeq		66976	+
2410002I01Rik	20.9	4.624	39	0.06015	38.8	4.199	49	0.00501	33	3.69	47	0.00627	40.5	5.461	54	0.00627	50.5	4.576	47	0.00251	15.8	4.384	35	0.09273	38.6	5.883	27	0.00752	39.8	5.906	41	0.00877	ILMN_224129	2410002I01RIK	11	Mus musculus RIKEN cDNA 2410002I01 gene (2410002I01Rik), mRNA.	RP23-37J21.2	2410002I01RIK	Mus musculus	RefSeq		78777	-	11qE2
2410002O22Rik	71.5	5.265	47	0.00125	178.7	8.715	37	0	295.7	18.724	44	0	216.8	15.331	35	0	224	9.256	42	0	235.3	16.058	41	0	212.6	12.007	41	0	121.6	9.545	45	0	ILMN_185871	2410002O22RIK		Mus musculus RIKEN cDNA 2410002O22 gene (2410002O22Rik), transcript variant 2, mRNA.	2610524F24Rik; AU017229; AI451892	2410002O22RIK	Mus musculus	RefSeq		66975		13qD1
2410003P15Rik	487.7	17.623	40	0	687.4	19.645	38	0	545.4	13.846	53	0	757.6	35.317	50	0	885.7	22.248	41	0	574.7	27.032	32	0	776.2	21.922	52	0	680.2	24.012	43	0	ILMN_217782	2410003P15RIK	2	Mus musculus RIKEN cDNA 2410003P15 gene (2410003P15Rik), mRNA.	Bfzp; mbFZb; 2310079L17Rik; Bfzb; 3110038N19Rik	2410003P15RIK	Mus musculus	RefSeq		56046	-	2qH1
2410004A20Rik	20.4	4.724	44	0.0614	13.5	3.937	45	0.1015	21.2	3.541	36	0.0401	24.2	4.617	47	0.04135	24.6	2.811	46	0.03509	17.6	4.988	34	0.07644	20	4.623	34	0.0401	21.1	3.836	43	0.05013	ILMN_218568	2410004A20RIK	9	Mus musculus RIKEN cDNA 2410004A20 gene (2410004A20Rik), mRNA.	AI467128; ECAT1	2410004A20RIK	Mus musculus	RefSeq		66991	+	9qD
2410004B18Rik	63.9	4.722	39	0.00251	91.9	8.263	39	0	119.2	9.132	55	0	128.3	13.798	42	0	85.7	4.925	46	0	130.9	13.01	38	0	121.6	10.57	38	0	71	8.249	42	0.00125	ILMN_187978	2410004B18RIK		Mus musculus RIKEN cDNA 2410004B18 gene (2410004B18Rik), mRNA.	MGC144272; 4930572C24Rik	2410004B18RIK	Mus musculus	RefSeq		66421		3qH2
2410004L22Rik	136.5	8.937	61	0	137.8	8.978	39	0	122.4	7.299	50	0	90.8	9.245	43	0	110.6	5.055	47	0	119	10.123	33	0	78.2	6.186	48	0.00125	74.2	6.41	41	0.00125	ILMN_222451	2410004L22RIK	8	Mus musculus RIKEN cDNA 2410004L22 gene (2410004L22Rik), mRNA.		2410004L22RIK	Mus musculus	RefSeq		76478	-	8qB3.3
2410005O16Rik	30.8	5.459	37	0.01539	33.9	5.194	38	0.01389	15.4	3.884	36	0.01131	45.1	7.839	34	0.0001	46.7	4.242	38	0.00028	17.5	4.588	42	0.01207	26.6	3.997	40	0.00264	52.9	7.355	31	0.00322	ILMN_259299	2410005O16RIK	4	Mus musculus RIKEN cDNA 2410005O16 gene (2410005O16Rik), mRNA.	6430576D04Rik; AI449062; 5730501K14Rik; 5033415E11Rik	2410005O16RIK	Mus musculus	RefSeq		66302	+	4qA3
2410008K03Rik	125.4	7.659	44	0	103.6	4.411	40	0	87.7	6.823	49	0	98.5	8.349	33	0	90.3	6.344	34	0	71.5	7.299	38	0	77.4	5.14	50	0.00125	132	11.57	31	0	ILMN_223117	2410008K03RIK	11	Mus musculus RIKEN cDNA 2410008K03 gene (2410008K03Rik), mRNA.	RP23-453B22.6	2410008K03RIK	Mus musculus	RefSeq		71962	+	11qA1
2410014A08Rik	145.2	8.902	42	0.00032	143.9	8.681	47	0.00031	193.5	13.065	38	0.00028	187	22.416	36	0.0003	153.6	8.789	40	0.00033	194.7	17.73	31	0.00028	160.4	11.337	38	0.0003	122	10.789	40	0.00056	ILMN_209483	2410014A08RIK	5	Mus musculus RIKEN cDNA 2410014A08 gene (2410014A08Rik), mRNA.	mKIAA0152; AI850530; ESTM19; X83352	2410014A08RIK	Mus musculus	RefSeq		109154	-	5qF
2410015M20Rik	654.9	20.632	43	0	594.9	18.135	46	0	562.4	23.304	54	0	945.8	52.72	48	0	914.9	29.783	43	0	659.6	23.119	50	0	804	32.155	46	0	744.7	24.35	49	0	ILMN_210022	2410015M20RIK	17	Mus musculus RIKEN cDNA 2410015M20 gene (2410015M20Rik), mRNA.	QIL1	2410015M20RIK	Mus musculus	RefSeq		224904	-	17qD
2410015N17Rik	642.6	26.546	40	0	730.2	18.717	43	0	693.9	24.998	54	0	582.9	28.696	51	0	650.1	17.445	46	0	625.4	25.785	40	0	519.9	16.658	46	0	570.2	16.956	40	0	ILMN_216980	2410015N17RIK	7	Mus musculus RIKEN cDNA 2410015N17 gene (2410015N17Rik), mRNA.	RS21-C6; AI854235	2410015N17RIK	Mus musculus	RefSeq		66422	-	7qF3
2410016F19Rik	81.1	7.242	46	1e-05	84	4.901	51	1e-05	104.1	7.935	38	0	84.3	11.043	31	1e-05	77.6	5.284	39	1e-05	94.3	10.034	30	2e-05	90.9	6.502	31	3e-05	91.8	9.017	34	2e-05	ILMN_209771	2410016F19RIK	10	Mus musculus RIKEN cDNA 2410016F19 gene (2410016F19Rik), mRNA.	AU019813	2410016F19RIK	Mus musculus	RefSeq		67371	-	10qB1
2410016O06Rik	186.1	14.15	41	0	160.7	8.917	37	0	137.8	9.587	40	0	112.5	16.845	35	0	118.2	5.543	37	0	115.4	10.223	36	0	104.9	6.742	42	0	121.6	9.151	32	0	ILMN_249312	2410016O06RIK	12	Mus musculus RIKEN cDNA 2410016O06 gene (2410016O06Rik), mRNA.	NO66	2410016O06RIK	Mus musculus	RefSeq		71952	+	12qD1
2410017P07Rik	51.9	4.821	36	0.00251	75	5.527	39	0.00125	146.5	11.719	36	0	133.1	11.911	40	0	127	6.2	44	0	131.3	10.525	38	0	161.1	10.123	45	0	96.6	7.34	48	0	ILMN_223384	2410017P07RIK	10	Mus musculus RIKEN cDNA 2410017P07 gene (2410017P07Rik), mRNA.	AI607327; 4930484D11Rik	2410017P07RIK	Mus musculus	RefSeq		103268	-	10qB2
2410018C17Rik	613.6	19.594	42	0	725.9	20.254	45	0	676.7	29.736	41	0	470.9	18.696	41	0	622.1	19.504	45	0	588.1	26.68	31	0	570.4	14.738	49	0	618.7	22.128	37	0	ILMN_210177	2410018C17RIK	5	Mus musculus RIKEN cDNA 2410018C17 gene (2410018C17Rik), mRNA.	KIAA4017; 5430419M09Rik; Dntnp	2410018C17RIK	Mus musculus	RefSeq		74504	-	5qB2
2410018C20Rik	0.7	3.65	46	0.37594	-13.4	2.505	36	0.96867	-0.2	2.719	48	0.38972	-0.7	4.773	37	0.41228	-3.5	2.45	37	0.55263	-7.4	2.604	31	0.74436	-6.6	2.81	32	0.7218	-4.1	3.976	24	0.56892	ILMN_217530	2410018C20RIK	8	Mus musculus RIKEN cDNA 2410018C20 gene (2410018C20Rik), mRNA.		2410018C20RIK	Mus musculus	RefSeq		67873	-	8qC3
2410018G20Rik	532.6	22.135	47	0	464.8	14.935	58	0	544.7	17.493	49	0	523.3	27.249	50	0	515.4	15.577	45	0	503.7	22.728	41	0	550.7	19.475	52	0	572.5	27.145	43	0	ILMN_230205	2410018G20RIK	16	Mus musculus RIKEN cDNA 2410018G20 gene (2410018G20Rik), mRNA.	2610001E06Rik	2410018G20RIK	Mus musculus	RefSeq		72083	-	16qA2
2410018L13Rik	-7.5	2.789	45	0.76692	-2.7	3.198	39	0.51253	-5.6	3.162	40	0.67293	-6.5	2.834	53	0.71805	-11.5	1.659	51	0.91729	-5.7	2.701	33	0.66165	-13.1	2.701	31	0.96115	-13.4	1.975	54	0.96992	ILMN_221624	2410018L13RIK	12	Mus musculus RIKEN cDNA 2410018L13 gene (2410018L13Rik), mRNA.	2810480C08Rik	2410018L13RIK	Mus musculus	RefSeq		69732	+	12qA1.3
2410018M08Rik	15.8	3.414	36	0.08772	49.9	4.74	36	0.00251	47.8	5.765	33	0.00251	24.8	4.445	39	0.03634	42	4.137	42	0.00376	38.4	6.269	31	0.00877	50.6	4.256	42	0.00251	51.3	6.652	42	0.00501	ILMN_211605	2410018M08RIK	5	Mus musculus RIKEN cDNA 2410018M08 gene (2410018M08Rik), mRNA.		2410018M08RIK	Mus musculus	RefSeq		71970	+	5qG1.3
2410019G02Rik	145.7	10.614	36	0	173	10.002	32	0	162.7	10.616	36	0	136.8	12.646	35	0	134.6	9.739	32	0	136.7	12.999	39	0	130.7	9.917	40	0	170.7	8.774	37	0	ILMN_223067	2410019G02RIK				2410019G02RIK	Mus musculus	MEEBO
2410022L05Rik	228.9	11.154	46	0	219.3	9.43	47	0	236.8	10.078	55	0	315.4	20.092	34	0	295.3	10.881	51	0	217.4	12.833	48	0	300.6	14.528	41	0	260.5	14.277	53	0	ILMN_214324	2410022L05RIK	8	Mus musculus RIKEN cDNA 2410022L05 gene (2410022L05Rik), mRNA.	1700029I03Rik; AI256813; MGC11316; AA409325; C85432	2410022L05RIK	Mus musculus	RefSeq		66423	-	8qA1.1
2410025L10Rik	667.1	28.387	51	0	467.2	12.174	57	0	437	15.897	36	0	424.6	20.556	44	0	517.8	14.83	37	0	467.8	17.718	43	0	454.4	17.999	36	0	558	24.381	36	0	ILMN_226743	2410025L10RIK	5	Mus musculus RIKEN cDNA 2410025L10 gene (2410025L10Rik), mRNA.	Gm1049; AI467568; mKIAA1545	2410025L10RIK	Mus musculus	RefSeq		381668	-	5qF
2410042D21Rik	258.2	11.782	47	0	335.1	12.463	36	0	327.9	17.51	45	0	299.3	17.612	42	0	318.9	11.218	48	0	290.1	17.574	38	0	300.3	10.192	50	0	254.9	13.2	36	0	ILMN_221944	2410042D21RIK	2	Mus musculus RIKEN cDNA 2410042D21 gene (2410042D21Rik), mRNA.	AA166487; AI467442; AA473307	2410042D21RIK	Mus musculus	RefSeq		72425	+	2qE3
2410066E13Rik	24.5	3.634	51	0.04261	36.5	3.047	51	0.00752	29.7	4.16	40	0.00877	33.4	6.557	32	0.01629	50.6	5.247	43	0.00251	26.8	5.083	34	0.03258	44.8	4.033	52	0.00376	58.1	6.092	46	0.00251	ILMN_192074	2410066E13RIK	6	Mus musculus RIKEN cDNA 2410066E13 gene (2410066E13Rik), mRNA.	B230212L03Rik; AI448550	2410066E13RIK	Mus musculus	RefSeq		68235	+	6qB3
2410081M15Rik	71	6.848	38	0.00028	59.3	5.001	38	1e-05	65.3	6.91	33	0	63.5	9.773	36	2e-05	55.2	4.249	36	0	62.4	7.621	31	2e-05	52	6.775	38	2e-05	47.2	5.178	33	8e-05	ILMN_222697	2410081M15RIK	4	Mus musculus RIKEN cDNA 2410081M15 gene (2410081M15Rik), mRNA.	AI480941	2410081M15RIK	Mus musculus	RefSeq		73680	-	4qD2.2
2410091C18Rik	20.1	4.691	40	0.61983	34.2	4.319	48	0.11201	39.3	5.725	40	0.45122	46.4	6.92	40	0.5637	32.5	4.055	38	0.37202	35.6	4.712	37	0.3053	44.7	4.638	38	0.09864	31.8	5.66	38	0.2178	ILMN_209719	2410091C18RIK	17	Mus musculus RIKEN cDNA 2410091C18 gene (2410091C18Rik), transcript variant 1, mRNA.	AL033374; MGC117993; PRO1853	2410091C18RIK	Mus musculus	RefSeq		73694	+	17qE3
2410116G06Rik	-10.7	2.687	49	0.90476	-7.1	2.453	45	0.74812	-9.8	2.381	47	0.87719	-18.2	2.664	42	0.99749	-9.1	2.062	47	0.84962	-9.8	1.957	53	0.84211	-13.4	1.794	47	0.96366	-8.8	2.736	35	0.82456	ILMN_221243	2410116G06RIK	2	Mus musculus RIKEN cDNA 2410116G06 gene (2410116G06Rik), mRNA.		2410116G06RIK	Mus musculus	RefSeq		68236	-	2qH2
2410127L17Rik	28.9	5.638	41	0.04636	32.3	4.615	35	0.0219	44.8	6.186	40	0.01431	61.5	15.475	31	0.01131	21.3	3.92	28	0.4777	49.9	8.394	36	0.00418	36	5.587	36	0.01112	23.9	5.15	34	0.25242	ILMN_251415	2410127L17RIK	19	Mus musculus RIKEN cDNA 2410127L17 gene (2410127L17Rik), mRNA.		2410127L17RIK	Mus musculus	RefSeq		67383	+	19qB
2410129H14Rik	173.9	13.847	35	0.01517	107.8	9.445	43	0.06068	194.3	22.205	33	0.13393	227	22.523	41	0.06513	132.7	9.438	42	0.00594	173.9	17.064	32	0.00785	151.2	9.133	40	0.01075	192.3	15.847	45	0.02216	ILMN_211585	2410129H14RIK	14	Mus musculus RIKEN cDNA 2410129H14 gene (2410129H14Rik), mRNA.	AI120158	2410129H14RIK	Mus musculus	RefSeq		76789	-	14qE2.2
2410137M14Rik	29.3	5.614	36	0.02882	21.8	3.181	52	0.04511	7.6	2.445	35	0.17293	13.3	4.144	38	0.11404	21	3.768	47	0.05263	15.9	4.696	35	0.08897	13.5	4.197	45	0.09273	33	6.222	46	0.01504	ILMN_221732	2410137M14RIK	17	Mus musculus RIKEN cDNA 2410137M14 gene (2410137M14Rik), mRNA.	RP23-98F21.3	2410137M14RIK	Mus musculus	RefSeq		76797	-	17qB1
2410146L05Rik	55.7	5.741	42	0.00251	14.9	3.09	49	0.08897	84.8	6.77	44	0	73	7.606	44	0.00251	54.8	5.445	39	0.00251	45	4.431	36	0.00627	22.9	4.731	41	0.02882	1.5	3.61	43	0.31203	ILMN_214200	2410146L05RIK	9	Mus musculus RIKEN cDNA 2410146L05 gene (2410146L05Rik), mRNA.		2410146L05RIK	Mus musculus	RefSeq		67968	-	9qE1
2410166I05Rik	76.7	10.459	39	0	41.9	5.283	45	0.00501	46.7	5.371	45	0.00251	72.6	9.921	39	0.00251	42.7	5.346	43	0.00376	61.5	7.428	29	0.00376	75.7	8.807	25	0.00125	57.7	7.778	34	0.00376	ILMN_212736	2410166I05RIK	4	Mus musculus RIKEN cDNA 2410166I05 gene (2410166I05Rik), mRNA.	AI480750	2410166I05RIK	Mus musculus	RefSeq		76824	-	4qD3
2500002L14Rik	203.4	8.354	49	0	302.4	13.214	47	0	307.7	14.178	38	0	768	56.346	43	0	409.8	13.638	44	0	315	17.681	38	0	681.5	24.463	38	0	485.1	20.442	51	0	ILMN_210478	2500002L14RIK				2500002L14RIK	Mus musculus	MEEBO
2500003M10Rik	1644.9	75.032	38	0	1923.2	61.091	36	0	1912.2	73.55	40	0	1611.5	100.12	39	0	1774.2	59.594	35	0	1847.5	93.34	39	0	1626.6	66.084	32	0	1602.9	73.622	36	0	ILMN_249540	2500003M10RIK	3	Mus musculus RIKEN cDNA 2500003M10 gene (2500003M10Rik), mRNA.	C81330	2500003M10RIK	Mus musculus	RefSeq		66511	-	3qF1
2510002A14Rik	7.8	3.992	40	0.18296	16.1	3.803	46	0.08271	31.4	4.928	32	0.00752	22.3	7.303	39	0.05138	36.6	4.527	40	0.00627	23.7	4.9	34	0.04135	26.2	3.671	42	0.02381	16	4.841	34	0.08897	ILMN_209602	2510002A14RIK				2510002A14RIK	Mus musculus	MEEBO
2510003E04Rik	104.4	8.478	42	0	168.7	10.951	43	0	260.1	17.674	45	0	288.6	24.61	49	0	217.7	12.071	38	0	211.9	19.276	37	0	221.3	20.262	33	0	170.1	12.558	39	0	ILMN_211350	2510003E04RIK	10	Mus musculus RIKEN cDNA 2510003E04 gene (2510003E04Rik), mRNA.	0710007C18Rik; mKIAA1279; MGC107132	2510003E04RIK	Mus musculus	RefSeq		72320	-	10qB4
2510006D16Rik	2112.8	98.366	42	0	1734.2	39.406	41	0	1938.5	72.856	47	0	1645.7	93.921	48	0	1559.3	30.574	28	0	1858.1	89.726	44	0	1602	58.172	45	0	1439.9	46.081	46	0	ILMN_209945	2510006D16RIK	4	Mus musculus RIKEN cDNA 2510006D16 gene (2510006D16Rik), mRNA.	1500002D11Rik; 4933407D05Rik	2510006D16RIK	Mus musculus	RefSeq		76799	+	4qD2.2
2510009E07Rik	354.7	16.046	35	0.02488	371.6	14.026	36	0.10924	374.1	26.278	31	0.01583	412.4	31.31	34	0.01075	514.2	28.28	34	0.10232	363.7	21.832	33	0.0095	388.8	19.073	35	0.0179	482.2	29.604	30	0.0077	ILMN_239837	2510009E07RIK	16	Mus musculus RIKEN cDNA 2510009E07 gene (2510009E07Rik), mRNA.	AI194952	2510009E07RIK	Mus musculus	RefSeq		72190	-	16qB1
2510010F15Rik	148.3	8.841	47	0	141.2	7.313	44	0	146.2	8.584	45	0	158.5	12.9	36	0	112.8	6.633	52	0	135.8	11.467	38	0	172	7.609	44	0	108.8	8.263	55	0	ILMN_187752	2510010F15RIK				2510010F15RIK	Mus musculus	MEEBO
2510012J08Rik	238.9	14.637	35	0	284.6	17.195	32	0	234.3	13.367	42	0	206.9	17.577	33	0	253	15.26	34	0	243.9	19.072	31	0	209.1	13.892	38	0	238.8	17.54	30	0	ILMN_196536	2510012J08RIK	10	Mus musculus RIKEN cDNA 2510012J08 gene (2510012J08Rik), mRNA.		2510012J08RIK	Mus musculus	RefSeq		70312	+	10qC1
2510039O18Rik	328.6	22.82	35	0	328	15.718	36	0	292.5	20.144	39	0	261.7	23.914	39	0	243.5	10.137	39	0	345	24.632	41	0	191.1	12.12	24	0	224.6	17.51	29	0	ILMN_220266	2510039O18RIK	4	Mus musculus RIKEN cDNA 2510039O18 gene (2510039O18Rik), mRNA.		2510039O18RIK	Mus musculus	RefSeq		77034	+	4qE2
2510040D07Rik	45.1	5.561	36	0.00501	28.1	5.019	34	0.02005	14.8	5.394	22	0.08396	30.2	8.451	34	0.02381	19.1	5.438	30	0.06516	34	5.959	37	0.01504	19.1	5.056	28	0.04637	14.7	7.305	21	0.09649	ILMN_209267	2510040D07RIK				2510040D07RIK	Mus musculus	MEEBO
2510048L02Rik	26.9	4.143	44	0.03258	5.9	3.964	33	0.22807	8	3.276	33	0.16291	15.7	5.463	32	0.08897	15	2.654	43	0.08897	20.9	5.659	34	0.05514	20.6	4.601	47	0.03759	19.8	5.841	29	0.06266	ILMN_218583	2510048L02RIK	9	Mus musculus RIKEN cDNA 2510048L02 gene (2510048L02Rik), mRNA.		2510048L02RIK	Mus musculus	RefSeq		67119	+	9qA3
2510049I19Rik	47.3	6.093	36	0.00501	33.5	4.07	31	0.00877	41.6	4.563	40	0.00501	47.7	6.771	41	0.00501	36.4	3.278	40	0.00627	41.3	4.5	30	0.00752	45.1	5.409	37	0.00376	31.3	4.486	30	0.01754	ILMN_223638	2510049I19RIK	8	Mus musculus RIKEN cDNA 2510049I19 gene (2510049I19Rik), mRNA.	AW822030	2510049I19RIK	Mus musculus	RefSeq		67922	+	8qB3.3
2600001B17Rik	262	11.981	33	0	289.8	17.544	31	0	245.4	11.442	41	0	253.6	40.135	30	0	229.1	9.005	44	0	248.8	16.975	28	0	231.9	14.993	27	0	140.2	14.853	24	0	ILMN_193322	2600001B17RIK				2600001B17RIK	Mus musculus	MEEBO
2600009E05Rik	1443.7	39.337	45	0	1596.1	38.013	34	0	1366	33.224	38	0	1682.2	105.787	30	0	1987.1	47.377	40	0	1311.5	61.175	55	0	1668.3	45.584	40	0	2108.6	57.612	49	0	ILMN_245055	2600009E05RIK		Mus musculus RIKEN cDNA 2600009E05 gene (2600009E05Rik), mRNA. XM_925578 XM_925581 XM_925583 XM_994018 XM_994040 XM_994059 XM_994077	AI326138; 1110001I20Rik	2600009E05RIK	Mus musculus	RefSeq		77006		2qF1
2600010E01Rik	22.3	3.636	62	0.05639	53.9	4.524	46	0.00251	72.5	9.541	31	0	36.3	7.856	29	0.01128	49.2	6.284	34	0.00251	65.9	7.352	46	0.00251	48.5	5.407	45	0.00376	46.3	7.446	40	0.00752	ILMN_222950	2600010E01RIK	2	Mus musculus RIKEN cDNA 2600010E01 gene (2600010E01Rik), mRNA.		2600010E01RIK	Mus musculus	RefSeq		72446	-	2qE2
2600011C06Rik	1.7	3.875	41	0.33333	-0.5	3.569	36	0.41228	-1.4	2.945	49	0.44737	9.7	5.989	39	0.14411	1	2.67	43	0.34962	6.5	5.165	30	0.20802	2	3.816	42	0.30702	-0.5	4.04	29	0.39474	ILMN_216514	2600011C06RIK				2600011C06RIK	Mus musculus	MEEBO
2600011E07Rik	57.3	6.789	44	0.00251	66.6	4.679	37	0.00125	43.7	5.789	29	0.00251	32.6	8.405	34	0.0188	45.1	4.353	37	0.00376	34.2	6.189	31	0.01378	32.9	5.343	38	0.01003	68.4	7.504	35	0.00125	ILMN_225115	2600011E07RIK	14	Mus musculus RIKEN cDNA 2600011E07 gene (2600011E07Rik), mRNA.		2600011E07RIK	Mus musculus	RefSeq		72125	+	14qD1
2600014M03Rik	12.9	3.787	47	0.12281	16.5	2.998	51	0.0802	34	6.083	36	0.00501	20.2	5.79	44	0.0589	31.5	4.397	39	0.01504	19	4.348	38	0.06767	24.7	4.666	34	0.02506	16.7	4.207	41	0.08521	ILMN_216638	2600014M03RIK				2600014M03RIK	Mus musculus	MEEBO
2610002J02Rik	367.5	15.811	43	0	399	17.494	39	0	400.1	16.885	46	0	443.7	28.817	52	0	421	11.536	46	0	423.6	21.169	35	0	460.2	17.905	42	0	405.4	26.392	35	0	ILMN_221494	2610002J02RIK	4	Mus musculus RIKEN cDNA 2610002J02 gene (2610002J02Rik), mRNA.		2610002J02RIK	Mus musculus	RefSeq		67513	+	4qE2
2610002M06Rik	232.1	14.47	32	0	149.4	7.671	40	0	222.2	14.948	32	0	181.6	13.568	50	0	134.4	6.203	42	0	250	16.286	39	0	176.9	12.536	41	0	154.6	9.896	39	0	ILMN_212792	2610002M06RIK	X	Mus musculus RIKEN cDNA 2610002M06 gene (2610002M06Rik), mRNA.	RP23-284F8.1; AI876413	2610002M06RIK	Mus musculus	RefSeq		67028	-	XqD
2610003J06Rik	376.5	22.345	37	0	415.4	14.465	44	0	292.9	15.284	45	0	305.7	15.378	53	0	445.1	16.722	49	0	293.9	19.027	33	0	334.6	20.13	36	0	329.7	19.925	39	0	ILMN_211267	2610003J06RIK	17	Mus musculus RIKEN cDNA 2610003J06 gene (2610003J06Rik), mRNA.		2610003J06RIK	Mus musculus	RefSeq		72106	+	17qA3.3
2610016C23Rik	-9.9	2.582	46	0.87093	-16.6	2.142	37	0.99123	-18.6	1.964	56	0.99875	-16.7	2.759	33	0.99499	-11.3	2.737	31	0.91479	-10.1	2.27	35	0.85589	-2.4	4.335	28	0.50752	-9.6	3.238	36	0.86466	ILMN_223047	2610016C23RIK	10	Mus musculus RIKEN cDNA 2610016C23 gene (2610016C23Rik), mRNA.	Dufd1; 4933412C16Rik	2610016C23RIK	Mus musculus	RefSeq		71804	+	10qA3
2610016F04Rik	186.4	10.269	47	0	258.1	10.535	44	0	265.6	15.4	31	0	192	15.029	38	0	210.4	10.631	41	0	210.7	18.203	26	0	228.8	15.05	31	0	192.5	11.735	45	0	ILMN_216134	2610016F04RIK				2610016F04RIK	Mus musculus	MEEBO
2610018G03Rik	-7.8	2.962	42	0.90491	-8.5	3.439	31	0.93442	-11.6	2.978	33	0.99015	-9.8	2.703	41	0.96504	-7.4	2.818	25	0.89768	-9.5	2.893	30	0.94276	1	3.785	38	0.23407	-12.8	2.691	36	0.99291	ILMN_217376	2610018G03RIK	X	Mus musculus RIKEN cDNA 2610018G03 gene (2610018G03Rik), mRNA.	Mst4; RP23-245F8.1	2610018G03RIK	Mus musculus	RefSeq		70415	+	XqA5
2610019A05Rik	39.9	5.074	56	0.00877	53.3	5.41	37	0.00251	81.3	7.098	35	0	45.7	8.268	34	0.00501	49.2	4.699	46	0.00251	49.8	6.99	36	0.00501	46.2	6.281	35	0.00376	32.8	5.253	33	0.01504	ILMN_221150	2610019A05RIK	11	Mus musculus RIKEN cDNA 2610019A05 gene (2610019A05Rik), mRNA.	AI480680; 6030402H20Rik; E130112C09Rik	2610019A05RIK	Mus musculus	RefSeq		72149	-	11qE1
2610019P18Rik	41.8	7.812	34	0.00877	46.5	6.694	32	0.00501	48.4	7.067	36	0.00251	87.6	11.733	30	0	59.4	8.833	18	0.00125	85.1	10.497	28	0	50.7	7.296	31	0.00251	64	7.235	35	0.00251	ILMN_216600	2610019P18RIK	5	Mus musculus RIKEN cDNA 2610019P18 gene (2610019P18Rik), mRNA.		2610019P18RIK	Mus musculus	RefSeq		66455	+	5qG2
2610020C11Rik	186	7.455	51	0	272.1	9.451	44	0	119.6	5.987	52	0	189.3	10.952	35	0	327.9	7.137	48	0	60.5	7.441	28	0.00376	310.1	12.324	39	0	545.9	22.146	30	0	ILMN_190039	2610020C11RIK				2610020C11RIK	Mus musculus	MEEBO
2610020H08Rik	6.8	4.292	38	0.40299	8.9	3.915	35	0.17689	13.3	4.458	35	0.04274	16.2	5.155	44	0.01505	18	3.552	41	0.10915	11.1	4.519	31	0.05698	14	4.574	38	0.09386	12.1	4.12	46	0.15624	ILMN_222027	2610020H08RIK				2610020H08RIK	Mus musculus	MEEBO
2610020O08Rik	445.8	15.603	44	0	522.7	14.231	54	0	496.2	18.922	47	0	405.7	18.147	48	0	559.1	15.567	55	0	509.3	20.652	38	0	492	18.932	38	0	501.5	21.418	48	0	ILMN_237588	2610020O08RIK	X	Mus musculus RIKEN cDNA 2610020O08 gene (2610020O08Rik), mRNA.	AI849147; NKAP; AA987160; AL024236	2610020O08RIK	Mus musculus	RefSeq		67050	+	XqA3.3
2610021K21Rik	8.1	3.251	40	0.07545	20.8	4.07	40	0.00541	34.2	5.119	40	0.0001	33	6.174	37	0.00066	23.9	3.612	37	0.00322	28.5	4.985	39	0.00152	15.4	4.308	40	0.01247	15.9	5.845	37	0.0172	ILMN_228893	2610021K21RIK	12	Mus musculus RIKEN cDNA 2610021K21 gene (2610021K21Rik), mRNA.	2610110A13Rik	2610021K21RIK	Mus musculus	RefSeq		78767	-	12qE
2610024G14Rik	249.6	12.903	45	0	262.7	10.288	48	0	299.6	12.758	44	0	237	16.512	38	0	250	9.49	41	0	277.6	14.512	44	0	249.7	13.212	38	0	219	13.227	40	0	ILMN_209865	2610024G14RIK				2610024G14RIK	Mus musculus	MEEBO
2610027C15Rik	1500.8	54.447	47	0	1576.2	28.005	44	0	1477.9	68.701	40	0	1135.8	49.591	36	0	1131.8	19.754	38	0	1348.9	50.63	45	0	1257.5	43.309	36	0	1169.1	47.909	34	0	ILMN_219826	2610027C15RIK	4	Mus musculus RIKEN cDNA 2610027C15 gene (2610027C15Rik), mRNA.	MGC36197	2610027C15RIK	Mus musculus	RefSeq		230752	+	4qD2.2
2610027L16Rik	192.3	22.3	30	0	141	14.164	26	0	154.5	21.177	21	0	145.4	21.751	26	0	129.9	12.565	28	0	175.4	22.732	28	0	144.8	16.016	26	0	152.3	18.701	27	0	ILMN_222521	2610027L16RIK	14	Mus musculus RIKEN cDNA 2610027L16 gene (2610027L16Rik), mRNA.		2610027L16RIK	Mus musculus	RefSeq		67842	+	14qC3
2610028A01Rik	160.7	9.645	44	0	238.1	9.572	54	0	158.5	8.223	56	0	96.7	11.371	38	0	98.3	7.096	37	0	163.2	10.579	42	0	85	7.524	32	0	74.6	6.921	47	0.00125	ILMN_217046	2610028A01RIK	14	Mus musculus RIKEN cDNA 2610028A01 gene (2610028A01Rik), mRNA.	Pinx1; AU024023; LPTS; MGC144540; LPTS1; 2210403I16Rik; 67-11-3	2610028A01RIK	Mus musculus	RefSeq		72400	+	14qD1
2610028H24Rik	-10.5	2.432	49	0.8985	-1.2	2.894	48	0.44236	-7.4	2.23	50	0.78571	-5.2	2.726	47	0.64662	-10.2	1.682	45	0.8797	-16.5	2.612	26	0.98997	-9.4	2.701	34	0.85714	-9.2	3.385	36	0.84336	ILMN_233693	2610028H24RIK	10	Mus musculus RIKEN cDNA 2610028H24 gene (2610028H24Rik), mRNA.	ORF67	2610028H24RIK	Mus musculus	RefSeq		76964	+	10qC1
2610029G23Rik	192.3	11.472	39	0.03954	204.6	8.89	44	0.09132	359.1	18.442	40	0.08358	227.4	23.332	42	0.09645	232.6	12.754	40	0.08883	254.2	19.773	37	0.15744	193.9	10.387	40	0.04585	128.9	10.914	41	0.13616	ILMN_210420	2610029G23RIK		Mus musculus RIKEN cDNA 2610029G23 gene (2610029G23Rik), mRNA.		2610029G23RIK	Mus musculus	RefSeq		67683		XqD
2610034B18Rik	-5.5	4.61	31	0.67168	10.7	3.355	46	0.13283	7.2	2.661	39	0.18045	2.7	3.26	44	0.27569	8.5	2.83	47	0.17419	15.6	4.428	35	0.09398	-1.8	4.049	28	0.47494	-5.6	2.307	50	0.65789	ILMN_222753	2610034B18RIK				2610034B18RIK	Mus musculus	MEEBO
2610034E13Rik	64.5	8.837	41	1e-05	38.2	5.498	37	0.00119	76.1	7.946	47	0	73.1	10.975	34	1e-05	40.9	4.096	43	0.00031	73.9	11.345	36	0	65.7	7.623	39	1e-05	33.3	4.976	37	0.00229	ILMN_185860	2610034E13RIK				2610034E13RIK	Mus musculus	MEEBO
2610034M16Rik	5.1	4.165	35	0.24311	-6.5	2.457	35	0.72055	-0.7	2.082	42	0.40852	-0.1	3.467	42	0.3797	-3.1	2.702	40	0.53258	0.7	3.618	36	0.38722	-6.2	2.591	39	0.69925	-3	3.509	31	0.51378	ILMN_259099	2610034M16RIK	17	Mus musculus RIKEN cDNA 2610034M16 gene (2610034M16Rik), mRNA. XM_925124 XM_980421 XM_980454 XM_980485	AV114557	2610034M16RIK	Mus musculus	RefSeq		69239	-	17qD
2610036D13Rik	103.8	8.831	36	0	174.4	5.949	44	0	160.5	6.844	50	0	150.6	8.434	38	0	168.1	8.079	36	0	182.1	7.69	45	0	190.2	9.223	45	0	129.7	6.507	38	0	ILMN_216983	2610036D13RIK	2	Mus musculus RIKEN cDNA 2610036D13 gene (2610036D13Rik), mRNA.	RP23-91I20.4; AI449463	2610036D13RIK	Mus musculus	RefSeq		75425	-	2qH1
2610039C10Rik	682.8	27.538	39	0	623.5	24.174	42	0	839.9	32.346	50	0	595.5	26.282	60	0	642.4	15.449	57	0	798.8	38.235	45	0	549.1	20.017	41	0	479	21.6	37	0	ILMN_232487	2610039C10RIK	16	Mus musculus RIKEN cDNA 2610039C10 gene (2610039C10Rik), mRNA.	2810018N07Rik; MGC100039	2610039C10RIK	Mus musculus	RefSeq		66578	-	16qC3.3
2610042L04Rik	2.7	4.95	30	0.14284	-1.5	3.506	34	0.41867	0.7	3.874	38	0.24733	3.2	3.699	34	0.10727	2.6	3.251	36	0.15149	0.2	3.451	30	0.27447	4	3.789	37	0.08398	7.1	4.298	35	0.13129	ILMN_215025	2610042L04RIK	14	Mus musculus RIKEN cDNA 2610042L04 gene (2610042L04Rik), mRNA.		2610042L04RIK	Mus musculus	RefSeq		545015	-
2610044O15Rik	100.9	6.926	35	0	116.7	9.143	31	0	161.3	9.409	42	0	141	12.247	49	0	149.8	6.175	35	0	154.7	12.652	34	0	199.7	10.845	46	0	109.6	8.555	40	0	ILMN_217556	2610044O15RIK	17	Mus musculus RIKEN cDNA 2610044O15 gene (2610044O15Rik), mRNA.		2610044O15RIK	Mus musculus	RefSeq		72139	-
2610101N10Rik	647.5	27.411	41	4e-05	1035	46.723	42	1e-05	937.5	38.729	37	0	861.4	59.909	46	0	891	28.698	43	0.00011	911.4	55.233	37	0	897.2	33.527	36	0	642.7	30.156	38	3e-05	ILMN_220209	2610101N10RIK	9	Mus musculus RIKEN cDNA 2610101N10 gene (2610101N10Rik), mRNA.		2610101N10RIK	Mus musculus	RefSeq		67958	-	9qE3.3
2610103J23Rik	594.7	28.503	38	0	551.7	21.339	42	0	639.7	20.693	50	0	491.7	22.504	37	0	493.8	18.88	41	0	549.1	39.345	30	0	586.6	19.136	34	0	526.6	31.296	24	0	ILMN_184617	2610103J23RIK				2610103J23RIK	Mus musculus	MEEBO
2610109H07Rik	16.3	5.125	34	0.33728	11.3	3.505	42	0.33465	14.6	4.711	45	0.16919	13.9	6.237	42	0.52349	12.6	3.316	40	0.24733	16.6	5.449	32	0.26878	13.4	5.015	41	0.10868	19.8	5.575	45	0.1297	ILMN_236248	2610109H07RIK	4	Mus musculus RIKEN cDNA 2610109H07 gene (2610109H07Rik), mRNA.		2610109H07RIK	Mus musculus	RefSeq		70433	-	4qE2
2610110G12Rik	18.6	4.396	37	0.07143	42.8	5.775	34	0.00501	26.4	6.064	30	0.01629	45	10.375	34	0.00501	45.9	3.944	50	0.00376	20.3	3.893	37	0.0589	31	3.925	38	0.01253	33.8	8.485	27	0.01378	ILMN_186601	2610110G12RIK	17	Mus musculus RIKEN cDNA 2610110G12 gene (2610110G12Rik), mRNA.	3110080J08Rik; 0610011P08Rik; 2610008K08Rik	2610110G12RIK	Mus musculus	RefSeq		73242	-	17qB1
2610200G18Rik	5.5	3.951	32	0.22932	5.3	3.756	40	0.2381	11.5	4.763	32	0.11028	21.3	5.165	38	0.05514	17.5	3.704	37	0.07268	-9.5	2.646	29	0.83333	2.3	2.224	47	0.2995	-0.1	3.445	37	0.37845	ILMN_210379	2610200G18RIK	4	Mus musculus RIKEN cDNA 2610200G18 gene (2610200G18Rik), mRNA.	MGC144417; 2810426C15Rik	2610200G18RIK	Mus musculus	RefSeq		67149	+	4qD2.2
2610204K14Rik	192.9	14.116	32	0	129.1	8.733	28	0	135.4	13.491	29	0	193.2	22.001	37	0	145.3	12.244	35	0	174.5	16.657	26	0	233.3	15.114	36	0	218.3	16.897	31	0	ILMN_213027	2610204K14RIK	7	Mus musculus RIKEN cDNA 2610204K14 gene (2610204K14Rik), mRNA.	2410047I02Rik	2610204K14RIK	Mus musculus	RefSeq		67148	+	7qD3
2610204L23Rik	435	18.831	52	0	561.1	19.117	46	0	670.6	24.859	48	0	879.5	46.958	43	0	652.6	17.618	52	0	662.4	32.647	35	0	975.1	39.103	24	0	588.9	19.898	44	0	ILMN_217197	2610204L23RIK				2610204L23RIK	Mus musculus	MEEBO
2610204M08Rik	129.7	9.133	36	0	134	8.604	59	0	61.9	5.428	49	0.00125	43.5	6.984	48	0.00627	42.9	4.674	33	0.00376	64.4	6.839	37	0.00251	47	5.738	46	0.00376	69	7.556	32	0.00125	ILMN_222437	2610204M08RIK	12	Mus musculus RIKEN cDNA 2610204M08 gene (2610204M08Rik), mRNA.	AA589465; EG629699; MGC143801; MGC107363; Inf2; AW125550; MGC143802	2610204M08RIK	Mus musculus	RefSeq		70435	+	12qF1
2610207I05Rik	764.2	30.93	34	0	788.9	20.878	52	0	739	24.745	41	0	582.7	32.25	50	0	829.6	17.494	38	0	761.9	35.059	25	0	855.2	24.716	39	0	797.1	32.089	37	0	ILMN_259227	2610207I05RIK	7	Mus musculus RIKEN cDNA 2610207I05 gene (2610207I05Rik), mRNA.	mKIAA0421; C130002K18Rik; 5430435M13Rik	2610207I05RIK	Mus musculus	RefSeq		233789	-	7qF2
2610208M17Rik	278.2	13.3	51	0.48015	202.5	6.882	43	0.2436	233.6	13.723	46	0.13719	170.5	12.756	43	0.19787	156.8	7.564	44	0.30966	264.4	15.531	39	0.14994	162.5	7.256	44	0.48384	138.6	8.385	53	0.42648	ILMN_223397	2610208M17RIK	1|NT_165754.2	Mus musculus RIKEN cDNA 2610208M17 gene (2610208M17Rik), mRNA.	MGC101949; MGC6869; BC004835	2610208M17RIK	Mus musculus	RefSeq		108909	+
2610209A20Rik	52.1	5.667	44	3e-05	52.7	4.429	41	1e-05	34.3	5.06	40	0.00011	45.8	6.766	44	0.00015	43.2	4.629	42	0.00013	40	5.33	35	0.00025	32.7	4.804	31	0.00086	55.5	6.974	30	4e-05	ILMN_222073	2610209A20RIK	7	Mus musculus RIKEN cDNA 2610209A20 gene (2610209A20Rik), mRNA.		2610209A20RIK	Mus musculus	RefSeq		67164	+	7qE2
2610209M04Rik	376.3	17.672	36	0	326.7	20.674	34	0	386.3	19.485	48	0	508.4	29.736	27	0	361.4	14.678	36	0	367.3	18.541	33	0	388.3	13.857	39	0	322.2	16.805	31	0	ILMN_223751	2610209M04RIK	6	Mus musculus RIKEN cDNA 2610209M04 gene (2610209M04Rik), mRNA.	Ry1; AI449063; AU022368	2610209M04RIK	Mus musculus	RefSeq		66618	-	6qD1
2610301B20Rik	69.3	8.317	37	0.00125	63	4.708	46	0.00125	61.7	7.653	38	0.00125	82.8	9.774	38	0.00125	94.8	4.932	51	0	64.3	7.315	35	0.00251	59.3	6.377	39	0.00251	54.2	7.169	29	0.00501	ILMN_221115	2610301B20RIK	4	Mus musculus RIKEN cDNA 2610301B20 gene (2610301B20Rik), mRNA.	AI428449	2610301B20RIK	Mus musculus	RefSeq		67157	+	4qA1
2610301F02Rik	36.1	6.249	38	0.01378	92.8	7.056	26	0	26.9	5.209	34	0.01629	81	10.415	35	0.00125	92.8	6.146	34	0	23.2	4.774	33	0.04261	88.9	6.824	38	0	43.2	5.334	39	0.00752	ILMN_230133	2610301F02RIK	2	Mus musculus RIKEN cDNA 2610301F02 gene (2610301F02Rik), mRNA. XM_896676 XM_896697 XM_896711 XM_896724 XM_912240 XM_922274 XM_922277 XM_922280 XM_922286 XM_922295 XM_922299 XM_922303 XM_922309		2610301F02RIK	Mus musculus	RefSeq		545428	-	2qC3
2610305D13Rik	32.1	4.252	45	0.02381	57.4	3.647	50	0.00125	84.8	6.549	45	0	82.5	6.901	38	0.00125	113	5.743	43	0	66.6	7.035	35	0.00251	116	8.576	44	0	71.3	7.184	41	0.00125	ILMN_230652	2610305D13RIK	4	Mus musculus RIKEN cDNA 2610305D13 gene (2610305D13Rik), mRNA.		2610305D13RIK	Mus musculus	RefSeq		112422	-	4qE1
2610318N02Rik	3.5	4.031	34	0.28195	7.8	4.081	29	0.18296	-0.8	4.032	23	0.40852	13.3	5.459	36	0.11529	-1.9	2.199	37	0.45363	8.9	3.728	38	0.16667	12.3	5.105	33	0.1015	11.5	4.288	38	0.12406	ILMN_219266	2610318N02RIK	16	Mus musculus RIKEN cDNA 2610318N02 gene (2610318N02Rik), mRNA.	AL033325	2610318N02RIK	Mus musculus	RefSeq		70458	-	16qA3
2610507B11Rik	1007.5	45.783	47	0	986.5	28.17	43	0	1043.4	59.717	35	0	1094.1	65.294	42	0	1134.4	46.645	36	0	959.5	53.897	34	0	1197.3	49.223	39	0	1138.8	44.473	38	0	ILMN_234613	2610507B11RIK	11	Mus musculus RIKEN cDNA 2610507B11 gene (2610507B11Rik), mRNA.	AU022687; D11Bhm178e; E1; D11Bhm179e; mKIAA0100; KIAA0100; RP23-185A18.9	2610507B11RIK	Mus musculus	RefSeq		72503	+	11qB5
2610510B01Rik	-9.2	3.372	36	0.84085	-11.9	2.853	29	0.95238	-7.1	2.838	50	0.76692	-9.9	2.789	32	0.87343	-16.7	1.962	30	0.99123	-11.2	2.344	32	0.90226	-11.2	3.149	30	0.9198	-1.3	4.067	33	0.43484	ILMN_209030	2610510B01RIK				2610510B01RIK	Mus musculus	MEEBO
2610510H03Rik	6.4	3.62	48	0.21679	-0.2	3.905	35	0.39599	3.5	3.714	44	0.26065	5.9	4.342	38	0.19674	13.5	4.255	40	0.099	11.4	5.111	33	0.13283	27.2	5.233	36	0.02005	3.2	3.895	40	0.27068	ILMN_240084	2610510H03RIK	2	Mus musculus RIKEN cDNA 2610510H03 gene (2610510H03Rik), mRNA.	RP23-73I19.1	2610510H03RIK	Mus musculus	RefSeq		68215	+	2qE5
2610510J17Rik	138	10.551	45	0	163.1	7.107	40	0	211.6	14.435	27	0	142.5	12.248	37	0	172.4	12.152	38	0	201.6	17.557	29	0	101.7	6.505	40	0	86.5	6.74	40	0	ILMN_210821	2610510J17RIK	8	Mus musculus RIKEN cDNA 2610510J17 gene (2610510J17Rik), mRNA.	AI426416; AW545024	2610510J17RIK	Mus musculus	RefSeq		72155	+	8qE1
2610524A10Rik	198	12.009	39	0	252	8.862	46	0	234.4	12.487	53	0	258.6	21.309	47	0	272.6	10.855	40	0	231.4	11.492	47	0	218.2	8.192	65	0	293.7	14.076	50	0	ILMN_223250	2610524A10RIK				2610524A10RIK	Mus musculus	MEEBO
2610524H06Rik	173.8	10.508	32	0	114.6	6.496	36	0	183	10.717	49	0	123.1	9.934	43	0	117	5.316	37	0	187.9	14.584	32	0	185.1	10.666	43	0	159.5	10.122	34	0	ILMN_215581	2610524H06RIK	5	Mus musculus RIKEN cDNA 2610524H06 gene (2610524H06Rik), mRNA.		2610524H06RIK	Mus musculus	RefSeq		330173	-	5qF
2610528E23Rik	178.4	10.648	32	0	166.3	7.206	43	0	153.6	9.934	47	0	153.1	15.263	37	0	120.9	4.871	29	0	145.6	12.171	42	0	119.3	7.408	42	0	170.8	9.012	39	0	ILMN_208863	2610528E23RIK	16	Mus musculus RIKEN cDNA 2610528E23 gene (2610528E23Rik), mRNA.	AV122629; AV099812; 4930572F24Rik; 1110001A06Rik	2610528E23RIK	Mus musculus	RefSeq		66497	-	16qC1.1
2610528J11Rik	127	13.252	25	0	201.8	8.892	45	0	269.1	14.693	49	0	563.4	38.466	38	0	342.7	13.873	42	0	228.5	14.901	38	0	557.5	24.054	37	0	330.2	19.896	31	0	ILMN_216824	2610528J11RIK	4	Mus musculus RIKEN cDNA 2610528J11 gene (2610528J11Rik), mRNA.		2610528J11RIK	Mus musculus	RefSeq		66451	+	4qD2.1
2610528O22Rik	636.7	21.496	44	0	653.4	22.381	25	0	683.7	30.173	34	0	705.7	49.292	35	0	686.9	20.017	35	0	706.8	32.386	34	0	715	22.6	45	0	744.1	31.923	33	0	ILMN_184416	2610528O22RIK				2610528O22RIK	Mus musculus	MEEBO
2610529C04Rik	-2.4	2.845	36	0.5213	-1.6	3.039	22	0.46115	8.1	4.539	31	0.16291	1.8	4.616	36	0.30326	9.6	2.862	43	0.14035	12.9	4.994	21	0.12155	23.8	6.042	29	0.02882	5.3	4.494	39	0.21554	ILMN_209296	2610529C04RIK	X	Mus musculus RIKEN cDNA 2610529C04 gene (2610529C04Rik), mRNA.	2410001C15Rik; IAG2	2610529C04RIK	Mus musculus	RefSeq		67075	-	XqD
2700007P21Rik	125.7	7.63	51	0.05978	111.2	6.841	50	0.09602	131	9.749	42	0.08279	106.2	10.378	42	0.17689	133.4	8.492	45	0.07263	111.8	12.743	32	0.19639	144.7	12.621	42	0.15805	135.6	9.582	43	0.15744	ILMN_188674	2700007P21RIK	2	Mus musculus RIKEN cDNA 2700007P21 gene (2700007P21Rik), transcript variant 2, mRNA.	4930448O08Rik; RP23-12N7.2	2700007P21RIK	Mus musculus	RefSeq		212772	-	2qE3
2700038C09Rik	356.4	18.53	42	0	301	14.357	40	0	340.1	17.778	42	0	322	27.902	53	0	323.4	14.139	42	0	357.9	27.099	40	0	360.4	21.534	37	0	296.2	20.778	37	0	ILMN_208838	2700038C09RIK	2	Mus musculus RIKEN cDNA 2700038C09 gene (2700038C09Rik), mRNA.	2610317A05Rik; 0610012G23Rik; 3110053G12Rik	2700038C09RIK	Mus musculus	RefSeq		66496	+	2qH4
2700049P18Rik	15.1	4.027	44	0.0201	13.2	3.465	47	0.02296	13.3	3.764	56	0.01767	15.4	4.705	48	0.01838	19.6	3.59	38	0.00801	22.3	5.391	35	0.00515	19	5.543	38	0.00581	26.4	5.697	48	0.00882	ILMN_209405	2700049P18RIK	1	Mus musculus RIKEN cDNA 2700049P18 gene (2700049P18Rik), mRNA.	MGC117955	2700049P18RIK	Mus musculus	RefSeq		108900	+	1qE4
2700050L05Rik	108.3	10.391	32	0.03141	140.9	7.948	35	0.04046	128	8.359	40	0.06244	131.5	15.172	37	0.04636	156.1	9.201	40	0.0809	91.4	7.776	36	0.07256	160.2	10.399	41	0.03141	126.2	7.506	35	0.05809	ILMN_214146	2700050L05RIK	7	Mus musculus RIKEN cDNA 2700050L05 gene (2700050L05Rik), transcript variant 1, mRNA.	MGC27934; MGC58090; AU022667; AW558805	2700050L05RIK	Mus musculus	RefSeq		214764	+	7qF3
2700055A20Rik	1003.8	34.196	40	0	966.2	24.259	57	0	983.7	42.427	51	0	1014.1	55.476	42	0	839.5	23.029	45	0	947.8	38.101	47	0	919.2	27.709	43	0	931.7	34.123	41	0	ILMN_186223	2700055A20RIK				2700055A20RIK	Mus musculus	MEEBO
2700060E02Rik	6390.1	250.871	49	0	6558.8	166.938	46	0	5818.6	162.897	48	0	5615.2	262.08	57	0	6558.8	192.189	34	0	6276.1	283.395	44	0	6253.8	183.979	43	0	5818.6	156.336	58	0	ILMN_216512	2700060E02RIK	14	Mus musculus RIKEN cDNA 2700060E02 gene (2700060E02Rik), mRNA.		2700060E02RIK	Mus musculus	RefSeq		68045	-	14qA3
2700062C07Rik	169.3	11.738	40	0.06805	146.8	7.555	40	0.13616	141.3	10.695	43	0.04174	166.3	16.879	38	0.00335	141.5	9.196	40	0.11443	155.1	13.21	43	0.1159	169.6	9.774	39	0.04746	169.6	13.106	39	0.12191	ILMN_186465	2700062C07RIK		Mus musculus RIKEN cDNA 2700062C07 gene (2700062C07Rik), mRNA.	AI195775; C87515; MGC103375	2700062C07RIK	Mus musculus	RefSeq		68046		18qA2
2700078K21Rik	131.1	13.52	34	0	106.7	7.357	41	0	102.3	10.525	26	0	99.1	15.66	37	0	88.6	8.067	31	0	114	10.817	44	0	125.4	10.907	33	0	102.2	11.019	29	0	ILMN_220699	2700078K21RIK				2700078K21RIK	Mus musculus	MEEBO
2700081O15Rik	23.4	3.86	43	0.04511	62.2	6.101	40	0.00125	53.9	6.353	40	0.00251	50.5	7.355	38	0.00501	70.7	5.119	50	0	44.8	7.357	33	0.00627	45.5	4.194	37	0.00376	42.9	6.298	34	0.00752	ILMN_223503	2700081O15RIK	19	Mus musculus RIKEN cDNA 2700081O15 gene (2700081O15Rik), mRNA.	AI848741; AW742297; AI255177	2700081O15RIK	Mus musculus	RefSeq		108899	+	19qA
2700087H15Rik	243.2	14.473	33	0	301.9	11.566	39	0	215.7	8.782	40	0	214.1	12.009	41	0	280.2	9.856	42	0	195.1	15.52	23	0	251.2	9.423	43	0	290.8	16.789	35	0	ILMN_223324	2700087H15RIK				2700087H15RIK	Mus musculus	MEEBO
2700094K13Rik	3226.7	93.396	37	0	3057.1	98.466	29	0	4244.7	145.14	28	0	2957.9	120.533	55	0	3110	72.339	39	0	3790.9	101.69	53	0	2592.5	48.849	38	0	2478.9	82.516	30	0	ILMN_250037	2700094K13RIK	2	Mus musculus RIKEN cDNA 2700094K13 gene (2700094K13Rik), transcript variant 2, mRNA.	Selh	2700094K13RIK	Mus musculus	RefSeq		72657	-	2qD
2700097O09Rik	265.9	13.67	28	0	434.6	15.964	33	0	410.4	14.357	34	0	497.9	20.117	47	0	514.9	11.003	51	0	369.5	12.852	44	0	458.2	18.817	32	0	392.6	17.942	36	0	ILMN_219241	2700097O09RIK	12	Mus musculus RIKEN cDNA 2700097O09 gene (2700097O09Rik), mRNA.	AW552125	2700097O09RIK	Mus musculus	RefSeq		72658	-	12qC1
2810002I04Rik	1.2	4.517	31	0.35589	-6.2	2.868	30	0.70426	1.5	4.429	38	0.31579	12.5	7.536	28	0.11905	4.7	3.908	39	0.24812	3.3	3.649	38	0.28571	2.4	4.668	24	0.29449	2.9	4.268	35	0.27694	ILMN_219611	2810002I04RIK	12	Mus musculus RIKEN cDNA 2810002I04 gene (2810002I04Rik), mRNA.	AV046379	2810002I04RIK	Mus musculus	RefSeq		72350	+	12qD2
2810002N01Rik	289.8	15.458	45	0	194	7.372	45	0	282.4	19.22	31	0	345.1	29.592	44	0	189.1	10.617	42	0	291.2	18.778	30	0	208.5	12.683	36	0	221.7	10.571	38	0	ILMN_211115	2810002N01RIK	12	Mus musculus RIKEN cDNA 2810002N01 gene (2810002N01Rik), mRNA.	Apop-1; 1700081D05Rik	2810002N01RIK	Mus musculus	RefSeq		68020	+	12qF1
2810002O09Rik	31	4.284	48	0.02632	45.1	5.039	43	0.00501	27.6	5.373	41	0.01253	14.3	3.956	39	0.1015	35.4	4.957	38	0.00627	25.4	5.588	40	0.03383	22.6	4.45	38	0.03008	43.3	6.906	47	0.00752	ILMN_214359	2810002O09RIK	X	Mus musculus RIKEN cDNA 2810002O09 gene (2810002O09Rik), mRNA.	Wtx	2810002O09RIK	Mus musculus	RefSeq		72345	-	XqC3
2810003C17Rik	5185.8	214.844	41	0	5953.2	148.014	48	0	7017.3	227.358	44	0	4058.4	258.342	44	0	3898.5	83.606	41	0	6984.3	293.281	37	0	3990.3	103.888	40	0	4163.2	124.117	49	0	ILMN_221837	2810003C17RIK	2	Mus musculus RIKEN cDNA 2810003C17 gene (2810003C17Rik), mRNA.	C87647; AI043124; MGC30545; Iba2	2810003C17RIK	Mus musculus	RefSeq		108897	+	2qB
2810004N20Rik	666.4	40.998	35	0	545.1	17.085	45	0	507	22.357	48	0	658.7	32.715	45	0	506.4	16.484	41	0	598.3	38.915	26	0	559.4	20.958	26	0	566.7	26.392	34	0	ILMN_210118	2810004N20RIK				2810004N20RIK	Mus musculus	MEEBO
2810004N23Rik	73	8.236	47	0.28644	88.9	8.016	47	0.14857	82.7	7.92	41	0.20262	80.8	14.859	35	0.04046	62.4	6.876	40	0.25242	71.4	12.031	36	0.34306	66.8	7.953	39	0.08707	43.9	9.828	40	0.21313	ILMN_219027	2810004N23RIK	8	Mus musculus RIKEN cDNA 2810004N23 gene (2810004N23Rik), mRNA.	Ayu21-55; Gt(pU21)55Imeg; 3110004G14Rik; GtAyu21-55	2810004N23RIK	Mus musculus	RefSeq		66523	-	8qE2
2810006K23Rik	-8.8	2.452	41	0.82957	-8.4	2.859	37	0.81454	-0.6	3.18	38	0.40476	-7.6	4.659	31	0.77569	-11.3	2.406	42	0.91353	-9	3.848	33	0.8183	-9.3	2.47	39	0.85464	-9.3	3.126	35	0.84712	ILMN_208924	2810006K23RIK	5	Mus musculus RIKEN cDNA 2810006K23 gene (2810006K23Rik), mRNA.		2810006K23RIK	Mus musculus	RefSeq		72650	+	5qF
2810007J24Rik	-10	2.994	28	0.87093	-6.3	3.294	32	0.70677	-8	2.055	38	0.80952	-8	3.765	32	0.79825	-2.3	3.15	40	0.47995	-13.8	2.262	38	0.96241	-7.8	3.617	23	0.77444	45.1	4.964	36	0.00752	ILMN_215071	2810007J24RIK	7	Mus musculus RIKEN cDNA 2810007J24 gene (2810007J24Rik), mRNA.		2810007J24RIK	Mus musculus	RefSeq		76971	-	7qA1
2810008M24Rik	512.7	29.808	34	0	434.3	13.828	41	0	830.3	38.859	52	0	747.8	47.243	51	0	685.9	29.224	46	0	690.4	33.257	46	0	709.5	27.12	37	0	524	21.769	47	0	ILMN_239660	2810008M24RIK		Mus musculus RIKEN cDNA 2810008M24 gene (2810008M24Rik), mRNA.		2810008M24RIK	Mus musculus	RefSeq		75616		13qD2.1
2810021B07Rik	177.8	13.752	29	0	272.9	10.861	45	0	236.3	12.257	41	0	364.4	25.322	45	0	398.2	8.592	50	0	305.9	20.114	35	0	399.6	14.573	44	0	210.6	10.816	45	0	ILMN_210854	2810021B07RIK		Mus musculus RIKEN cDNA 2810021B07 gene (2810021B07Rik), mRNA.	MGC143487; C330007M08Rik	2810021B07RIK	Mus musculus	RefSeq		66308		13qA2
2810021J22Rik	18.4	5.249	33	0.39383	16.9	5.267	37	0.62798	20.6	5.191	33	0.29517	32	8.515	35	0.22	21.9	3.195	44	0.15385	22.7	4.36	33	0.02794	33.7	7.095	38	0.32593	26.5	4.882	35	0.18683	ILMN_213436	2810021J22RIK	11	Mus musculus RIKEN cDNA 2810021J22 gene (2810021J22Rik), mRNA.	AI449137; RP23-419P16.9	2810021J22RIK	Mus musculus	RefSeq		69944	+	11qB1.3
2810022L02Rik	333	23.811	41	0	328.4	15.131	49	0	315.6	22.215	41	0	290.5	26.174	35	0	310.1	12.996	49	0	297.2	18.048	33	0	293.7	15.78	38	0	292.4	16.799	42	0	ILMN_214243	2810022L02RIK	1	Mus musculus RIKEN cDNA 2810022L02 gene (2810022L02Rik), mRNA.	AA987173; AI842453; AI480531; AW413586; A230104H11Rik	2810022L02RIK	Mus musculus	RefSeq		67198	+	1qC1.3
2810030E01Rik	12	3.821	43	0.12907	25.7	4.594	40	0.02757	35.8	4.924	37	0.00501	38.7	9.002	35	0.00877	5.6	2.88	26	0.22807	32.7	7.412	30	0.01629	39.4	5.293	31	0.00752	29.6	6.242	34	0.01754	ILMN_234841	2810030E01RIK	2	Mus musculus RIKEN cDNA 2810030E01 gene (2810030E01Rik), mRNA.	MGC59463; BB088113	2810030E01RIK	Mus musculus	RefSeq		72668	-	2qA3
2810046L04Rik	557.7	20.916	36	0	540.7	18.354	49	0	556.8	21.206	46	0	506.2	22.072	31	0	615.9	17.419	34	0	491.1	25.102	39	0	554.1	14.912	51	0	595.5	30.84	38	0	ILMN_238854	2810046L04RIK	3	Mus musculus RIKEN cDNA 2810046L04 gene (2810046L04Rik), mRNA.	9330161F11	2810046L04RIK	Mus musculus	RefSeq		212127	+	3qC
2810046M22Rik	94	7.971	47	0	164.1	7.658	46	0	137.1	7.579	43	0	213.3	16.069	41	0	294.3	13.381	31	0	135.4	11.46	40	0	240.3	12.736	31	0	220	9.145	44	0	ILMN_219843	2810046M22RIK				2810046M22RIK	Mus musculus	MEEBO
2810048G17Rik	-10.6	3.303	43	0.9298	-4.4	3.664	44	0.70303	0.1	4.482	36	0.4975	-2.8	3.587	33	0.5986	-8.1	2.33	38	0.86994	-2.1	4.387	35	0.58616	6	4.715	33	0.29312	-0.2	4.339	37	0.51862	ILMN_215430	2810048G17RIK	19	Mus musculus RIKEN cDNA 2810048G17 gene (2810048G17Rik), mRNA.		2810048G17RIK	Mus musculus	RefSeq		72691	-	19qC3
2810055F11Rik	29.4	4.762	43	0.02882	55.8	5.904	36	0.00251	74.4	8.197	48	0	221.3	21.282	34	0	144.5	9.642	38	0	82.7	8.506	46	0	155.3	7.662	42	0	94.8	8.186	39	0	ILMN_213841	2810055F11RIK	12	Mus musculus RIKEN cDNA 2810055F11 gene (2810055F11Rik), mRNA.		2810055F11RIK	Mus musculus	RefSeq		67217	-	12qC3
2810403A07Rik	1212.1	51.037	38	0	1625.4	31.078	39	0	1440.8	46.091	46	0	1499.9	87.267	48	0	1828.3	35.991	49	0	1203.6	42.492	37	0	1774.9	49.776	35	0	2175.9	68.682	40	0	ILMN_219071	2810403A07RIK	3	Mus musculus RIKEN cDNA 2810403A07 gene (2810403A07Rik), mRNA.	AI451678; AI256352; A430106P18Rik	2810403A07RIK	Mus musculus	RefSeq		74200	+	3qF1
2810405J04Rik	900.4	35.454	36	0	1567.5	44.685	41	0	1361.8	36.01	46	0	1090.2	52.031	42	0	1428.1	27.396	56	0	1039.6	35.582	44	0	1192.6	31.651	35	0	1028.5	30.635	42	0	ILMN_217867	2810405J04RIK	17	Mus musculus RIKEN cDNA 2810405J04 gene (2810405J04Rik), mRNA.	AL024114	2810405J04RIK	Mus musculus	RefSeq		72722	-	17qE2
2810405K02Rik	109.2	8.29	39	0	92.3	6.925	41	0	99.2	9.308	44	0	114.1	10.054	42	0	113.2	5.779	51	0	116.4	10.449	35	0	122.1	10.796	41	0	123.6	10.745	30	0	ILMN_220895	2810405K02RIK	4	Mus musculus RIKEN cDNA 2810405K02 gene (2810405K02Rik), mRNA.	AI836168	2810405K02RIK	Mus musculus	RefSeq		66469	-	4qE2
2810408A11Rik	53.6	5.802	45	0.00251	59	5.927	40	0.00125	44.2	6.277	42	0.00251	52.7	8.343	43	0.00501	57	5.648	36	0.00251	48.5	6.953	24	0.00501	54.7	7.116	40	0.00251	46.9	7.344	39	0.00752	ILMN_213812	2810408A11RIK	11	Mus musculus RIKEN cDNA 2810408A11 gene (2810408A11Rik), mRNA.	RP23-172M21.16; 1700019L01Rik; 4930470J18Rik	2810408A11RIK	Mus musculus	RefSeq		70419	-	11qB3
2810408M09Rik	74	8.637	33	0	108.2	6.762	37	0	96.3	8.942	35	0	54.5	8.594	27	0.00376	96.2	6.746	36	0	69.3	5.824	38	0.00125	67	7.684	29	0.00251	50.5	5.961	26	0.00627	ILMN_248825	2810408M09RIK	2	Mus musculus RIKEN cDNA 2810408M09 gene (2810408M09Rik), mRNA.	RP23-395E18.2; MGC102419	2810408M09RIK	Mus musculus	RefSeq		381406	-	2qH3
2810410C14Rik	25.9	5.505	34	0.00576	30.1	4.655	40	0.01335	21.4	4.821	38	0.00851	51	9.793	39	0.00027	49	4.67	37	0.00026	20	4.999	31	0.03029	36.2	4.915	33	0.00389	33	5.818	37	0.00767	ILMN_189987	2810410C14RIK				2810410C14RIK	Mus musculus	MEEBO
2810410P22Rik	233.6	13.615	33	0	295	12.969	43	0	444.3	21.013	39	0	377.1	25.73	43	0	322.7	13.569	41	0	337.7	18.469	40	0	460	20.735	36	0	346.5	18.6	37	0	ILMN_218211	2810410P22RIK				2810410P22RIK	Mus musculus	MEEBO
2810416G20Rik	-5.9	4.786	26	0.69674	2	3.239	49	0.33333	-4.5	3.409	38	0.61404	4.3	4.936	33	0.22807	-1.3	2.541	38	0.42356	-4.1	3.812	31	0.58647	3.3	2.876	31	0.27318	-1.4	2.769	38	0.4411	ILMN_230931	2810416G20RIK		Mus musculus RIKEN cDNA 2810416G20 gene (2810416G20Rik), mRNA.		2810416G20RIK	Mus musculus	RefSeq		67124
2810417H13Rik	226.4	16.395	35	0	58.3	5.912	45	0.00125	736.8	33.134	44	0	385.9	30.785	36	0	149.4	8.714	36	0	628	38.998	37	0	135.2	8.252	48	0	19.2	3.971	32	0.06767	ILMN_220915	2810417H13RIK	9	Mus musculus RIKEN cDNA 2810417H13 gene (2810417H13Rik), mRNA.	MGC29306; Ns5apt9; p15(PAF); Ns5atp9; mKIAA0101; AA409629	2810417H13RIK	Mus musculus	RefSeq		68026	+	9qC
2810422O20Rik	64.8	6.48	37	0.00251	73.2	5.444	49	0.00125	85.4	6.477	42	0	94.3	9.384	43	0	96	8.469	35	0	89	6.812	47	0	104.3	6.757	43	0	71.5	6.446	38	0.00125	ILMN_212327	2810422O20RIK	1	Mus musculus RIKEN cDNA 2810422O20 gene (2810422O20Rik), mRNA.	C78571	2810422O20RIK	Mus musculus	RefSeq		69962	+	1qH2.2
2810426N06Rik	-1.5	2.635	40	0.46311	6.9	3.369	40	0.10633	6.8	3.469	38	0.08192	4.9	3.925	40	0.10007	6.4	2.496	43	0.0897	2.8	3.34	32	0.19084	5	4.027	34	0.10633	6.8	4.01	41	0.07067	ILMN_212460	2810426N06RIK	7	Mus musculus RIKEN cDNA 2810426N06 gene (2810426N06Rik), mRNA.	AI605193; AI256342	2810426N06RIK	Mus musculus	RefSeq		67607	+	7qB3
2810428I15Rik	892.6	53.556	31	0	940.6	30.724	39	0	809.9	29.323	31	0	839.5	48.426	46	0	775.6	25.448	30	0	819.6	31.333	39	0	815.8	21.598	32	0	766.5	29.933	38	0	ILMN_222405	2810428I15RIK				2810428I15RIK	Mus musculus	MEEBO
2810432D09Rik	596.7	19.468	41	0	734.1	22.29	46	0	757.6	24.575	44	0	600.3	37.044	42	0	659.1	20.425	32	0	615.3	32.076	29	0	657.4	19.414	45	0	568.8	22.992	45	0	ILMN_221223	2810432D09RIK	4	Mus musculus RIKEN cDNA 2810432D09 gene (2810432D09Rik), mRNA.	AW987258	2810432D09RIK	Mus musculus	RefSeq		69961	-	4qA5
2810432L12Rik	27.7	4.704	42	0.03258	37.4	3.862	45	0.00501	20.4	4.023	45	0.04261	23.7	5.808	35	0.04135	29.8	3.157	42	0.0188	21.9	4.813	42	0.04762	16.6	3.741	32	0.06391	15.9	3.763	37	0.08897	ILMN_215326	2810432L12RIK	4	Mus musculus RIKEN cDNA 2810432L12 gene (2810432L12Rik), mRNA.	AI835809; 9330170P15Rik	2810432L12RIK	Mus musculus	RefSeq		67063	-	4qB1
2810433K01Rik	2.4	4.199	37	0.2298	8.7	4.227	41	0.07791	7.5	4.239	34	0.06695	2.5	4.687	36	0.16759	10.2	3.187	49	0.04713	3	3.976	33	0.1647	-3.9	2.847	41	0.65798	2.5	4.395	33	0.17567	ILMN_220000	2810433K01RIK	18	Mus musculus RIKEN cDNA 2810433K01 gene (2810433K01Rik), mRNA.	AV117428	2810433K01RIK	Mus musculus	RefSeq		66468	-	18qE2
2810439F02Rik	36	4.977	47	0.00038	34.6	5.238	41	0.00018	30.7	4.829	37	0.00015	47.4	6.734	41	5e-05	49.1	4.136	43	2e-05	27.9	4.122	45	0.00166	51.9	4.882	44	4e-05	57.3	5.707	47	4e-05	ILMN_215385	2810439F02RIK	18	Mus musculus RIKEN cDNA 2810439F02 gene (2810439F02Rik), mRNA.	1700008N02Rik	2810439F02RIK	Mus musculus	RefSeq		72747	+	18qA1
2810441K11Rik	228.3	10.934	39	0	288	11.172	45	0	289.5	11.82	48	0	284.7	24.12	32	0	248.4	9.963	29	0	236.6	14.712	42	0	309.3	17.229	40	0	234.2	10.409	42	0	ILMN_216273	2810441K11RIK	19	Mus musculus RIKEN cDNA 2810441K11 gene (2810441K11Rik), mRNA.	4921533J23Rik; 1110017C22Rik; AI482550; A930021F15Rik	2810441K11RIK	Mus musculus	RefSeq		68642	-	19qA
2810452K22Rik	252.9	13.054	44	0	299.8	11.495	58	0	337.5	16.542	39	0	285.8	22.178	40	0	271.7	10.098	48	0	281.6	17.614	37	0	274.9	14.624	40	0	229.2	11.978	46	0	ILMN_225057	2810452K22RIK	12	Mus musculus RIKEN cDNA 2810452K22 gene (2810452K22Rik), mRNA.	Cinp; 1810047K05Rik	2810452K22RIK	Mus musculus	RefSeq		67236	-	12qF1
2810453I06Rik	78.3	5.904	47	0.048	75	5.625	51	0.11058	87.5	9.458	37	0.16355	84	10.567	37	0.11298	87.1	6.146	47	0.15326	92.5	9.228	37	0.027	86.1	9.266	41	0.07408	68.2	6.362	39	0.05309	ILMN_194910	2810453I06RIK	5	Mus musculus RIKEN cDNA 2810453I06 gene (2810453I06Rik), mRNA.	AW047776; 1500026F15Rik; Sipar	2810453I06RIK	Mus musculus	RefSeq		67238	+	5qG2
2810470D21Rik	62.3	5.9	41	0.00251	86.7	5.228	43	0	107.9	8.266	33	0	83.3	12.317	30	0.00125	74.7	5.381	40	0	67.6	8.036	29	0.00251	112.8	8.862	30	0	103.3	9.51	31	0	ILMN_196537	2810470D21RIK				2810470D21RIK	Mus musculus	RefSeq
2810485I05Rik	1063.6	31.398	47	0	829.6	16.26	42	0	966.2	43.02	42	0	748.3	31.648	52	0	961.7	21.505	44	0	823.4	32.749	43	0	989.6	27.686	42	0	1231.6	38.728	51	0	ILMN_218392	2810485I05RIK	9	Mus musculus RIKEN cDNA 2810485I05 gene (2810485I05Rik), mRNA.	C78303	2810485I05RIK	Mus musculus	RefSeq		72826	+	9qA1
2900006K08Rik	29.1	4.708	44	0.02882	43.4	5.547	40	0.00501	48.8	6.559	50	0.00251	45.7	5.288	41	0.00501	65.1	5.739	51	0	22.5	3.894	25	0.04386	74.8	7.083	45	0.00125	56.7	6.081	54	0.00501	ILMN_237099	2900006K08RIK	12	Mus musculus RIKEN cDNA 2900006K08 gene (2900006K08Rik), mRNA.	AI427784	2900006K08RIK	Mus musculus	RefSeq		72873	+	12qD1
2900009I07Rik	1.5	3.401	44	0.34336	-7.4	3.425	40	0.76065	-8.5	2.458	55	0.82957	-6.2	2.75	43	0.70426	-4.3	2.399	44	0.59273	-5.7	2.663	41	0.65789	-9.8	2.267	41	0.87093	-5.5	2.085	43	0.65038	ILMN_216223	2900009I07RIK	19	Mus musculus RIKEN cDNA 2900009I07 gene (2900009I07Rik), mRNA.	2410124L17Rik	2900009I07RIK	Mus musculus	RefSeq		68034	-	19qB
2900010J23Rik	42.5	7.402	33	0.00877	34.6	4.759	33	0.00877	50	7.389	39	0.00251	75.7	12.588	27	0.00251	38	4.524	35	0.00376	56.3	9.379	35	0.00376	19.9	4.849	35	0.0401	40.3	7.413	31	0.00877	ILMN_221314	2900010J23RIK	2	Mus musculus RIKEN cDNA 2900010J23 gene (2900010J23Rik), mRNA.	AI046671; 1500019F05Rik; RP23-161B9.6	2900010J23RIK	Mus musculus	RefSeq		72931	-	2qB
2900010M23Rik	3085.8	90.116	54	0	3408.6	112.028	42	0	3003	84.881	26	0	3402.3	148.09	38	0	3011.9	86.542	39	0	3467.1	148.375	34	0	2688.6	81.911	36	0	2359.1	88.117	37	0	ILMN_212351	2900010M23RIK		Mus musculus RIKEN cDNA 2900010M23 gene (2900010M23Rik), mRNA.		2900010M23RIK	Mus musculus	RefSeq		67267		17qA3.3
2900011O08Rik	2.9	4.101	38	0.21342	3.8	3.193	47	0.18817	-1.2	3.655	43	0.38926	5.9	3.622	45	0.05884	4.1	2.523	47	0.22519	3.6	3.675	40	0.12811	8.5	3.52	42	0.05136	1.9	3.578	42	0.11988	ILMN_212213	2900011O08RIK	16	Mus musculus RIKEN cDNA 2900011O08 gene (2900011O08Rik), mRNA.		2900011O08RIK	Mus musculus	RefSeq		67254	+	16qA1
2900024C23Rik	67.9	6.425	39	0.3652	49.7	4.719	38	0.41043	46.4	5.92	37	0.20987	34.6	6.233	41	0.362	38.8	4.044	40	0.43112	46.1	5.981	30	0.47159	43	3.958	42	0.3196	46.6	5.685	42	0.36413	ILMN_216218	2900024C23RIK	5	Mus musculus RIKEN cDNA 2900024C23 gene (2900024C23Rik), mRNA.	AI315274; MGC144843	2900024C23RIK	Mus musculus	RefSeq		67266	-	5qF
2900024O10Rik	26.5	6.281	20	0.03258	59.1	5.136	43	0.00125	77	7.97	29	0	100.5	8.555	44	0	75	4.078	43	0	48.8	6.058	32	0.00501	145.4	8.646	44	0	59.8	6.087	38	0.00251	ILMN_240480	2900024O10RIK	13	Mus musculus RIKEN cDNA 2900024O10 gene (2900024O10Rik), mRNA.		2900024O10RIK	Mus musculus	RefSeq		72852	+	13qC3
2900026A02Rik	12.7	3.721	30	0.12406	12.6	3.459	51	0.11028	2.4	2.267	43	0.29198	7.5	3.161	52	0.16917	15.4	3.782	51	0.08521	-0.7	3.027	32	0.42982	-4.6	3.19	39	0.61905	2.3	3.211	35	0.28822	ILMN_187380	2900026A02RIK	5	Mus musculus RIKEN cDNA 2900026A02 gene (2900026A02Rik), mRNA.	mKIAA1671; AW539426; 8430408O14Rik; KIAA1671; A530094D01	2900026A02RIK	Mus musculus	RefSeq		243219	-	5qF
2900062L11Rik	839.1	30.824	46	0	643.5	16.693	39	0	705.7	23.151	55	0	770.6	39.565	49	0	590.3	12.379	51	0	907.3	43.694	39	0	845.1	25.705	37	0	872	31.673	36	0	ILMN_210788	2900062L11RIK		Mus musculus RIKEN cDNA 2900062L11 gene (2900062L11Rik), non-coding RNA.		2900062L11RIK	Mus musculus	RefSeq		76976		XqF1
2900064A13Rik	431.2	24.638	38	0	403	18.765	33	0	423	25.47	34	0	821.6	50.421	51	0	458.2	15.076	47	0	398.9	21.545	53	0	419.6	28.615	27	0	494.6	31.387	39	0	ILMN_192902	2900064A13RIK	2	Mus musculus RIKEN cDNA 2900064A13 gene (2900064A13Rik), mRNA.	MGC144287; MGC144286; c11orf3; AI451465; RP23-52C15.1	2900064A13RIK	Mus musculus	RefSeq		73024	+	2qE3
2900073G15Rik	267.6	11.558	42	0	252.2	9.521	43	0	218	8.538	32	0	109.3	7.445	45	0	147.5	6.011	48	0	205	9.951	44	0	105.2	5.192	53	0	142.2	7.389	47	0	ILMN_217335	2900073G15RIK				2900073G15RIK	Mus musculus	MEEBO
2900092C05Rik	-13	2.709	38	0.96742	-7.8	2.728	30	0.78697	-8.6	2.674	54	0.83709	-4.9	3.552	34	0.63409	-6.8	2.284	41	0.74436	-6.7	2.184	37	0.71429	-8.2	2.721	36	0.7995	-11.2	2.897	33	0.91729	ILMN_223603	2900092C05RIK	7	Mus musculus RIKEN cDNA 2900092C05 gene (2900092C05Rik), mRNA.		2900092C05RIK	Mus musculus	RefSeq		73090	+	7qA1
3000004C01Rik	103.5	8.287	41	0	128.7	7.147	42	0	192.2	10.216	41	0	114.8	11.636	37	0	103.9	6.059	45	0	171.4	13.342	32	0	69.9	5.722	47	0	57.5	6.128	41	0	ILMN_208849	3000004C01RIK	11	Mus musculus RIKEN cDNA 3000004C01 gene (3000004C01Rik), mRNA.		3000004C01RIK	Mus musculus	RefSeq		70218	-	11qE1
3010003L21Rik	130.9	7.776	45	0	126.7	5.673	38	0	79.9	5.201	39	0	72.9	7.208	39	0.00251	89.7	5.503	42	0	128.7	8.684	29	0	85.2	6.262	40	0	80.8	6.402	35	0	ILMN_213904	3010003L21RIK	6	PREDICTED: Mus musculus RIKEN cDNA 3010003L21 gene (3010003L21Rik), misc RNA.		3010003L21RIK	Mus musculus	RefSeq		109163	+
3010026O09Rik	128.8	7.222	48	0	149.5	6.384	48	0	162.8	8.001	52	0	252.7	17.512	50	0	304.6	13.857	47	0	142.2	9.303	34	0	268.5	11.973	44	0	285.3	15.665	49	0	ILMN_223015	3010026O09RIK	11	Mus musculus RIKEN cDNA 3010026O09 gene (3010026O09Rik), mRNA.	AI851514; 2900016G09Rik; RP23-319B15.8; AW475975	3010026O09RIK	Mus musculus	RefSeq		68067	+	11qB1.3
3110001A13Rik	361.2	15.806	27	0	356.1	15.266	36	0	359	17.803	27	0	391.8	25.442	25	0	306.2	15.734	30	0	403.8	28.962	20	0	398.2	18.446	23	0	446.4	25.178	42	0	ILMN_212938	3110001A13RIK	2	Mus musculus RIKEN cDNA 3110001A13 gene (3110001A13Rik), mRNA.	AA959793; AA589595; AI132312	3110001A13RIK	Mus musculus	RefSeq		66540	+	2qA1
3110001D03Rik	1422.6	54.218	49	0	1207.2	28.75	41	0	1421.8	37.904	45	0	1577.4	66.776	42	0	1289.2	22.204	40	0	1522	61.357	46	0	1482.3	40.352	39	0	1283.3	39.553	46	0	ILMN_223238	3110001D03RIK	4	Mus musculus RIKEN cDNA 3110001D03 gene (3110001D03Rik), mRNA.	RP24-200F10.1; 1700027K24Rik	3110001D03RIK	Mus musculus	RefSeq		66928	-	4qC3
3110001I22Rik	-8.2	2.769	40	0.81078	-5.9	2.596	52	0.68797	-7.2	3.128	43	0.77694	-11.1	3.139	43	0.91228	-5.4	2.222	49	0.65664	-5.9	3.646	41	0.67419	-8	2.967	31	0.78195	-10.7	2.292	37	0.89975	ILMN_215672	3110001I22RIK	16	Mus musculus RIKEN cDNA 3110001I22 gene (3110001I22Rik), mRNA.		3110001I22RIK	Mus musculus	RefSeq		66598	+	16qA1
3110004L20Rik	87.9	6.408	53	0.0065	94.9	6.103	43	0.06558	98.2	7.446	40	0.02377	172.1	14.206	47	0.18622	170.7	9.533	43	0.00581	105	9.37	36	0.00882	149.7	9.143	48	0.05026	143.1	7.93	45	0.11041	ILMN_231232	3110004L20RIK	13	Mus musculus RIKEN cDNA 3110004L20 gene (3110004L20Rik), mRNA.		3110004L20RIK	Mus musculus	RefSeq		73102	-	13qA3.3
3110007F17Rik	39.9	3.72	41	0.00877	42.7	3.348	45	0.00501	48	4.714	41	0.00251	59.4	7.37	34	0.00251	61.6	4.325	33	0	49.5	5.9	33	0.00501	71.8	5.831	38	0.00125	42.3	4.917	40	0.00752	ILMN_230701	3110007F17RIK	X	Mus musculus RIKEN cDNA 3110007F17 gene (3110007F17Rik), mRNA.	RP24-559I10.1	3110007F17RIK	Mus musculus	RefSeq		73061	+	XqE3
3110009E18Rik	194.7	8.043	45	0	277.4	11.055	46	0	261.5	12.466	41	0	241.3	15.781	49	0	268.5	10.75	37	0	244.1	12.438	40	0	206.4	7.553	37	0	204.5	13.57	41	0	ILMN_221446	3110009E18RIK	1	Mus musculus RIKEN cDNA 3110009E18 gene (3110009E18Rik), mRNA.		3110009E18RIK	Mus musculus	RefSeq		73103	+	1qE2.3
3110023B02Rik	56.9	6.747	40	0.00251	102.6	7.005	55	0	69.6	7.398	39	0	72.3	10.752	39	0.00251	118.4	7.646	43	0	84.5	11.766	35	0	110.5	8.755	42	0	70	5.498	44	0.00125	ILMN_210266	3110023B02RIK	11	Mus musculus RIKEN cDNA 3110023B02 gene (3110023B02Rik), mRNA.		3110023B02RIK	Mus musculus	RefSeq		67291	+	11qE2
3110035E14Rik	2.6	4.213	45	0.24623	-5.8	2.677	43	0.77189	1.4	3.074	47	0.21889	2.2	3.971	40	0.30671	-0.7	2.582	50	0.32362	3.8	3.446	38	0.13983	2.1	3.342	40	0.33995	0.5	3.811	44	0.25153	ILMN_213902	3110035E14RIK	1	Mus musculus RIKEN cDNA 3110035E14 gene (3110035E14Rik), mRNA.	AV164974; R75066; AI415019	3110035E14RIK	Mus musculus	RefSeq		76982	+	1qA2
3110040N11Rik	189.1	10.296	48	0.01985	154.1	8.34	40	0.00833	188.4	13.593	39	0.00442	199.7	19.006	40	0.00594	165.1	7.757	39	0.02834	204.9	14.012	35	0.06378	192.8	9.999	42	0.03364	158.6	10.078	42	0.04046	ILMN_222528	3110040N11RIK	7	Mus musculus RIKEN cDNA 3110040N11 gene (3110040N11Rik), mRNA.	AI851475	3110040N11RIK	Mus musculus	RefSeq		67290	-	7qD3
3110043J09Rik	99.1	8.315	46	0.00933	42.5	5.707	38	0.00229	45.3	6.37	39	0.00053	15.8	5.492	38	0.02164	19.6	3.908	36	0.01814	38.7	6.559	36	0.0077	9.2	3.965	34	0.24535	29.6	5.974	36	0.02164	ILMN_189668	3110043J09RIK				3110043J09RIK	Mus musculus	MEEBO
3110049J23Rik	165.9	9.401	37	0	320.7	9.176	33	0	313.3	16.877	37	0	1096.5	57.569	42	0	1135.8	36.899	41	0	320.1	15.941	30	0	1063.1	39.372	36	0	1106.9	42.444	48	0	ILMN_217232	3110049J23RIK	10	Mus musculus RIKEN cDNA 3110049J23 gene (3110049J23Rik), mRNA.	Mawbp	3110049J23RIK	Mus musculus	RefSeq		67307	+	10qB4
3110050N22Rik	350	14.328	36	0	475	17.016	43	0	608.8	23.146	30	0	523.6	36.261	39	0	532.4	18.085	35	0	614.4	25.131	41	0	605.7	16.85	38	0	369.3	15.615	33	0	ILMN_221927	3110050N22RIK				3110050N22RIK	Mus musculus	MEEBO
3110056O03Rik	595.7	18.963	45	0	760.4	18.245	55	0	605.3	26.902	38	0	614.4	29.026	51	0	833.1	21.196	46	0	562.6	26.395	31	0	683.9	29.758	28	0	641.9	26.08	39	0	ILMN_214308	3110056O03RIK	10	Mus musculus RIKEN cDNA 3110056O03 gene (3110056O03Rik), mRNA.	PSL1; Sppl2b; AW550292	3110056O03RIK	Mus musculus	RefSeq		73218	+	10qC1
3110057O12Rik	21.9	4.298	40	0.00724	36.5	4.177	43	0.0001	34.9	4.461	45	0.00013	88.6	9.423	46	0	74	4.949	36	1e-05	26.2	5.134	35	0.00229	92.8	6.341	51	0	65.7	5.953	34	5e-05	ILMN_213311	3110057O12RIK	3	Mus musculus RIKEN cDNA 3110057O12 gene (3110057O12Rik), mRNA.	2310068E01Rik; AI645591; 4732404H23	3110057O12RIK	Mus musculus	RefSeq		269423	+	3qB
3110062M04Rik	-5.9	2.879	42	0.69674	-5.8	3.199	32	0.68421	-8.8	2.911	43	0.84085	2.4	3.247	29	0.28446	-1.7	2.5	37	0.4411	-7.8	2.497	35	0.7619	-6.6	2.97	40	0.72556	-6.1	3.01	40	0.68797	ILMN_217217	3110062M04RIK	6	Mus musculus RIKEN cDNA 3110062M04 gene (3110062M04Rik), mRNA.	AL023049	3110062M04RIK	Mus musculus	RefSeq		78412	-	6qB1
3110070M22Rik	39.5	4.724	44	0.00877	21.9	2.77	55	0.04511	9.4	3.403	49	0.14286	10.2	4.466	37	0.14035	23	3.615	46	0.04386	25.7	4.224	36	0.03383	18.7	4.258	33	0.04887	18.6	5.297	34	0.07143	ILMN_218458	3110070M22RIK	13	Mus musculus RIKEN cDNA 3110070M22 gene (3110070M22Rik), mRNA.		3110070M22RIK	Mus musculus	RefSeq		67304	-	13qD2.3
3110082I17Rik	108.8	8.418	37	0	111.2	8.84	30	0	89.1	7.834	29	0	78.4	8.42	47	0.00251	64.6	5.315	34	0	75.5	8.765	34	0	77.8	7.095	28	0.00125	82.7	10.799	35	0	ILMN_223647	3110082I17RIK		Mus musculus RIKEN cDNA 3110082I17 gene (3110082I17Rik), mRNA.	AW411904	3110082I17RIK	Mus musculus	RefSeq		73212		5qG2
3200001I04Rik	-13.6	2.715	28	0.97368	-12.4	1.884	45	0.95614	-17.2	2.061	28	0.99749	-2.8	3.566	37	0.50877	-5.6	2.601	42	0.66792	-9.9	2.909	32	0.84461	-11.3	2.975	30	0.92356	-8.7	2.104	34	0.82331	ILMN_196439	3200001I04RIK				3200001I04RIK	Mus musculus	RefSeq
3200002M19Rik	78.2	7.303	38	1e-05	69.2	6.909	40	1e-05	74.5	8.326	37	0	63.1	8.768	41	3e-05	49.9	4.84	37	8e-05	85.5	9.938	36	1e-05	30.7	4.308	38	0.00102	46.1	5.871	38	0.00057	ILMN_184438	3200002M19RIK		Mus musculus RIKEN cDNA 3200002M19 gene (3200002M19Rik), mRNA.	6330414C15Rik	3200002M19RIK	Mus musculus	RefSeq		75430		7qE3
3300001G02Rik	475.5	17.606	46	0	374.1	11.453	48	0	470.5	19.144	41	0	492	22.687	49	0	521	17.018	42	0	445.1	20.767	51	0	477.6	21.363	41	0	393.5	15.343	49	0	ILMN_240673	3300001G02RIK	11	Mus musculus RIKEN cDNA 3300001G02 gene (3300001G02Rik), mRNA.	C16ORF33; AL033324	3300001G02RIK	Mus musculus	RefSeq		78372	+	11qA4
3300001P08Rik	1425.2	47.099	39	0	2753.9	73.171	47	0	2240	72.37	43	0	1950.4	80.329	41	0	2767	71.224	44	0	1952.1	65.347	41	0	2586.7	77.291	37	0	2321.9	66.471	49	0	ILMN_213598	3300001P08RIK	11	Mus musculus RIKEN cDNA 3300001P08 gene (3300001P08Rik), mRNA.	Luc7a; RP23-244C22.4	3300001P08RIK	Mus musculus	RefSeq		67684	-	11qD
3300002I08Rik	17.1	3.787	36	0.0802	16.5	3.391	41	0.0802	3.7	3.73	31	0.25313	6.2	5.429	32	0.19048	10.1	2.916	47	0.13283	10	4.25	28	0.14536	10.6	4.107	32	0.12155	6.9	3.782	35	0.18672	ILMN_214982	3300002I08RIK	2	Mus musculus RIKEN cDNA 3300002I08 gene (3300002I08Rik), mRNA.	RP23-91K11.3; 2900016H11Rik	3300002I08RIK	Mus musculus	RefSeq		69277	-	2qG3
3321401G04Rik	6.5	3.182	49	0.21554	22.7	4.098	52	0.04135	20	4.259	39	0.04386	15.3	4.44	39	0.09148	22.9	3.797	39	0.04386	13.2	3.391	30	0.12155	25.6	5.966	47	0.02381	21.1	5.054	43	0.05013	ILMN_229282	3321401G04RIK	6	Mus musculus RIKEN cDNA 3321401G04 gene (3321401G04Rik), mRNA.	A230020K05Rik; AI848529; KIAA0738; 2810407D09Rik	3321401G04RIK	Mus musculus	RefSeq		77574	-	6qB2.1
3632451O06Rik	202.8	9.948	43	0	187.6	6.278	42	0	139.2	7.661	58	0	203.4	21.219	24	0	227.9	7.49	46	0	156.8	7.857	49	0	209.2	10.228	43	0	166.2	7.995	34	0	ILMN_192374	3632451O06RIK	14	Mus musculus RIKEN cDNA 3632451O06 gene (3632451O06Rik), mRNA.	AU067705	3632451O06RIK	Mus musculus	RefSeq		67419	-	14qC1
382044	5.6	3.892	38	0.22932	16.5	5.258	35	0.0802	10.8	3.663	37	0.12406	1.4	2.543	36	0.3183	-5.5	2.578	30	0.66291	7	4.299	30	0.20301	16.2	4.664	36	0.06516	275	16.337	46	0	ILMN_245635	382044	8	Mus musculus predicted gene, 382044 (382044), mRNA.		382044	Mus musculus	RefSeq		382044	-	8qC5
3830402I07Rik	20	4.931	39	0.06266	15.3	3.66	38	0.08647	19.3	3.003	39	0.04762	24.7	6.703	32	0.03759	31.5	4.137	39	0.01504	18.1	4.489	34	0.07143	23	4.209	29	0.02882	12.3	4.322	34	0.11654	ILMN_244528	3830402I07RIK	13	Mus musculus RIKEN cDNA 3830402I07 gene (3830402I07Rik), mRNA.		3830402I07RIK	Mus musculus	RefSeq		408068	-	13qB3
3830403N18Rik	-3.7	3.27	41	0.58897	-1.7	2.665	50	0.46491	-2.7	3.419	39	0.51754	-6.7	3.431	26	0.73183	-2	2.657	40	0.4599	-6.4	2.68	37	0.69674	-7.7	2.383	40	0.76692	-7.5	2.691	46	0.76441	ILMN_213731	3830403N18RIK	X	Mus musculus RIKEN cDNA 3830403N18 gene (3830403N18Rik), mRNA.	Xlrl	3830403N18RIK	Mus musculus	RefSeq		70691	+	XqA5
3830406C13Rik	393.9	18.486	39	0	374.7	12.927	41	0	399.3	16.073	41	0	488.3	31.266	35	0	448.2	16.674	37	0	442.4	20.809	35	0	559.9	20.092	38	0	471.3	18.47	37	0	ILMN_217442	3830406C13RIK	14	Mus musculus RIKEN cDNA 3830406C13 gene (3830406C13Rik), transcript variant 2, mRNA.	MGC36213; AV167947	3830406C13RIK	Mus musculus	RefSeq		218734	+	14qA1
3830408P04Rik	355.6	20.996	32	0	370.4	23.605	21	0	399.3	22.771	29	0	341.3	26.738	32	0	310.7	10.925	37	0	404.7	15.907	20	0	389.7	20.141	32	0	233	12.679	19	0	ILMN_195779	3830408P04RIK				3830408P04RIK	Mus musculus	MEEBO
3830417A13Rik	-8.1	2.204	46	0.7995	-3.5	2.392	48	0.55388	-5.1	2.763	39	0.64536	-3.7	2.38	51	0.56516	-8.5	2.709	40	0.83208	-11.2	2.494	43	0.90226	-10.8	1.978	50	0.90351	-6.5	2.773	49	0.70677	ILMN_210608	3830417A13RIK	X	Mus musculus RIKEN cDNA 3830417A13 gene (3830417A13Rik), mRNA.		3830417A13RIK	Mus musculus	RefSeq		70696	+	XqA6
3930401K13Rik	71.6	7.736	40	0.14789	72.4	6.529	40	0.42648	54.6	7.403	36	0.49625	77	12.085	41	0.40365	70.3	9.783	28	0.47892	71.2	10.116	39	0.28739	66.6	8.709	34	0.49375	73.5	8.771	30	0.47038	ILMN_219385	3930401K13RIK	16	Mus musculus RIKEN cDNA 3930401K13 gene (3930401K13Rik), transcript variant 1, mRNA.	2810419J22Rik; Npac; AW545332	3930401K13RIK	Mus musculus	RefSeq		74022	-	16qA1
4121402D02Rik	243.7	14.749	34	0	345.3	20.451	40	0	364.2	21.247	40	0	318.3	27.908	38	0	333.9	16.683	38	0	313.9	20.438	35	0	403.3	22.628	39	0	381.6	27.485	35	0	ILMN_210984	4121402D02RIK	11	Mus musculus RIKEN cDNA 4121402D02 gene (4121402D02Rik), mRNA.	Msl-1; AA682082; 4930463F05Rik; 2810017F12Rik	4121402D02RIK	Mus musculus	RefSeq		74026	+	11qD
4430402I18Rik	12	4.378	39	0.12782	23.2	4.913	35	0.03885	8.3	3.892	39	0.1604	32.2	9.692	31	0.0188	26.8	3.822	35	0.02506	14.2	3.833	39	0.11278	23	4.881	35	0.02882	8.7	4.442	30	0.15288	ILMN_220235	4430402I18RIK	19	Mus musculus RIKEN cDNA 4430402I18 gene (4430402I18Rik), mRNA.	AW122618	4430402I18RIK	Mus musculus	RefSeq		381218	-	19qC1
4432405B04Rik	81.9	6.847	41	0	52.1	4.809	43	0.00251	97.7	8.226	40	0	129.6	12.503	30	0	117.8	9.419	32	0	85.6	9.404	32	0	153.1	13.391	32	0	146.9	14.066	32	0	ILMN_213873	4432405B04RIK	5	Mus musculus RIKEN cDNA 4432405B04 gene (4432405B04Rik), mRNA.	Tect2	4432405B04RIK	Mus musculus	RefSeq		67978	+	5qF
4432416J03Rik	4	4.161	42	0.26316	-6.1	2.835	38	0.698	5	3.683	34	0.22807	1.5	3.394	39	0.30952	3.9	2.903	29	0.2594	5	3.144	30	0.23684	13.1	3.022	30	0.09649	19.7	3.007	39	0.06266	ILMN_231528	4432416J03RIK	9	Mus musculus RIKEN cDNA 4432416J03 gene (4432416J03Rik), mRNA.	AI323362	4432416J03RIK	Mus musculus	RefSeq		78252	-	9qA5.3
4631422O05Rik	-9.8	2.731	49	0.86466	-3.8	2.635	49	0.57018	-8.8	2.885	39	0.84085	-4.5	3.5	42	0.61529	5.4	3.128	31	0.23434	-4.7	2.391	34	0.61404	-13.1	1.99	41	0.96115	0.3	4.04	41	0.36341	ILMN_259835	4631422O05RIK		Mus musculus RIKEN cDNA 4631422O05 gene (4631422O05Rik), mRNA.		4631422O05RIK	Mus musculus	RefSeq		78749		16qC1.1
4631426J05Rik	259.1	14.245	30	0	268.1	7.935	41	0	295.9	14.315	47	0	534.1	26.828	51	0	458.7	11.329	70	0	288.6	14.293	45	0	489.1	16.746	45	0	409.4	16.848	47	0	ILMN_185662	4631426J05RIK		Mus musculus RIKEN cDNA 4631426J05 gene (4631426J05Rik), mRNA.	BRAG; GalNAcS-6ST; mKIAA0598	4631426J05RIK	Mus musculus	RefSeq		77590		7qF3
4631427C17Rik	140.7	10.086	35	0	147.5	12.219	33	0	156.9	10.119	32	0	259.1	22.19	34	0	185.6	9.044	33	0	163	12.757	36	0	181.3	10.648	27	0	231.7	13.386	48	0	ILMN_209967	4631427C17RIK	6	Mus musculus RIKEN cDNA 4631427C17 gene (4631427C17Rik), mRNA.	AI227036; KIAA0828; mKIAA0828	4631427C17RIK	Mus musculus	RefSeq		74340	+	6qA3.3
4632404H12Rik	7.7	4.465	39	0.02989	18.8	3.242	43	0.01136	16.2	3.759	41	0.00304	24.2	4.806	44	0.00465	27.3	3.504	43	0.00519	11.3	3.816	32	0.013	19.5	3.358	40	0.01147	10.8	4.185	34	0.08162	ILMN_209340	4632404H12RIK	3	Mus musculus RIKEN cDNA 4632404H12 gene (4632404H12Rik), mRNA.		4632404H12RIK	Mus musculus	RefSeq		74034	-
4632407F12Rik	34.3	7.325	21	0.01754	48.1	10.507	26	0.00376	22.3	5.053	26	0.03509	23.5	6.535	32	0.04135	28.6	4.419	19	0.02381	24.2	4.805	24	0.0401	38.7	7.554	28	0.00752	34	7.511	28	0.01378	ILMN_210723	4632407F12RIK				4632407F12RIK	Mus musculus	MEEBO
4632411B12Rik	170.8	9.22	44	0.00442	198.5	8.964	45	0.02138	209	14.335	39	0.0001	237.7	21.493	47	0.00396	284.4	10.285	43	0.00292	158.1	13.917	34	0.00899	286.5	17.316	33	0.00028	260.6	13.766	47	0.00166	ILMN_254847	4632411B12RIK	1	Mus musculus RIKEN cDNA 4632411B12 gene (4632411B12Rik), mRNA.	AI647574; C85723; mKIAA1310; AI431067; 4932435K23	4632411B12RIK	Mus musculus	RefSeq		226976	-	1qB
4632415K11Rik	80.6	6.96	35	0	53.9	6.522	32	0.00251	83.6	7.226	45	0	76.8	10.427	35	0.00251	89.4	6.012	53	0	83.4	8.921	36	0	56.8	5.87	41	0.00251	56.1	5.572	40	0.00501	ILMN_214381	4632415K11RIK	8	Mus musculus RIKEN cDNA 4632415K11 gene (4632415K11Rik), mRNA.		4632415K11RIK	Mus musculus	RefSeq		74347	-	8qE1
4632417K18Rik	158.1	8.027	37	0	253.6	8.114	42	0	308	11.078	46	0	127.2	6.581	39	0	183.1	5.627	37	0	310.3	14.435	42	0	139	8.698	42	0	67.3	7.441	35	0.00125	ILMN_220188	4632417K18RIK	19	Mus musculus RIKEN cDNA 4632417K18 gene (4632417K18Rik), mRNA.	AW413625	4632417K18RIK	Mus musculus	RefSeq		107373	+	19qA
4632417N05Rik	53.6	4.239	35	0.00251	34.4	7.066	23	0.00877	48.6	7.645	28	0.00251	32.1	6.073	34	0.0188	26.7	3.127	31	0.02506	40.9	5.402	22	0.00752	35.1	5.722	30	0.01003	43.5	5.472	24	0.00752	ILMN_209575	4632417N05RIK	8	Mus musculus RIKEN cDNA 4632417N05 gene (4632417N05Rik), mRNA.	AI117603	4632417N05RIK	Mus musculus	RefSeq		74032	-	8qE1
4632434I11Rik	9.5	4.484	41	0.15664	7.1	3.379	42	0.20551	7.4	2.703	41	0.17544	6.2	5.237	30	0.19048	12.1	2.386	51	0.10777	2.8	2.699	40	0.29825	-0.9	2.725	33	0.43609	0.3	3.199	34	0.36216	ILMN_215545	4632434I11RIK	7	Mus musculus RIKEN cDNA 4632434I11 gene (4632434I11Rik), mRNA.		4632434I11RIK	Mus musculus	RefSeq		74041	-	7qE1
4732415M23Rik	16.7	5.834	38	0.08145	6.3	3.832	43	0.22055	8.2	4.777	26	0.16291	19.5	4.392	46	0.06266	10	3.724	36	0.13534	8.1	4.096	34	0.17794	13.5	4.568	32	0.09273	17.6	5.692	33	0.07644	ILMN_217960	4732415M23RIK		Mus musculus RIKEN cDNA 4732415M23 gene (4732415M23Rik), mRNA.		4732415M23RIK	Mus musculus	RefSeq		320869		8qE1
4732418C07Rik	248.3	16.121	37	6e-05	276.9	10.941	45	7e-05	298.1	15.578	39	6e-05	294.4	23.286	41	6e-05	314.9	13.132	41	6e-05	283.4	19.497	40	6e-05	310.5	12.545	45	6e-05	284.8	17.77	45	8e-05	ILMN_215708	4732418C07RIK	4	Mus musculus RIKEN cDNA 4732418C07 gene (4732418C07Rik), mRNA.	KIAA0494; RP23-146I18.2	4732418C07RIK	Mus musculus	RefSeq		230648	+	4qD1
4732429D16Rik	29	3.802	38	0.02882	36.7	5.53	45	0.00752	34.6	5.471	46	0.00501	12.7	4.576	41	0.11779	15.1	3.145	43	0.08772	36.2	5.485	46	0.01128	16.7	3.594	40	0.06391	10.4	3.727	43	0.13283	ILMN_218424	4732429D16RIK	11	Mus musculus RIKEN cDNA 4732429D16 gene (4732429D16Rik), mRNA.	LMIR4; CLM5; RP23-331L12.3; clm-5	4732429D16RIK	Mus musculus	RefSeq		217305	-	11qE2
4732454E20Rik	4.1	4.297	44	0.26065	-11.1	3.304	30	0.93108	-7.3	3.567	37	0.78195	-14.7	2.913	17	0.98371	-8.3	2.674	35	0.82331	-6.1	3.165	32	0.67794	-7.9	4.231	30	0.7807	-5.8	2.744	32	0.67168	ILMN_259380	4732454E20RIK	10	Mus musculus RIKEN cDNA 4732454E20 gene (4732454E20Rik), mRNA.	Gm643; AI586164	4732454E20RIK	Mus musculus	RefSeq		270711	-	10qB1
4732456N10Rik	14	6.141	33	0.10902	6.8	3.202	34	0.21178	0.3	3.225	42	0.36717	7.5	5.218	36	0.16917	-1.9	1.991	39	0.44862	7.9	4.431	34	0.18296	1.3	4.06	38	0.32707	-5.5	2.314	39	0.64912	ILMN_219828	4732456N10RIK	15	Mus musculus RIKEN cDNA 4732456N10 gene (4732456N10Rik), mRNA.		4732456N10RIK	Mus musculus	RefSeq		239673	-	15qF2
4732471D19Rik	57.7	6.392	47	0.00251	93.5	5.952	47	0	93.2	5.655	57	0	72.7	8.726	42	0.00251	98.9	5.619	37	0	68.7	7.885	37	0.00251	79.1	4.558	42	0.00125	78.7	9.353	40	0	ILMN_209806	4732471D19RIK	13	Mus musculus RIKEN cDNA 4732471D19 gene (4732471D19Rik), mRNA.		4732471D19RIK	Mus musculus	RefSeq		319719	+	13qB1
4732473B16Rik	111.2	9.726	31	0	116.2	5.355	45	0	81.1	6.038	46	0	15.8	4.063	42	0.08897	17.8	3.316	37	0.06767	85.3	8.778	36	0	11.9	4.079	30	0.10652	37.6	4.906	41	0.00877	ILMN_220618	4732473B16RIK		Mus musculus RIKEN cDNA 4732473B16 gene (4732473B16Rik), mRNA.	RP23-137L22.1; AU046069; AU045678	4732473B16RIK	Mus musculus	RefSeq		100342		4qD2.3
4732496O08Rik	166.9	8.27	40	0	111.8	6.845	35	0	120.8	5.252	59	0	106.3	10.448	36	0	126	5.641	42	0	127.8	11.037	31	0	128.7	11.998	29	0	143.8	11.685	44	0	ILMN_221739	4732496O08RIK	4	Mus musculus RIKEN cDNA 4732496O08 gene (4732496O08Rik), mRNA.	AU023234	4732496O08RIK	Mus musculus	RefSeq		242736	+	4qE1
4733401H18Rik	119.3	10.995	40	0	154.5	12.438	32	0	110.8	9.91	24	0	115.7	10.63	29	0	115.8	8.597	31	0	106.7	12.434	21	0	92.3	6.324	38	0	92.8	8.313	29	0	ILMN_195866	4733401H18RIK				4733401H18RIK	Mus musculus	MEEBO
4733401H21Rik	-6	2.944	41	0.70175	-8.3	3.842	31	0.80827	-14.8	2.383	33	0.98872	2.4	5.367	31	0.28446	-3.3	3.352	30	0.54261	-0.1	3.203	46	0.41353	-6.4	3.389	35	0.71178	-8.1	3.015	36	0.79198	ILMN_209661	4733401H21RIK	11	Mus musculus RIKEN cDNA 4733401H21 gene (4733401H21Rik), mRNA.	AI506529	4733401H21RIK	Mus musculus	RefSeq		70831	+	11qD
4831426I19Rik	11.6	3.978	42	0.10177	9.4	3.749	36	0.12917	6.9	3.445	34	0.09007	12.4	4.936	38	0.03696	15.9	4.37	39	0.0448	13.6	5.591	34	0.09049	13.6	5.298	33	0.04224	10.3	4.053	44	0.06944	ILMN_217788	4831426I19RIK	12	Mus musculus RIKEN cDNA 4831426I19 gene (4831426I19Rik), transcript variant 2, mRNA.	nesprin-3; MGC106312	4831426I19RIK	Mus musculus	RefSeq		212073	-	12qE
4831428F09Rik	-4	4.31	41	0.599	-9.7	2.732	48	0.87469	-12.4	2.414	33	0.94486	-11.7	2.162	42	0.92607	-1.2	2.682	40	0.41855	5.6	5.136	28	0.22431	-2.9	4.025	28	0.53008	-5.3	3.165	35	0.63409	ILMN_220366	4831428F09RIK	1	Mus musculus RIKEN cDNA 4831428F09 gene (4831428F09Rik), mRNA.		4831428F09RIK	Mus musculus	RefSeq		240894	-	1qH2.3
4832428D23Rik	19.2	6.022	33	0.06391	18.2	4.485	38	0.06516	21.1	5.264	42	0.0401	22.7	6.586	43	0.04637	24.2	3.988	43	0.03759	17.6	5.662	23	0.07644	9.1	4.433	23	0.14536	14.9	5.127	40	0.09649	ILMN_209353	4832428D23RIK		Mus musculus RIKEN cDNA 4832428D23 gene (4832428D23Rik), mRNA.	Gm991	4832428D23RIK	Mus musculus	RefSeq		403183		1qC1.1
4833405L16Rik	-3.3	2.676	44	0.56892	-3.3	2.722	43	0.54887	-11.6	2.297	50	0.92982	-5	3.448	40	0.63659	-2.3	2.697	53	0.47619	-11	2.434	40	0.89724	-10.2	2.512	33	0.88095	-4.5	3.064	47	0.59023	ILMN_217933	4833405L16RIK	13	Mus musculus RIKEN cDNA 4833405L16 gene (4833405L16Rik), mRNA.	IPPI2; Idi2	4833405L16RIK	Mus musculus	RefSeq		320581	+	13qA1
4833413D08Rik	-9.5	3.176	33	0.95014	-6.3	2.431	47	0.82729	-2.6	2.582	43	0.51616	-4.7	3.172	42	0.71356	-7.1	2.254	47	0.87185	-3	3.563	36	0.54529	-10.1	2.726	35	0.94019	-9.4	2.583	40	0.95846	ILMN_209407	4833413D08RIK	2	Mus musculus RIKEN cDNA 4833413D08 gene (4833413D08Rik), mRNA.	MGC91146; AI413838; MGC102620	4833413D08RIK	Mus musculus	RefSeq		71425	+	2qH1
4833417A11Rik	-1.5	3.119	31	0.4812	-12	3.193	25	0.95238	-2.1	2.392	36	0.47744	-3.1	3.495	40	0.52882	-4.3	2.227	38	0.59023	-4.1	3.611	29	0.58647	-10.4	2.628	34	0.88972	-4.5	3.578	38	0.59023	ILMN_216652	4833417A11RIK	1	PREDICTED: Mus musculus RIKEN cDNA 4833417A11 gene, transcript variant 2 (4833417A11Rik), mRNA.		4833417A11RIK	Mus musculus	RefSeq		74591	-	1qC3
4833418A01Rik	160.6	10.327	38	0	222.8	12.115	41	0	251.4	12.356	38	0	378.4	27.376	34	0	249.3	7.853	42	0	270.6	16.712	32	0	335.1	13.37	45	0	248.3	18.147	35	0	ILMN_194790	4833418A01RIK	2	Mus musculus RIKEN cDNA 4833418A01 gene (4833418A01Rik), mRNA.	A030004A10Rik; AI448937; 2810055O12Rik	4833418A01RIK	Mus musculus	RefSeq		75763	+	2qC2
4833420G17Rik	395.1	29.36	26	0	403.6	18.631	24	0	434	26.219	38	0	403.4	30.698	33	0	563.6	19.513	40	0	359.4	20.52	35	0	549.9	25.71	26	0	564.9	24.341	37	0	ILMN_218600	4833420G17RIK	13	Mus musculus RIKEN cDNA 4833420G17 gene (4833420G17Rik), mRNA.	C85193; 2210017J06Rik; AW107518; 5730533D17Rik	4833420G17RIK	Mus musculus	RefSeq		67392	+	13qD2.3
4833421E05Rik	223.2	11.52	48	0	179	7.927	51	0	212	14.057	40	0	500.1	21.931	57	0	368.4	13.454	49	0	238.4	13.042	34	0	458	17.774	45	0	337.5	14.024	40	0	ILMN_211924	4833421E05RIK				4833421E05RIK	Mus musculus	MEEBO
4833422F24Rik	-4.1	3.068	37	0.6015	-1	3.225	37	0.43233	-1.6	3.008	38	0.45363	2	5.942	31	0.29699	-7	1.375	47	0.75313	0.4	4.31	29	0.39348	-1.6	3.892	47	0.45865	10.9	4.243	45	0.13033	ILMN_193058	4833422F24RIK				4833422F24RIK	Mus musculus	MEEBO
4833423E24Rik	-3.6	3.682	40	0.58396	-8.7	3.121	38	0.82957	-4.7	2.844	50	0.61905	-9.7	3.13	31	0.86717	-7.7	1.882	38	0.7995	-4.6	3.261	27	0.61153	1.8	4.435	39	0.30952	-9.6	3.379	33	0.86466	ILMN_214943	4833423E24RIK	2	Mus musculus RIKEN cDNA 4833423E24 gene (4833423E24Rik), mRNA.	Gm113	4833423E24RIK	Mus musculus	RefSeq		228151	-	2qD
4833424O15Rik	-5	3.436	36	0.75201	-5	3.778	31	0.73587	-4.1	3.605	35	0.67537	0.4	3.248	34	0.29697	1.1	2.537	40	0.39358	0.2	3.67	35	0.35246	8	3.724	33	0.16041	0.4	3.039	39	0.27797	ILMN_240245	4833424O15RIK	3	Mus musculus RIKEN cDNA 4833424O15 gene (4833424O15Rik), mRNA.	PRG-5; Pap2d	4833424O15RIK	Mus musculus	RefSeq		75769	+	3qG1
4833426J09Rik	230.3	9.29	47	0	378	12.265	41	0	356.6	14.963	44	0	510.3	30.964	49	0	504.3	12.128	51	0	320.4	14.119	42	0	408.4	12.67	43	0	329.3	13.728	44	0	ILMN_228342	4833426J09RIK	8	Mus musculus RIKEN cDNA 4833426J09 gene (4833426J09Rik), mRNA.	Pdp2; KIAA1348; Gm1705; mKIAA1348	4833426J09RIK	Mus musculus	RefSeq		382051	+	8qD3
4833427G06Rik	-0.3	3.029	50	0.42105	-7.6	1.827	42	0.77444	-7.9	2.603	51	0.80702	1.1	4.077	40	0.33709	-10.2	1.726	50	0.88221	-0.7	3.788	39	0.42982	-8.1	1.923	56	0.79449	-3.9	2.641	42	0.56391	ILMN_221585	4833427G06RIK	9	Mus musculus RIKEN cDNA 4833427G06 gene (4833427G06Rik), mRNA.	MGC58631	4833427G06RIK	Mus musculus	RefSeq		235345	-	9qA5.3
4833436C18Rik	9.9	3.635	42	0.14787	28.5	3.71	48	0.01754	23.3	4.341	39	0.03133	45	9.916	34	0.00501	37.6	3.249	52	0.00376	16.2	3.976	40	0.08772	37.3	4.115	46	0.00877	26.3	4.326	28	0.02632	ILMN_218208	4833436C18RIK	4	Mus musculus RIKEN cDNA 4833436C18 gene (4833436C18Rik), mRNA.		4833436C18RIK	Mus musculus	RefSeq		329831	-	4qA5
4833439L19Rik	606.8	45.023	39	0	635.4	35.003	37	0	836.3	59.748	38	0	1231.7	110.961	40	0	1024.3	53.659	38	0	771.5	40.76	38	0	835.9	35.991	40	0	985	64.927	35	0	ILMN_215874	4833439L19RIK	13	Mus musculus RIKEN cDNA 4833439L19 gene (4833439L19Rik), mRNA.	C81457; 4930558H15Rik	4833439L19RIK	Mus musculus	RefSeq		97820	-	13qB1
4833442J19Rik	68.6	6.773	45	0.00125	81.3	5.252	43	0	107.9	7.565	38	0	129.4	11.212	42	0	124.6	7.584	44	0	107.2	10.629	36	0	130.8	8.024	42	0	92.5	4.313	45	0	ILMN_214657	4833442J19RIK	6	Mus musculus RIKEN cDNA 4833442J19 gene (4833442J19Rik), mRNA.	AI256744	4833442J19RIK	Mus musculus	RefSeq		320204	+	6qG3
4833446K15Rik	-0.7	2.711	48	0.44486	20.1	3.594	43	0.05639	-5.3	3.281	30	0.65539	-4.8	4.028	39	0.62907	-1.6	2.988	29	0.43609	2.3	3.691	40	0.31704	1.2	3.522	31	0.33459	3	2.862	45	0.27569	ILMN_193815	4833446K15RIK		PREDICTED: Mus musculus RIKEN cDNA 4833446K15 gene, transcript variant 1 (4833446K15Rik), mRNA.		4833446K15RIK	Mus musculus	RefSeq		78923		18qD3
4921501E09Rik	33.8	4.671	39	0.0188	35.1	4.097	45	0.00877	38.1	5.515	37	0.00501	30.5	5.754	34	0.02381	40.8	4.217	47	0.00376	54.1	8.735	41	0.00376	34.1	5.331	38	0.01003	48.8	7.772	37	0.00627	ILMN_244385	4921501E09RIK	17	Mus musculus RIKEN cDNA 4921501E09 gene (4921501E09Rik), mRNA.	PHF8	4921501E09RIK	Mus musculus	RefSeq		74042	-	17qB1
4921504E06Rik	-6.4	3.457	37	0.7193	-11	2.379	47	0.92607	2.7	2.838	41	0.28446	-3.1	5.087	33	0.52632	-1.9	2.201	50	0.44862	0.5	3.407	43	0.39098	-8	2.156	48	0.78195	-1.4	3.651	37	0.4411	ILMN_188717	4921504E06RIK		Mus musculus RIKEN cDNA 4921504E06 gene (4921504E06Rik), mRNA.	RP24-189E15.1; 4921522E24Rik	4921504E06RIK	Mus musculus	RefSeq		70909		2qA3
4921504I05Rik	-6.9	2.79	46	0.83673	-4.4	2.853	39	0.71166	0.8	3.504	46	0.48879	-3.9	4.968	30	0.62726	-5.5	2.767	34	0.6844	7.6	4.725	29	0.07352	-3.1	3.691	34	0.638	-5.9	2.815	40	0.77861	ILMN_220066	4921504I05RIK	13	Mus musculus RIKEN cDNA 4921504I05 gene (4921504I05Rik), mRNA.	RP23-298F22.1; MGC118265	4921504I05RIK	Mus musculus	RefSeq		66707	-	13qA3.1
4921505C17Rik	186.5	9.502	41	0.00058	169.1	9.642	42	0.00624	196	12.818	39	0.00697	153.1	12.643	43	0.02006	210.8	7.745	44	0.02294	157.8	10.777	43	0.01946	213.1	11.298	42	0.00208	206	10.525	44	0.00759	ILMN_212515	4921505C17RIK	15	Mus musculus RIKEN cDNA 4921505C17 gene (4921505C17Rik), mRNA.	AW492497; AVO3; RICTOR; D530039E11Rik; 6030405M08Rik	4921505C17RIK	Mus musculus	RefSeq		78757	+	15qA1
4921506M07Rik	-0.7	3.882	41	0.44486	-2.8	4.083	30	0.51629	-0.3	3.067	43	0.39223	-3	3.094	42	0.52632	3.8	2.771	36	0.2594	-4.3	3.401	35	0.59649	-2.1	3.589	40	0.49373	-2	2.448	45	0.46867	ILMN_210004	4921506M07RIK	12	Mus musculus RIKEN cDNA 4921506M07 gene (4921506M07Rik), mRNA.	MGC118322	4921506M07RIK	Mus musculus	RefSeq		70846	+	12qC1
4921507P07Rik	25.3	5.136	29	0.04135	20.3	2.71	35	0.05514	13.4	3.855	37	0.09398	10.3	4.61	34	0.14035	8.1	2.128	41	0.18045	17.8	4.256	37	0.07393	17.9	3.975	34	0.05263	15	4.388	36	0.09524	ILMN_216771	4921507P07RIK		Mus musculus RIKEN cDNA 4921507P07 gene (4921507P07Rik), mRNA.	TISP74	4921507P07RIK	Mus musculus	RefSeq		70821		6qB2.3
4921509C19Rik	9.2	4.175	51	0.10119	2.1	3.532	36	0.30573	2.8	3.826	35	0.1794	-1.5	3.646	37	0.41842	1.4	2.342	39	0.24011	-2.3	2.815	31	0.50749	0.5	3.98	37	0.26871	5.1	3.637	32	0.09895	ILMN_214312	4921509C19RIK	2	Mus musculus RIKEN cDNA 4921509C19 gene (4921509C19Rik), mRNA.	Gm1005; RP23-419G21.2	4921509C19RIK	Mus musculus	RefSeq		381393	-	2qG3
4921509E07Rik	-7.5	2.532	47	0.76692	8.5	3.713	34	0.17419	-9.6	2.251	48	0.87218	-9.4	2.697	32	0.8584	-7.5	1.98	44	0.78697	-5	2.706	39	0.62531	-7.7	2.517	49	0.76817	-2.7	3.106	35	0.49875	ILMN_212944	4921509E07RIK	12	Mus musculus RIKEN cDNA 4921509E07 gene (4921509E07Rik), mRNA.	4930516C23Rik	4921509E07RIK	Mus musculus	RefSeq		70897	+	12qC3
4921510H08Rik	13.3	3.563	48	0.11529	8.3	2.146	61	0.17544	15.8	3.361	49	0.07268	8.4	4.09	45	0.16291	12.6	2.744	40	0.10777	13.8	4.5	48	0.11654	15.3	4.281	46	0.07393	7.2	3.812	42	0.17794	ILMN_216120	4921510H08RIK	10	Mus musculus RIKEN cDNA 4921510H08 gene (4921510H08Rik), mRNA.	AV259683	4921510H08RIK	Mus musculus	RefSeq		66716	+	10qC3
4921511C20Rik	-6.5	2.952	39	0.72306	-8.4	2.936	37	0.81328	-5.3	2.556	50	0.65038	-4	3.177	43	0.58271	-9.1	1.819	49	0.84837	-9.4	3.752	24	0.82832	-12.3	2.441	33	0.94987	-6.3	2.697	47	0.69925	ILMN_222216	4921511C20RIK		Mus musculus RIKEN cDNA 4921511C20 gene (4921511C20Rik), non-coding RNA.	Gm383	4921511C20RIK	Mus musculus	RefSeq		245598		XqE3
4921511H03Rik	-3.2	3.054	35	0.62834	-0.5	3.221	41	0.46432	-6	2.948	45	0.79578	-5.9	2.737	40	0.78111	-4.2	2.015	44	0.68539	-1.5	3.623	40	0.55362	-5	3.984	40	0.7088	-2.2	2.852	47	0.58729	ILMN_219208	4921511H03RIK	5	Mus musculus RIKEN cDNA 4921511H03 gene (4921511H03Rik), mRNA.		4921511H03RIK	Mus musculus	RefSeq		70920	+	5qA1
4921511K06Rik	37.4	5.644	43	0.00503	33.6	5.349	38	0.01003	23.7	4.303	42	0.00166	10.8	4.938	38	0.06649	23.1	3.403	39	0.00724	20.8	4.495	34	0.01057	18.7	4.34	36	0.00724	23.3	5.282	38	0.01911	ILMN_209215	4921511K06RIK		PREDICTED: Mus musculus RIKEN cDNA 4921511K06 gene, transcript variant 5 (4921511K06Rik), mRNA.		4921511K06RIK	Mus musculus	RefSeq		232664		6qA3.3
4921515J06Rik	-1.9	3.558	41	0.5393	-7.9	2.609	38	0.90763	-8	3.447	39	0.87935	-4.4	2.624	34	0.67132	3.4	2.674	42	0.16184	-3.6	3.561	30	0.63373	3.8	3.856	38	0.21641	-4.2	3.216	41	0.66827	ILMN_218817	4921515J06RIK	3	Mus musculus RIKEN cDNA 4921515J06 gene (4921515J06Rik), transcript variant 1, mRNA.	MGC117573	4921515J06RIK	Mus musculus	RefSeq		66715	+	3qF3
4921517D21Rik	0.3	3.968	47	0.39348	-5.8	4.727	29	0.6817	-5.8	3.65	32	0.68546	-5	3.592	34	0.64035	-6.4	2.191	45	0.71303	-3.2	3.746	35	0.53383	-0.3	3.142	42	0.41103	-11.8	2.773	38	0.93108	ILMN_218122	4921517D21RIK	9	Mus musculus RIKEN cDNA 4921517D21 gene (4921517D21Rik), mRNA.	MGC141498	4921517D21RIK	Mus musculus	RefSeq		67722	+	9qF1
4921517D22Rik	2.3	4.95	28	0.31704	-6.4	3.671	31	0.70802	-0.5	4.166	31	0.39474	-7	3.464	35	0.74436	-6	3.42	29	0.68797	-9.1	2.742	24	0.81955	3.4	5	39	0.27318	-5.6	3.59	26	0.65789	ILMN_220635	4921517D22RIK	13	Mus musculus RIKEN cDNA 4921517D22 gene (4921517D22Rik), mRNA.		4921517D22RIK	Mus musculus	RefSeq		70900	-	13qB2
4921520G13Rik	14.3	4.812	40	0.10652	13.3	2.298	54	0.10276	11.4	3.981	35	0.11028	9.1	3.929	47	0.15288	23.3	3.339	52	0.04135	2.9	4.406	39	0.29699	24.4	4.783	47	0.02757	10.5	3.804	40	0.13283	ILMN_223440	4921520G13RIK		Mus musculus RIKEN cDNA 4921520G13 gene (4921520G13Rik), mRNA.		4921520G13RIK	Mus musculus	RefSeq		66729		5qG2
4921521F21Rik	66.4	7.623	43	0.2436	-1.8	3.302	47	0.4452	-8.3	2.871	41	0.87311	-3.9	3.511	33	0.65278	-11.3	1.842	46	0.96603	-8.8	2.55	39	0.85279	-6.4	2.855	44	0.81683	-6.7	2.726	44	0.82729	ILMN_214145	4921521F21RIK		Mus musculus RIKEN cDNA 4921521F21 gene (4921521F21Rik), mRNA.	AI451536; AI503553	4921521F21RIK	Mus musculus	RefSeq		70861		1qC2
4921523A10Rik	3.2	4.333	34	0.0885	-1	3.111	43	0.36746	-1.3	3.309	41	0.38642	0.4	4.31	37	0.21096	1.9	2.919	37	0.27024	0.3	3.684	34	0.34241	0.4	3.254	42	0.27529	2	4.255	38	0.11544	ILMN_213836	4921523A10RIK		Mus musculus RIKEN cDNA 4921523A10 gene (4921523A10Rik), mRNA.		4921523A10RIK	Mus musculus	RefSeq		110332		17qC
4921524J17Rik	-8.7	3.792	42	0.82456	-16.3	2.083	39	0.98997	-16.1	2.677	37	0.99373	-13.7	2.251	41	0.96867	-17.3	1.886	30	0.99373	-7.6	3.202	40	0.74812	-15.7	2.231	36	0.98997	-11.5	3.709	28	0.92857	ILMN_184149	4921524J17RIK				4921524J17RIK	Mus musculus	MEEBO
4921525H12Rik	17.3	4.188	44	0.07895	18.8	5.202	36	0.06266	13.2	4.364	29	0.09524	16.3	5.757	39	0.08897	5.6	2.318	31	0.22556	23.6	5.441	34	0.04135	18	5.99	36	0.05263	9.1	5.589	26	0.14912	ILMN_212517	4921525H12RIK		PREDICTED: Mus musculus RIKEN cDNA 4921525H12 gene (4921525H12Rik), mRNA.		4921525H12RIK	Mus musculus	RefSeq		329738		3qF3
4921528G01Rik	62.6	5.061	44	0.00251	59.5	5.443	53	0.00125	77.8	8.08	39	0	69.7	7.843	34	0.00251	56.6	4.25	37	0.00251	44.6	5.68	43	0.00627	67.6	6.31	41	0.00251	79.6	7.461	51	0	ILMN_192792	4921528G01RIK				4921528G01RIK	Mus musculus	MEEBO
4921528I01Rik	-1.5	3.471	29	0.4787	-3.2	3.388	38	0.5401	4.7	3.785	33	0.23434	6.2	3.207	48	0.19048	0.3	3.727	26	0.37343	4	3.551	31	0.26065	10.6	4.215	32	0.12155	8	3.424	34	0.16165	ILMN_220006	4921528I01RIK	18	Mus musculus RIKEN cDNA 4921528I01 gene (4921528I01Rik), mRNA.		4921528I01RIK	Mus musculus	RefSeq		70950	-	18qA2
4921530L21Rik	-5.7	3.416	36	0.80292	-1.8	2.921	50	0.47892	-1.4	3.289	44	0.5429	0.3	3.244	41	0.36735	6.6	3.557	48	0.10007	2	3.826	34	0.29891	2.4	3.864	41	0.23493	0.5	3.233	44	0.37382	ILMN_210715	4921530L21RIK	14	Mus musculus RIKEN cDNA 4921530L21 gene (4921530L21Rik), mRNA.		4921530L21RIK	Mus musculus	RefSeq		66732	+	14qE2.1
4921536K21Rik	17.6	4.993	43	0.07268	23.5	4.536	41	0.03885	17.9	4.342	34	0.05639	18.7	6.636	28	0.06892	21	3.219	47	0.05263	8.5	3.667	34	0.17419	18.9	4.164	36	0.04887	16.7	3.38	51	0.08521	ILMN_224819	4921536K21RIK	11	Mus musculus RIKEN cDNA 4921536K21 gene (4921536K21Rik), mRNA.	AV043724; RP23-128G5.3	4921536K21RIK	Mus musculus	RefSeq		67430	-	11qA1
4921537P18Rik	-11.7	3.384	28	0.92857	-9.6	2.415	31	0.87343	-10.2	2.635	35	0.88972	-10.6	2.424	37	0.8985	-15.7	1.539	43	0.98872	-14.5	2.204	34	0.96617	-8	2.362	46	0.78195	-14.7	2.258	38	0.97744	ILMN_209275	4921537P18RIK	8	Mus musculus RIKEN cDNA 4921537P18 gene (4921537P18Rik), transcript variant 1, mRNA.	Gsarp1; 4930456F22Rik	4921537P18RIK	Mus musculus	RefSeq		70952	+	8qA2
4922502D21Rik	-8	2.114	47	0.79323	-9.6	2.421	40	0.87093	-5.2	2.737	48	0.64662	-7.8	2.49	41	0.79073	-6	2.077	42	0.68922	-8.2	2.671	38	0.79323	-8.6	2.909	34	0.8208	-6.9	3.01	33	0.73434	ILMN_209242	4922502D21RIK	6	Mus musculus RIKEN cDNA 4922502D21 gene (4922502D21Rik), mRNA.	MGC107125; Gm1074	4922502D21RIK	Mus musculus	RefSeq		381816	-	6qF3
4922505E12Rik	-5.5	4.17	39	0.67168	-10.3	1.892	45	0.90602	-6.4	2.582	45	0.72932	1.3	3.303	45	0.32206	1.7	2.854	36	0.3208	-0.9	3.156	35	0.43358	4.8	5.724	30	0.2381	-5.3	3.126	39	0.63409	ILMN_229767	4922505E12RIK	1	Mus musculus RIKEN cDNA 4922505E12 gene (4922505E12Rik), mRNA.		4922505E12RIK	Mus musculus	RefSeq		433386	-	1qH5
4922505G16Rik	8.2	4.058	46	0.42302	2.7	3.3	43	0.19239	6.8	4.248	34	0.44638	1.7	3.622	40	0.50997	1.3	2.855	42	0.22474	4.9	4.575	35	0.16398	9.5	3.876	38	0.0804	7.4	5.051	34	0.41613	ILMN_226693	4922505G16RIK	2	Mus musculus RIKEN cDNA 4922505G16 gene (4922505G16Rik), mRNA.		4922505G16RIK	Mus musculus	RefSeq		629499	-	2qH1
4930401F20Rik	1	3.745	37	0.36591	0.2	3.19	38	0.38346	-6	2.766	39	0.70551	-4	3.574	30	0.58396	-1.8	2.198	30	0.44612	-0.6	3.553	31	0.42481	-3.8	3.233	39	0.57769	5.4	4.467	34	0.21303	ILMN_218772	4930401F20RIK				4930401F20RIK	Mus musculus	MEEBO
4930402E16Rik	12.8	5.454	30	0.12281	6.4	3.775	42	0.2193	6.3	4.277	34	0.19424	15.4	6.692	26	0.09148	17.1	4.094	41	0.07393	10	5.232	30	0.14536	14	4.004	32	0.08772	0.9	3.398	45	0.33835	ILMN_195697	4930402E16RIK	8	Mus musculus RIKEN cDNA 4930402E16 gene (4930402E16Rik), mRNA.	AU018056; mKIAA1990	4930402E16RIK	Mus musculus	RefSeq		319518	+	8qE1
4930402H24Rik	294.3	18.164	36	0	450.3	18.943	35	0	432.1	34.442	30	0	517.1	46.684	31	0	502.7	25.548	33	0	395.4	30.303	33	0	510.4	21.992	37	0	454.9	41.288	26	0	ILMN_193077	4930402H24RIK	2	Mus musculus RIKEN cDNA 4930402H24 gene (4930402H24Rik), mRNA.	C78926; 2810487F15Rik; AI413763	4930402H24RIK	Mus musculus	RefSeq		228602	-	2qF1
4930403C10Rik	21.7	4.186	40	0.05639	57.7	4.235	58	0.00125	3.5	3.189	42	0.2594	11.5	5.009	40	0.12531	23.9	4.224	43	0.03885	19.1	5.445	38	0.06642	20.7	3.997	47	0.03759	17.4	5.87	33	0.07769	ILMN_232235	4930403C10RIK		Mus musculus RIKEN cDNA 4930403C10 gene (4930403C10Rik), mRNA.		4930403C10RIK	Mus musculus	RefSeq		73813		7qB4
4930403L05Rik	-16.2	2.07	28	0.99248	0.3	3.035	41	0.38095	-6.3	2.072	34	0.71805	2.1	3.653	29	0.29198	0.8	2.933	38	0.35589	-3.7	2.929	44	0.56391	-0.4	3.252	46	0.41479	-7.9	4.234	28	0.78321	ILMN_216614	4930403L05RIK	X	Mus musculus RIKEN cDNA 4930403L05 gene (4930403L05Rik), mRNA.		4930403L05RIK	Mus musculus	RefSeq		67395	-	XqA1.1
4930403O06Rik	1553.2	65.662	39	0	1551.1	37.273	51	0	1831	50.781	46	0	2420.6	121.131	42	0	2008.5	46.659	60	0	1947.8	81.396	45	0	2331.7	63.396	51	0	1838.7	55.944	44	0	ILMN_219639	4930403O06RIK				4930403O06RIK	Mus musculus	MEEBO
4930404H21Rik	-6.8	3.315	40	0.7381	7.1	3.026	51	0.20426	-3.8	2.787	46	0.57644	-0.4	4.165	46	0.3985	12.8	3.245	48	0.10401	-6.7	2.907	34	0.71429	4.4	3.52	44	0.25063	4.7	4.013	45	0.23308	ILMN_211714	4930404H21RIK	7	Mus musculus RIKEN cDNA 4930404H21 gene (4930404H21Rik), mRNA.	MGC118359	4930404H21RIK	Mus musculus	RefSeq		73808	-	7qF3
4930404N11Rik	5.1	3.497	40	0.24185	9.1	3.443	38	0.16541	6.1	3.959	35	0.20175	12.3	8.794	27	0.11905	9.6	3.283	34	0.14035	10.1	5.513	34	0.14411	5.3	3.845	34	0.2218	13.8	4.345	29	0.10777	ILMN_225038	4930404N11RIK	10	Mus musculus RIKEN cDNA 4930404N11 gene (4930404N11Rik), mRNA.	AI854616; 2210409H10Rik; 5730551K18Rik	4930404N11RIK	Mus musculus	RefSeq		432479	-	10qC1
4930408O21Rik	1.4	4.065	38	0.34827	4.8	3.396	38	0.29504	-8.2	2.632	40	0.87058	-4.9	3.445	38	0.72761	-4.5	2.54	42	0.69034	-4	2.852	40	0.67537	-3.8	2.677	44	0.66314	-6.5	2.907	37	0.72483	ILMN_245801	4930408O21RIK		Mus musculus RIKEN cDNA 4930408O21 gene (4930408O21Rik), transcript variant 1, mRNA.		4930408O21RIK	Mus musculus	RefSeq		67983		7qF2
4930412F15Rik	-2.3	4.478	34	0.51629	-7.8	2.814	41	0.78697	-9	2.315	46	0.84712	-7.6	3.308	34	0.77569	-11.9	2.295	45	0.93233	1.5	3.772	37	0.35714	-15.9	2.831	35	0.98997	-6.6	4.03	28	0.71679	ILMN_214281	4930412F15RIK	4	Mus musculus RIKEN cDNA 4930412F15 gene (4930412F15Rik), mRNA.	RP23-191F22.10	4930412F15RIK	Mus musculus	RefSeq		242408	-	4qB1
4930415G15Rik	-5.8	2.42	54	0.69173	-10.5	2.569	35	0.91604	-13.1	2.155	43	0.95865	-3.9	2.67	36	0.57268	-10.2	1.874	43	0.87719	-7.9	2.438	41	0.76817	-13.3	2.664	32	0.96366	-5.9	2.975	37	0.67168	ILMN_184146	4930415G15RIK				4930415G15RIK	Mus musculus	MEEBO
4930415L06Rik	31.3	8.202	25	0.02632	41.9	5.075	31	0.00501	25.1	5.073	41	0.02005	31.7	6.489	34	0.0213	27.4	3.705	36	0.02381	34.4	5.061	38	0.01378	53.9	8.012	34	0.00251	50.7	8.852	27	0.00627	ILMN_232660	4930415L06RIK	X	Mus musculus RIKEN cDNA 4930415L06 gene (4930415L06Rik), mRNA.		4930415L06RIK	Mus musculus	RefSeq		245511	-	XqC1
4930417M19Rik	-4.5	2.628	41	0.61529	-13.1	2.864	35	0.96366	-1.9	4.245	30	0.47494	1.2	3.502	62	0.32707	-10.4	1.829	42	0.88722	-9.7	3.088	28	0.83709	-4.7	2.879	40	0.62657	0.9	4.145	41	0.33584	ILMN_211528	4930417M19RIK	4	Mus musculus RIKEN cDNA 4930417M19 gene (4930417M19Rik), mRNA.	Feta	4930417M19RIK	Mus musculus	RefSeq		320571	+	4qA5
4930418G15Rik	-8	2.849	43	0.79198	-10.7	2.506	27	0.92231	-13.5	2.874	44	0.97243	-6.5	3.223	44	0.7218	-6.2	2.401	36	0.71053	-13.5	2.281	29	0.95614	-9.9	2.465	43	0.87218	-12	2.463	46	0.93484	ILMN_216748	4930418G15RIK		Mus musculus RIKEN cDNA 4930418G15 gene (4930418G15Rik), transcript variant 1, mRNA.	1700011J18Rik	4930418G15RIK	Mus musculus	RefSeq		69312		1qA2
4930424G05Rik	15.5	6.108	35	0.09148	15.3	4.681	40	0.08521	6.5	3.452	39	0.19173	21.8	7.493	31	0.05388	7.7	2.788	40	0.18922	16.2	8.069	24	0.08772	3.5	3.435	34	0.27068	13.6	4.592	33	0.10902	ILMN_214269	4930424G05RIK				4930424G05RIK	Mus musculus	MEEBO
4930427A07Rik	34.4	6.935	29	0.01754	35.8	4.684	32	0.00752	58.7	7.87	30	0.00251	25.9	7.601	33	0.03383	27.7	3.007	30	0.02381	23.3	4.09	32	0.04261	9.5	3.31	30	0.1391	9.9	3.802	37	0.13409	ILMN_221758	4930427A07RIK	12	Mus musculus RIKEN cDNA 4930427A07 gene (4930427A07Rik), mRNA.	AA536649; FLJ00116; mFLJ00116	4930427A07RIK	Mus musculus	RefSeq		104732	+	12qF1
4930428D18Rik	-3.4	4.368	39	0.57519	-3.3	2.723	46	0.54637	-9.4	2.606	26	0.86341	-4	3.341	43	0.57769	-2.4	2.922	31	0.48496	3	3.047	28	0.29198	-6.6	2.636	46	0.7218	-8.2	3.476	27	0.7995	ILMN_225536	4930428D18RIK	X	Mus musculus RIKEN cDNA 4930428D18 gene (4930428D18Rik), mRNA.		4930428D18RIK	Mus musculus	RefSeq		619294	+	XqA7.3
4930428E23Rik	-7.1	2.867	37	0.75063	-6.4	2.774	61	0.71429	-8.4	2.197	55	0.82832	-9.2	1.854	41	0.85464	0	2.394	52	0.37594	-9.2	2.621	30	0.82206	-4.8	2.715	33	0.63283	-4.6	2.958	36	0.59273	ILMN_244828	4930428E23RIK		PREDICTED: Mus musculus RIKEN cDNA 4930428E23 gene (4930428E23Rik), misc RNA.		4930428E23RIK	Mus musculus	RefSeq		434800		XqA7.3
4930430A15Rik	-16.6	2.997	35	0.99373	-11.2	2.274	33	0.93484	-13.3	2.561	39	0.96867	-18.3	2.01	33	0.99749	-12.3	2.234	34	0.94236	-17	2.255	33	0.99123	-6.7	4.485	24	0.73183	-13.9	3.823	29	0.97243	ILMN_221226	4930430A15RIK	2	Mus musculus RIKEN cDNA 4930430A15 gene (4930430A15Rik), mRNA.	MGC159027	4930430A15RIK	Mus musculus	RefSeq		67575	-	2qE3
4930430D24Rik	-11	2.527	31	0.90977	-0.2	3.773	22	0.39599	2.9	2.871	28	0.27569	-8	3.571	35	0.79574	-9.5	1.981	33	0.86216	-8.6	2.652	31	0.80201	-7.1	3.379	35	0.74185	-10.4	2.268	30	0.89098	ILMN_256260	4930430D24RIK	X	Mus musculus RIKEN cDNA 4930430D24 gene (4930430D24Rik), mRNA.		4930430D24RIK	Mus musculus	RefSeq		194735	-	XqA3.3
4930430E16Rik	9	4.65	38	0.02447	7.3	3.509	43	0.03765	4.1	2.906	33	0.08201	8.2	4.829	36	0.08358	8.5	2.916	43	0.03213	9	4.07	38	0.0448	10.4	3.68	42	0.01015	9.4	4.463	38	0.02163	ILMN_190612	4930430E16RIK	11	Mus musculus RIKEN cDNA 4930430E16 gene (4930430E16Rik), mRNA.	MGC31583	4930430E16RIK	Mus musculus	RefSeq		73873	+	11qA3.2
4930430F08Rik	-8	2.885	42	0.79323	-10.8	2.423	38	0.92607	-4.5	2.505	51	0.61404	-14.8	1.862	35	0.98496	-6.1	2.056	42	0.69925	-7.5	3.428	29	0.74687	-8.4	2.298	47	0.81454	-8.1	2.512	43	0.79198	ILMN_218101	4930430F08RIK	10	Mus musculus RIKEN cDNA 4930430F08 gene (4930430F08Rik), mRNA.	A730088G13Rik; 4930571E09Rik; C430008C19Rik; AW551239	4930430F08RIK	Mus musculus	RefSeq		68281	-	10qD1
4930431L04Rik	-8.7	2.706	40	0.82331	-6.3	3.154	39	0.70426	-1.6	2.751	41	0.4599	-5	2.736	49	0.6391	-5.3	2.251	40	0.64912	-2.1	2.79	38	0.4812	-5.1	2.956	45	0.64286	0.5	3.289	42	0.34837	ILMN_220455	4930431L04RIK	8	Mus musculus RIKEN cDNA 4930431L04 gene (4930431L04Rik), mRNA.	A830023L05	4930431L04RIK	Mus musculus	RefSeq		270049	-	8qB3.1
4930432H15Rik	-6.4	2.753	40	0.72306	0	3.363	32	0.38972	-1.2	2.993	40	0.43233	-6.6	3.015	50	0.72932	-4.2	2.417	44	0.58897	-9.5	3.288	31	0.83333	-8.7	3.047	40	0.82581	-4.6	3.198	41	0.59399	ILMN_219215	4930432H15RIK	X	Mus musculus RIKEN cDNA 4930432H15 gene (4930432H15Rik), mRNA.	4930527G05Rik	4930432H15RIK	Mus musculus	RefSeq		73866	+	XqA5
4930432K09Rik	-2.1	3.972	43	0.50752	-3.5	2.736	45	0.55388	-10.6	2.722	48	0.89975	-3.7	3.287	38	0.56015	-3.5	2.41	34	0.55514	5.6	4.416	33	0.22431	1	2.918	42	0.34085	-0.2	4.256	33	0.38346	ILMN_223189	4930432K09RIK	5	Mus musculus RIKEN cDNA 4930432K09 gene (4930432K09Rik), mRNA.	MGC118299	4930432K09RIK	Mus musculus	RefSeq		73779	+	5qE1
4930432K21Rik	6.2	3.77	39	0.22055	5	3.003	44	0.24311	5.3	2.578	44	0.22431	3.5	3.217	49	0.2594	5.8	1.58	39	0.22306	9.5	4.713	33	0.15414	0.9	2.864	38	0.34712	8	2.751	32	0.16165	ILMN_216578	4930432K21RIK	8	Mus musculus RIKEN cDNA 4930432K21 gene (4930432K21Rik), mRNA.		4930432K21RIK	Mus musculus	RefSeq		74666	+	8qC3
4930432M17Rik	-8.4	3.12	29	0.81328	3	2.706	51	0.30451	1.1	3.61	37	0.33584	1.6	4.158	39	0.30952	-3.3	1.978	51	0.54762	-2.3	3.64	41	0.48997	0	3.68	44	0.38972	-3.3	3.574	33	0.52757	ILMN_224359	4930432M17RIK		PREDICTED: Mus musculus RIKEN cDNA 4930432M17 gene (4930432M17Rik), misc RNA.		4930432M17RIK	Mus musculus	RefSeq		619318		3qG1
4930432O21Rik	242.9	12.798	38	0.02112	297.5	9.629	42	0.00801	260.4	12.949	37	0.04226	393.4	31.495	51	0.01389	419.6	12.054	47	0.01307	255.3	12.472	41	0.01389	430.3	20.451	35	0.00933	411.7	16.705	44	0.00374	ILMN_241163	4930432O21RIK	17	Mus musculus RIKEN cDNA 4930432O21 gene (4930432O21Rik), mRNA.		4930432O21RIK	Mus musculus	RefSeq		74670	+	17qA3.3
4930433I11Rik	-3	2.961	47	0.60308	-4.9	3.156	45	0.73038	-7.1	3.311	38	0.88662	-10.9	2.047	50	0.9828	-4.6	2.306	49	0.69721	-5.5	3.492	31	0.7564	-8.1	2.528	47	0.89824	-6.4	3.152	49	0.81225	ILMN_209832	4930433I11RIK	7	Mus musculus RIKEN cDNA 4930433I11 gene (4930433I11Rik), mRNA.	Gm481	4930433I11RIK	Mus musculus	RefSeq		243944	+	7qB3
4930434E21Rik	7.3	4.57	33	0.19298	-1.6	3.335	35	0.46115	-1.2	3.529	32	0.43484	3.1	4.367	27	0.26817	1.4	2.371	35	0.33835	2.1	3.945	23	0.33208	16.2	6.715	30	0.06516	10.5	4.767	34	0.13283	ILMN_246331	4930434E21RIK	5	Mus musculus RIKEN cDNA 4930434E21 gene (4930434E21Rik), mRNA.		4930434E21RIK	Mus musculus	RefSeq		381693	+	5qG3
4930438O05Rik	20.4	5.013	33	0.01389	22	3.53	43	0.00581	33.2	6.588	32	8e-05	13.9	5.03	33	0.02601	30.2	4.44	45	0.00075	34.8	7.484	31	0.0008	23.2	3.668	31	0.00181	18.3	5.063	31	0.0394	ILMN_214377	4930438O05RIK				4930438O05RIK	Mus musculus	MEEBO
4930444A02Rik	29	6.486	30	0.02882	18.6	4.424	43	0.06391	24.3	5.241	46	0.02506	21.9	4.528	42	0.05263	29	4.241	47	0.0213	18.1	5.138	27	0.07143	31.6	6.508	29	0.01128	18.8	6.541	28	0.06892	ILMN_212923	4930444A02RIK	8	Mus musculus RIKEN cDNA 4930444A02 gene (4930444A02Rik), mRNA.		4930444A02RIK	Mus musculus	RefSeq		74653	-	8qA2
4930449I24Rik	4.3	4.093	41	0.25815	2.2	3.609	40	0.32832	7.3	3.769	42	0.17544	-7.2	2.349	45	0.75439	-2.1	2.902	40	0.4599	0.5	3.705	40	0.39098	4	3.088	49	0.25689	7.8	3.862	44	0.16416	ILMN_253759	4930449I24RIK	5	Mus musculus RIKEN cDNA 4930449I24 gene (4930449I24Rik), mRNA.		4930449I24RIK	Mus musculus	RefSeq		67410	-	5qG3
4930451C15Rik	19.4	4.573	33	0.06391	11.3	4.155	37	0.12657	23.1	4.993	29	0.03133	28	8.555	37	0.02882	13.4	3.897	24	0.099	22.9	7.508	21	0.04261	18.8	5.216	32	0.04887	7.4	5.87	30	0.17043	ILMN_247795	4930451C15RIK		Mus musculus RIKEN cDNA 4930451C15 gene (4930451C15Rik), mRNA. XM_922208 XM_990304 XM_990331 XM_990387	mCP17390; mCG12354	4930451C15RIK	Mus musculus	RefSeq		74685		16qA3
4930451I11Rik	9.7	5.09	39	0.15288	8	2.769	53	0.1792	8	3.291	46	0.16291	6.5	4.638	44	0.18421	3.4	2.65	41	0.27569	17.1	5.645	46	0.08145	8.2	3.013	43	0.15915	5.5	3.773	47	0.21178	ILMN_217398	4930451I11RIK	7	Mus musculus RIKEN cDNA 4930451I11 gene (4930451I11Rik), mRNA.		4930451I11RIK	Mus musculus	RefSeq		78118	-	7qF3
4930452B06Rik	66.8	4.461	61	0.00251	57.1	4.358	53	0.00125	98	9.373	32	0	90.2	8.429	37	0	59.5	3.373	46	0.00125	79.2	8.952	36	0	67.2	7.263	45	0.00251	62.1	4.429	44	0.00251	ILMN_222614	4930452B06RIK	14	Mus musculus RIKEN cDNA 4930452B06 gene (4930452B06Rik), mRNA.	AI854000; 4933406L09Rik	4930452B06RIK	Mus musculus	RefSeq		74430	-	14qA1
4930453N24Rik	1241.4	41.63	45	0	872	24.111	39	0	1010.4	33.386	40	0	955	52.038	40	0	786.8	28.896	37	0	1112.8	46.839	42	0	868.7	23.842	53	0	936.4	34.825	38	0	ILMN_248901	4930453N24RIK		Mus musculus RIKEN cDNA 4930453N24 gene (4930453N24Rik), mRNA.	AI649104	4930453N24RIK	Mus musculus	RefSeq		67609		16qC1.3
4930455C21Rik	253.5	12.697	48	0	287.6	14.333	39	0	205.6	11.39	41	0	334.5	29.867	42	0	320.8	14.401	33	0	235.9	16.281	40	0	271.9	14.437	39	0	286.6	16.162	52	0	ILMN_246669	4930455C21RIK	16	Mus musculus RIKEN cDNA 4930455C21 gene (4930455C21Rik), mRNA.	AV135763; 2810021C21Rik	4930455C21RIK	Mus musculus	RefSeq		76916	-	16qB4
4930455F23Rik	593.8	21.053	44	0	543.8	19.825	42	0	456.8	25.151	43	0	546.5	26.038	43	0	572.9	18.308	40	0	505.1	21.324	41	0	597.1	17.753	44	0	628.5	23.451	46	0	ILMN_227994	4930455F23RIK	1	Mus musculus RIKEN cDNA 4930455F23 gene (4930455F23Rik), mRNA.	AI427889	4930455F23RIK	Mus musculus	RefSeq		74895	+	1qH2.2
4930465K10Rik	17.1	4.543	30	0.08145	-3.4	2.364	44	0.54887	1	4.478	31	0.34336	13.3	6.019	35	0.11654	8.6	2.275	48	0.17293	7.6	4.321	31	0.19424	9.1	2.768	43	0.14411	2.9	3.342	41	0.27694	ILMN_217071	4930465K10RIK		PREDICTED: Mus musculus RIKEN cDNA 4930465K10 gene (4930465K10Rik), misc RNA.		4930465K10RIK	Mus musculus	RefSeq		67640		18qE3
4930467M19Rik	12.2	4.728	39	0.12657	0	2.364	55	0.38847	16.9	4.273	31	0.06015	-4.9	2.882	37	0.63033	11.3	2.869	40	0.11153	5.3	3.607	34	0.22807	20.3	6.099	30	0.03759	8.7	4.68	38	0.15414	ILMN_248527	4930467M19RIK		Mus musculus RIKEN cDNA 4930467M19 gene (4930467M19Rik), mRNA.		4930467M19RIK	Mus musculus	RefSeq		353205
4930470P17Rik	1.3	3.768	42	0.35213	-1.1	3.349	36	0.43734	-4.7	2.855	42	0.62281	-10.3	2.229	59	0.88346	1.3	2.346	43	0.34085	-4.8	3.179	35	0.61779	0.5	2.4	44	0.36341	-9.8	1.883	52	0.87343	ILMN_223068	4930470P17RIK	2	PREDICTED: Mus musculus RIKEN cDNA 4930470P17 gene (4930470P17Rik), misc RNA.		4930470P17RIK	Mus musculus	RefSeq		67637	-	2qH3
4930471M23Rik	57.4	9.282	31	0.00251	23.4	3.724	39	0.03885	20.5	4.584	46	0.04261	23.5	6.283	41	0.04135	42.6	6.669	35	0.00376	33.7	6.959	38	0.01504	17.3	4.382	28	0.0614	21.3	5.158	33	0.04887	ILMN_211465	4930471M23RIK	5	Mus musculus RIKEN cDNA 4930471M23 gene (4930471M23Rik), mRNA.	5730478O19Rik; p40	4930471M23RIK	Mus musculus	RefSeq		74919	+	5qB1
4930473A06Rik	-7.9	3.062	35	0.94393	-1.5	2.848	42	0.54317	-4.5	2.748	46	0.6853	-3.7	3.033	48	0.62888	6.4	3.387	38	0.09776	-5.5	2.863	37	0.80568	0.9	4.39	37	0.24967	0.8	3.55	37	0.18082	ILMN_213128	4930473A06RIK	4	Mus musculus RIKEN cDNA 4930473A06 gene (4930473A06Rik), mRNA.	A330015D16Rik; 4930418J05Rik	4930473A06RIK	Mus musculus	RefSeq		320226	+	4qC3
4930474N05Rik	9.8	4.165	46	0.15163	-0.2	2.888	35	0.39599	4.7	3.138	48	0.23434	1.2	2.998	51	0.32832	9.8	3.481	34	0.1391	5.4	3.778	40	0.22682	5.4	3.286	47	0.21679	10.2	2.92	47	0.13283	ILMN_220589	4930474N05RIK		Mus musculus RIKEN cDNA 4930474N05 gene (4930474N05Rik), mRNA.		4930474N05RIK	Mus musculus	RefSeq		218921		14qB
4930478A21Rik	3.9	3.122	33	0.26441	14	3.776	36	0.09398	4.3	3.601	45	0.24311	9.8	4.56	43	0.14286	6.9	2.522	55	0.20551	5.5	3.446	31	0.22682	4.3	3.078	39	0.25063	11.9	4.981	44	0.12155	ILMN_219868	4930478A21RIK		Mus musculus RIKEN cDNA 4930478A21 gene (4930478A21Rik), mRNA.		4930478A21RIK	Mus musculus	RefSeq		75002		15qF1
4930481F22Rik	6.6	5.22	31	0.2761	19.4	4.841	38	0.01743	12.8	3.856	37	0.08654	10.5	6.558	27	0.21068	12.8	3.247	39	0.06973	16.3	5.119	36	0.05349	11.2	5.725	25	0.12752	17.7	4.924	32	0.03332	ILMN_238421	4930481F22RIK	8	Mus musculus RIKEN cDNA 4930481F22 gene (4930481F22Rik), transcript variant 2, mRNA. XM_001004671 XM_001004675 XM_917147 XM_924718	MMRP; PSESS	4930481F22RIK	Mus musculus	RefSeq		668110	+	8qE1
4930481M05	13.5	4.489	36	0.11404	5.4	2.25	43	0.2381	4.8	2.836	44	0.23434	-1.4	3.256	30	0.45113	3.1	2.701	43	0.28446	4.7	3.276	43	0.24311	3.6	4.359	22	0.26441	11.9	4.896	33	0.11905	ILMN_251056	4930481M05	X	Mus musculus hypothetical protein 4930481M05 (4930481M05), mRNA.		4930481M05	Mus musculus	RefSeq		331529	+	XqF1
4930486G11Rik	-9.4	2.914	40	0.85088	-4	2.867	30	0.57644	-9.4	3.796	33	0.8609	-7	3.182	49	0.74937	-3	2.315	44	0.52632	-7.1	3.421	31	0.72932	-2.2	4.232	27	0.50125	-6.7	2.727	33	0.72055	ILMN_209087	4930486G11RIK	9	Mus musculus RIKEN cDNA 4930486G11 gene (4930486G11Rik), mRNA.		4930486G11RIK	Mus musculus	RefSeq		75033	+	9qE1
4930486L24Rik	19.9	4.412	48	0.06266	11.2	3.188	51	0.12782	1.8	4.649	34	0.30827	1.9	3.785	45	0.2995	11.5	2.623	46	0.11153	4.1	3.121	50	0.26065	9.7	2.742	45	0.13659	8.5	4.131	49	0.15664	ILMN_218633	4930486L24RIK	13	Mus musculus RIKEN cDNA 4930486L24 gene (4930486L24Rik), mRNA.	AW545031	4930486L24RIK	Mus musculus	RefSeq		214639	-	13qB2
4930488L10Rik	10.6	4.62	38	0.05186	3.8	3.797	36	0.47892	5.2	4.46	36	0.1385	12	5.286	36	0.03496	6.7	2.647	47	0.14115	13.5	4.782	29	0.038	7.5	3.962	38	0.06025	10.8	5.102	31	0.05308	ILMN_190918	4930488L10RIK				4930488L10RIK	Mus musculus	MEEBO
4930502E18Rik	-2.4	2.751	42	0.5213	1.6	2.52	51	0.34336	0.6	2.1	43	0.3584	6.7	3.477	53	0.18296	-4.5	2.525	41	0.61153	-5.7	3.136	38	0.66165	-0.2	3.507	41	0.40351	6.4	5.23	34	0.19424	ILMN_226002	4930502E18RIK	X	Mus musculus RIKEN cDNA 4930502E18 gene (4930502E18Rik), mRNA.		4930502E18RIK	Mus musculus	RefSeq		75013	+	XqA5
4930503B20Rik	-1.7	3.643	41	0.49123	8.6	3.856	40	0.17168	0.5	3.047	32	0.36341	-2.1	2.38	43	0.47368	-2.1	2.76	33	0.46241	-1.3	3.96	31	0.44612	-0.5	2.593	34	0.4198	-1.1	2.867	39	0.42481	ILMN_225927	4930503B20RIK		Mus musculus RIKEN cDNA 4930503B20 gene (4930503B20Rik), mRNA.	1700095G21Rik; 1700013A07Rik; 4930483N21Rik	4930503B20RIK	Mus musculus	RefSeq		75015		3qH2
4930503E14Rik	-7.5	2.611	55	0.76817	-10.3	2.482	40	0.90602	-8.7	2.283	47	0.83835	-9.7	2.833	42	0.86717	-8.8	1.626	41	0.84336	-7.5	3.09	36	0.74561	-2.8	3.153	37	0.52256	-3.4	4.009	42	0.53008	ILMN_219735	4930503E14RIK	14	Mus musculus RIKEN cDNA 4930503E14 gene (4930503E14Rik), mRNA.		4930503E14RIK	Mus musculus	RefSeq		74954	-	14qC1
4930503L19Rik	28	4.337	48	0.03008	43.8	4.779	44	0.00501	56	5.966	29	0.00251	38.8	6.024	34	0.00877	37.8	4.572	31	0.00376	48.2	6.41	32	0.00501	36.6	5.002	33	0.00877	29.3	5.241	34	0.01754	ILMN_191671	4930503L19RIK	18	Mus musculus RIKEN cDNA 4930503L19 gene (4930503L19Rik), mRNA. XM_001001515	9930107F24; BB148262	4930503L19RIK	Mus musculus	RefSeq		269033	-	18qE2
4930504E06Rik	699.5	41.176	37	0	649.8	24.761	40	0	647.3	26.448	36	0	702.4	62.926	40	0	775	22.735	39	0	669.9	33.421	40	0	749	27.074	32	0	817.5	36.992	31	0	ILMN_212829	4930504E06RIK	3	Mus musculus RIKEN cDNA 4930504E06 gene (4930504E06Rik), mRNA.	mKIAA1390; cI-40; AA960384; ni; AA562754; 1810005H09Rik; AW561904	4930504E06RIK	Mus musculus	RefSeq		75007	+	3qF2.1
4930504O13Rik	-15.5	2.071	46	0.98747	-11.1	3.046	29	0.93233	-16	1.877	25	0.99373	-13.3	2.585	29	0.96115	-13.4	1.656	41	0.96867	-12.3	2.89	26	0.93484	-4.9	3.011	30	0.63659	-9.4	2.891	28	0.85338	ILMN_218345	4930504O13RIK	11	Mus musculus RIKEN cDNA 4930504O13 gene (4930504O13Rik), mRNA.	Gm524	4930504O13RIK	Mus musculus	RefSeq		403200	-	11qB1.3
4930506M07Rik	97.4	8.818	28	0	81.6	10.262	28	0	64.6	5.647	46	0	41.4	6.188	33	0.00627	62.4	7.303	24	0	63.7	6.041	33	0.00251	41.2	4.746	38	0.00752	58.5	6.62	42	0.00251	ILMN_218784	4930506M07RIK	19	Mus musculus RIKEN cDNA 4930506M07 gene (4930506M07Rik), mRNA.	shootin1; KIAA1598; mKIAA1598	4930506M07RIK	Mus musculus	RefSeq		71653	-	19qD3
4930507C10Rik	-12.2	2.012	51	0.9411	6.4	3.193	48	0.21805	0.1	3.108	48	0.37594	-2.7	3.485	33	0.50752	-0.2	2.493	49	0.38095	-3.4	2.235	35	0.54386	-0.4	3.229	46	0.41353	-5.6	2.265	42	0.65789	ILMN_211880	4930507C10RIK		Mus musculus RIKEN cDNA 4930507C10 gene (4930507C10Rik), mRNA.	AW208802	4930507C10RIK	Mus musculus	RefSeq		78772
4930511I11Rik	-8.9	2.768	36	0.83459	3.1	3.752	48	0.30075	-8.5	2.485	46	0.83208	-4.7	2.934	33	0.62406	5.9	2.702	48	0.21805	-0.3	2.677	48	0.41729	2.5	4.275	36	0.29323	4	4.312	40	0.24812	ILMN_223472	4930511I11RIK	17	Mus musculus RIKEN cDNA 4930511I11 gene (4930511I11Rik), mRNA.	AV041658	4930511I11RIK	Mus musculus	RefSeq		67645	+	17qA3.3
4930511J11Rik	14.5	3.174	53	0.10652	25.2	3.231	52	0.03008	23.2	3.462	53	0.03133	21.5	6.988	36	0.05514	29	3.633	53	0.0213	12.2	3.742	34	0.12531	19.5	3.943	36	0.04135	25.3	4.252	54	0.03258	ILMN_216758	4930511J11RIK	16	Mus musculus RIKEN cDNA 4930511J11 gene (4930511J11Rik), mRNA.		4930511J11RIK	Mus musculus	RefSeq		74720	-	16qA1
4930511M11Rik	-10.9	2.522	37	0.90977	-9.6	2.293	50	0.87093	-5.8	2.719	41	0.68421	-9.2	1.93	44	0.85213	-14.8	1.673	44	0.9787	-12.3	2.134	38	0.93609	-10.2	2.381	40	0.8797	-7.9	3.132	42	0.78321	ILMN_210298	4930511M11RIK		Mus musculus RIKEN cDNA 4930511M11 gene (4930511M11Rik), mRNA.	4930403J02Rik; 4930500J03Rik	4930511M11RIK	Mus musculus	RefSeq		75010		5qA1
4930515G01Rik	9.2	2.81	44	0.16291	-0.5	4.129	39	0.41228	-1.3	2.893	46	0.43609	-6.1	3.062	47	0.69925	1.3	2.798	35	0.3396	-3.3	2.86	38	0.53885	8.8	4.407	40	0.14662	-3.9	2.426	41	0.55639	ILMN_222448	4930515G01RIK	5	PREDICTED: Mus musculus RIKEN cDNA 4930515G01 gene (4930515G01Rik), misc RNA.		4930515G01RIK	Mus musculus	RefSeq		67642	-	5qF
4930518C23Rik	14.1	4.147	50	0.10902	18.5	4.044	52	0.06391	8	3.404	32	0.16291	12.1	5.175	35	0.1203	10.7	3.254	38	0.12281	14.3	4.663	38	0.11028	6.6	3.709	44	0.19173	15.6	4.05	49	0.09023	ILMN_211549	4930518C23RIK		Mus musculus RIKEN cDNA 4930518C23 gene (4930518C23Rik), mRNA.		4930518C23RIK	Mus musculus	RefSeq		319210		3qE1
4930519F16Rik	-3.9	2.998	40	0.59649	-4.8	3.124	34	0.61654	-5.2	3.442	46	0.64912	-8.3	2.666	24	0.81454	-7.5	2.642	37	0.79073	1.7	4.242	28	0.35338	12.6	5.151	37	0.09774	-5.7	2.527	38	0.66165	ILMN_237445	4930519F16RIK	X	Mus musculus RIKEN cDNA 4930519F16 gene (4930519F16Rik), mRNA.	Ppnx	4930519F16RIK	Mus musculus	RefSeq		75106	-	XqD
4930519G04Rik	-7.4	2.766	47	0.76566	5.3	2.652	43	0.2381	2.9	3.678	50	0.27569	-4.4	2.532	39	0.60526	-2.5	2.269	40	0.48997	-3.3	2.735	36	0.5401	1.3	3.635	46	0.32957	0.5	2.862	47	0.34837	ILMN_215378	4930519G04RIK	5	Mus musculus RIKEN cDNA 4930519G04 gene (4930519G04Rik), mRNA.	1700014B12Rik	4930519G04RIK	Mus musculus	RefSeq		67593	+	5qF
4930519N13Rik	168.5	13.544	31	0	240	18.88	26	0	107.5	9.093	37	0	156.1	14.822	40	0	163.9	14.562	23	0	143.1	13.924	29	0	147.1	12.409	38	0	196.5	20.804	24	0	ILMN_216926	4930519N13RIK	2	Mus musculus RIKEN cDNA 4930519N13 gene (4930519N13Rik), mRNA.	Gm1004; mKIAA0980; Gm1634	4930519N13RIK	Mus musculus	RefSeq		78177	-	2qG3
4930519N16Rik	37.7	4.975	28	0.01253	40.4	4.052	40	0.00501	30.9	4.758	30	0.00752	13.9	5.327	27	0.10652	24.2	3.251	41	0.03759	30.2	5.17	37	0.02005	23.3	5.25	33	0.02882	16.7	4.583	36	0.08521	ILMN_218970	4930519N16RIK		Mus musculus RIKEN cDNA 4930519N16 gene (4930519N16Rik), mRNA.	MGC27636	4930519N16RIK	Mus musculus	RefSeq		75124		13qA5
4930521A18Rik	-6	3.597	45	0.81759	-5.9	2.73	48	0.79013	-3.7	2.794	36	0.65798	-7.8	2.638	38	0.8954	-6.6	2.024	46	0.80527	-3.5	2.783	39	0.61856	-5.4	3.248	31	0.76507	-7.1	2.924	42	0.80055	ILMN_260436	4930521A18RIK	1	Mus musculus RIKEN cDNA 4930521A18 gene (4930521A18Rik), mRNA.	MGC130206	4930521A18RIK	Mus musculus	RefSeq		74708	+	1qB
4930522H14Rik	-7.3	3.756	36	0.75439	-1.6	3.211	49	0.45614	-5.7	3.336	52	0.68421	5.6	4.683	36	0.20175	-5.1	2.036	38	0.64411	-7	2.551	35	0.72807	-8	3.598	35	0.7807	-5.2	3.69	35	0.63033	ILMN_220345	4930522H14RIK	4	Mus musculus RIKEN cDNA 4930522H14 gene (4930522H14Rik), mRNA.	1700007J23Rik	4930522H14RIK	Mus musculus	RefSeq		67646	-	4qC7
4930524B15Rik	-5.7	2.81	53	0.79417	-4.8	2.565	40	0.73769	-1.4	3.469	37	0.45351	0.3	4.412	35	0.26962	0.5	2.756	42	0.26141	-3.2	3.019	36	0.58729	-1.8	3.453	38	0.5223	-2.5	2.943	42	0.58616	ILMN_218391	4930524B15RIK	11	Mus musculus RIKEN cDNA 4930524B15 gene (4930524B15Rik), mRNA.	RP23-71G18.2	4930524B15RIK	Mus musculus	RefSeq		67592	+	11qA4
4930524E20Rik	5.9	3.967	42	0.22306	3	3.43	36	0.30326	7.5	3.303	38	0.17544	-1.5	3.074	40	0.45865	6.2	2.318	41	0.21303	-1.1	3.686	29	0.4386	3.5	2.727	45	0.26942	10.1	2.988	35	0.13283	ILMN_242965	4930524E20RIK	X	Mus musculus RIKEN cDNA 4930524E20 gene (4930524E20Rik), mRNA.		4930524E20RIK	Mus musculus	RefSeq		75097	+	XqE1
4930526D03Rik	1.9	5.799	34	0.32331	-4.6	3.121	37	0.61404	-3	3.427	32	0.53008	-3.3	3.333	40	0.53634	-2.4	2.624	40	0.48496	-13.4	2.58	29	0.95614	-9.7	2.239	33	0.86842	-0.5	2.953	32	0.39724	ILMN_239831	4930526D03RIK	2	Mus musculus RIKEN cDNA 4930526D03 gene (4930526D03Rik), mRNA.	Gm692	4930526D03RIK	Mus musculus	RefSeq		277496	-	2qH4
4930529M08Rik	-4.8	3.307	37	0.6391	-1.2	2.996	34	0.44361	6.8	3.609	43	0.18672	-1.7	3.333	34	0.46115	3.6	2.372	47	0.26441	0.3	3.474	32	0.39474	6.9	3.953	31	0.18546	-1.9	2.602	42	0.4599	ILMN_208642	4930529M08RIK	2	Mus musculus RIKEN cDNA 4930529M08 gene (4930529M08Rik), mRNA.	MGC58680; BC024760; MGC129509; MGC129508; BB178539	4930529M08RIK	Mus musculus	RefSeq		78774	+	2qG1
4930535E21Rik	16.9	5.572	32	0.08145	18.8	3.894	50	0.06266	14.8	3.642	38	0.08396	7.3	5.509	34	0.17168	8.5	2.89	32	0.17419	5.1	3.763	28	0.23058	12.9	3.502	49	0.09649	3.6	3.413	36	0.2619	ILMN_212135	4930535E21RIK	9	Mus musculus RIKEN cDNA 4930535E21 gene (4930535E21Rik), mRNA.	Gm1117; Tzip1	4930535E21RIK	Mus musculus	RefSeq		382077	-	9qB
4930538K18Rik	-3.4	3.818	42	0.63373	-11.3	2.314	34	0.91501	-9.9	3.025	33	0.94651	-12.1	2.957	32	0.88662	-9.8	2.424	35	0.9657	-9.6	2.657	38	0.89367	-7.9	3.135	32	0.89937	-6.8	2.866	41	0.8295	ILMN_247528	4930538K18RIK	4	Mus musculus RIKEN cDNA 4930538K18 gene (4930538K18Rik), mRNA.		4930538K18RIK	Mus musculus	RefSeq		75180	-	4qD2.1
4930539E08Rik	14.5	3.612	39	0.10652	4.8	2.245	41	0.24687	1.3	2.368	47	0.32707	4.1	3.243	41	0.23684	-4	1.952	46	0.57644	5.8	3.578	41	0.2218	10.2	3.966	38	0.12907	-1.3	2.93	41	0.43734	ILMN_212940	4930539E08RIK		Mus musculus RIKEN cDNA 4930539E08 gene (4930539E08Rik), mRNA.	9130014G02	4930539E08RIK	Mus musculus	RefSeq		207819		17qA3.3
4930540L03Rik	47	8.359	35	0.00501	21	4.083	34	0.05013	27.3	5.914	21	0.01253	37.6	6.994	34	0.01003	24.8	3.599	38	0.03383	39	7.086	29	0.00877	36.5	6.224	27	0.00877	19.2	6.095	24	0.06642	ILMN_196054	4930540L03RIK				4930540L03RIK	Mus musculus	MEEBO
4930542N07Rik	-11.8	2.516	48	0.93358	-7.1	2.785	44	0.75063	-9.5	3.095	36	0.86842	-14	2.427	43	0.97744	-11.6	2.084	45	0.92105	-8.7	3.164	34	0.80451	-4.3	2.709	50	0.60652	-14	1.839	43	0.97243	ILMN_213150	4930542N07RIK	X	Mus musculus RIKEN cDNA 4930542N07 gene (4930542N07Rik), mRNA.	RP23-228N14.4	4930542N07RIK	Mus musculus	RefSeq		75185	+	XqF3
4930544G11Rik	-0.8	2.847	41	0.45238	0.6	3.086	32	0.37218	-0.5	3.284	35	0.39599	-3	5.003	24	0.52381	-7.4	2.732	23	0.78697	-2.6	3.262	38	0.49875	-2.6	2.662	34	0.51629	-2.7	3.322	28	0.49875	ILMN_222377	4930544G11RIK		Mus musculus RIKEN cDNA 4930544G11 gene (4930544G11Rik), non-coding RNA.	MGC130069; MGC130070	4930544G11RIK	Mus musculus	RefSeq		67653		6qC1
4930544G21Rik	10.4	4.624	46	0.14286	1.7	3.054	41	0.33835	3.3	3.289	49	0.26817	7	5.092	38	0.17794	-0.7	2.191	50	0.40226	1	2.459	42	0.37469	-1.2	2.587	32	0.4411	-2.5	2.834	49	0.48622	ILMN_243701	4930544G21RIK	1	Mus musculus RIKEN cDNA 4930544G21 gene (4930544G21Rik), mRNA.	mKIAA1678; AI852220; A930009L15Rik	4930544G21RIK	Mus musculus	RefSeq		77629	-	1qC5
4930547C10Rik	50.9	5.51	42	0.00376	36.7	5.566	38	0.00752	27.8	4.381	38	0.01253	63.6	8.352	52	0.00251	46.6	6.025	36	0.00376	66.6	12.376	28	0.00251	19.5	4.081	34	0.04135	43.7	5.013	45	0.00752	ILMN_209804	4930547C10RIK	4	Mus musculus RIKEN cDNA 4930547C10 gene (4930547C10Rik), mRNA.		4930547C10RIK	Mus musculus	RefSeq		68274	+	4qB2
4930547N16Rik	31.4	5.141	35	0.02632	71.2	5.289	43	0.00125	100.7	5.764	51	0	67.9	5.926	42	0.00251	74.5	4.961	52	0	104.4	10.58	31	0	46.4	5.143	36	0.00376	32.3	3.437	42	0.01629	ILMN_216268	4930547N16RIK	10	Mus musculus RIKEN cDNA 4930547N16 gene (4930547N16Rik), mRNA.	AI503644	4930547N16RIK	Mus musculus	RefSeq		75317	-	10qC1
4930548H24Rik	29.4	5.978	54	0.02882	23.9	5.851	34	0.03634	12.3	3.887	37	0.10025	18.5	7.588	24	0.07018	16.3	4.294	33	0.07769	30.7	7.595	27	0.0188	18.1	4.522	33	0.05013	20.2	4.598	41	0.06015	ILMN_219196	4930548H24RIK		Mus musculus RIKEN cDNA 4930548H24 gene (4930548H24Rik), mRNA.	AI427865	4930548H24RIK	Mus musculus	RefSeq		67656		5qB1
4930549C01Rik	-0.5	3.389	37	0.43108	-7.7	2.918	29	0.77945	-12.9	2.952	29	0.95739	-9.6	2.759	39	0.86591	-4.6	2.743	38	0.61654	1.4	4.046	26	0.36341	-0.9	3.66	32	0.43609	0.7	3.792	43	0.34085	ILMN_222190	4930549C01RIK	4	Mus musculus RIKEN cDNA 4930549C01 gene (4930549C01Rik), mRNA.		4930549C01RIK	Mus musculus	RefSeq		67663	+	4qD3
4930550C14Rik	246.8	9.39	40	0	212.6	8.424	51	0	325.1	12.925	51	0	138.2	10.987	36	0	114.1	5.899	33	0	301.8	10.467	46	0	130.6	7.294	28	0	113.9	5.492	33	0	ILMN_213960	4930550C14RIK		Mus musculus RIKEN cDNA 4930550C14 gene (4930550C14Rik), mRNA.	AU017961	4930550C14RIK	Mus musculus	RefSeq		75311		9qA5.3
4930550L24Rik	-4.6	2.925	38	0.62281	-7.2	3.032	46	0.75564	1.3	4.758	37	0.3208	-2.4	3.733	42	0.49123	-1.4	3.055	34	0.42356	0.6	3.461	31	0.38847	4.9	3.775	30	0.23308	5.1	4.094	43	0.2218	ILMN_221310	4930550L24RIK	X	Mus musculus RIKEN cDNA 4930550L24 gene (4930550L24Rik), mRNA.	mage-k1; MGC107266	4930550L24RIK	Mus musculus	RefSeq		75352	+	XqA6
4930555G01Rik	-4.9	3.105	47	0.65038	-2.1	3.586	32	0.48622	-1.2	3.314	33	0.43233	4.4	4.882	41	0.22807	-4.4	2.3	43	0.6015	-5.7	3.324	36	0.65915	-1	3.504	39	0.43734	2.5	3.195	27	0.28195	ILMN_210882	4930555G01RIK	14	Mus musculus RIKEN cDNA 4930555G01 gene (4930555G01Rik), mRNA.		4930555G01RIK	Mus musculus	RefSeq		108978	-	14qA1
4930555I21Rik	0.8	3.375	51	0.37594	0	2.713	45	0.38972	-6.4	3.888	32	0.73183	-7.6	2.216	35	0.77444	-9	1.933	36	0.84712	-5.4	2.426	42	0.64787	-8.5	2.338	39	0.81454	-9.7	2.032	46	0.87218	ILMN_219250	4930555I21RIK	4	Mus musculus RIKEN cDNA 4930555I21 gene (4930555I21Rik), mRNA.	4930403G18Rik; RP23-321M9.1	4930555I21RIK	Mus musculus	RefSeq		78806	+	4qD3
4930562D19Rik	-3.4	3.339	39	0.62942	7.5	3.315	42	0.09618	-3.1	3.085	39	0.57583	-4	3.067	38	0.65798	-1.3	2.3	37	0.44048	-2.5	3.849	35	0.495	4.3	4.482	35	0.25153	1.3	3.691	46	0.20342	ILMN_213119	4930562D19RIK	11	Mus musculus RIKEN cDNA 4930562D19 gene (4930562D19Rik), mRNA.	RP23-453B22.3; KIAA1656; mKIAA1656	4930562D19RIK	Mus musculus	RefSeq		216516	-	11qA1
4930563D23Rik	7.9	3.487	50	0.18296	8.6	2.87	46	0.17168	-4.6	2.716	47	0.61905	13.4	5.094	32	0.11278	23.3	4.192	51	0.04135	2.1	3.548	35	0.32957	0.7	2.621	34	0.35714	31.4	6.232	47	0.01754	ILMN_222351	4930563D23RIK				4930563D23RIK	Mus musculus	MEEBO
4930563M21Rik	-9.3	3.01	34	0.85088	-14.6	2.127	38	0.98371	-10.1	3.064	40	0.88722	-9.1	3.943	28	0.84837	-10.7	2.462	27	0.89599	-0.5	4.092	30	0.42105	-1.7	4.529	27	0.46241	-8.9	2.508	36	0.82957	ILMN_215469	4930563M21RIK	9	Mus musculus RIKEN cDNA 4930563M21 gene (4930563M21Rik), mRNA.		4930563M21RIK	Mus musculus	RefSeq		75258	-	9qB
4930563P21Rik	-7.8	3.483	33	0.78195	-11.9	2.325	42	0.94987	-11.5	2.364	30	0.92982	-10.5	2.409	43	0.89223	-6.2	2.193	36	0.70802	-5.7	2.423	44	0.6604	-4.8	2.6	45	0.62657	-10.4	2.641	43	0.89098	ILMN_216356	4930563P21RIK	2	Mus musculus RIKEN cDNA 4930563P21 gene (4930563P21Rik), mRNA.	RP23-288M21.1	4930563P21RIK	Mus musculus	RefSeq		75275	+	2qE4
4930570C03Rik	1120.2	53.05	31	0	975.5	28.021	37	0	955.6	31.368	50	0	1048.5	49.087	45	0	1250.7	29.775	43	0	957.8	45.961	38	0	1157.6	34.483	38	0	1336	39.368	39	0	ILMN_216911	4930570C03RIK	15	Mus musculus RIKEN cDNA 4930570C03 gene (4930570C03Rik), mRNA.		4930570C03RIK	Mus musculus	RefSeq		67739	+	15qF1
4930572J05Rik	382.2	21.548	39	0	323	16.194	43	0	370.8	24.134	35	0	313.4	38.452	34	0	289	18.116	41	0	322.1	19.817	34	0	259.2	15.254	38	0	234.8	13.137	39	0	ILMN_219117	4930572J05RIK	15	Mus musculus RIKEN cDNA 4930572J05 gene (4930572J05Rik), mRNA.	MGC54796	4930572J05RIK	Mus musculus	RefSeq		223626	+	15qD3
4930573I19Rik	35.2	4.647	47	0.08707	65.4	6.295	42	0.0419	46.9	5.063	46	0.04598	56.6	8.762	37	0.02516	70.8	6.45	35	0.00985	46.2	5.668	32	0.10007	60.7	4.667	44	0.04373	42.7	7.669	26	0.04226	ILMN_259233	4930573I19RIK	12	Mus musculus RIKEN cDNA 4930573I19 gene (4930573I19Rik), mRNA.	mKIAA0297; AI604920	4930573I19RIK	Mus musculus	RefSeq		104859	+	12qF1
4930578C19Rik	20.5	5.758	29	0.06015	19.6	5.921	32	0.0589	23.5	7.858	26	0.03008	22.6	7.61	26	0.04637	9	2.83	23	0.15664	17.7	5.767	18	0.07393	32.8	6.807	26	0.01003	32.5	8.409	25	0.01504	ILMN_216221	4930578C19RIK	X	Mus musculus RIKEN cDNA 4930578C19 gene (4930578C19Rik), mRNA.		4930578C19RIK	Mus musculus	RefSeq		75905	-	XqA1.3
4930578I06Rik	20.3	6.187	36	0.0614	9.6	3.408	45	0.15664	-3.6	3.039	28	0.56015	15.2	6.446	38	0.09273	7.3	2.692	47	0.19549	13.1	5.389	32	0.12155	11.5	3.513	36	0.11278	4.3	5.012	30	0.2406	ILMN_221851	4930578I06RIK				4930578I06RIK	Mus musculus	MEEBO
4930579C12Rik	-6.3	2.905	54	0.71554	-4.4	3.721	30	0.59524	-4.5	2.608	47	0.61654	1.3	3.784	39	0.32331	0.3	2.515	34	0.37343	-4.9	3.135	33	0.61905	3.8	3.147	41	0.2594	4.5	6.669	28	0.2381	ILMN_214792	4930579C12RIK	9	Mus musculus RIKEN cDNA 4930579C12 gene (4930579C12Rik), mRNA.		4930579C12RIK	Mus musculus	RefSeq		319213	-	9qE3.1
4930579C15Rik	-12.2	2.369	43	0.94361	-4.4	2.548	42	0.59524	-5	3.376	39	0.63409	-12.2	2.581	32	0.93734	-9.2	1.741	49	0.84962	-9.9	2.695	37	0.84712	-2.5	2.956	23	0.51504	-4.3	2.948	41	0.57769	ILMN_222899	4930579C15RIK	4	Mus musculus RIKEN cDNA 4930579C15 gene (4930579C15Rik), mRNA.	C81058; RP23-345A23.2; MGC107209; 1700028B15Rik; Afaf	4930579C15RIK	Mus musculus	RefSeq		67753	-	4qC5
4930579E17Rik	-4	3.844	30	0.6834	7.8	2.984	37	0.38583	5.7	3.382	42	0.09023	21	5.376	39	0.00754	8.2	2.698	38	0.06025	11.4	4.672	32	0.04299	22.8	4.424	38	0.00166	8.9	4.25	39	0.07497	ILMN_187445	4930579E17RIK		Mus musculus RIKEN cDNA 4930579E17 gene (4930579E17Rik), mRNA.		4930579E17RIK	Mus musculus	RefSeq		75847		12qA3
4930579G22Rik	-9.6	2.31	60	0.8584	-5.4	3.678	42	0.65288	-11.7	2.242	48	0.93233	-11.1	2.468	34	0.91228	-12.3	2.03	43	0.94236	-6	2.84	37	0.67794	-11.7	2.11	32	0.93609	-6.5	3.088	47	0.70677	ILMN_223626	4930579G22RIK	5	PREDICTED: Mus musculus RIKEN cDNA 4930579G22 gene (4930579G22Rik), misc RNA.		4930579G22RIK	Mus musculus	RefSeq		69034	+	5qG1.3
4930579J09Rik	-2.4	2.932	41	0.52256	5.8	3.701	45	0.22932	-1.7	3.227	39	0.46491	5.3	6.36	32	0.20551	4.4	3.079	37	0.25313	5.8	3.412	36	0.2218	3.2	4.132	41	0.27318	5.2	4.52	36	0.21805	ILMN_259415	4930579J09RIK	19	Mus musculus RIKEN cDNA 4930579J09 gene (4930579J09Rik), mRNA.	AU015816; MGC144717; IIIG9L; IIIG9; IIIG9S	4930579J09RIK	Mus musculus	RefSeq		67752	-	19qA
4930583H14Rik	621.1	23.726	51	0	74.8	5.212	40	0.00125	106.2	8.464	39	0	47.4	5.646	38	0.00501	48	2.936	52	0.00376	86.3	7.684	31	0	39.4	4.34	37	0.00752	44.5	5.255	38	0.00752	ILMN_219417	4930583H14RIK	3	Mus musculus RIKEN cDNA 4930583H14 gene (4930583H14Rik), mRNA.	AI195347; Osap	4930583H14RIK	Mus musculus	RefSeq		67749	-	3qC
4930590J08Rik	-3.3	3.531	42	0.56767	-5.1	1.884	51	0.63659	-3.3	2.915	32	0.54261	-3.2	4.303	35	0.53008	-4.8	2.26	43	0.63158	-8.1	2.048	46	0.78571	3.3	3.838	31	0.27318	-5.2	3.381	36	0.63033	ILMN_211886	4930590J08RIK	6	Mus musculus RIKEN cDNA 4930590J08 gene (4930590J08Rik), mRNA.	Gm1071	4930590J08RIK	Mus musculus	RefSeq		381798	+	6qD1
4930594M22Rik	-1.4	3.463	45	0.47368	5.8	3.896	37	0.22932	5.1	3.207	41	0.22807	5.5	4.498	38	0.20301	-1.1	2.905	35	0.41729	-3.5	3.458	36	0.55013	2.5	3.311	45	0.29323	5.4	3.348	40	0.21303	ILMN_256880	4930594M22RIK	14	Mus musculus RIKEN cDNA 4930594M22 gene (4930594M22Rik), mRNA.	F930011C10Rik	4930594M22RIK	Mus musculus	RefSeq		654799	+	14qE5
4930595M18Rik	-7.2	2.726	37	0.75313	-5	3.019	44	0.62907	-9	2.666	31	0.84586	-10.2	2.181	49	0.88221	-7	2.423	33	0.75313	-3.9	3.156	30	0.57644	-12.7	2.425	34	0.95489	-6.9	3.859	29	0.72932	ILMN_221834	4930595M18RIK	X	Mus musculus RIKEN cDNA 4930595M18 gene (4930595M18Rik), mRNA.		4930595M18RIK	Mus musculus	RefSeq		245492	-	XqB
4930596D02Rik	0.1	3.309	43	0.40602	-5.4	3.095	47	0.65288	-0.8	3.487	40	0.41103	-2.8	2.773	50	0.51003	-2.3	2.917	39	0.47995	-0.5	3.693	29	0.42231	-3.1	3.27	48	0.54135	-2.3	2.575	48	0.47744	ILMN_240203	4930596D02RIK	14	Mus musculus RIKEN cDNA 4930596D02 gene (4930596D02Rik), mRNA.		4930596D02RIK	Mus musculus	RefSeq		239036	-	14qB
4930599N23Rik	36	4.681	48	0.01378	34.3	3.833	54	0.00877	10.5	2.585	48	0.13033	25.8	3.91	49	0.03383	33.6	3.924	38	0.01253	23.3	3.638	36	0.04261	15.9	2.976	47	0.06642	28.1	3.668	36	0.0213	ILMN_220015	4930599N23RIK		PREDICTED: Mus musculus RIKEN cDNA 4930599N23 gene (4930599N23Rik), misc RNA.		4930599N23RIK	Mus musculus	RefSeq		75379		6qB1
4931406B18Rik	2.8	3.809	31	0.29323	-6.9	2.339	42	0.7381	-6.6	2.881	42	0.74311	-4.1	2.907	50	0.58521	-7.6	1.847	54	0.79574	-5.1	2.893	27	0.62531	-1.5	3.413	30	0.44862	-7.8	3.038	40	0.77694	ILMN_222794	4931406B18RIK	7	Mus musculus RIKEN cDNA 4931406B18 gene (4931406B18Rik), mRNA.	4930538L19Rik	4931406B18RIK	Mus musculus	RefSeq		74054	-	7qB4
4931406C07Rik	1060.4	50.776	50	0	1235.7	26.631	46	0	1581.6	86.429	39	0	3630.1	302.286	39	0	2975.8	75.142	47	0	1325.7	56.372	47	0	3138.6	121.815	38	0	3062.3	125.095	41	0	ILMN_211081	4931406C07RIK	9	Mus musculus RIKEN cDNA 4931406C07 gene (4931406C07Rik), mRNA.		4931406C07RIK	Mus musculus	RefSeq		70984	-	9qA2
4931406H21Rik	-12	2.777	43	0.9386	-0.7	2.998	38	0.4198	-3	3.047	37	0.53008	1.7	6.176	29	0.30326	-3	2.193	40	0.52632	-11.2	2.304	33	0.90351	0.6	2.812	50	0.3584	0.5	3.886	38	0.34712	ILMN_187268	4931406H21RIK	14	Mus musculus RIKEN cDNA 4931406H21 gene (4931406H21Rik), mRNA.		4931406H21RIK	Mus musculus	RefSeq		77592	+	14qA3
4931406P16Rik	1053.9	39.091	49	0	965.4	29.095	36	0	982.1	31.359	53	0	924.1	39.886	46	0	886.8	19.019	49	0	1026.9	38.515	41	0	1106.9	28.742	53	0	995.5	34.095	49	0	ILMN_210024	4931406P16RIK	7	Mus musculus RIKEN cDNA 4931406P16 gene (4931406P16Rik), mRNA.	AA553327; mKIAA0355	4931406P16RIK	Mus musculus	RefSeq		233103	-	7qB1
4931407G18Rik	-7.5	3.166	37	0.77068	-13.5	2.283	44	0.96992	-4.1	3.094	40	0.59649	-13.7	2.666	32	0.96867	-6.5	2.252	39	0.72055	-9.8	3.712	30	0.84085	-11.4	1.837	38	0.92607	-9	2.343	49	0.83083	ILMN_220943	4931407G18RIK	5	Mus musculus RIKEN cDNA 4931407G18 gene (4931407G18Rik), mRNA.	AI428159	4931407G18RIK	Mus musculus	RefSeq		70977	+	5qE1
4931408A02Rik	1.6	2.735	57	0.3396	7.3	3.769	34	0.19925	11.2	3.606	44	0.11529	0.3	2.794	46	0.3609	5.9	2.602	43	0.2218	0.1	4.664	26	0.40226	-3	2.078	53	0.53509	1.1	2.685	36	0.32957	ILMN_240073	4931408A02RIK	16	Mus musculus RIKEN cDNA 4931408A02 gene (4931408A02Rik), mRNA. XM_976357	1700092M14Rik; MGC117713	4931408A02RIK	Mus musculus	RefSeq		70967	+	16qC3.3
4931408C20Rik	-9.8	2.914	40	0.87687	-7.2	2.827	35	0.87058	-5.9	2.934	43	0.75902	-4.7	2.919	45	0.69034	-7.1	2.153	41	0.84799	-5.3	2.72	43	0.7431	-9.4	2.262	37	0.9599	-8.8	3.613	27	0.86994	ILMN_239900	4931408C20RIK	1	Mus musculus RIKEN cDNA 4931408C20 gene (4931408C20Rik), mRNA.		4931408C20RIK	Mus musculus	RefSeq		210940	-	1qA5
4931409K22Rik	5.9	4.675	42	0.22306	-7.7	2.542	46	0.7807	-8.1	3.021	40	0.8183	-10.1	2.156	40	0.87719	-9	2.287	37	0.84712	-6.7	2.368	42	0.71429	-3	3.132	48	0.53383	4	4.19	31	0.24812	ILMN_210512	4931409K22RIK		Mus musculus RIKEN cDNA 4931409K22 gene (4931409K22Rik), mRNA.		4931409K22RIK	Mus musculus	RefSeq		231045		5qA3
4931414P19Rik	-7.3	2.479	43	0.75564	-7	2.707	43	0.74436	-9.8	2.356	41	0.87719	-12.4	2.227	42	0.93985	-4.5	2.849	42	0.60652	-10.4	3.012	29	0.86967	-10.9	2.337	41	0.90727	-7.2	3.075	33	0.74812	ILMN_213861	4931414P19RIK	14	Mus musculus RIKEN cDNA 4931414P19 gene (4931414P19Rik), mRNA.		4931414P19RIK	Mus musculus	RefSeq		74359	-	14qC3
4931417E11Rik	-6.8	2.504	50	0.73684	0.4	3.362	40	0.37845	-10	2.687	38	0.88722	-9.1	3.235	35	0.84837	-13.3	1.978	39	0.96867	-12.4	2.914	32	0.93734	0.1	3.561	43	0.38596	-2.5	4.5	39	0.48872	ILMN_211024	4931417E11RIK	6	Mus musculus RIKEN cDNA 4931417E11 gene (4931417E11Rik), mRNA.		4931417E11RIK	Mus musculus	RefSeq		66740	-	6qC1
4931417G12Rik	-6.6	2.68	52	0.72556	-3	2.398	34	0.52757	-11.6	1.93	32	0.92982	44.1	6.91	46	0.00501	31	4.053	42	0.01504	-6.5	3.262	29	0.70426	25.7	5.108	31	0.02381	7.1	4.344	41	0.18296	ILMN_230045	4931417G12RIK	6	Mus musculus RIKEN cDNA 4931417G12 gene (4931417G12Rik), mRNA.		4931417G12RIK	Mus musculus	RefSeq		70979	-	6qE3
4931428L18Rik	5.6	3.081	50	0.22807	14.2	3.851	35	0.09273	9.4	2.714	46	0.14035	-2.5	3.843	39	0.50125	-0.6	2.501	32	0.39724	12.5	5.122	29	0.12281	9.8	2.806	34	0.13283	9.7	5.514	29	0.13659	ILMN_222757	4931428L18RIK	1	Mus musculus RIKEN cDNA 4931428L18 gene (4931428L18Rik), mRNA.	4930563O14Rik	4931428L18RIK	Mus musculus	RefSeq		70988	-	1qA5-qB
4931432M23Rik	-2.3	3.683	31	0.51754	-7.7	3.063	29	0.78446	3.7	3.674	38	0.25313	4.8	4.816	29	0.2193	4.6	2.326	46	0.24937	6.7	3.47	36	0.20551	3	3.175	39	0.27945	13.5	4.768	42	0.11028	ILMN_261475	4931432M23RIK	8	Mus musculus RIKEN cDNA 4931432M23 gene (4931432M23Rik), mRNA.	Klkbl4	4931432M23RIK	Mus musculus	RefSeq		70993	-	8qD1
4931433A01Rik	-3.2	3.517	32	0.54762	-0.8	3.376	41	0.42481	0.1	3.875	38	0.38095	-5.6	3.533	39	0.67544	-4.2	2.255	41	0.58647	0.8	4.056	29	0.3797	-7	3.154	24	0.7381	-2.9	2.408	46	0.51003	ILMN_247940	4931433A01RIK		Mus musculus RIKEN cDNA 4931433A01 gene (4931433A01Rik), transcript variant 1, mRNA.	4930578N11Rik	4931433A01RIK	Mus musculus	RefSeq		78933
4931440B09Rik	2.4	3.486	40	0.31078	6	3.705	43	0.22682	-3.5	3.209	39	0.55514	-11	2.234	46	0.90602	-5	1.859	43	0.64035	-7.9	2.281	34	0.77318	-10.6	2.871	40	0.8985	-4.5	3.036	46	0.58772	ILMN_214636	4931440B09RIK	17	Mus musculus RIKEN cDNA 4931440B09 gene (4931440B09Rik), mRNA.	Tessp-1; Tessp1	4931440B09RIK	Mus musculus	RefSeq		71003	-	17qA3.3
4931440F15Rik	11.8	4.67	41	0.01335	7.7	3.94	37	0.03319	5.8	3.931	39	0.04532	11	4.595	38	0.01189	10.2	3.223	37	0.0153	8.3	4.59	37	0.04665	3.2	3.723	39	0.19778	8.3	3.357	37	0.027	ILMN_218541	4931440F15RIK	11	Mus musculus RIKEN cDNA 4931440F15 gene (4931440F15Rik), mRNA.	RP23-76P22.2	4931440F15RIK	Mus musculus	RefSeq		216622	-	11qA3.3
4931440L10Rik	17.1	4.675	44	0.08145	16.9	6.029	28	0.07268	10.9	5.01	37	0.12406	31	8.579	36	0.02256	14.7	4.163	34	0.08897	22	6.294	35	0.04511	16.9	4.349	51	0.06391	23.1	5.794	36	0.04386	ILMN_213130	4931440L10RIK	1	PREDICTED: Mus musculus RIKEN cDNA 4931440L10 gene (4931440L10Rik), misc RNA.		4931440L10RIK	Mus musculus	RefSeq		71001	-	1qE4
4932411E22Rik	0.2	3.157	46	0.39975	3.6	3.165	46	0.28446	-7.4	2.264	39	0.78947	3.9	3.361	42	0.2406	-4.3	1.693	54	0.59148	8.9	4.288	26	0.16667	-6.3	3.015	28	0.70551	-4.8	2.189	43	0.60902	ILMN_219219	4932411E22RIK	11	Mus musculus RIKEN cDNA 4932411E22 gene (4932411E22Rik), mRNA.		4932411E22RIK	Mus musculus	RefSeq		214604	-	11qC
4932411G14Rik	-3.9	4.131	34	0.59649	4.4	2.587	33	0.26065	-7.2	2.153	37	0.77694	-2	3.797	41	0.46992	-4.6	2.115	42	0.61779	-1.8	3.048	43	0.46992	1.8	3.179	43	0.30952	-0.5	2.925	44	0.39348	ILMN_256482	4932411G14RIK	13	Mus musculus RIKEN cDNA 4932411G14 gene (4932411G14Rik), mRNA.		4932411G14RIK	Mus musculus	RefSeq		238663	-	13qB2
4932411N23Rik	-3.7	3.841	41	0.58772	-5.4	3.474	31	0.65288	-5.6	2.877	43	0.67043	-12.5	2.3	40	0.94361	-8.7	1.741	45	0.8396	-10.8	2.816	41	0.88847	-11.9	2.435	34	0.93985	-3.3	3.556	34	0.52757	ILMN_213140	4932411N23RIK	X	Mus musculus RIKEN cDNA 4932411N23 gene (4932411N23Rik), mRNA.	RP23-267A6.1	4932411N23RIK	Mus musculus	RefSeq		237029	-	XqE3
4932412H11Rik	9.9	3.858	35	0.14787	3	3.067	39	0.30702	1.1	2.713	52	0.33709	7.7	3.618	40	0.16667	5.7	2.647	35	0.22431	12.3	5.781	25	0.12531	0.3	4.341	28	0.37343	10.4	4.56	32	0.13283	ILMN_213952	4932412H11RIK	5	Mus musculus RIKEN cDNA 4932412H11 gene (4932412H11Rik), mRNA.		4932412H11RIK	Mus musculus	RefSeq		242838	+	5qA1
4932413O14Rik	0.5	4.806	34	0.38471	-0.8	3.522	30	0.42231	-2.2	2.946	48	0.4812	-4.3	3.318	37	0.59399	-5.2	3.157	29	0.64912	-2.1	3.449	35	0.47995	-6.2	2.76	34	0.69549	4.3	4.126	34	0.2406	ILMN_211920	4932413O14RIK				4932413O14RIK	Mus musculus	MEEBO
4932414J04Rik	-5.4	3.174	37	0.76335	-4.4	2.716	46	0.69623	-0.1	3.198	44	0.50125	-1.5	4.118	36	0.50125	1.6	2.819	35	0.49127	-1.7	3.235	39	0.54768	0.9	3.1	40	0.52597	0.7	3.684	37	0.41727	ILMN_210668	4932414J04RIK	11	PREDICTED: Mus musculus RIKEN cDNA 4932414J04 gene (4932414J04Rik), mRNA.		4932414J04RIK	Mus musculus	RefSeq		237694	-	11qA3.1
4932414N04Rik	-3.2	2.84	59	0.54762	-2	3.249	30	0.47995	-0.5	2.832	45	0.39599	-4.7	2.601	46	0.62281	2	2.453	39	0.31328	-2.6	3.033	39	0.50125	-4.7	2.967	45	0.62657	-2.2	2.065	48	0.47368	ILMN_240286	4932414N04RIK	2	Mus musculus RIKEN cDNA 4932414N04 gene (4932414N04Rik), mRNA.		4932414N04RIK	Mus musculus	RefSeq		75721	+	2qC2
4932415M13Rik	-10.4	3.022	38	0.97106	-7.2	2.705	35	0.875	-5.2	3.018	45	0.76678	-9.1	2.93	37	0.94934	-8.3	2.612	35	0.91758	-8.6	2.572	42	0.90763	-3.8	2.995	39	0.63265	-5.1	3.377	42	0.72761	ILMN_214194	4932415M13RIK	17	Mus musculus RIKEN cDNA 4932415M13 gene (4932415M13Rik), transcript variant 2, mRNA.	MGC130367	4932415M13RIK	Mus musculus	RefSeq		211496	+	17qC
4932417H02Rik	-10.1	3.449	37	0.87719	-9.3	2.544	41	0.8609	-12.4	2.316	30	0.94737	-6.9	3.325	31	0.74311	1.7	3.963	32	0.3183	-2.2	3.708	34	0.4812	-9.3	2.458	37	0.85464	2.4	4.56	34	0.28446	ILMN_195114	4932417H02RIK		Mus musculus RIKEN cDNA 4932417H02 gene (4932417H02Rik), mRNA.	RP24-225K18.1; Raptor; mKIAA1303	4932417H02RIK	Mus musculus	RefSeq		74370		11qE2
4932418E24Rik	2.4	4.537	38	0.31203	-0.9	2.446	46	0.42732	-0.7	2.958	41	0.40852	-1.1	3.657	31	0.43484	0.2	3.069	32	0.37469	-0.6	3.973	28	0.42607	-2	2.695	39	0.48872	-13.8	2.02	26	0.97118	ILMN_211458	4932418E24RIK	2	Mus musculus RIKEN cDNA 4932418E24 gene (4932418E24Rik), mRNA.	RP23-297I16.4	4932418E24RIK	Mus musculus	RefSeq		329366	-	2qA3
4932430I15Rik	4.1	3.415	48	0.26065	1.1	3.329	40	0.35213	-0.6	2.803	34	0.3985	5.7	4.626	42	0.198	1.4	2.494	49	0.33709	21.9	7.133	23	0.04762	4.2	3.342	45	0.25313	4.1	3.79	33	0.24812	ILMN_231076	4932430I15RIK	5	Mus musculus RIKEN cDNA 4932430I15 gene (4932430I15Rik), mRNA.		4932430I15RIK	Mus musculus	RefSeq		619319	-
4932431H17Rik	8.9	3.937	39	0.3176	11.2	3.328	41	0.08864	11.1	4.274	40	0.1385	17.6	8.213	30	0.28455	6.1	2.55	46	0.20906	10.7	4.051	40	0.24098	9.1	3.717	40	0.12251	9	3.954	39	0.32463	ILMN_238787	4932431H17RIK	3	Mus musculus RIKEN cDNA 4932431H17 gene (4932431H17Rik), mRNA.		4932431H17RIK	Mus musculus	RefSeq		545527	-	3qD
4932432K03Rik	-12.5	2.437	43	0.95489	-8.8	2.818	51	0.84085	-6.7	2.901	42	0.75063	-7.7	3.348	43	0.77945	-3.3	2.945	41	0.54511	-8	2.701	34	0.78195	-10.3	2.25	42	0.88346	-6.4	2.302	47	0.70677	ILMN_184527	4932432K03RIK				4932432K03RIK	Mus musculus	MEEBO
4932438H23Rik	6	3.607	42	0.33583	10.1	4.118	38	0.13006	5.8	3.413	46	0.09184	0	4.277	35	0.55598	2.2	2.853	39	0.33378	2.7	4.293	33	0.4288	3.5	3.373	37	0.15759	1.2	3.12	44	0.49003	ILMN_208705	4932438H23RIK	16	Mus musculus RIKEN cDNA 4932438H23 gene (4932438H23Rik), mRNA.	AI550392; 4931406G06Rik	4932438H23RIK	Mus musculus	RefSeq		74387	-	16qC3.3
4932441K18Rik	87.7	7.877	39	0.27984	81.7	6.152	36	0.19161	76.5	6.957	40	0.06513	98	11.454	34	0.20583	93.7	4.884	35	0.21149	75.3	7.361	31	0.06879	92.2	5.95	48	0.19866	121.5	6.917	40	0.03975	ILMN_247686	4932441K18RIK	X	Mus musculus RIKEN cDNA 4932441K18 gene (4932441K18Rik), mRNA.	Lrp; Fiat	4932441K18RIK	Mus musculus	RefSeq		353170	-	XqF4
4932702K14Rik	21.5	4.834	32	0.05639	16.4	3.828	36	0.0802	17.7	4.014	34	0.05639	22.9	6.674	38	0.04511	41.1	5.291	43	0.00376	30.3	5.786	36	0.02005	27.7	6.463	30	0.0188	31.7	5.691	34	0.01629	ILMN_219170	4932702K14RIK	17	Mus musculus RIKEN cDNA 4932702K14 gene (4932702K14Rik), mRNA.	MGC132900; AI428050	4932702K14RIK	Mus musculus	RefSeq		67543	-	17qA1
4933400A11Rik	-9.8	3.73	34	0.86717	-14	2.786	30	0.97744	-9.7	2.662	39	0.87594	-6	3.916	28	0.69674	-13.4	1.954	46	0.96867	-8	2.877	32	0.78195	-6.9	3.135	37	0.73434	-17	2.301	28	0.99499	ILMN_221738	4933400A11RIK		Mus musculus RIKEN cDNA 4933400A11 gene (4933400A11Rik), non-coding RNA.	MGC130179; MGC130180	4933400A11RIK	Mus musculus	RefSeq		66747		XqF5
4933400C05Rik	-15	2.45	35	0.98496	-17.1	2.225	32	0.99248	-19.5	2.263	37	0.99875	-17.3	2.423	41	0.99624	-16.5	2.151	34	0.99123	-17.3	1.982	35	0.99373	-13.5	2.805	29	0.96742	-10.9	2.901	37	0.90602	ILMN_210174	4933400C05RIK	11	Mus musculus RIKEN cDNA 4933400C05 gene (4933400C05Rik), mRNA.	VAD1.2	4933400C05RIK	Mus musculus	RefSeq		328019	-	11qE1
4933402J07Rik	6.4	4.847	41	0.21679	3.9	3.404	38	0.27444	2.6	3.213	43	0.28947	3.8	3.613	33	0.24687	12.4	4.349	45	0.10777	8.7	4.966	38	0.17293	14.1	3.887	32	0.08647	5.5	3.218	37	0.21178	ILMN_219570	4933402J07RIK	8	Mus musculus RIKEN cDNA 4933402J07 gene (4933402J07Rik), mRNA.		4933402J07RIK	Mus musculus	RefSeq		330820	+	8qC3
4933402N03Rik	-7.2	3.284	40	0.75313	-9.8	2.725	42	0.87469	-6.8	3.309	39	0.75188	-8.9	2.433	44	0.8396	-12.6	1.747	50	0.94862	-17.1	2	38	0.99123	-14.2	2.531	30	0.97619	-13.3	2.708	31	0.96742	ILMN_211107	4933402N03RIK		Mus musculus RIKEN cDNA 4933402N03 gene (4933402N03Rik), mRNA.	4930412O05	4933402N03RIK	Mus musculus	RefSeq		233918		7qF3
4933402P03Rik	-3.9	3.466	42	0.59649	-1.6	2.762	52	0.4599	-7.6	2.607	44	0.80075	-13.4	1.906	39	0.96241	-3.3	2.599	39	0.54511	-4.6	2.497	30	0.61153	-3.3	3.023	39	0.54887	2	3.964	25	0.29825	ILMN_209533	4933402P03RIK	11	Mus musculus RIKEN cDNA 4933402P03 gene (4933402P03Rik), mRNA.	RP23-422L16.21	4933402P03RIK	Mus musculus	RefSeq		108803	-	11qB3
4933403F05Rik	-4.7	3.41	44	0.62907	-4.8	3.534	34	0.61905	-8.3	2.146	45	0.82581	-5.3	3.191	41	0.65664	-6.7	2.355	34	0.74311	-7.9	2.699	46	0.76566	-11.8	1.947	46	0.9386	-6.7	3.519	33	0.7193	ILMN_190964	4933403F05RIK		Mus musculus RIKEN cDNA 4933403F05 gene (4933403F05Rik), mRNA.	AV134576; AA987140; AW491926; MGC48232	4933403F05RIK	Mus musculus	RefSeq		108654		18qE2
4933403G14Rik	70.7	5.171	51	0.00125	110.1	4.859	44	0	148.6	8.59	41	0	155.7	9.801	52	0	121.3	5.575	39	0	144.3	8.424	39	0	134.4	5.245	40	0	98.4	5.672	28	0	ILMN_216008	4933403G14RIK	8	Mus musculus RIKEN cDNA 4933403G14 gene (4933403G14Rik), mRNA.	KIAA1383; AI835009; mKIAA1383	4933403G14RIK	Mus musculus	RefSeq		74393	+	8qE2
4933404M02Rik	24.8	4.943	50	0.04261	2.5	2.878	35	0.32206	9.8	3.63	41	0.13409	25.7	5.171	30	0.03383	26.5	4.652	41	0.02632	10.1	4.886	35	0.14411	19.9	3.987	29	0.0401	18.9	4.538	47	0.06892	ILMN_191326	4933404M02RIK	2	Mus musculus RIKEN cDNA 4933404M02 gene (4933404M02Rik), mRNA.		4933404M02RIK	Mus musculus	RefSeq		66748	+	2qC2
4933405O20Rik	-2.7	2.501	55	0.53008	2.5	3.405	33	0.3208	4.5	3.848	47	0.23559	-2.5	2.922	44	0.50125	-2.8	2.715	32	0.51253	-0.7	4.039	31	0.42982	-6.1	2.627	33	0.69424	-2.1	2.514	42	0.47243	ILMN_209936	4933405O20RIK	7	Mus musculus RIKEN cDNA 4933405O20 gene (4933405O20Rik), mRNA.	AV046776	4933405O20RIK	Mus musculus	RefSeq		243996	+	7qB5
4933406M09Rik	1.7	4.153	43	0.33709	-7.1	2.5	39	0.75188	-10	2.76	29	0.88596	2.6	4.146	38	0.27945	4.3	3.084	36	0.25313	-6.9	2.954	22	0.72306	-1.8	2.854	39	0.47243	-7	2.37	32	0.73935	ILMN_214737	4933406M09RIK	1	Mus musculus RIKEN cDNA 4933406M09 gene (4933406M09Rik), mRNA.		4933406M09RIK	Mus musculus	RefSeq		240755	+	1qE4
4933407I18Rik	-9.6	2.61	36	0.8584	-8.6	3.017	33	0.82707	-6.4	3.04	42	0.73183	1.6	4.826	32	0.30702	-8.2	2.117	29	0.8183	-6.6	2.896	37	0.70927	-9.2	3.009	31	0.84962	-5.6	2.133	35	0.65288	ILMN_235235	4933407I18RIK	9	Mus musculus RIKEN cDNA 4933407I18 gene (4933407I18Rik), mRNA.		4933407I18RIK	Mus musculus	RefSeq		71121	+	9qB
4933407N01Rik	863	29.984	39	0	757.3	21.89	44	0	903	35.418	43	0	1042.9	63.853	45	0	867.2	24.962	49	0	882.4	35.274	45	0	982.2	37.793	36	0	926.5	33.502	38	0	ILMN_210297	4933407N01RIK				4933407N01RIK	Mus musculus	MEEBO
4933407P14Rik	48.1	7.014	38	0.00728	55.7	8.473	38	0.07191	44.9	8.342	35	0.0057	35.3	9.358	32	0.03788	30.8	5.859	34	0.07592	52.1	10.781	26	0.0231	43.5	9.388	33	0.05222	46.6	9.631	36	0.10727	ILMN_213511	4933407P14RIK				4933407P14RIK	Mus musculus	MEEBO
4933408B17Rik	-13.2	2.954	42	0.96992	-11.6	2.471	31	0.9411	-13.5	3.62	33	0.97243	-15	2.309	39	0.98496	-12.4	2.085	34	0.94236	-13.7	2.467	30	0.95739	-10.4	3.851	35	0.88847	-18.2	2.682	29	0.99749	ILMN_217448	4933408B17RIK	18	Mus musculus RIKEN cDNA 4933408B17 gene (4933408B17Rik), transcript variant hypothetical protein LOC271508, mRNA.		4933408B17RIK	Mus musculus	RefSeq		271508	-	18qB1
4933409G03Rik	-6.5	3.952	33	0.72431	-14.1	3.078	35	0.9787	-7.7	2.961	38	0.80075	-6.7	3.368	40	0.73058	-11.4	2.04	37	0.91604	-1.5	4.011	37	0.45614	-6.6	3.303	36	0.7218	-11.5	2.344	41	0.92732	ILMN_209671	4933409G03RIK	2	Mus musculus RIKEN cDNA 4933409G03 gene (4933409G03Rik), mRNA.		4933409G03RIK	Mus musculus	RefSeq		227998	+	2qC2
4933409N07Rik	23.4	5.683	37	0.04511	23.4	3.865	35	0.03885	8.3	3.958	40	0.1604	12.7	4.941	33	0.11779	17.8	3.1	33	0.06767	6.4	4.097	35	0.20802	5.2	3.587	34	0.2218	20.6	4.046	46	0.05388	ILMN_217192	4933409N07RIK				4933409N07RIK	Mus musculus	MEEBO
4933411G06Rik	-6.3	2.781	47	0.71554	-0.7	3.183	44	0.4198	-5.1	2.377	36	0.64536	-5.8	2.821	49	0.68672	-13.6	1.732	38	0.96992	-7.9	2.789	37	0.77318	-7.2	2.56	52	0.74436	0.1	3.038	50	0.36717	ILMN_218949	4933411G06RIK	10	PREDICTED: Mus musculus RIKEN cDNA 4933411G06 gene (4933411G06Rik), mRNA.		4933411G06RIK	Mus musculus	RefSeq		71090	-	10qB3
4933411G11Rik	-5.8	2.697	53	0.69298	0.1	2.671	49	0.38596	1.2	3.643	36	0.33208	-9.7	2.35	36	0.86967	-5.8	2.478	42	0.67544	-9	2.92	36	0.8183	-6	2.995	41	0.68797	-2.4	2.806	41	0.48622	ILMN_216837	4933411G11RIK		Mus musculus RIKEN cDNA 4933411G11Rik gene (4933411G11Rik), mRNA.		4933411G11RIK	Mus musculus	RefSeq		330228		5qG2
4933411K20Rik	563.4	21.864	34	0	807.5	21.556	48	0	823	28.604	42	0	765.5	46.194	33	0	816.2	21.407	52	0	725.2	27.068	47	0	784.6	25.651	34	0	611.2	17.045	51	0	ILMN_210417	4933411K20RIK	8	Mus musculus RIKEN cDNA 4933411K20 gene (4933411K20Rik), mRNA.	mKIAA1430; 1110068E21Rik; AW049273	4933411K20RIK	Mus musculus	RefSeq		66756	+	8qB1.1
4933412E14Rik	12.3	4.303	47	0.12531	26.7	4.013	48	0.02381	8.8	4.874	31	0.15038	23.5	5.812	45	0.04135	14.8	3.238	39	0.08897	11.4	3.92	33	0.13283	7.4	4.341	34	0.16917	9.3	3.605	35	0.14411	ILMN_217200	4933412E14RIK	9	Mus musculus RIKEN cDNA 4933412E14 gene (4933412E14Rik), mRNA.		4933412E14RIK	Mus musculus	RefSeq		244885	+	9qA5.3
4933413G11Rik	-12	2.915	36	0.9386	-10.5	2.999	32	0.91604	-8.2	4.478	30	0.81955	-10.9	3.617	45	0.90476	-4.2	3.972	23	0.58647	-12.4	2.167	38	0.93609	-11.3	2.617	35	0.92356	-7.7	3.579	34	0.77068	ILMN_220908	4933413G11RIK				4933413G11RIK	Mus musculus	MEEBO
4933415F23Rik	-8.3	2.651	44	0.81203	-9.8	2.41	47	0.87469	-12.1	2.346	36	0.93734	-8.3	2.462	46	0.81579	-7.1	2.443	28	0.7619	-10.4	3.285	32	0.87469	-13.6	2.526	51	0.96867	-9.8	3.584	37	0.87343	ILMN_217313	4933415F23RIK		Mus musculus RIKEN cDNA 4933415F23 gene (4933415F23Rik), mRNA.		4933415F23RIK	Mus musculus	RefSeq		66755		1qA5
4933416C03Rik	3.3	2.992	54	0.28321	16.9	3.667	53	0.07268	8.4	3.241	44	0.15915	6.7	3.38	46	0.18296	9.8	3.006	51	0.13784	5.1	2.963	53	0.23183	8.9	3.825	47	0.14536	9.6	4.162	49	0.13659	ILMN_229782	4933416C03RIK		Mus musculus RIKEN cDNA 4933416C03 gene (4933416C03Rik), non-coding RNA.		4933416C03RIK	Mus musculus	RefSeq		619332		10qD2
4933417A18Rik	7.2	3.47	39	0.19674	7.5	3.107	38	0.19173	7.4	3.561	42	0.17544	1.3	3.999	35	0.3208	-5.9	2.1	46	0.68546	4.2	3.649	32	0.25689	6.9	4.121	46	0.18546	-3.3	2.671	37	0.52757	ILMN_223588	4933417A18RIK	13	Mus musculus RIKEN cDNA 4933417A18 gene (4933417A18Rik), mRNA.		4933417A18RIK	Mus musculus	RefSeq		66761	+	13qA3.3
4933417E01Rik	48.3	4.691	25	0.00376	127.1	7.025	58	0	105.2	5.343	58	0	218	22.411	39	0	250.9	9.59	43	0	91.3	9.4	32	0	223.9	10.301	49	0	179.8	16.089	30	0	ILMN_214871	4933417E01RIK	7	PREDICTED: Mus musculus RIKEN cDNA 4933417E01 gene (4933417E01Rik), mRNA.		4933417E01RIK	Mus musculus	RefSeq		74463	+	7qA3
4933421E11Rik	39.4	5.446	40	0.0245	50.8	4.315	43	0.00089	60.1	6.62	48	0.00138	63	8.658	45	0.00177	71.4	6.104	40	0.00043	60.5	6.978	32	0.00122	83.2	7.83	44	0.00203	41.1	6.435	40	0.0365	ILMN_232839	4933421E11RIK	3	Mus musculus RIKEN cDNA 4933421E11 gene (4933421E11Rik), transcript variant 2, mRNA.	AI450568; 2010012G17Rik; Rif1	4933421E11RIK	Mus musculus	RefSeq		321000	+	3qF2.3
4933421I07Rik	-6.3	3.97	46	0.71554	-5.2	3.004	39	0.63784	-11.4	3.302	36	0.92982	-10.7	2.294	53	0.90351	-9.2	2.333	40	0.85213	-12.1	1.903	50	0.93484	-7.7	3.333	39	0.77193	-7.6	3.304	40	0.76817	ILMN_223706	4933421I07RIK	7	Mus musculus RIKEN cDNA 4933421I07 gene (4933421I07Rik), mRNA.		4933421I07RIK	Mus musculus	RefSeq		71162	-	7qB3
4933422H20Rik	-10.5	2.153	41	0.8985	-2.3	2.813	38	0.5	3.7	2.878	48	0.25564	0.1	4.181	43	0.37218	-3.6	2.032	42	0.56516	-4.1	2.94	47	0.58647	-0.7	3.156	35	0.42481	5.1	3.027	34	0.2193	ILMN_258292	4933422H20RIK		Mus musculus RIKEN cDNA 4933422H20 gene (4933422H20Rik), mRNA.	RP23-392H19.2	4933422H20RIK	Mus musculus	RefSeq		432613		11qE2
4933424B01Rik	206.6	11.637	43	0	270	10.775	46	0	283.2	12.411	40	0	266.7	20.072	41	0	253.5	8.598	51	0	255.1	14.847	40	0	280.3	13.279	45	0	205.2	10.536	46	0	ILMN_210623	4933424B01RIK	6	Mus musculus RIKEN cDNA 4933424B01 gene (4933424B01Rik), mRNA.	MGC28965	4933424B01RIK	Mus musculus	RefSeq		71177	-	6qG3
4933425L06Rik	-2.9	2.866	53	0.5401	-3.1	3.423	35	0.53634	-11.9	2.882	26	0.93358	-9.3	3.303	46	0.85464	-6.2	2.28	45	0.70426	-14.9	2.052	28	0.97118	-5.4	3.346	37	0.65664	-9.9	2.632	39	0.87594	ILMN_218172	4933425L06RIK		Mus musculus RIKEN cDNA 4933425L06 gene (4933425L06Rik), mRNA.	MGC141320	4933425L06RIK	Mus musculus	RefSeq		66763		13qD1
4933425M15Rik	-6.6	2.71	47	0.72682	-9	2.586	46	0.85213	-15.9	2.223	35	0.99373	-11.9	2.277	43	0.93108	-13.3	1.461	44	0.96742	-7.6	2.847	38	0.75063	-15.4	2.341	45	0.98872	-7.3	4.299	33	0.75188	ILMN_192355	4933425M15RIK	3	Mus musculus RIKEN cDNA 4933425M15 gene (4933425M15Rik), mRNA.		4933425M15RIK	Mus musculus	RefSeq		319217	-	3qE1
4933425O20Rik	-6.5	2.337	52	0.72556	6.9	3.495	38	0.21178	-2.9	3.266	32	0.52381	-4	3.268	38	0.57644	-6.3	1.74	45	0.71303	-13.1	1.929	42	0.95113	-5.5	2.514	54	0.6604	-2.3	3.635	38	0.47619	ILMN_221197	4933425O20RIK	2	Mus musculus RIKEN cDNA 4933425O20 gene (4933425O20Rik), mRNA.		4933425O20RIK	Mus musculus	RefSeq		66766	+	2qF1
4933426M11Rik	855.6	52.106	34	0	519.1	15.226	45	0	613.6	28.001	39	0	770.1	38.912	41	0	698.6	20.578	43	0	673.6	33.813	33	0	759.1	24.232	29	0	643.2	30.994	34	0	ILMN_220949	4933426M11RIK	12	Mus musculus RIKEN cDNA 4933426M11 gene (4933426M11Rik), mRNA.	mKIAA0247	4933426M11RIK	Mus musculus	RefSeq		217684	+	12qD1
4933427D06Rik	-13.8	3.202	40	0.97494	-15.1	2.375	37	0.98622	-14.2	2.666	37	0.98371	-10.9	3.428	35	0.90602	-10.6	2.822	37	0.89599	-11.8	2.519	31	0.92732	-15.3	1.513	29	0.98747	-12.5	2.698	39	0.94987	ILMN_223074	4933427D06RIK	6	Mus musculus RIKEN cDNA 4933427D06 gene (4933427D06Rik), mRNA.	MGC107427	4933427D06RIK	Mus musculus	RefSeq		232217	+	6qD1
4933427D14Rik	31.5	5.346	35	0.02632	56.8	5.684	50	0.00251	40.5	4.88	54	0.00501	99.6	10.094	40	0	51.6	5.13	41	0.00251	111.8	12.431	23	0	39	4.845	45	0.00752	45.3	6.439	42	0.00752	ILMN_220964	4933427D14RIK	11	Mus musculus RIKEN cDNA 4933427D14 gene (4933427D14Rik), mRNA.	RP23-207N15.3; C85113	4933427D14RIK	Mus musculus	RefSeq		74477	-	11qB4
4933428G09Rik	67.6	7.334	38	0.00251	74.1	6.566	39	0.00125	111.5	10.466	32	0	90.3	8.424	44	0	58.7	4.271	52	0.00125	93.3	14.879	31	0	84.3	8.023	30	0	50.5	6.215	36	0.00627	ILMN_218225	4933428G09RIK				4933428G09RIK	Mus musculus	MEEBO
4933428G20Rik	316.9	14.713	38	0	229.2	12.516	27	0	294.5	15.93	35	0	349.9	20.852	41	0	296.2	9.69	47	0	358.4	22.143	29	0	314.9	13.583	34	0	347.9	17.622	36	0	ILMN_210525	4933428G20RIK	11	Mus musculus RIKEN cDNA 4933428G20 gene (4933428G20Rik), mRNA.	A330041B18Rik; Arhgap23	4933428G20RIK	Mus musculus	RefSeq		58996	+	11qD
4933429E10Rik	10.6	3.907	49	0.14857	7.3	2.559	51	0.159	5	3.173	44	0.159	9.4	4.937	38	0.15409	10.3	3.124	51	0.06649	11.1	4.523	32	0.08602	8.1	3.463	42	0.07594	10.2	3.404	47	0.05639	ILMN_254618	4933429E10RIK	11	Mus musculus RIKEN cDNA 4933429E10 gene (4933429E10Rik), mRNA.		4933429E10RIK	Mus musculus	RefSeq		380701	-	11qB2
4933429F08Rik	-8.9	2.5	33	0.83208	-5.9	3.314	34	0.68421	-6.3	3.26	33	0.72055	-2.9	4.76	28	0.52256	-3	2.004	39	0.52506	-0.5	3.475	33	0.42105	-2.9	4.088	26	0.52757	-4.3	3.302	42	0.57644	ILMN_211835	4933429F08RIK	18	Mus musculus RIKEN cDNA 4933429F08 gene (4933429F08Rik), mRNA.		4933429F08RIK	Mus musculus	RefSeq		328967	-	18qE1
4933430I17Rik	-4.2	3.093	34	0.60276	-3.4	2.786	30	0.55138	1.6	5.263	25	0.31579	4.5	4.52	33	0.22431	9.3	3.414	47	0.14787	-5.6	2.74	34	0.65664	-2.4	3.363	30	0.51253	4.4	3.551	38	0.2406	ILMN_209783	4933430I17RIK	4	Mus musculus RIKEN cDNA 4933430I17 gene (4933430I17Rik), mRNA.	bN189G18.7	4933430I17RIK	Mus musculus	RefSeq		214106	+	4qB3
4933433P14Rik	-3.3	3.263	40	0.56516	-1.6	3.144	36	0.45614	-7.9	2.723	48	0.80952	-7.2	3.606	39	0.75689	-3.8	2.159	48	0.57018	-11	2.457	42	0.89599	-16.6	2.174	25	0.98997	-9.1	2.865	36	0.84085	ILMN_212198	4933433P14RIK	12	Mus musculus RIKEN cDNA 4933433P14 gene (4933433P14Rik), mRNA.	FLJ20789	4933433P14RIK	Mus musculus	RefSeq		66787	+	12qE
4933434E20Rik	313.2	20.289	45	0.033	384.9	14.883	38	0.02806	408	24.396	40	0.00512	478.3	37.323	38	0.00528	413.7	16.091	40	0.02526	443.5	25.544	46	0.03128	492.5	23.372	39	0.00688	322.9	16.32	41	0.00241	ILMN_209333	4933434E20RIK	3	Mus musculus RIKEN cDNA 4933434E20 gene (4933434E20Rik), transcript variant 1, mRNA.	AI462154; 5730552F22Rik; NICE-3; NS5ATP4	4933434E20RIK	Mus musculus	RefSeq		99650	+	3qF1
4933434I06Rik	44.4	4.696	52	0.00627	40.2	4.473	45	0.00501	28	5.187	43	0.01253	4.7	3.143	43	0.2193	7.3	2.262	37	0.19549	53.8	5.993	35	0.00376	8.8	2.999	37	0.14662	12.1	3.331	49	0.11779	ILMN_219135	4933434I06RIK	2	Mus musculus RIKEN cDNA 4933434I06 gene (4933434I06Rik), mRNA.	AU016229; MGC117794	4933434I06RIK	Mus musculus	RefSeq		71233	-	2qA3
4933434I20Rik	25.5	4.573	41	0.03759	20.3	3.962	54	0.05514	18.5	3.913	43	0.05138	7.3	3.912	46	0.17293	19.5	3.165	56	0.06266	25	5.814	38	0.03509	12.7	4.156	48	0.09774	20.3	5.552	41	0.05764	ILMN_213820	4933434I20RIK	8	Mus musculus RIKEN cDNA 4933434I20 gene (4933434I20Rik), mRNA.		4933434I20RIK	Mus musculus	RefSeq		67555	+	8qC2
4933436I01Rik	0.4	3.202	50	0.31262	-6.2	2.417	41	0.81759	1.3	3.102	37	0.3196	0.8	4.764	35	0.41613	0.9	3.309	37	0.33071	-1	3.626	37	0.41613	-6.3	3.422	39	0.82135	-1.8	3.453	38	0.5417	ILMN_218785	4933436I01RIK	X	Mus musculus RIKEN cDNA 4933436I01 gene (4933436I01Rik), mRNA.		4933436I01RIK	Mus musculus	RefSeq		66780	-	XqA7.1
4933437F05Rik	-7.1	3.359	44	0.74812	-8.8	3.411	29	0.8396	-5.1	3.138	43	0.64536	-12.4	2.457	48	0.9411	-11.2	1.994	34	0.91228	-4.9	3.073	32	0.6203	-15.8	2.482	36	0.98997	-9.2	2.622	47	0.84211	ILMN_220294	4933437F05RIK	12	Mus musculus RIKEN cDNA 4933437F05 gene (4933437F05Rik), mRNA.	MGC118344	4933437F05RIK	Mus musculus	RefSeq		71275	-	12qD2
4933439C20Rik	450.3	17.307	57	0	679.3	16.779	51	0	574.9	20.386	40	0	752.9	41.77	42	0	817.3	24.888	45	0	530.3	30.139	45	0	722.1	21.914	45	0	821.6	25.25	47	0	ILMN_241433	4933439C20RIK	11	Mus musculus RIKEN cDNA 4933439C20 gene (4933439C20Rik), mRNA.	MGC65558; MGC103350	4933439C20RIK	Mus musculus	RefSeq		236604	+	11qA1
4933439F18Rik	0.7	3.402	42	0.28021	-4.1	2.61	42	0.69385	-1.6	3.012	43	0.45496	-3.9	3.313	42	0.70231	-2.8	2.524	37	0.57021	-2.3	3.186	37	0.5413	-3.4	2.612	38	0.62074	-3.4	3.05	39	0.60251	ILMN_218002	4933439F18RIK	11	Mus musculus RIKEN cDNA 4933439F18 gene (4933439F18Rik), mRNA.	RP23-135F6.5	4933439F18RIK	Mus musculus	RefSeq		66771	+	11qB2
4933440H19Rik	3	4.249	36	0.28697	13	4.105	31	0.10526	1.6	3.982	39	0.31579	9.1	4.49	39	0.15288	6.3	3.447	32	0.21303	12.7	4.235	26	0.12281	0.9	3.564	35	0.34712	26.2	7.202	37	0.02757	ILMN_214675	4933440H19RIK	2	Mus musculus RIKEN cDNA 4933440H19 gene (4933440H19Rik), mRNA.	2310007O20Rik	4933440H19RIK	Mus musculus	RefSeq		71254	+	2qB
4Cytl1	-6.1	2.206	45	0.70927	-5.5	2.863	46	0.6604	-4.1	2.723	42	0.59524	-5.1	3.257	39	0.6416	-0.3	1.606	50	0.38596	-6.5	2.668	40	0.70426	-6.4	2.495	51	0.71429	-5.5	2.56	44	0.6416	ILMN_255006	4CYTL1	5	Mus musculus cytokine-like 1 (4Cytl1), mRNA.	Cyt1; 4930443F05Rik; Gm147; C17	4CYTL1	Mus musculus	RefSeq		231162	+	5qB3
5031408O05Rik	5.3	3.526	41	0.23559	2.2	3.521	47	0.32456	-6.2	3.362	38	0.71303	5.7	4.462	35	0.19674	4.4	2.568	43	0.25313	-1.4	4.324	38	0.44987	-8.1	2.744	46	0.79449	1.2	3.23	36	0.32331	ILMN_223732	5031408O05RIK	X	Mus musculus RIKEN cDNA 5031408O05 gene (5031408O05Rik), mRNA.	Gm775	5031408O05RIK	Mus musculus	RefSeq		331491	-	XqD
5031414D18Rik	5.1	3.621	37	0.11578	0.5	2.716	39	0.30769	1	3.143	38	0.23493	-5.3	3.302	42	0.76076	-5.4	2.532	52	0.78028	-2	3.13	41	0.51616	-2.1	3.237	35	0.49625	3.4	3.981	34	0.16904	ILMN_211408	5031414D18RIK	14	Mus musculus RIKEN cDNA 5031414D18 gene (5031414D18Rik), mRNA.	MGC60829; Gm911; Gm744	5031414D18RIK	Mus musculus	RefSeq		271221	+	14qD3
5033411D12Rik	56.2	7.682	30	0.00251	148.3	10.125	33	0	231.5	19.281	34	0	580.4	38.298	25	0	477.5	18.449	29	0	218.5	18.592	33	0	952	26.94	44	0	749.6	45.681	26	0	ILMN_222465	5033411D12RIK	13	Mus musculus RIKEN cDNA 5033411D12 gene (5033411D12Rik), mRNA.	5033411D12Rik; D17907	5033411D12RIK	Mus musculus	RefSeq		192136	-	13qA2
5033413D22Rik	11.3	5.235	30	0.13659	4.5	2.69	45	0.25689	8.5	5.886	28	0.15789	12.1	4.277	39	0.11905	14.5	4.377	34	0.08897	8.5	4.478	27	0.17419	11	5.075	20	0.11654	11.9	3.599	49	0.12155	ILMN_240997	5033413D22RIK	10	Mus musculus RIKEN cDNA 5033413D22 gene (5033413D22Rik), mRNA.		5033413D22RIK	Mus musculus	RefSeq		75973	-	10qB2
5033414D02Rik	875.8	33.724	47	0	627.8	16.36	52	0	676.1	20.325	59	0	818.3	36.024	45	0	698.4	18.442	44	0	810.3	30.736	46	0	830.5	29	39	0	672.8	22.933	32	0	ILMN_212600	5033414D02RIK	19	Mus musculus RIKEN cDNA 5033414D02 gene (5033414D02Rik), mRNA.	1110007H22Rik; AI852040	5033414D02RIK	Mus musculus	RefSeq		67759	-	19qC1
5033414K04Rik	184.4	9.617	44	0	97.6	5.092	47	0	150.1	9.364	46	0	245.9	30.446	33	0	248.3	10.472	40	0	149	12.932	33	0	218.5	11.459	41	0	233.7	9.33	40	0	ILMN_210073	5033414K04RIK	1	Mus musculus RIKEN cDNA 5033414K04 gene (5033414K04Rik), mRNA.	MGC90850	5033414K04RIK	Mus musculus	RefSeq		98496	-	1qC5
5133400G04Rik	227	10.586	45	0	193.3	8.672	45	0	171.6	9.929	43	0	168.9	12.336	41	0	187.7	8.827	41	0	183.5	10.886	44	0	196.8	10.6	39	0	194.8	10.967	41	0	ILMN_259993	5133400G04RIK	18	Mus musculus RIKEN cDNA 5133400G04 gene (5133400G04Rik), transcript variant 2, mRNA.	4930583E11Rik; 2700012K08Rik; AU016220	5133400G04RIK	Mus musculus	RefSeq		71242	-	18qB2
5133401N09Rik	502	33.11	26	0	269.6	14.99	34	0	197	13.882	37	0	184.4	16.239	33	0	227.4	10.651	42	0	237.6	16.412	53	0	191.8	10.588	43	0	242.3	16.929	36	0	ILMN_261854	5133401N09RIK	13	Mus musculus RIKEN cDNA 5133401N09 gene (5133401N09Rik), transcript variant 1, mRNA.		5133401N09RIK	Mus musculus	RefSeq		75731	+	13qB1
5330401P04Rik	89.4	5.84	44	0	66.4	4.06	29	0.00125	76.6	8.235	30	0	56.1	7.848	37	0.00376	47.3	3.981	32	0.00376	49.6	6.028	25	0.00501	47.2	4.85	26	0.00376	54.2	5.245	29	0.00501	ILMN_195926	5330401P04RIK	1	Mus musculus RIKEN cDNA 5330401P04 gene (5330401P04Rik), mRNA.	9830163O08	5330401P04RIK	Mus musculus	RefSeq		227094	+	1qC1.1
5330417C22Rik	-4.9	2.629	29	0.65038	-11.7	2.226	39	0.94361	-0.5	3.002	36	0.3985	-1.3	3.624	41	0.44737	-1.8	3.905	24	0.44612	-2.5	3.377	38	0.49875	-7.3	2.161	28	0.74812	7.9	5.451	27	0.16291	ILMN_231220	5330417C22RIK	3	Mus musculus RIKEN cDNA 5330417C22 gene (5330417C22Rik), mRNA.	mKIAA1324; BB183350; KIAA1324	5330417C22RIK	Mus musculus	RefSeq		229722	-	3qF3
5330421F07Rik	-3.2	3.371	35	0.7822	4.9	3.258	44	0.17689	-2.1	3.72	42	0.62617	-4	3.61	38	0.72226	-3.3	2.681	37	0.68272	-2.7	3.181	31	0.60982	-1.4	3.491	39	0.55905	0.8	3.607	35	0.18885	ILMN_209106	5330421F07RIK	7	Mus musculus RIKEN cDNA 5330421F07 gene (5330421F07Rik), mRNA.	mKIAA3015; AU067780	5330421F07RIK	Mus musculus	RefSeq		78286	+	7qB4
5330431N19Rik	219	14.822	36	2e-05	211.1	12.978	35	0	208.3	11.71	36	0	175.7	17.894	34	0	197.8	14.05	35	0	196.5	18.269	38	0	166.8	12.602	31	1e-05	195.7	17.591	37	0	ILMN_216089	5330431N19RIK	19	Mus musculus RIKEN cDNA 5330431N19 gene (5330431N19Rik), mRNA.		5330431N19RIK	Mus musculus	RefSeq		226162	+	19qC3
5330437I02Rik	-2.3	4.073	35	0.52005	-8.9	2.331	52	0.84336	-11	2.427	54	0.91729	-12.2	3.587	29	0.93609	-5.7	2.253	52	0.67419	-3.2	2.524	51	0.53383	-3.8	2.896	43	0.57769	-10.2	2.368	39	0.88471	ILMN_210606	5330437I02RIK	18	Mus musculus RIKEN cDNA 5330437I02 gene (5330437I02Rik), mRNA.		5330437I02RIK	Mus musculus	RefSeq		319888	+	18qE1
5330439B14Rik	-6	3.231	43	0.69925	-13.1	2.666	46	0.96366	-7.3	3.091	41	0.77694	-11.3	2.484	47	0.91604	-7	1.986	55	0.75313	-9.4	2.616	37	0.82957	-6.4	2.505	47	0.71053	-8.6	2.703	39	0.81579	ILMN_222983	5330439B14RIK	6	Mus musculus RIKEN cDNA 5330439B14 gene (5330439B14Rik), mRNA.		5330439B14RIK	Mus musculus	RefSeq		321015	+	6qG2
5330439C02Rik	-4.4	3.301	37	0.61278	4.3	3.498	41	0.2619	1.2	3.471	36	0.33208	6.6	4.569	43	0.18421	-0.6	2.382	37	0.3985	3.9	4.853	28	0.26441	-2.6	3.356	40	0.51629	-8.3	3.123	30	0.80451	ILMN_222890	5330439C02RIK	11	PREDICTED: Mus musculus RIKEN cDNA 5330439C02 gene, transcript variant 3 (5330439C02Rik), mRNA.		5330439C02RIK	Mus musculus	RefSeq		217143	-	11qD
5330439J01Rik	25.3	5.148	45	0.00754	29.2	4.63	46	0.00221	25.9	3.907	46	0.00166	20.6	5.711	38	0.00817	28.8	3.949	38	0.0008	28.6	5.54	43	0.00152	18.7	3.836	45	0.00503	19.6	4.014	46	0.00866	ILMN_215551	5330439J01RIK		PREDICTED: Mus musculus RIKEN cDNA 5330439J01 gene (5330439J01Rik), mRNA.		5330439J01RIK	Mus musculus	RefSeq		109205		10qB2
5430407P10Rik	-3.6	3.618	37	0.58521	2.8	4.192	29	0.31328	-2.2	3.403	27	0.48246	18.8	7.409	29	0.06767	9.3	4.868	20	0.15163	5.5	4.595	33	0.22682	15.7	5.342	31	0.07018	23.1	7.846	21	0.04386	ILMN_211068	5430407P10RIK		Mus musculus RIKEN cDNA 5430407P10 gene (5430407P10Rik), mRNA.	MGC36947; AU067770	5430407P10RIK	Mus musculus	RefSeq		227545		2qA1
5430416O09Rik	25.8	7.856	28	0.03634	13.5	6.023	26	0.1015	35.1	9.556	25	0.00501	15.6	8.26	26	0.08897	16.6	4.067	29	0.07644	19	5.695	28	0.06767	8.2	4.183	37	0.15915	19	5.301	32	0.06767	ILMN_211550	5430416O09RIK	4	Mus musculus RIKEN cDNA 5430416O09 gene (5430416O09Rik), mRNA.	AI481365	5430416O09RIK	Mus musculus	RefSeq		71406	+	4qB1
5430419D17Rik	-9.4	2.858	47	0.85338	-12.1	2.536	29	0.95363	-6.7	2.967	38	0.75063	-9.6	3.717	41	0.86216	-12.4	1.54	54	0.94486	-14.2	2.213	40	0.96617	-10.7	2.669	29	0.90226	-14.2	2.266	41	0.97368	ILMN_217695	5430419D17RIK				5430419D17RIK	Mus musculus	MEEBO
5430420C16Rik	20.9	7.934	23	0.06015	13	5.892	18	0.10526	29	5.736	20	0.01003	20	5.579	32	0.0614	29.5	5.726	25	0.02005	25.4	6.257	29	0.03383	15.8	4.715	26	0.06642	22.3	5.427	31	0.04637	ILMN_215201	5430420C16RIK	16	Mus musculus RIKEN cDNA 5430420C16 gene (5430420C16Rik), mRNA.		5430420C16RIK	Mus musculus	RefSeq		71338	+	16qB1
5430435G22Rik	97.5	6.882	28	0	43.4	3.932	47	0.00501	34.6	5.953	25	0.00501	6.7	3.847	34	0.18296	12.6	2.514	51	0.10652	37.6	4.594	37	0.01003	25	5.473	34	0.02506	10.1	3.882	40	0.13283	ILMN_255421	5430435G22RIK		Mus musculus RIKEN cDNA 5430435G22 gene (5430435G22Rik), mRNA.		5430435G22RIK	Mus musculus	RefSeq		226421		1qE4
5430437P03Rik	508.6	19.439	42	0	508.7	17.63	50	0	468.2	19.92	42	0	463.1	25.311	51	0	541	19.057	44	0	466.9	23.985	32	0	482.6	17.86	42	0	453.2	20.393	40	0	ILMN_258804	5430437P03RIK	8	Mus musculus RIKEN cDNA 5430437P03 gene (5430437P03Rik), mRNA.		5430437P03RIK	Mus musculus	RefSeq		68251	+	8qB3.3
5530601I19Rik	56.7	5.162	38	0.00251	137.7	7.239	52	0	66.9	5.91	41	0	121.3	11.326	43	0	174.7	11.143	34	0	66.3	12.46	28	0.00251	161.7	8.853	40	0	205.6	10.939	49	0	ILMN_188899	5530601I19RIK				5530601I19RIK	Mus musculus	MEEBO
5630401D24Rik	34.9	5.614	34	0.00042	62.6	5.504	36	0.00174	45.2	5.86	39	0.0003	26.1	6.852	32	0.00054	42.2	4.777	39	0.00144	39.4	5.765	33	0.00033	35	5.043	35	0.00029	29.5	5.184	36	0.00135	ILMN_221329	5630401D24RIK	1	Mus musculus RIKEN cDNA 5630401D24 gene (5630401D24Rik), mRNA.		5630401D24RIK	Mus musculus	RefSeq		71449	-	1qH2.1
5730403M16Rik	68.9	6.412	47	0.00125	68	5.383	41	0.00125	60.7	6.48	38	0.00125	45.3	6.246	43	0.00501	60.8	4.191	31	0	50.5	5.901	33	0.00501	60.3	8.701	36	0.00251	30.5	4.06	48	0.01754	ILMN_220566	5730403M16RIK	7	Mus musculus RIKEN cDNA 5730403M16 gene (5730403M16Rik), mRNA.	AA123315; 8030437F07	5730403M16RIK	Mus musculus	RefSeq		232853	-	7qA1
5730409E04Rik	22.8	4.404	30	0.05013	24	3.608	48	0.03634	15	4.556	41	0.08145	10.4	4.244	38	0.14035	14	3.962	40	0.09524	14	4.214	34	0.11404	13.9	4.776	43	0.08897	26.6	5.741	36	0.02381	ILMN_226369	5730409E04RIK	4	Mus musculus RIKEN cDNA 5730409E04Rik gene (5730409E04Rik), mRNA.	7530403E16Rik; AI849033	5730409E04RIK	Mus musculus	RefSeq		230757	+	4qD2.2
5730410E15Rik	13.4	4.923	36	0.02716	7	3.95	42	0.08602	19.6	5.174	41	0.00442	28	5.516	40	0.00196	23.2	3.303	38	0.00581	11.9	4.449	34	0.0401	26.6	4.084	40	0.00181	24	4.505	36	0.00567	ILMN_222288	5730410E15RIK	15	Mus musculus RIKEN cDNA 5730410E15 gene (5730410E15Rik), transcript variant c, mRNA.	KIAA1472; A830027B17Rik; Sybu; mKIAA1472; Golsyn	5730410E15RIK	Mus musculus	RefSeq		319613	-	15qB3.2
5730410I19Rik	473.7	16.447	38	0	509.9	19.562	40	0	619.1	33.223	38	0	510.7	17.871	43	0	544.2	17.747	40	0	622.9	38.901	30	0	621.1	24.39	40	0	532.4	21.179	35	0	ILMN_216022	5730410I19RIK	12	Mus musculus RIKEN cDNA 5730410I19 gene (5730410I19Rik), mRNA.	AW557761; AA589405	5730410I19RIK	Mus musculus	RefSeq		66622	+	12qE
5730419I09Rik	77.9	4.878	49	0.3297	99.2	6.311	44	0.17418	104.4	8.02	41	0.26779	128.1	12.944	45	0.26779	147.9	6.918	47	0.24976	98.1	9.403	38	0.23151	148.1	8.697	45	0.13523	141.2	7.854	43	0.02834	ILMN_215486	5730419I09RIK	6	Mus musculus RIKEN cDNA 5730419I09 gene (5730419I09Rik), mRNA.	C030008B15Rik	5730419I09RIK	Mus musculus	RefSeq		74741	-	6qG3
5730437N04Rik	1603.1	55.182	56	0	1111.5	26.928	47	0	1389.3	39.363	42	0	1921.5	92.5	50	0	1510.7	39.069	45	0	1705.3	86.431	23	0	2589.6	72.494	46	0	1832.8	54.076	42	0	ILMN_216779	5730437N04RIK		Mus musculus RIKEN cDNA 5730437N04 gene (5730437N04Rik), mRNA.	1110008A10Rik; 2310046K16Rik	5730437N04RIK	Mus musculus	RefSeq		70544		17qA1
5730442P18Rik	-11.6	2.586	32	0.92857	-11.9	2.408	27	0.95238	-6.7	3.577	30	0.74937	-2.6	3.019	44	0.50501	-4.9	2.159	38	0.6391	-3.9	3.365	28	0.57268	5.4	4.089	34	0.21679	-5.2	3.321	37	0.63409	ILMN_218632	5730442P18RIK	11	Mus musculus RIKEN cDNA 5730442P18 gene (5730442P18Rik), mRNA.	RP23-341C5.7	5730442P18RIK	Mus musculus	RefSeq		70559	-	11qE1
5730449L18Rik	386.2	18.813	42	0	533.5	12.853	50	0	654.4	21.277	45	0	646.2	31.751	41	0	701	17.646	44	0	599.4	29.259	38	0	619.9	20.622	44	0	434.8	13.588	43	0	ILMN_208831	5730449L18RIK	1	Mus musculus RIKEN cDNA 5730449L18 gene (5730449L18Rik), mRNA.	AL023077	5730449L18RIK	Mus musculus	RefSeq		66637	-	1qG3
5730453I16Rik	414.8	24.47	40	0	341.7	14.816	40	0	370.1	22.393	46	0	404.3	28.064	39	0	438.2	19.043	38	0	393.4	24.29	34	1e-05	419.2	20.261	34	0	467.7	19.217	45	0	ILMN_218860	5730453I16RIK	19	Mus musculus RIKEN cDNA 5730453I16 gene (5730453I16Rik), mRNA.	C330017N18Rik; MGC46982; AL022757	5730453I16RIK	Mus musculus	RefSeq		269061	+	19qA
5730469M10Rik	698.4	28.258	51	0	658.7	29.136	44	0	845.4	44.883	46	0	749.2	49.992	53	0	764.5	35.264	31	0	722.4	38.404	27	0	722.6	35.815	37	0	741.4	42.825	38	0	ILMN_254064	5730469M10RIK	14	Mus musculus RIKEN cDNA 5730469M10 gene (5730469M10Rik), mRNA.	AU040822	5730469M10RIK	Mus musculus	RefSeq		70564	-	14qB
5730470L24Rik	-14.8	2.357	42	0.98246	-10	2.857	43	0.88596	-16.2	2.2	37	0.99499	-13.2	3.221	47	0.9599	-12.8	1.817	49	0.95363	-10.9	2.184	47	0.89223	-15.9	2.199	36	0.98997	-10.8	2.486	36	0.89975	ILMN_216417	5730470L24RIK	3	Mus musculus RIKEN cDNA 5730470L24 gene (5730470L24Rik), mRNA.	AI839862; 2810005O12Rik	5730470L24RIK	Mus musculus	RefSeq		66641	+	3qF2.2
5730472N09Rik	185.8	7.649	63	0	320.6	14.168	45	0	269.8	11.734	45	0	362.6	25.953	49	0	435.3	15.434	39	0	265.5	13.747	41	0	352.1	16.302	37	0	305.2	18.078	45	0	ILMN_223571	5730472N09RIK	2	Mus musculus RIKEN cDNA 5730472N09 gene (5730472N09Rik), mRNA.	R74766; RP23-395P6.6; C9orf54; AI790341; AA408683	5730472N09RIK	Mus musculus	RefSeq		108958	+	2qB
5730494M16Rik	254.9	17.711	39	0	268	9.584	47	0	243.3	17.413	39	0	397.9	19.853	47	0	360.8	14.069	44	0	257.9	13.636	39	0	296.8	15.626	40	0	269.4	11.625	39	0	ILMN_260920	5730494M16RIK	18	Mus musculus RIKEN cDNA 5730494M16 gene (5730494M16Rik), mRNA.	5730437P09Rik; MGC91164; AI666318	5730494M16RIK	Mus musculus	RefSeq		66648	-	18qA2
5730494N06Rik	401.7	15.477	36	0	406.9	16.468	35	0	441.2	18.135	35	0	483.3	35.253	45	0	452.7	16.483	35	0	423.1	19.897	41	0	538	26.249	40	0	464.2	16.276	44	0	ILMN_215782	5730494N06RIK	2	Mus musculus RIKEN cDNA 5730494N06 gene (5730494N06Rik), mRNA.	AA407821	5730494N06RIK	Mus musculus	RefSeq		70612	-	2qF2
5730502D15Rik	123.2	11.223	43	0	133	8.108	44	0	196.3	15.13	43	0	157.1	22.656	34	0	118.2	9.218	34	0	163.4	19.537	31	0	155.4	15.27	32	0	148.6	15.634	33	0	ILMN_208834	5730502D15RIK				5730502D15RIK	Mus musculus	MEEBO
5730507A09Rik	-2.1	4.132	36	0.51121	-2.9	2.885	39	0.66108	-8.9	3.258	29	0.95093	-2.7	3.776	35	0.53326	-4.5	2.512	36	0.69623	-9.5	2.735	32	0.94062	3.7	3.34	45	0.14789	-1.7	3.802	36	0.4559	ILMN_214258	5730507A09RIK		Mus musculus RIKEN cDNA 5730507A09 gene (5730507A09Rik), mRNA.	AW047451	5730507A09RIK	Mus musculus	RefSeq		70638		7qC
5730508B09Rik	-8.3	3.023	38	0.81203	-1.1	2.61	38	0.43734	-2.7	3.203	28	0.51754	-0.6	3.209	49	0.41103	-7.3	2.236	39	0.77569	-1.4	3.15	33	0.44987	-4.4	2.613	56	0.61278	-6.8	2.939	38	0.7218	ILMN_186038	5730508B09RIK	3	Mus musculus RIKEN cDNA 5730508B09 gene (5730508B09Rik), mRNA.	MGC151168; 2700063A17Rik; C80506; MGC151170	5730508B09RIK	Mus musculus	RefSeq		70617	-	3qG2
5730528L13Rik	353.5	14.161	27	0	250.9	10.318	45	0	252	14.067	41	0	215.1	16.266	36	0	202.1	8.206	38	0	271.9	12.971	33	0	198.8	10.383	45	0	302.4	23.227	37	0	ILMN_220349	5730528L13RIK	4	Mus musculus RIKEN cDNA 5730528L13 gene (5730528L13Rik), mRNA.	2410046L14Rik; 2810429P03Rik	5730528L13RIK	Mus musculus	RefSeq		66665	+	4qB1
5730536A07Rik	2.8	3.6	45	0.35246	-0.1	2.898	55	0.36735	4.9	3.397	41	0.1597	3.3	4.342	39	0.4777	-4.3	2.221	39	0.68837	3.5	6.658	38	0.51862	2.5	3.677	45	0.35668	-1.8	2.895	47	0.54529	ILMN_209896	5730536A07RIK	9	Mus musculus RIKEN cDNA 5730536A07 gene (5730536A07Rik), mRNA.	Fam96a	5730536A07RIK	Mus musculus	RefSeq		68250	+	9qC
5730557B15Rik	-3.1	3.638	43	0.61306	-9.9	2.702	37	0.967	-5.9	3.713	33	0.80213	6	5.489	34	0.4571	-5.3	2.3	41	0.75024	-4.7	3.481	40	0.7164	-6.9	2.752	40	0.84312	-2.1	3.222	35	0.56888	ILMN_210770	5730557B15RIK	15	Mus musculus RIKEN cDNA 5730557B15 gene (5730557B15Rik), transcript variant 2, mRNA.	0610012A05Rik	5730557B15RIK	Mus musculus	RefSeq		67434	-	15qB2
5730577I03Rik	-4.6	2.976	44	0.6203	0.6	3.084	49	0.37218	4.1	3.869	46	0.24687	-7.1	2.497	30	0.75063	0.5	3.23	35	0.36591	1.4	3.081	36	0.3609	4.1	4.81	35	0.25439	-0.8	3.332	38	0.41353	ILMN_222559	5730577I03RIK	9	Mus musculus RIKEN cDNA 5730577I03 gene (5730577I03Rik), mRNA.		5730577I03RIK	Mus musculus	RefSeq		66662	+	9qA3
5730589K01Rik	450.9	19.783	40	0	373.6	9.512	46	0	284.7	15.962	29	0	287.3	20.504	45	0	279.5	9.72	45	0	349	20.114	37	0	233.8	12.193	29	0	284.6	13.048	45	0	ILMN_239631	5730589K01RIK	14	Mus musculus RIKEN cDNA 5730589K01 gene (5730589K01Rik), mRNA.	AA410149; LCP1; A630040M18	5730589K01RIK	Mus musculus	RefSeq		268741	+	14qC2
5730593F17Rik	26.3	4.802	35	0.03383	27.2	3.016	44	0.02256	39.7	3.98	47	0.00501	40.1	4.662	46	0.00627	54.7	3.407	41	0.00251	22.2	3.832	24	0.04386	52.5	5.018	30	0.00251	48.4	4.433	47	0.00627	ILMN_223419	5730593F17RIK	11	Mus musculus RIKEN cDNA 5730593F17 gene (5730593F17Rik), mRNA.	RP23-67E18.1; AW548096; FAM117A	5730593F17RIK	Mus musculus	RefSeq		215512	+	11qD
5730596K20Rik	83.8	5.934	43	0	129.6	8.58	29	0	137.2	8.384	39	0	73.6	6.27	60	0.00251	65.4	4.686	37	0	102.4	9.185	35	0	76.8	6.505	32	0.00125	33.7	3.984	37	0.01504	ILMN_213285	5730596K20RIK	19	Mus musculus RIKEN cDNA 5730596K20 gene (5730596K20Rik), mRNA.	4633402C03Rik; AI465397; MGC28761	5730596K20RIK	Mus musculus	RefSeq		109168	+	19qA
5830403L16Rik	8.7	2.708	47	0.16792	22.8	3.933	46	0.04135	15.8	3.821	46	0.07143	9.5	4.396	39	0.14536	9.7	2.711	51	0.1391	16.7	4.343	40	0.08396	9.8	3.56	39	0.13283	13.1	4.064	51	0.11278	ILMN_221139	5830403L16RIK	1	Mus musculus RIKEN cDNA 5830403L16 gene (5830403L16Rik), mRNA.	e9-2; Me9; AJ554213	5830403L16RIK	Mus musculus	RefSeq		240817	-	1qG3
5830404H04Rik	156.7	7.552	46	0	211.8	8.573	42	0	212.7	9.282	43	0	155.2	11.513	44	0	194.1	9.036	33	0	182.2	11.495	25	0	137.9	7.809	35	0	170.3	11.84	35	0	ILMN_223388	5830404H04RIK	16	Mus musculus RIKEN cDNA 5830404H04 gene (5830404H04Rik), mRNA.	mKIAA4045; AI314146; 5730563M15; AI449533; BF168443; KIAA4045	5830404H04RIK	Mus musculus	RefSeq		207781	-	16qC4
5830405N20Rik	7.9	2.977	60	0.18296	15.7	4.376	42	0.08271	4.5	3.759	40	0.23935	7	4.25	48	0.1792	12	2.394	45	0.10777	3.8	3.08	33	0.26441	5.5	3.703	43	0.21554	-3.5	2.812	38	0.53759	ILMN_217992	5830405N20RIK		Mus musculus RIKEN cDNA 5830405N20 gene (5830405N20Rik), mRNA.	AI450549	5830405N20RIK	Mus musculus	RefSeq		67596		10qD3
5830411N06Rik	14.8	4.444	35	0.10652	27.2	3.75	40	0.02256	9.5	3.709	39	0.13659	13.2	5.408	37	0.11654	7.9	2.441	46	0.18546	-1.3	3.216	38	0.44737	2.3	2.946	43	0.2995	8.1	3.015	48	0.16165	ILMN_215363	5830411N06RIK	7	Mus musculus RIKEN cDNA 5830411N06 gene (5830411N06Rik), transcript variant 3, mRNA.		5830411N06RIK	Mus musculus	RefSeq		244234	+	7qF4
5830415F09Rik	27.7	5.923	35	0.00622	45.8	5.909	45	4e-05	34.3	4.614	45	0.00015	27.3	5.714	36	0.00454	27	2.883	40	0.00173	23	4.389	41	0.00503	33.6	3.946	50	0.00031	22.8	4.456	41	0.00916	ILMN_236556	5830415F09RIK		Mus musculus RIKEN cDNA 5830415F09 gene (5830415F09Rik), mRNA. XM_976769	AV014846	5830415F09RIK	Mus musculus	RefSeq		74753		4qB1
5830415L20Rik	181.7	11.646	37	0.43112	238	13.118	35	0.48879	210.9	17.716	33	0.29601	201.2	18.019	36	0.33173	210.8	10.161	35	0.22306	174.3	12.587	38	0.10633	155.4	8.37	40	0.38364	232.7	14.073	39	0.49127	ILMN_210354	5830415L20RIK	5	Mus musculus RIKEN cDNA 5830415L20 gene (5830415L20Rik), mRNA.	2900022K02Rik	5830415L20RIK	Mus musculus	RefSeq		68152	+	5qA1
5830417C01Rik	49.5	4.858	47	0.00376	62.1	5.54	27	0.00125	101.4	8.484	28	0	76.4	10.526	27	0.00251	63.1	4.89	44	0	90.3	9.121	31	0	60	5.731	48	0.00251	42.4	5.891	35	0.00752	ILMN_212594	5830417C01RIK				5830417C01RIK	Mus musculus	MEEBO
5830418K08Rik	-3.4	3.974	42	0.57519	-14.2	2.526	37	0.9787	-1.8	3.267	49	0.47118	-10.5	2.914	39	0.89348	6.6	3.105	43	0.20927	-9	2.772	32	0.8183	-5	2.637	51	0.6416	-1.1	3.636	37	0.42231	ILMN_219125	5830418K08RIK	9	Mus musculus RIKEN cDNA 5830418K08 gene (5830418K08Rik), mRNA.	5832426L23Rik; Gm1131	5830418K08RIK	Mus musculus	RefSeq		319675	-	9qA2
5830426I05Rik	9.6	4.294	45	0.15664	6.8	2.996	50	0.21178	21.4	4.9	44	0.0401	12.7	4.532	37	0.11779	10.8	2.592	52	0.1203	8.6	4.53	41	0.17419	20.1	3.78	53	0.0401	12.5	5.989	41	0.11654	ILMN_212079	5830426I05RIK				5830426I05RIK	Mus musculus	MEEBO
5830427D03Rik	108	8.861	52	0	130.9	9.192	30	0	54.7	5.803	32	0.00251	89.6	9.143	44	0	125.1	6.85	42	0	33.2	6.749	30	0.01629	87.5	6.931	40	0	179	11.035	41	0	ILMN_210565	5830427D03RIK	15	Mus musculus RIKEN cDNA 5830427D03 gene (5830427D03Rik), mRNA.		5830427D03RIK	Mus musculus	RefSeq		76061	-	15qF1
5830433M19Rik	10.2	2.643	50	0.14411	14.3	3.654	45	0.09148	17.2	4.116	44	0.0589	25	5.034	39	0.03509	23.2	3.526	47	0.04261	26.3	5.062	33	0.03258	19.2	4.554	31	0.04511	11.4	4.231	37	0.12406	ILMN_221702	5830433M19RIK	4	Mus musculus RIKEN cDNA 5830433M19 gene (5830433M19Rik), mRNA.	AI536248	5830433M19RIK	Mus musculus	RefSeq		67770	-	4qC5
5830434P21Rik	1238	57.934	42	0	1120.8	24.589	46	0	1064.6	41.557	45	0	997.1	46.528	49	0	1168.5	25.173	45	0	1074.3	57.978	30	0	853.3	34.671	31	0	1182.2	30.073	44	0	ILMN_223393	5830434P21RIK		Mus musculus RIKEN cDNA 5830434P21 gene (5830434P21Rik), mRNA.	AI173903; D430039P21; mKIAA0515	5830434P21RIK	Mus musculus	RefSeq		227723		2qB
5830435K17Rik	19.1	6.7	32	0.06391	18.6	4.525	34	0.06391	40.2	5.554	42	0.00501	31.4	6.468	40	0.02256	27.4	5.093	39	0.02381	26.7	7.633	19	0.03258	48.7	6.674	30	0.00376	18.9	4.875	39	0.06892	ILMN_212386	5830435K17RIK				5830435K17RIK	Mus musculus	MEEBO
5830443L24Rik	-11.2	3.122	31	0.91353	-2	3.658	32	0.47995	4.6	3.752	39	0.23434	-14.3	2.228	38	0.9787	-13.7	2.296	32	0.97118	-11.3	2.293	35	0.90476	-2.5	3.527	39	0.51504	-7.6	3.24	33	0.76942	ILMN_214270	5830443L24RIK	5	Mus musculus RIKEN cDNA 5830443L24 gene (5830443L24Rik), mRNA.	mGBP8	5830443L24RIK	Mus musculus	RefSeq		76074	-	5qE5
5830457O10Rik	168.6	12.21	41	0.02978	213.4	13.36	40	0.00302	179.2	14.292	37	0.00318	161	14.679	41	0.0046	169.8	8.567	49	0.0245	155.7	12.542	32	0.00092	166.7	10.405	42	0.00318	169.7	13.086	41	0.00605	ILMN_213499	5830457O10RIK	8	Mus musculus RIKEN cDNA 5830457O10 gene (5830457O10Rik), mRNA.		5830457O10RIK	Mus musculus	RefSeq		214987	-	8qD3
5830468K18Rik	69.4	8.181	28	0.00125	88	5.917	38	0	88.6	6.692	40	0	125.7	11.233	25	0	119.3	7.417	47	0	98.9	14.064	28	0	111.8	7.09	30	0	95.3	7.732	27	0	ILMN_190892	5830468K18RIK				5830468K18RIK	Mus musculus	MEEBO
5830482F20Rik	49.4	6.051	48	0.00376	41.3	5.779	28	0.00501	42.8	5.416	52	0.00501	50.6	10.201	36	0.00501	41	4.4	26	0.00376	76.8	9.592	41	0	56.5	7.464	44	0.00251	49.2	7.247	35	0.00627	ILMN_215674	5830482F20RIK	7	Mus musculus RIKEN cDNA 5830482F20 gene (5830482F20Rik), mRNA.	9930116N10Rik; MGC51433	5830482F20RIK	Mus musculus	RefSeq		320435	+	7qA3
5830483C08Rik	-11.1	2.116	38	0.91228	-10.4	2.326	52	0.90977	-10	3.06	40	0.88596	-13.8	2.385	37	0.97243	-18.4	1.275	51	0.99624	-11.7	2.629	33	0.92481	-13.5	2.655	34	0.96617	-8.9	2.524	51	0.82832	ILMN_213527	5830483C08RIK	12	Mus musculus RIKEN cDNA 5830483C08 gene (5830483C08Rik), mRNA.	MGC115970	5830483C08RIK	Mus musculus	RefSeq		209334	-	12qA1.1
5830484A20Rik	13.6	4.913	36	0.11404	2.6	3.616	43	0.31579	7.7	4.149	40	0.17043	-0.3	3.983	30	0.38847	1.9	2.255	37	0.31454	7.6	4.451	31	0.19424	2.2	3.668	39	0.30075	15.5	4.844	33	0.09023	ILMN_213100	5830484A20RIK				5830484A20RIK	Mus musculus	MEEBO
5832418A03	0.7	4.03	27	0.3797	-0.1	3.52	28	0.39223	4	2.799	33	0.24687	18.8	6.519	33	0.06767	10.4	4.084	26	0.13033	13.6	5.808	24	0.11779	19.3	7.154	23	0.04261	-2.4	3.91	28	0.48371	ILMN_196527	5832418A03				5832418A03	Mus musculus	RefSeq
5930416I19Rik	718.3	36.997	38	0	788.6	26.938	35	0	773.8	34.776	42	0	568.1	23.728	31	0	633.6	16.095	51	0	691.2	19.721	29	0	630.1	25.473	25	0	548.8	24.358	34	0	ILMN_220638	5930416I19RIK	6	Mus musculus RIKEN cDNA 5930416I19 gene (5930416I19Rik), mRNA.	2510047L19Rik	5930416I19RIK	Mus musculus	RefSeq		72440	-	6qF3
5930431H10	142.4	9.802	29	0	113.6	7.769	33	0	62	6.655	38	0.00125	71.5	13.442	28	0.00251	108	6.849	44	0	78.4	10.725	24	0	69.3	7.882	39	0.00125	162.5	15.137	37	0	ILMN_220592	5930431H10				5930431H10	Mus musculus	MEEBO
5930434B04Rik	171.8	12.184	41	0	175.4	11.873	34	0	180.5	13.161	34	0	143	13.6	36	0	156.6	9.851	37	0	161	12.505	36	0	138.4	11.481	38	0	141.1	13.65	27	0	ILMN_212458	5930434B04RIK		Mus musculus RIKEN cDNA 5930434B04 gene (5930434B04Rik), mRNA.	RP23-449M10.1	5930434B04RIK	Mus musculus	RefSeq		381356		2qA3
6030405A18Rik	6.1	2.785	41	0.2218	8.6	2.914	35	0.17168	-1.9	2.482	55	0.47619	-8.7	3.363	30	0.83459	-13.7	1.712	52	0.96992	6.2	3.454	40	0.21303	-3.4	2.91	47	0.55639	-10.9	2.438	46	0.90476	ILMN_239268	6030405A18RIK	3	Mus musculus RIKEN cDNA 6030405A18 gene (6030405A18Rik), mRNA.		6030405A18RIK	Mus musculus	RefSeq		329641	-	3qC
6030408B16Rik	262.8	18.212	43	0	204.5	8.898	46	0	196.9	11.468	47	0	73.7	9.376	35	2e-05	86.1	4.308	46	1e-05	169.2	12.957	34	0	99.2	8.404	34	3e-05	62.6	6.196	44	0.00023	ILMN_237065	6030408B16RIK	15	Mus musculus RIKEN cDNA 6030408B16 gene (6030408B16Rik), mRNA.	AI225877	6030408B16RIK	Mus musculus	RefSeq		77717	+	15qF2
6030419C18Rik	90.1	7.963	44	0	90.9	6.634	39	0	70.3	8.731	37	0	45.8	5.595	44	0.00501	48.8	4.598	45	0.00251	87.7	10.749	33	0	85.4	9.597	39	0	62.3	6.761	46	0.00251	ILMN_209844	6030419C18RIK	9	Mus musculus RIKEN cDNA 6030419C18 gene (6030419C18Rik), mRNA.		6030419C18RIK	Mus musculus	RefSeq		319477	+	9qB
6030429G01Rik	39.4	5.333	37	0.00877	43.4	5.337	42	0.00501	35.4	4.8	44	0.00501	4.9	2.6	52	0.21805	16.3	2.968	45	0.07769	35.3	5.953	36	0.01253	6.7	2.757	45	0.18922	7.2	4.759	30	0.17794	ILMN_244437	6030429G01RIK	7	Mus musculus RIKEN cDNA 6030429G01 gene (6030429G01Rik), mRNA.		6030429G01RIK	Mus musculus	RefSeq		436022	-	7qA1
6030446N20Rik	17.6	3.65	43	0.07268	17.1	2.745	34	0.06892	21.1	3.176	42	0.0401	28.7	5.454	41	0.02506	25.3	3.755	42	0.03133	19.5	4.774	38	0.0614	33.5	4.416	50	0.01003	21.5	4.402	45	0.04762	ILMN_191236	6030446N20RIK	18	Mus musculus RIKEN cDNA 6030446N20 gene (6030446N20Rik), mRNA.		6030446N20RIK	Mus musculus	RefSeq		338363	-	18qA1
6030458C11Rik	67.1	6.775	50	0.00251	144.1	10.265	31	0	112.1	10.779	42	0	103.7	12.518	48	0	99.8	6.726	37	0	92	7.773	41	0	99.6	11.089	32	0	54.7	4.825	52	0.00501	ILMN_215080	6030458C11RIK	15	Mus musculus RIKEN cDNA 6030458C11 gene (6030458C11Rik), mRNA.	MGC118638	6030458C11RIK	Mus musculus	RefSeq		77877	-	15qA1
6030490I01Rik	-13.5	2.62	36	0.97243	-4	3.562	42	0.57769	-5.9	3.09	41	0.69048	1.1	5.285	35	0.33083	-4.7	3.011	38	0.6203	-5.7	2.689	38	0.6604	-7.3	2.856	40	0.74812	-4	3.516	36	0.56642	ILMN_210149	6030490I01RIK				6030490I01RIK	Mus musculus	MEEBO
6030498E09Rik	4	3.857	38	0.26316	-3.3	2.753	35	0.54261	6.5	3.528	40	0.18672	3.9	3.91	40	0.2406	8.7	2.956	41	0.17043	8.3	6.182	29	0.17669	-0.6	3.18	33	0.4198	2.8	4.972	33	0.27945	ILMN_219713	6030498E09RIK	X	Mus musculus RIKEN cDNA 6030498E09 gene (6030498E09Rik), mRNA.		6030498E09RIK	Mus musculus	RefSeq		77883	+	XqA3.3
620807	-5.1	3.072	38	0.65414	0.5	3.597	48	0.37218	-4.1	3.516	37	0.59273	5.7	4.887	37	0.19925	-1.3	2.941	37	0.42105	-3	2.891	47	0.52632	-1.7	2.808	33	0.46366	-1	3.25	40	0.41604	ILMN_234960	620807	4	Mus musculus predicted gene, 620807 (620807), mRNA.		620807	Mus musculus	RefSeq		620807	+	4qB3
6230409E13Rik	-0.8	3.732	36	0.4014	3.4	3.922	39	0.34514	-0.8	3.582	36	0.46432	0.4	4.193	33	0.30182	-1.4	2.443	46	0.42417	2.1	4.563	35	0.22222	-6.2	2.97	36	0.75377	-1.6	2.959	39	0.4014	ILMN_185274	6230409E13RIK				6230409E13RIK	Mus musculus	MEEBO
6230416J20Rik	163.6	8.073	44	0	190.9	7.228	50	0	222.1	11.821	39	0	131	10.011	44	0	157.4	6.281	53	0	211.2	10.85	38	0	119.3	5.47	41	0	133.6	6.264	30	0	ILMN_187399	6230416J20RIK	4	Mus musculus RIKEN cDNA 6230416J20 gene (6230416J20Rik), mRNA.	mKIAA1574; D4Ertd27e; RP23-95O1.3; 9830144E06	6230416J20RIK	Mus musculus	RefSeq		230376	-	4qC4
6230427J02Rik	69.9	4.518	40	0.00125	69.7	6.054	31	0.00125	79.3	8.969	26	0	67.7	8.964	31	0.00251	74.4	5.715	36	0	94	13.327	25	0	136.8	12.894	27	0	89.3	8.522	26	0	ILMN_234696	6230427J02RIK	9	Mus musculus RIKEN cDNA 6230427J02 gene (6230427J02Rik), mRNA.		6230427J02RIK	Mus musculus	RefSeq		68176	-	9qF2
6330403K07Rik	93.9	5.869	41	0	142.7	5.547	60	0	129.3	8.618	42	0	97.8	8.894	35	0	126.8	5.469	50	0	165	11.251	34	0	163.2	9.059	37	0	172	13.318	35	0	ILMN_209264	6330403K07RIK		Mus musculus RIKEN cDNA 6330403K07 gene (6330403K07Rik), mRNA.	UGS148; AI415455; RP23-83I13.10	6330403K07RIK	Mus musculus	RefSeq		103712		11qB4
6330406I15Rik	152	10.816	33	0	71.4	6	31	0	66.8	6.779	37	0	13.7	5.534	31	0.02629	5.3	3.059	32	0.26596	79.9	7.485	26	0	5.3	3.266	40	0.125	19.7	5.667	26	0.00849	ILMN_213942	6330406I15RIK		Mus musculus RIKEN cDNA 6330406I15 gene (6330406I15Rik), mRNA.	MGC143803; MGC143804	6330406I15RIK	Mus musculus	RefSeq		70717		5qG3
6330407J23Rik	-3.7	2.977	42	0.58772	-3.2	2.48	48	0.54135	-4.6	3.122	46	0.61905	-6.5	2.139	45	0.72306	-0.1	2.642	35	0.38095	-5.4	2.664	39	0.64787	-2.4	2.557	44	0.51253	3.7	4.798	39	0.2594	ILMN_222930	6330407J23RIK	10	Mus musculus RIKEN cDNA 6330407J23 gene (6330407J23Rik), mRNA.		6330407J23RIK	Mus musculus	RefSeq		67412	+	10qA4
6330408A02Rik	9.7	4.236	39	0.15163	3.2	3.392	37	0.29699	2.2	3.009	42	0.29825	8.9	4.117	36	0.15789	11.6	3.291	49	0.11028	10.9	4.401	41	0.13409	3.4	3.171	37	0.27318	4.1	3.672	34	0.24812	ILMN_209062	6330408A02RIK				6330408A02RIK	Mus musculus	MEEBO
6330409N04Rik	72.4	5.196	51	0.14926	68.6	4.049	49	0.03204	105.9	9.087	42	0.00709	105.9	12.417	40	0.00709	80	6.063	43	0.00739	89.3	8.007	33	0.02572	87.6	6.888	38	0.0115	66.5	6.103	41	0.14049	ILMN_219136	6330409N04RIK		Mus musculus RIKEN cDNA 6330409N04 gene (6330409N04Rik), mRNA.		6330409N04RIK	Mus musculus	RefSeq		66674		14qD1
6330416G13Rik	122.5	5.164	49	0	76.8	5.044	52	0.00125	68.9	6.199	44	0	62.4	8.274	35	0.00251	67.2	4.941	43	0	73.3	9.959	37	0	42.2	3.112	36	0.00627	65.7	5.902	39	0.00125	ILMN_216666	6330416G13RIK	4	Mus musculus RIKEN cDNA 6330416G13 gene (6330416G13Rik), mRNA.	MGC31101; bM230C2.2; AW492431	6330416G13RIK	Mus musculus	RefSeq		230279	+	4qC1
6330416L07Rik	-10.2	2.539	43	0.962	-9.4	2.563	38	0.89937	-4.5	3.077	49	0.71356	-9.1	2.369	49	0.926	-5.5	2.15	46	0.74669	-5.9	3.069	35	0.77861	-6.6	2.382	51	0.84241	-9.5	2.706	43	0.88542	ILMN_196334	6330416L07RIK	17	Mus musculus RIKEN cDNA 6330416L07 gene (6330416L07Rik), mRNA.	MGC117948	6330416L07RIK	Mus musculus	RefSeq		319615	-	17qA3.3
6330439K17Rik	-10.9	2.925	35	0.90977	-13.1	2.199	44	0.96491	-3.7	2.056	50	0.56642	-7.5	2.509	43	0.77068	-1.3	3.242	31	0.42356	-12.5	2.052	37	0.94236	-9.2	2.565	44	0.84962	-4.5	3.145	37	0.58772	ILMN_214041	6330439K17RIK	2	Mus musculus RIKEN cDNA 6330439K17 gene (6330439K17Rik), mRNA.	RP23-70J9.3; MGC107224; 2810039F03Rik; AI851115; 6430408C01; 6330439K17Rik	6330439K17RIK	Mus musculus	RefSeq		241688	-	2qG1
6330442E10Rik	72.2	6.742	41	0.00302	53.5	5.696	41	0.01188	30.5	3.859	46	0.02864	37.9	9.418	35	0.01474	45.2	3.764	47	0.01517	56.7	6.459	38	0.00528	36.2	5.707	35	0.02716	32.1	5.659	36	0.00967	ILMN_215843	6330442E10RIK	12	Mus musculus RIKEN cDNA 6330442E10 gene (6330442E10Rik), mRNA.	9830138K24; AU019070	6330442E10RIK	Mus musculus	RefSeq		268567	-	12qC3
6330500D04Rik	-3.9	3	41	0.81031	0.1	4.006	36	0.43278	-1.5	3.163	39	0.45679	-0.6	4.159	33	0.33764	-3.6	2.503	40	0.65439	-3.7	3.312	32	0.67573	-0.3	3.455	42	0.40397	-2.2	3.33	39	0.61442	ILMN_217995	6330500D04RIK	13	Mus musculus RIKEN cDNA 6330500D04 gene (6330500D04Rik), transcript variant 2, mRNA.	E430013J17Rik; 1700108N18Rik; AI225904	6330500D04RIK	Mus musculus	RefSeq		193385	+	13qA3.1
6330503C03Rik	51.2	6.597	25	0.00376	59.9	5.499	35	0.00125	44.9	6.814	36	0.00251	45.1	9.291	26	0.00501	40.9	4.046	38	0.00376	61.4	8.395	33	0.00376	51.4	6.289	33	0.00251	77.1	6.704	37	0	ILMN_220684	6330503C03RIK		Mus musculus RIKEN cDNA 6330503C03 gene (6330503C03Rik), mRNA.	6530406I18Rik; AV277466	6330503C03RIK	Mus musculus	RefSeq		76156		6qB2.1
6330503K22Rik	92.5	6.963	43	0.04883	119.8	5.565	44	0.0059	115.6	8.242	47	0.03835	112.1	10.375	46	0.00104	124.4	7.404	40	0.01244	96.2	8.025	37	0.01455	123.3	7.172	45	0.00675	97.4	8.225	33	0.03788	ILMN_210079	6330503K22RIK	7	Mus musculus RIKEN cDNA 6330503K22 gene (6330503K22Rik), mRNA.	AA415922; AW557948; AI427129	6330503K22RIK	Mus musculus	RefSeq		101565	+	7qF2
6330505N24Rik	135.1	7.247	43	0	83.1	5.794	46	0	74.6	6.918	37	0	49.8	6.886	36	0.00501	72.7	4.467	41	0	68.1	5.209	49	0.00251	69.4	8.333	33	0.00125	76.6	8.175	29	0	ILMN_220853	6330505N24RIK	3	Mus musculus RIKEN cDNA 6330505N24 gene (6330505N24Rik), mRNA.	Gm126	6330505N24RIK	Mus musculus	RefSeq		229474	-	3qF1
6330512M04Rik	-9.3	3.931	35	0.85088	-3.1	3.489	40	0.53759	-0.4	3.067	39	0.39348	-4	3.693	34	0.58271	-5.3	2.118	47	0.64912	7.4	5.041	42	0.198	7.5	4.245	36	0.16917	-6.8	3.401	38	0.72431	ILMN_208663	6330512M04RIK		Mus musculus RIKEN cDNA 6330512M04 gene (6330512M04Rik), mRNA.	AI848576	6330512M04RIK	Mus musculus	RefSeq		320802		7qF5
6330534C20Rik	152.3	10.01	41	0	154.3	9.413	33	0	176.5	10.157	37	0	174	17.573	30	0	160.9	9.735	31	0	219.2	24.257	20	0	247.3	12.136	33	0	136.4	14.213	25	0	ILMN_241821	6330534C20RIK	X	Mus musculus RIKEN cDNA 6330534C20 gene (6330534C20Rik), mRNA.		6330534C20RIK	Mus musculus	RefSeq		434778	+	XqA5
6330545A04Rik	-5.7	3.835	28	0.6817	-2.2	3.32	31	0.49123	-5.7	3.675	24	0.6817	-5.8	2.712	36	0.68546	-4.3	2.544	32	0.59273	-4.8	3.531	28	0.61779	0.2	3.455	46	0.3797	-0.8	3.576	32	0.41353	ILMN_257648	6330545A04RIK	4	Mus musculus RIKEN cDNA 6330545A04 gene (6330545A04Rik), mRNA.	RP23-18M1.2; Gm723	6330545A04RIK	Mus musculus	RefSeq		76166	+	4qD3
6330548G22Rik	177.7	9.845	38	0.00332	229.7	10.225	39	0.01606	158.8	13.514	25	0.01886	110.4	9.581	37	0.01327	131.9	6.442	38	0.01452	150.8	11.505	38	0.00173	124.1	9.279	39	0.10691	120.6	11.291	30	0.033	ILMN_217491	6330548G22RIK	5	Mus musculus RIKEN cDNA 6330548G22 gene (6330548G22Rik), mRNA.		6330548G22RIK	Mus musculus	RefSeq		76167	+	5qF
6330549D23Rik	-1.2	3.271	46	0.46992	1.7	3.243	34	0.3396	0.5	2.922	46	0.3609	-3.8	3.327	46	0.57143	3.4	2.755	40	0.27694	-2.5	2.75	43	0.49875	-0.3	2.984	37	0.40852	-2.7	2.807	35	0.49875	ILMN_210208	6330549D23RIK		Mus musculus RIKEN cDNA 6330549D23 gene (6330549D23Rik), non-coding RNA.		6330549D23RIK	Mus musculus	RefSeq		229613		3qF2.1
6330569M22Rik	631.3	23.264	49	0	1045.4	24.559	43	0	954	30.283	46	0	910.6	37.907	49	0	1067.7	31.723	49	0	818.6	31.084	38	0	892.2	21.376	40	0	735.1	26.968	42	0	ILMN_211101	6330569M22RIK	3	Mus musculus RIKEN cDNA 6330569M22 gene (6330569M22Rik), mRNA.	MGC38111; 6530401O14Rik	6330569M22RIK	Mus musculus	RefSeq		229707	-	3qF2.3
6330577E15Rik	304.4	17.908	48	0	299.1	11.923	47	0	408.4	26.427	46	0	343.3	26.075	37	0	276.7	11.503	43	0	354.3	21.595	38	0	315.3	15.545	43	0	294.4	12.953	48	0	ILMN_216464	6330577E15RIK				6330577E15RIK	Mus musculus	MEEBO
6330578E17Rik	724.3	34.809	42	0.00515	688.5	26.097	46	0.0343	621.9	31.006	52	0.00407	559.3	40.681	39	0.01057	634.1	18.444	44	0.00189	653.4	37.265	36	0.00407	537.1	22.783	37	0.04752	611.2	31.354	50	0.04485	ILMN_214630	6330578E17RIK	1	Mus musculus RIKEN cDNA 6330578E17 gene (6330578E17Rik), mRNA.	1700001A24Rik	6330578E17RIK	Mus musculus	RefSeq		76178	-	1qB
6332401O19Rik	339.1	12.118	56	0	501.7	16.789	42	0	607.5	23.415	48	0	489.8	38.905	34	0	389.3	17.842	34	0	583.3	24.279	41	0	327.9	10.742	38	0	286.7	13.316	44	0	ILMN_187907	6332401O19RIK	6	Mus musculus RIKEN cDNA 6332401O19 gene (6332401O19Rik), mRNA.		6332401O19RIK	Mus musculus	RefSeq		319832	-	6qA3.1
6430411K18Rik	-6.3	3.3	38	0.71554	-5.4	2.317	40	0.65414	-10.7	2.854	37	0.90727	-6.6	2.556	38	0.72807	-8.4	2.006	40	0.82957	-11.5	1.863	46	0.91103	-5.5	3.424	32	0.66291	-4.2	3.734	41	0.57018	ILMN_231818	6430411K18RIK	12	Mus musculus RIKEN cDNA 6430411K18 gene (6430411K18Rik), non-coding RNA.	mir-127; mir-136	6430411K18RIK	Mus musculus	RefSeq		76880	+	12qF1
6430502M16Rik	-13.1	1.878	52	0.96867	-8.3	2.879	43	0.80952	-7.1	3.094	46	0.76692	-10.3	1.909	51	0.88847	-8.1	1.963	35	0.81328	-13	2.19	44	0.94987	-6.2	2.701	38	0.70175	-16.6	1.826	30	0.99499	ILMN_260759	6430502M16RIK	13	Mus musculus RIKEN cDNA 6430502M16 gene (6430502M16Rik), mRNA.	DP58	6430502M16RIK	Mus musculus	RefSeq		218440	+	13qC3
6430510M02Rik	369.6	14.437	55	0	546.3	14.376	45	0	339.6	9.916	58	0	397.8	19.833	43	0	648.8	16.6	41	0	327.8	13.594	31	0	450.7	15.244	44	0	631.6	21.759	35	0	ILMN_218048	6430510M02RIK	2	Mus musculus RIKEN cDNA 6430510M02 gene (6430510M02Rik), mRNA.		6430510M02RIK	Mus musculus	RefSeq		319517	-	2qB
6430517E21Rik	-2.7	3.949	34	0.53008	-6.8	2.243	36	0.73559	-0.6	2.527	41	0.401	-0.3	3.228	35	0.38847	-1.1	2.594	39	0.41604	-2.5	2.451	34	0.49373	-0.8	3.441	44	0.42982	-1.8	3.318	37	0.45489	ILMN_219460	6430517E21RIK	1	Mus musculus RIKEN cDNA 6430517E21 gene (6430517E21Rik), mRNA.	BB361039; mKIAA1747	6430517E21RIK	Mus musculus	RefSeq		240843	-	1qH1
6430526N21Rik	58.3	7.93	40	0.00251	61.5	4.912	45	0.00125	47.6	5.337	48	0.00251	37	7.865	32	0.01128	66.3	4.678	44	0	34.9	5.486	29	0.01253	46.2	7.31	29	0.00376	63.5	7.622	44	0.00251	ILMN_216784	6430526N21RIK	7	Mus musculus RIKEN cDNA 6430526N21 gene (6430526N21Rik), mRNA.		6430526N21RIK	Mus musculus	RefSeq		319748	+	7qA1
6430526O11Rik	45.7	8.392	24	0.00501	40	4.207	25	0.00501	50.2	6.302	32	0.00251	91.4	13.872	42	0	51.4	6.301	36	0.00251	52.8	6.284	31	0.00376	55	7.34	37	0.00251	71	6.07	35	0.00125	ILMN_219257	6430526O11RIK				6430526O11RIK	Mus musculus	MEEBO
6430527G18Rik	1710.1	115.308	41	0.04026	1258	58.564	43	0.07191	1131.4	58.879	41	0.08638	770.4	63.05	35	0.13726	904.6	34.807	39	0.13836	1207.3	77.084	31	0.12344	754	34.072	38	0.10915	1312.6	62.29	43	0.08965	ILMN_221130	6430527G18RIK	12	Mus musculus RIKEN cDNA 6430527G18 gene (6430527G18Rik), mRNA.		6430527G18RIK	Mus musculus	RefSeq		238330	-	12qD2
6430531B16Rik	-8.6	3.705	44	0.8208	-13	2.488	45	0.96366	-6.9	2.879	50	0.75815	-5.2	3.138	43	0.65288	-6.2	2.252	46	0.70802	-5.6	2.958	31	0.65414	-9.5	3.563	32	0.8609	-3.4	3.427	54	0.53008	ILMN_248181	6430531B16RIK	7	Mus musculus RIKEN cDNA 6430531B16 gene (6430531B16Rik), mRNA.	Gm1093	6430531B16RIK	Mus musculus	RefSeq		381933	-	7qF4
6430537H07Rik	-1.3	3.377	45	0.4452	-1	3.15	35	0.42071	-6	3.259	41	0.81607	-3.2	2.717	40	0.56655	-3.4	2.584	47	0.61417	-4.5	2.9	34	0.68638	-10	1.935	37	0.97045	-4.3	2.55	45	0.6412	ILMN_220346	6430537H07RIK	19	Mus musculus RIKEN cDNA 6430537H07 gene (6430537H07Rik), mRNA.	MGC30738	6430537H07RIK	Mus musculus	RefSeq		226265	+	19qD3
6430548M08Rik	38.5	6.248	37	0.00877	38.8	4.983	33	0.00501	38.9	6.05	34	0.00501	35.6	4.882	42	0.01378	66.6	6.297	35	0	35.8	5.376	50	0.01253	51.1	4.711	46	0.00251	52.5	6.892	35	0.00501	ILMN_188148	6430548M08RIK				6430548M08RIK	Mus musculus	MEEBO
6430550H21Rik	22.2	3.702	40	0.05639	15.2	3.4	35	0.08772	27.7	4.647	45	0.01253	20	5.514	35	0.0614	15.3	3.194	39	0.08521	13.8	3.239	46	0.11654	15.4	2.889	32	0.07268	10.4	3.381	39	0.13283	ILMN_243248	6430550H21RIK	X	Mus musculus RIKEN cDNA 6430550H21 gene (6430550H21Rik), mRNA.	4933417N17	6430550H21RIK	Mus musculus	RefSeq		245386	-	XqA3.3
6430571L13Rik	13.7	4.683	40	0.11153	9.9	2.962	47	0.14912	6.8	2.796	41	0.18672	25.6	5.496	49	0.03383	14.6	3.529	33	0.08897	1.7	2.709	44	0.35213	17.8	3.559	44	0.05388	24.4	4.592	37	0.03759	ILMN_214086	6430571L13RIK		Mus musculus RIKEN cDNA 6430571L13 gene (6430571L13Rik), mRNA.		6430571L13RIK	Mus musculus	RefSeq		235599		9qF1
6430573F11Rik	55.7	8.259	25	0.00251	32.1	4.953	33	0.01253	33.6	6.675	34	0.00627	47	7.904	42	0.00501	75.4	6.488	36	0	33.3	7.055	28	0.01629	51.6	6.401	33	0.00251	129.4	10.962	33	0	ILMN_222244	6430573F11RIK	8	Mus musculus RIKEN cDNA 6430573F11 gene (6430573F11Rik), mRNA.		6430573F11RIK	Mus musculus	RefSeq		319582	+	8qA4
6430598A04Rik	11.3	4.532	40	0.13659	5.2	4.33	33	0.2381	5.7	4.343	43	0.21554	8.2	5.065	45	0.16541	1.7	2.914	45	0.31704	2.1	3.339	42	0.33208	1.4	2.642	51	0.32331	7.1	4.038	28	0.1817	ILMN_211957	6430598A04RIK	5	Mus musculus RIKEN cDNA 6430598A04 gene (6430598A04Rik), mRNA.		6430598A04RIK	Mus musculus	RefSeq		243300	-	5qG2
6430706D22Rik	976.7	41.159	48	0	1614	49.34	37	0	1210.1	70.836	32	0	894.7	55.11	31	0	1079.8	38.405	38	0	1143.9	55.305	34	0	906.1	39.113	40	0	996.5	35.84	43	0	ILMN_247161	6430706D22RIK	1	Mus musculus RIKEN cDNA 6430706D22 gene (6430706D22Rik), mRNA.	Gm975; mfleg1; MGC66590	6430706D22RIK	Mus musculus	RefSeq		381280	-	1qD
6530401D17Rik	2.3	3.579	38	0.31704	10.3	3.075	58	0.14035	0.4	3.342	40	0.36591	-0.2	2.799	42	0.38596	-0.9	2.608	33	0.40977	3.2	3.218	38	0.28571	-2.1	3.606	38	0.49499	7.9	3.818	46	0.16291	ILMN_219234	6530401D17RIK		Mus musculus RIKEN cDNA 6530401D17 gene (6530401D17Rik), non-coding RNA.		6530401D17RIK	Mus musculus	RefSeq		76219		XqF1
6530403A03Rik	-1.1	3.23	37	0.46617	-1.1	2.889	35	0.43734	1.1	3.543	47	0.33709	-0.3	3.395	41	0.38972	-5.4	2.52	51	0.65664	-9.8	1.905	46	0.8396	-8.5	2.639	44	0.81454	-0.9	4.309	37	0.41479	ILMN_221983	6530403A03RIK	13	Mus musculus RIKEN cDNA 6530403A03 gene (6530403A03Rik), mRNA.	C6orf151; 1110050F08Rik	6530403A03RIK	Mus musculus	RefSeq		67797	+	13qA3.3
6530404N21Rik	72.1	5.87	52	0.00125	40	3.805	37	0.00501	60.4	6.885	36	0.00125	129.3	13.055	49	0	90.6	6.577	37	0	70.6	8.234	37	0	69.7	6.616	36	0.00125	76.4	6.938	45	0	ILMN_218113	6530404N21RIK		PREDICTED: Mus musculus RIKEN cDNA 6530404N21 gene (6530404N21Rik), mRNA.		6530404N21RIK	Mus musculus	RefSeq		67795		19qC1
6530406M24Rik	-0.7	3.415	45	0.44486	0	2.332	59	0.38722	14.6	3.633	49	0.08396	5.9	4.411	34	0.19674	5.7	2.719	46	0.22431	-0.5	3.606	26	0.42105	8.6	2.716	46	0.14787	8.9	4.408	31	0.15163	ILMN_217871	6530406M24RIK				6530406M24RIK	Mus musculus	MEEBO
6530418L21Rik	9.8	3.567	36	0.0909	11.3	3.258	45	0.07371	8.8	3.516	44	0.09776	13.5	5.358	45	0.03835	5.6	2.615	41	0.11541	8.3	5.051	39	0.14741	4.6	3.412	38	0.19778	8.8	4.352	38	0.14511	ILMN_196347	6530418L21RIK	3	Mus musculus RIKEN cDNA 6530418L21 gene (6530418L21Rik), mRNA.		6530418L21RIK	Mus musculus	RefSeq		109050	+	3qF2.2
6530421E24Rik	17.7	7.12	26	0.07268	19.2	4.611	44	0.0614	7.1	4.591	37	0.18045	23.3	7.512	30	0.04261	8	3.225	41	0.18421	14.3	5.672	20	0.11028	13.3	3.642	33	0.09398	26	6.036	29	0.02882	ILMN_223511	6530421E24RIK				6530421E24RIK	Mus musculus	MEEBO
6620401K05Rik	169.8	12.33	45	0	153	10.139	33	0	125.6	14.229	25	0	97.4	11.391	30	0	128.7	6.985	48	0	94.2	9.735	31	0	109.5	9.438	29	0	135.4	9.099	32	0	ILMN_223500	6620401K05RIK	9	Mus musculus RIKEN cDNA 6620401K05 gene (6620401K05Rik), mRNA.	5930438A12; MGC90531	6620401K05RIK	Mus musculus	RefSeq		235610	-	9qF2
6720456B07Rik	2356.4	80.98	48	0	2268	66.625	46	0	2122.9	67.187	51	0	1862.8	125.277	36	0	2009.8	59.237	40	0	2145.5	85.004	43	0	1898.9	61.326	47	0	1936.3	79.47	39	0	ILMN_208639	6720456B07RIK	6	Mus musculus RIKEN cDNA 6720456B07 gene (6720456B07Rik), mRNA.	AW011779	6720456B07RIK	Mus musculus	RefSeq		101314	+	6qE3
6720456H20Rik	60.3	6.225	36	0.07299	40.7	4.727	36	0.20766	68.6	5.076	44	0.10222	39.6	4.656	42	0.06805	45.2	3.484	36	0.10132	41.2	7.255	39	0.20481	63.4	5.626	39	0.08319	72	7.837	40	0.03696	ILMN_216241	6720456H20RIK	14	Mus musculus RIKEN cDNA 6720456H20 gene (6720456H20Rik), mRNA.	5930435P15	6720456H20RIK	Mus musculus	RefSeq		218989	+	14qC1
6720457D02Rik	-5.9	2.99	50	0.69674	-5.1	2.836	31	0.63659	5.1	3.331	45	0.22807	1.3	4.499	47	0.3208	0.3	3.203	26	0.37343	-3.1	2.255	24	0.52757	-0.5	3.298	27	0.41479	5.7	4.73	38	0.20802	ILMN_217895	6720457D02RIK	13	Mus musculus RIKEN cDNA 6720457D02 gene (6720457D02Rik), mRNA.		6720457D02RIK	Mus musculus	RefSeq		77117	-	13qB3
6720458F09Rik	323.3	12.591	36	0	679.5	17.561	49	0	384.3	12.293	58	0	198.2	13.41	36	0	284	12.582	39	0	325.2	21.371	35	0	223.2	8.425	45	0	214.6	11.588	40	0	ILMN_211343	6720458F09RIK	12	Mus musculus RIKEN cDNA 6720458F09 gene (6720458F09Rik), mRNA.	AI606093	6720458F09RIK	Mus musculus	RefSeq		328162	+	12qF1
6720460F02Rik	36.8	4.938	34	0.01378	28.7	3.015	46	0.01629	55	6.015	43	0.00251	37.9	7.091	36	0.00877	37.7	4.172	59	0.00376	50	6.552	40	0.00501	39.9	5.457	47	0.00752	28.8	5.75	31	0.0188	ILMN_215879	6720460F02RIK	11	Mus musculus RIKEN cDNA 6720460F02 gene (6720460F02Rik), mRNA.	2610008F03Rik; RP23-207N15.1; AI115087	6720460F02RIK	Mus musculus	RefSeq		109212	+	11qB4
6720463M24Rik	105.5	7.177	48	0	158.2	7.723	40	0	193.8	13.574	40	0	132	11.158	39	0	158.7	8.815	36	0	148.5	11.383	30	0	92.1	4.903	45	0	95.1	7.069	44	0	ILMN_219660	6720463M24RIK		Mus musculus RIKEN cDNA 6720463M24 gene (6720463M24Rik), mRNA.	AI317232	6720463M24RIK	Mus musculus	RefSeq		77744		14qE2.2
6720467C03Rik	1153.8	49.291	41	0	960.6	27.934	46	0	1176.7	42.074	42	0	1103.2	61.515	39	0	933.6	29.273	41	0	1202.7	63.983	38	0	1139.5	38.049	44	0	1014	38.91	45	0	ILMN_217181	6720467C03RIK	4	Mus musculus RIKEN cDNA 6720467C03 gene (6720467C03Rik), mRNA.		6720467C03RIK	Mus musculus	RefSeq		68099	-	4qA1
6820408C15Rik	28.5	4.579	57	0.03008	19	2.859	45	0.0614	18.9	4.451	49	0.05013	26.8	5.701	62	0.03258	23	3.41	47	0.04386	21	4.65	49	0.05514	13.7	3.408	50	0.09148	30.7	5.453	46	0.01754	ILMN_211939	6820408C15RIK	2	Mus musculus RIKEN cDNA 6820408C15 gene (6820408C15Rik), mRNA.	RP23-453K8.1	6820408C15RIK	Mus musculus	RefSeq		228778	+	2qH1
732482	126.9	7.881	45	0	138	6.103	36	0	172.7	11.976	35	0	188	16.466	46	0	147	7.436	39	0	153.6	10.668	44	0	144.6	6.374	44	0	173.2	11.825	34	0	ILMN_246684	732482	8	Mus musculus predicted gene, 732482 (732482), non-coding RNA.		732482	Mus musculus	RefSeq		732482	+	8qA2
7420416P09Rik	-7.9	2.387	38	0.78822	-8.2	2.773	41	0.80827	-3.2	2.785	42	0.54261	-1.8	3.417	34	0.46115	-9.2	2.728	40	0.85088	-13	2.453	29	0.94987	-4.2	2.954	34	0.6015	-4.7	3.56	29	0.59649	ILMN_241492	7420416P09RIK	12	Mus musculus RIKEN cDNA 7420416P09 gene (7420416P09Rik), mRNA.	MGC117755	7420416P09RIK	Mus musculus	RefSeq		432677	+	12qD1
7420426K07Rik	-10.6	2.788	15	0.89975	-9.1	2.953	45	0.85338	-8.4	3.21	38	0.82832	-5.1	4.682	27	0.64662	-14.7	1.543	29	0.9787	-7.8	2.874	40	0.76441	-5.5	4.509	25	0.66416	-0.9	4.31	35	0.41353	ILMN_256243	7420426K07RIK	9	Mus musculus RIKEN cDNA 7420426K07 gene (7420426K07Rik), mRNA.		7420426K07RIK	Mus musculus	RefSeq		546157	+	9qE3.3
7530404M11Rik	15.4	3.543	55	0.09398	11.7	2.739	66	0.12281	6.3	3.417	37	0.19424	10.3	3.79	48	0.14035	7.9	2.16	48	0.18546	17.8	5.923	35	0.07393	26	4.901	35	0.02381	15.9	4.954	32	0.08897	ILMN_194587	7530404M11RIK	3	Mus musculus RIKEN cDNA 7530404M11 gene (7530404M11Rik), mRNA.	TAFA3; Tafa-3	7530404M11RIK	Mus musculus	RefSeq		329731	-	3qF2.2
8030411F24Rik	-2	3.848	42	0.50752	-5.7	2.405	45	0.67419	-5.1	2.569	41	0.64536	0	3.653	37	0.37469	4	2.955	38	0.25564	-9.7	2.288	35	0.8396	0.4	4.027	25	0.37343	4.9	5.63	24	0.22682	ILMN_213382	8030411F24RIK	2	Mus musculus RIKEN cDNA 8030411F24 gene (8030411F24Rik), mRNA.	RP23-250M11.3	8030411F24RIK	Mus musculus	RefSeq		78609	+	2qG3
8030451F13Rik	0.8	3.633	41	0.35945	-1.5	3.386	46	0.57207	-0.8	3.269	43	0.48778	-1.2	3.556	41	0.427	2	2.941	34	0.13947	0.6	4.397	29	0.30191	-0.3	3.069	33	0.36842	0.2	3.541	36	0.2156	ILMN_256951	8030451F13RIK	10	Mus musculus RIKEN cDNA 8030451F13 gene (8030451F13Rik), mRNA.		8030451F13RIK	Mus musculus	RefSeq		109272	-	10qC1
8030462N17Rik	6.4	4.184	36	0.15409	7.8	3.076	48	0.31065	5.6	3.558	41	0.30769	3.5	5.131	44	0.41727	9.4	3.242	45	0.11041	6.3	4.182	37	0.27891	17.3	4.29	45	0.06973	7.7	4.414	38	0.24185	ILMN_220381	8030462N17RIK	18	Mus musculus RIKEN cDNA 8030462N17 gene (8030462N17Rik), mRNA.	Akd2	8030462N17RIK	Mus musculus	RefSeq		212163	-	18qE3
8430406I07Rik	-1.2	3.481	46	0.46992	-8	2.658	42	0.80075	-4.1	2.628	42	0.59148	-1.8	3.536	42	0.46366	0.2	1.9	46	0.37469	-2.5	2.606	40	0.49749	-5.1	2.899	32	0.64286	-3.6	2.407	45	0.54135	ILMN_214524	8430406I07RIK		Mus musculus RIKEN cDNA 8430406I07 gene (8430406I07Rik), mRNA.	AI426476	8430406I07RIK	Mus musculus	RefSeq		74528		2qG1
8430408G22Rik	414.2	21.986	42	0	146.6	6.534	30	0	159.1	8.84	45	0	219.6	15.473	45	0	224.8	13.4	46	0	239.4	12.902	55	0	299.5	17.034	43	0	621.6	33.48	46	0	ILMN_218091	8430408G22RIK	6	Mus musculus RIKEN cDNA 8430408G22 gene (8430408G22Rik), mRNA.	MGC6835; Fseg	8430408G22RIK	Mus musculus	RefSeq		213393	+	6qE3
8430410A17Rik	121.4	9.179	42	0	142.6	7.268	37	0	124.8	10.368	29	0	97.8	11.62	38	0	107.3	8.869	34	0	108.3	12.844	32	0	92.4	11.803	21	0	96.1	8.034	28	0	ILMN_210303	8430410A17RIK	6	Mus musculus RIKEN cDNA 8430410A17 gene (8430410A17Rik), mRNA.	C85376	8430410A17RIK	Mus musculus	RefSeq		232210	+	6qD1
8430410K20Rik	883	35.124	46	0	1117	38.561	49	0	1061	49.112	37	0	1092.3	53.992	44	0	1120.2	29.402	40	0	1069.9	51.563	37	0	1142.5	33.733	47	0	851.7	27.735	34	0	ILMN_211801	8430410K20RIK	9	Mus musculus RIKEN cDNA 8430410K20 gene (8430410K20Rik), mRNA.		8430410K20RIK	Mus musculus	RefSeq		78100	+	9qA1
8430419L09Rik	60	5.875	48	0.00251	36.6	2.841	55	0.00752	47.2	4.351	51	0.00251	18.9	4.11	34	0.06642	40.9	3.019	50	0.00376	46.5	5.847	45	0.00627	43.6	4.567	43	0.00501	34.5	4.172	41	0.01253	ILMN_186134	8430419L09RIK	6	Mus musculus RIKEN cDNA 8430419L09 gene (8430419L09Rik), mRNA.	KIAA1467; mKIAA1467	8430419L09RIK	Mus musculus	RefSeq		74525	+	6qG1
8430427H17Rik	95.1	7.093	56	0	120.9	4.561	41	0	138.5	9.015	43	0	115	11.451	43	0	125.5	7.764	39	0	129.8	17.092	27	0	130.1	8.739	42	0	90.8	6.473	52	0	ILMN_245111	8430427H17RIK	2	Mus musculus RIKEN cDNA 8430427H17 gene (8430427H17Rik), transcript variant 1, mRNA.	Gm1636; AI429157; 4931410H15	8430427H17RIK	Mus musculus	RefSeq		329540	-	2qH1
8430432M10Rik	287.7	12.926	56	0	397	13.523	29	0	179.5	9.654	41	0	260.8	23.95	39	0	330.9	11.322	36	0	231.3	20.032	23	0	248.9	12.408	25	0	330.9	16.034	32	0	ILMN_213733	8430432M10RIK				8430432M10RIK	Mus musculus	MEEBO
9030025P20Rik	90.8	7.849	44	0.0011	99.8	5.99	45	0.00105	80.2	6.823	39	0.00423	111	10.254	44	0.00063	112	6.494	42	0.00039	78.5	6.829	40	0.00091	121.5	8.063	44	0.00062	117.2	7.703	34	0.00145	ILMN_210450	9030025P20RIK	17	Mus musculus RIKEN cDNA 9030025P20 gene (9030025P20Rik), transcript variant 1, mRNA.	2210404J11Rik; 2410011O22Rik	9030025P20RIK	Mus musculus	RefSeq		381062	+	17qA2
9030205A07Rik	-2.9	3.007	53	0.58843	1.7	2.889	47	0.23236	-2.7	2.963	42	0.52962	-4.8	2.902	37	0.72109	1.3	2.961	41	0.35457	1.1	3.122	35	0.35457	-6.7	2.552	33	0.84382	-5.9	2.512	31	0.78028	ILMN_245039	9030205A07RIK	12	Mus musculus RIKEN cDNA 9030205A07 Gene (9030205A07Rik), mRNA.	KIAA1409	9030205A07RIK	Mus musculus	RefSeq		217843	+	12qE
9030221M09Rik	21.6	4.772	32	0.12689	26.9	4.806	40	0.04448	23.9	4.616	36	0.04829	34.8	6.617	37	0.00724	21.8	4.326	31	0.12752	25.3	6.972	30	0.05597	40.5	6.232	36	0.00139	34.2	7.165	39	0.06649	ILMN_211066	9030221M09RIK				9030221M09RIK	Mus musculus	MEEBO
9030224M15Rik	9.1	4.346	34	0.16416	29.4	5.154	32	0.01504	24.7	4.607	39	0.02005	50.7	6.325	32	0.00501	80.1	5.459	40	0	22.4	3.995	37	0.04386	76.1	5.749	41	0.00125	62.5	5.243	34	0.00251	ILMN_209165	9030224M15RIK	10	Mus musculus RIKEN cDNA 9030224M15 gene (9030224M15Rik), mRNA.		9030224M15RIK	Mus musculus	RefSeq		327747	+	10qB1
9030227G01Rik	17.6	3.034	39	0.07268	44.1	4.235	48	0.00501	2.9	2.641	44	0.2782	25.4	5.636	36	0.03509	49.4	4.697	45	0.00251	4.7	2.983	40	0.24311	24	4.47	30	0.02882	60.3	5.228	43	0.00251	ILMN_209828	9030227G01RIK				9030227G01RIK	Mus musculus	MEEBO
9030409G11Rik	63.1	5.082	39	0.00251	31.6	3.734	47	0.01253	47.9	5.018	36	0.00251	19.2	5.926	36	0.06391	28.7	3.625	40	0.02381	33	5.623	39	0.01629	25.2	5.628	32	0.02506	13.9	4.738	30	0.10652	ILMN_209458	9030409G11RIK	4	Mus musculus RIKEN cDNA 9030409G11 gene (9030409G11Rik), mRNA.	AW061099; AI666764; AI256607; Kazrin; 2310007B04Rik	9030409G11RIK	Mus musculus	RefSeq		71529	-	4qE1
9030418K01Rik	-2.5	2.558	42	0.52381	0.5	3.597	36	0.37218	4.1	2.889	39	0.24561	1.9	2.933	45	0.2995	11.4	2.509	53	0.11153	-0.9	2.644	43	0.43358	9.1	3.99	31	0.14411	-2.1	3.474	35	0.47368	ILMN_234527	9030418K01RIK	2	Mus musculus RIKEN cDNA 9030418K01 gene (9030418K01Rik), mRNA.	AI851938; RP23-160K5.4	9030418K01RIK	Mus musculus	RefSeq		71532	+	2qH4
9030421J09Rik	-2.3	3.527	37	0.56069	-4.5	3.096	34	0.68837	-6.5	2.894	44	0.81531	-11	3.029	37	0.95627	-6.6	1.594	48	0.85347	-8.1	3.312	32	0.89993	-8.2	2.486	39	0.91398	-5.1	3.2	42	0.71922	ILMN_219602	9030421J09RIK		Mus musculus RIKEN cDNA 9030421J09 gene (9030421J09Rik), mRNA.		9030421J09RIK	Mus musculus	RefSeq		245282		15qE1
9030425E11Rik	132.1	11.342	38	0	109.9	8.12	28	0	97.8	7.738	56	0	147.1	12.585	39	0	214.4	10.641	42	0	121.5	10.757	31	0	162.2	9.062	40	0	209.3	11.714	38	0	ILMN_189630	9030425E11RIK		Mus musculus RIKEN cDNA 9030425E11 gene (9030425E11Rik), mRNA.	CLMP; AW557819; ACAM; ASP5	9030425E11RIK	Mus musculus	RefSeq		71566		9qA5.1
9030607L17Rik	28.7	4.354	40	0.00173	26	4.004	43	0.00255	24.6	4.541	46	0.00145	55	8.06	43	3e-05	42.8	4.1	41	3e-05	34.4	6.188	32	0.00042	64.4	6.762	36	1e-05	55.6	6.874	40	3e-05	ILMN_216934	9030607L17RIK				9030607L17RIK	Mus musculus	MEEBO
9030612M13Rik	226.3	8.838	37	0	249.5	14.192	27	0	170.9	11.714	37	0	153.1	14.204	33	0	213.2	9.285	32	0	145.8	9.07	33	0	168.5	8.993	41	0	228.9	14.66	27	0	ILMN_188631	9030612M13RIK	17	Mus musculus RIKEN cDNA 9030612M13 gene (9030612M13Rik), mRNA.	4732483N19; AI118577; mKIAA3006	9030612M13RIK	Mus musculus	RefSeq		208292	-	17qB1
9030617O03Rik	-6.5	2.443	35	0.72556	4.9	3.33	32	0.24687	-2.9	3.473	35	0.52256	-6.1	2.794	42	0.70301	-2	2.038	41	0.4599	-1.4	3.853	34	0.44862	2	3.369	37	0.30702	1.2	3.314	36	0.32206	ILMN_193847	9030617O03RIK		Mus musculus RIKEN cDNA 9030617O03 gene (9030617O03Rik), mRNA.		9030617O03RIK	Mus musculus	RefSeq		217830		12qE
9030619P08Rik	-3.8	2.969	42	0.59524	-8.4	2.821	37	0.81328	-8.1	2.51	39	0.81454	-9.3	2.192	47	0.85589	-14.3	1.718	41	0.97619	-3.8	2.72	39	0.57018	-5.9	2.084	46	0.68045	-8.7	1.825	41	0.82206	ILMN_257943	9030619P08RIK	15	Mus musculus RIKEN cDNA 9030619P08 gene (9030619P08Rik), mRNA.		9030619P08RIK	Mus musculus	RefSeq		105892	-	15qD3
9030624J02Rik	608.8	20.327	46	0	520.8	14.018	43	0	548.4	26.145	44	0	550	26.681	38	0	548.6	16.655	48	0	550.2	22.738	51	0	612.3	25.643	50	0	575.5	20.979	31	0	ILMN_251203	9030624J02RIK	7	Mus musculus RIKEN cDNA 9030624J02 gene (9030624J02Rik), mRNA.	2610029J22Rik	9030624J02RIK	Mus musculus	RefSeq		71517	+	7qF2
9030625A04Rik	127.2	5.366	50	0	53.2	3.654	51	0.00251	44.7	4.268	39	0.00251	52	6.516	35	0.00501	72	4.335	46	0	99.1	7.478	32	0	50.3	4.182	50	0.00251	49.5	4.594	55	0.00627	ILMN_215887	9030625A04RIK	14	Mus musculus RIKEN cDNA 9030625A04 gene (9030625A04Rik), mRNA.		9030625A04RIK	Mus musculus	RefSeq		210808	-	14qD3
9130005N14Rik	298.9	18.564	35	0.49625	328.2	18.217	35	0.37599	289.7	21.593	44	0.49003	199	17.999	40	0.48631	222.4	8.789	47	0.49375	271.8	15.741	34	0.48261	208.4	12.182	42	0.45113	222.5	10.973	42	0.43345	ILMN_211732	9130005N14RIK	5	Mus musculus RIKEN cDNA 9130005N14 gene (9130005N14Rik), mRNA.	1190001N04Rik; Noxp20; MGC117924	9130005N14RIK	Mus musculus	RefSeq		68303	+	5qC3.1
9130008F23Rik	-0.5	4.094	36	0.3749	-4.8	4.036	27	0.71356	2.5	5.03	33	0.17344	-0.1	4.793	33	0.2893	-1.2	3.038	38	0.47525	1.4	3.341	29	0.24799	-3.5	3.626	34	0.62074	1.9	3.913	33	0.25421	ILMN_194007	9130008F23RIK	17	Mus musculus RIKEN cDNA 9130008F23 gene (9130008F23Rik), mRNA.		9130008F23RIK	Mus musculus	RefSeq		71583	-	17qB2
9130011E15Rik	174.2	9.48	41	0	152.8	5.802	38	0	150.4	8.396	35	0	160.3	10.801	44	0	147.7	6.437	48	0	132.2	9.717	27	0	122.6	8.412	34	0	151.2	9.802	43	0	ILMN_223785	9130011E15RIK	19	Mus musculus RIKEN cDNA 9130011E15 gene (9130011E15Rik), mRNA.	AI431055; AW050122	9130011E15RIK	Mus musculus	RefSeq		71617	-	19qC3
9130011J15Rik	1089.1	40.732	40	0	1029.5	39.144	27	0	753.2	21.709	30	0	627.3	39.611	40	0	755.5	18.061	35	0	771.2	30.447	31	0	645.4	27.498	25	0	801.4	35.423	38	0	ILMN_189989	9130011J15RIK	8	Mus musculus RIKEN cDNA 9130011J15 gene (9130011J15Rik), mRNA. XM_919242		9130011J15RIK	Mus musculus	RefSeq		66818	-	8qB3.3
9130014G24Rik	0.5	3.99	42	0.34098	-6.9	2.623	44	0.84591	-4.1	3.05	52	0.67638	-7.2	2.523	48	0.88362	-4.6	2.232	37	0.70109	-6.2	2.589	45	0.79897	-2.8	2.865	45	0.54649	-4.9	3.311	37	0.70592	ILMN_220828	9130014G24RIK	10	Mus musculus RIKEN cDNA 9130014G24 gene (9130014G24Rik), mRNA.		9130014G24RIK	Mus musculus	RefSeq		215772	-	10qA1
9130017N09Rik	72.8	8.454	32	0	38.5	6.327	22	0.00501	36.4	5.389	33	0.00501	66.3	10.408	37	0.00251	46.2	7.023	31	0.00376	59.3	9.426	36	0.00376	49.7	8.902	32	0.00251	50.5	5.733	38	0.00627	ILMN_219807	9130017N09RIK	10	Mus musculus RIKEN cDNA 9130017N09 gene (9130017N09Rik), mRNA.		9130017N09RIK	Mus musculus	RefSeq		78906	+	10qC1
9130019O22Rik	-12.2	2.579	39	0.9411	-4.5	2.576	46	0.60526	-7.8	2.801	35	0.80326	-4.8	3.086	44	0.62907	-7.5	2.289	39	0.78947	-5.7	2.243	35	0.65664	-8.3	2.779	31	0.80326	-9.9	3.158	37	0.87719	ILMN_213494	9130019O22RIK	7	Mus musculus RIKEN cDNA 9130019O22 gene (9130019O22Rik), mRNA.		9130019O22RIK	Mus musculus	RefSeq		78921	-	7qF3
9130019P16Rik	7.9	4.595	32	0.18296	5.7	3.046	47	0.23183	3.8	4.357	39	0.25313	10.3	5.381	35	0.14035	0.9	2.931	43	0.35213	5.1	3.24	33	0.23058	19.5	4.893	44	0.04135	21.7	5.912	37	0.04762	ILMN_211498	9130019P16RIK	6	Mus musculus RIKEN cDNA 9130019P16 gene (9130019P16Rik), mRNA.	6430501H15Rik	9130019P16RIK	Mus musculus	RefSeq		378878	-
9130206N08Rik	5.2	4.655	27	0.23935	21.7	3.25	55	0.04511	4	3.233	38	0.24687	4.8	3.182	48	0.21805	9.9	3.19	37	0.13784	-4.3	2.457	39	0.599	2	3.067	34	0.30576	14.6	4.987	42	0.099	ILMN_237526	9130206N08RIK	10	Mus musculus RIKEN cDNA 9130206N08 gene (9130206N08Rik), mRNA. XM_916097 XM_924095	mKIAA1086; AW045600; 2010013I23Rik	9130206N08RIK	Mus musculus	RefSeq		103406	+	10qC1
9130211I03Rik	132.4	8.628	46	0	156.8	7.625	41	0	92.7	8.559	42	0	72	7.446	54	0.00251	90.8	8.258	36	0	102.3	10.766	34	0	58.2	5.424	49	0.00251	33.9	5.472	35	0.01378	ILMN_229747	9130211I03RIK	1	Mus musculus RIKEN cDNA 9130211I03 gene (9130211I03Rik), mRNA.	Snft	9130211I03RIK	Mus musculus	RefSeq		381319	+	1qH6
9130213B05Rik	420.6	21.116	46	0	290.9	10.673	54	0	230.6	10.59	41	0	176.2	11.629	48	1e-05	336.4	10.759	42	0	187.2	13.563	38	1e-05	248	10.262	43	0	324.9	14.508	39	0	ILMN_216760	9130213B05RIK	5	Mus musculus RIKEN cDNA 9130213B05 gene (9130213B05Rik), mRNA.	W91666; 2210012L08Rik	9130213B05RIK	Mus musculus	RefSeq		231440	+	5qE2
9130218O11Rik	34.1	6.665	37	0.01754	-13.9	2.555	31	0.97744	2.6	4.34	35	0.28822	17.5	6.999	27	0.07644	5.9	3.114	30	0.21805	23.2	7.029	28	0.04261	6.5	3.208	38	0.19674	6.9	3.271	42	0.18672	ILMN_222885	9130218O11RIK	15	Mus musculus RIKEN cDNA 9130218O11 gene (9130218O11Rik), mRNA.		9130218O11RIK	Mus musculus	RefSeq		328561	-	15qE1
9130221H12Rik	103.9	10.577	38	0	137.3	10.734	24	0	135.9	12.226	41	0	94.5	9.358	33	0	146.4	7.927	35	0	111.8	8.077	51	0	109.2	6.36	36	0	87.5	7.453	28	0	ILMN_210667	9130221H12RIK	7	Mus musculus RIKEN cDNA 9130221H12 gene (9130221H12Rik), mRNA.	AU016887	9130221H12RIK	Mus musculus	RefSeq		77124	+	7qA3
9130227C08Rik	47.5	6.305	41	0.00376	52.1	3.977	43	0.00251	67.7	7.88	39	0	54.7	6.221	42	0.00376	59.1	4.229	40	0.00125	61.3	5.054	39	0.00376	38.1	5.489	30	0.00752	42.2	6.481	40	0.00752	ILMN_187083	9130227C08RIK	14	Mus musculus RIKEN cDNA 9130227C08Rik gene (9130227C08Rik), mRNA.	AI605259; 6330555F21; mKIAA0323	9130227C08RIK	Mus musculus	RefSeq		219094	+	14qC3
9130401M01Rik	15.7	4.13	41	0.10588	12.7	4.096	38	0.20838	17.9	5.441	36	0.0291	19.6	6.016	37	0.12917	18.4	3.727	46	0.02663	21	6.819	29	0.09132	15.8	5.256	37	0.0876	8.5	3.812	37	0.38289	ILMN_222296	9130401M01RIK		Mus musculus RIKEN cDNA 9130401M01 gene (9130401M01Rik), mRNA.	AI849328	9130401M01RIK	Mus musculus	RefSeq		75758		15qD1
9130404D08Rik	70.7	5.57	44	0.00344	128.9	8.74	41	0.00017	105.8	6.968	38	0	98.1	9.204	34	0.00027	140.1	8.007	40	7e-05	108.2	12.468	41	0.0005	126.8	9.004	45	3e-05	105.1	9.169	39	0.00031	ILMN_214498	9130404D08RIK	8	Mus musculus RIKEN cDNA 9130404D08 gene (9130404D08Rik), mRNA.	MGC159271; C77863; KIAA0892; C79014; mKIAA0892; A930019L04Rik	9130404D08RIK	Mus musculus	RefSeq		74549	-	8qB3.3
9130409I23Rik	5.2	3.965	41	0.23684	4.2	3.551	42	0.26692	7.1	3.789	49	0.18045	1.3	3.881	38	0.32456	14	3.175	57	0.09524	3.1	4.715	27	0.28822	2.2	3.13	40	0.30075	6.2	4.266	26	0.2005	ILMN_231642	9130409I23RIK	1	Mus musculus RIKEN cDNA 9130409I23 gene (9130409I23Rik), mRNA.		9130409I23RIK	Mus musculus	RefSeq		619326	+	1qH4
9130422G05Rik	159.5	6.465	54	0	97.1	5.287	48	0	71.4	4.72	50	0	34.2	5.314	33	0.01629	79.3	4.65	36	0	52.8	6.086	37	0.00376	41.4	4.397	43	0.00752	93.2	7.269	44	0	ILMN_187427	9130422G05RIK				9130422G05RIK	Mus musculus	MEEBO
9230002F21Rik	1.1	3.84	46	0.36216	-3.6	3.591	30	0.55764	18.5	6.059	39	0.05138	-5.5	2.662	27	0.66541	11.7	3.801	44	0.10902	0.3	3.245	26	0.3985	9.9	4.906	32	0.13033	2.2	3.905	36	0.29073	ILMN_256931	9230002F21RIK	2	Mus musculus RIKEN cDNA 9230002F21 gene (9230002F21Rik), mRNA.	Defb22	9230002F21RIK	Mus musculus	RefSeq		442835	-	2qH1
9230009I02Rik	28.8	4.41	36	0.02882	11.4	3.122	42	0.12657	24.7	5.101	43	0.02005	14.1	5.466	39	0.10526	26.5	3.79	40	0.02632	20.4	4.61	55	0.05764	18.7	4.057	39	0.04887	30.8	5.121	41	0.01754	ILMN_225383	9230009I02RIK	11	Mus musculus RIKEN cDNA 9230009I02 gene (9230009I02Rik), mRNA.		9230009I02RIK	Mus musculus	RefSeq		619293	+
9230020A06Rik	-1.2	3.338	46	0.46742	-5	3.056	46	0.62657	-3.6	2.101	42	0.56391	-7.9	2.722	39	0.79323	-4.2	2.55	39	0.58897	5.6	3.343	38	0.22431	-9.7	1.536	32	0.86842	-6.1	2.669	47	0.69173	ILMN_233379	9230020A06RIK		PREDICTED: Mus musculus RIKEN cDNA 9230020A06 gene (9230020A06Rik), misc RNA.		9230020A06RIK	Mus musculus	RefSeq		619299		11qB4
9230104L09Rik	-11.5	2.714	40	0.92356	-2.8	2.813	53	0.51253	0.5	3.207	39	0.3609	-12.5	2.506	30	0.94361	-1.1	3.092	31	0.41729	-9.3	2.487	37	0.82331	-5.3	3.182	29	0.64912	1.6	3.857	46	0.30952	ILMN_220468	9230104L09RIK	2	Mus musculus RIKEN cDNA 9230104L09 gene (9230104L09Rik), mRNA.	MGC129251; RP23-250M11.8; MGC129250; mCST E2	9230104L09RIK	Mus musculus	RefSeq		77705	-	2qG3
9230105E10Rik	-10	2.669	36	0.87218	-14.6	2.38	41	0.98371	-0.8	3.625	38	0.40852	-6.8	2.905	39	0.73559	-6.6	2.243	46	0.73183	-8.9	2.888	28	0.81328	7.7	4.078	43	0.16416	-9.7	1.946	45	0.87218	ILMN_213303	9230105E10RIK	7	Mus musculus RIKEN cDNA 9230105E10 gene (9230105E10Rik), mRNA.	TRIM5	9230105E10RIK	Mus musculus	RefSeq		319236	-	7qE3
9230110C19Rik	-6.2	3.635	32	0.71178	2.8	2.667	47	0.31078	5.4	3.146	49	0.22055	-0.1	3.305	48	0.37845	3.1	2.753	47	0.28321	3.5	3.316	45	0.27068	-1.8	3.093	36	0.46867	-0.9	3.395	37	0.41353	ILMN_223699	9230110C19RIK	9	Mus musculus RIKEN cDNA 9230110C19 gene (9230110C19Rik), mRNA.		9230110C19RIK	Mus musculus	RefSeq		234912	-	9qA1
9330129D05Rik	57.7	7.972	30	0.00251	43.4	5.422	34	0.00501	38.8	6.806	42	0.00501	59.2	7.549	29	0.00251	90.2	6.533	33	0	42.7	7.033	43	0.00752	89.9	10.472	39	0	82.6	6.619	41	0	ILMN_214093	9330129D05RIK				9330129D05RIK	Mus musculus	MEEBO
9330134C04Rik	200.6	9.906	47	0	271.5	9.838	39	0	322.3	18.017	39	0	266.5	18.269	43	0	311.8	12.06	55	0	254.7	10.578	53	0	352.2	18.174	36	0	282	14.462	39	0	ILMN_236904	9330134C04RIK	13	Mus musculus RIKEN cDNA 9330134C04 gene (9330134C04Rik), mRNA.	Sr278	9330134C04RIK	Mus musculus	RefSeq		432766	+	13qB3
9330155M09Rik	-5	3.121	36	0.65288	-12.8	2.897	35	0.96115	-9.7	2.553	36	0.87594	-10.2	3.895	32	0.88221	-14.9	2.723	30	0.9787	-1.5	4.248	31	0.45489	-7.9	2.861	30	0.77694	-14.3	2.979	22	0.97368	ILMN_223520	9330155M09RIK	16	Mus musculus RIKEN cDNA 9330155M09 gene (9330155M09Rik), mRNA.		9330155M09RIK	Mus musculus	RefSeq		320756	-	16qC2
9330167000000	11.3	5.322	34	0.13659	8.2	3.376	43	0.17669	10	3.814	32	0.13409	25.5	6.821	35	0.03383	18.3	3.382	54	0.06767	16	4.219	27	0.08897	18.8	4.965	39	0.04887	4.3	2.956	31	0.2406	ILMN_224214	9330167000000	14	PREDICTED: Mus musculus hypothetical protein 9330167E06 (9330167E06), mRNA.		9330167000000	Mus musculus	RefSeq		328399	-
9330176C04Rik	-0.1	3.115	37	0.41604	-11.8	2.161	27	0.94862	8.6	2.958	41	0.15664	0.6	4.005	38	0.35088	3.8	3.172	33	0.26065	-1.4	2.767	35	0.44987	3.6	3.65	40	0.26566	17.6	5.03	42	0.07644	ILMN_216534	9330176C04RIK	9	Mus musculus RIKEN cDNA 9330176C04 gene (9330176C04Rik), mRNA.		9330176C04RIK	Mus musculus	RefSeq		109280	-	9qF3
9330182L06Rik	-4.4	3.404	48	0.61278	-8	2.594	42	0.79699	-2.6	2.759	46	0.51378	-8.9	2.923	42	0.84085	-1.2	3.222	37	0.41855	-9.6	1.94	58	0.83459	-11.4	2.67	42	0.92356	-3.6	3.618	35	0.54135	ILMN_188542	9330182L06RIK	5	Mus musculus RIKEN cDNA 9330182L06 gene (9330182L06Rik), mRNA.		9330182L06RIK	Mus musculus	RefSeq		231014	+	5qA1
9330186A19Rik	303.8	12.369	42	0	351.2	16.543	35	0	339.6	14.423	42	0	269.2	20.131	31	0	311.4	10.083	40	0	306.4	11.437	36	0	298.5	13.16	33	0	271.1	10.632	32	0	ILMN_218170	9330186A19RIK				9330186A19RIK	Mus musculus	MEEBO
9430007A20Rik	-7.9	2.62	41	0.78822	-7.6	2.881	38	0.7782	-2.9	3.646	37	0.52256	-4.6	3.466	31	0.6203	-5.1	3.157	29	0.64286	-5.2	2.783	33	0.63283	-2	3.218	33	0.48872	-8.9	2.641	42	0.82957	ILMN_220559	9430007A20RIK	4	Mus musculus RIKEN cDNA 9430007A20 gene (9430007A20Rik), mRNA.	Gm1034	9430007A20RIK	Mus musculus	RefSeq		381572	+	4qE1
9430015G10Rik	20.1	3.924	33	0.28455	42.5	4.779	32	0.2855	32.2	6.009	36	0.35774	19.7	4.896	38	0.27147	41.4	4.385	47	0.07448	31.2	5.767	37	0.02658	39.5	5.287	37	0.08654	37.1	6.341	37	0.09895	ILMN_212563	9430015G10RIK	4	Mus musculus RIKEN cDNA 9430015G10 gene (9430015G10Rik), mRNA.		9430015G10RIK	Mus musculus	RefSeq		230996	+	4qE2
9430023L20Rik	574.7	32.348	35	0	545.9	14.514	44	0	418.4	14.061	45	0	461.8	31.966	28	0	535.8	22.446	28	0	469.5	23.851	28	0	549.5	17.902	49	0	584.3	32.184	39	0	ILMN_212911	9430023L20RIK	15	Mus musculus RIKEN cDNA 9430023L20 gene (9430023L20Rik), mRNA.	AA407441; AU022967	9430023L20RIK	Mus musculus	RefSeq		68118	+	15qF2
9430025C20Rik	-7.4	3.104	40	0.75815	-9	2.322	52	0.85088	-11.4	2.355	52	0.92982	-2.9	3.887	37	0.52005	-4.7	2.153	46	0.6203	0.3	3.623	49	0.3985	-1.8	2.731	45	0.47243	-5.6	2.28	37	0.65288	ILMN_229485	9430025C20RIK	4	Mus musculus RIKEN cDNA 9430025C20 gene (9430025C20Rik), mRNA.		9430025C20RIK	Mus musculus	RefSeq		442813	-
9430028L06Rik	256.6	11.494	44	0	270.2	11.629	33	0	207.5	17.122	23	0	147	12.676	24	0	173	10.013	31	0	224.3	18.976	27	0	126	5.431	27	0	179.2	10.87	34	0	ILMN_226818	9430028L06RIK	18	Mus musculus RIKEN cDNA 9430028L06 gene (9430028L06Rik), mRNA.	5930434P17	9430028L06RIK	Mus musculus	RefSeq		225617	-	18qE1
9430029K10Rik	663.9	21.92	49	0	743.8	20.092	49	0	865.5	36.931	44	0	790.8	57.694	39	0	686.4	27.958	35	0	774.4	33.814	39	0	649.8	23.549	36	0	533.6	18.716	48	0	ILMN_210633	9430029K10RIK				9430029K10RIK	Mus musculus	MEEBO
9430031J16Rik	-5.8	3.775	34	0.69298	-1.9	2.756	55	0.47368	5.1	3.946	34	0.22807	0.6	4.211	35	0.35338	-1.2	1.783	44	0.41855	-0.4	2.484	40	0.4198	4.7	4.787	33	0.2406	-0.1	3.578	41	0.38095	ILMN_188776	9430031J16RIK	1	Mus musculus RIKEN cDNA 9430031J16 gene (9430031J16Rik), mRNA.	Jr6; MGC90544	9430031J16RIK	Mus musculus	RefSeq		241134	+	1qC5
9430034D17Rik	12.9	4.483	43	0.12281	20.8	4.006	41	0.05138	23.9	3.908	48	0.02632	20.7	5.526	37	0.05639	14.3	3.721	34	0.09273	24.6	6.825	29	0.03885	17.9	4.302	29	0.05263	15.1	5.907	35	0.09273	ILMN_210314	9430034D17RIK				9430034D17RIK	Mus musculus	MEEBO
9430041O17Rik	-6.8	2.429	44	0.73684	-4.9	2.877	49	0.6203	0.6	3.025	53	0.35589	-3.3	4.449	42	0.53133	-6.7	2.501	42	0.7406	-5.2	2.401	44	0.63534	-5.9	3.699	39	0.68546	-4.7	2.899	38	0.59774	ILMN_212896	9430041O17RIK				9430041O17RIK	Mus musculus	MEEBO
9430056A22Rik	-15.8	2.874	49	0.98747	-8.3	2.823	40	0.80952	-14	1.963	48	0.9787	-17.5	2.779	33	0.99624	-14.8	2.243	27	0.9787	-14.1	2.399	39	0.96491	-7.1	3.687	37	0.74185	-13.6	2.505	37	0.96992	ILMN_222012	9430056A22RIK				9430056A22RIK	Mus musculus	MEEBO
9430057O19Rik	41.1	8.125	31	0.00541	39.2	5.069	32	0.00045	26.2	3.94	34	0.01307	53.5	9.955	35	4e-05	44.9	6.144	31	4e-05	51	9.211	29	0.0001	50.7	7.038	34	8e-05	39.4	6.552	30	0.00102	ILMN_219809	9430057O19RIK				9430057O19RIK	Mus musculus	MEEBO
9430070O13Rik	-3.9	3.698	41	0.59649	-10.1	2.333	33	0.8985	-1.4	2.58	42	0.44987	-1.6	4.278	30	0.4599	-1.2	2.658	37	0.41855	-2.6	2.919	37	0.49875	-1.7	3.549	40	0.46241	-2.4	3.53	46	0.4787	ILMN_257489	9430070O13RIK	1	Mus musculus RIKEN cDNA 9430070O13 gene (9430070O13Rik), mRNA.	Gm979	9430070O13RIK	Mus musculus	RefSeq		77352	-	1qG3
9430077A04Rik	24.9	7.095	29	0.04261	17.6	4.552	38	0.06767	20	5.347	32	0.04386	9.7	4.66	33	0.14411	21.4	3.792	41	0.05013	18.7	5.165	32	0.06767	24.9	4.863	40	0.02506	35.2	8.75	28	0.01128	ILMN_193697	9430077A04RIK		PREDICTED: Mus musculus RIKEN cDNA 9430077A04 gene (9430077A04Rik), misc RNA.		9430077A04RIK	Mus musculus	RefSeq		320321		14qB
9430079M16Rik	92.2	10.089	37	0	103.8	5.354	59	0	100.5	8.14	42	0	94.1	9.674	32	0	93.4	7.84	41	0	77	6.049	28	0	102.3	6.195	33	0	58.7	6.701	46	0.00251	ILMN_223035	9430079M16RIK				9430079M16RIK	Mus musculus	MEEBO
9430093N24Rik	2.5	3.542	35	0.30702	3.8	3.056	34	0.27694	-1	4.488	35	0.41604	2.7	6.044	32	0.27569	6.4	3.548	38	0.21178	1	3.886	37	0.37469	6.9	3.532	52	0.1817	9.4	4.274	37	0.14286	ILMN_221885	9430093N24RIK				9430093N24RIK	Mus musculus	MEEBO
9530002B09Rik	-11.5	2.921	44	0.92607	-13.5	2.444	39	0.96992	-14.6	2.828	42	0.98872	-11.7	3.058	39	0.92481	-11.8	1.863	42	0.92857	-13.4	2.386	32	0.95614	-18.2	1.424	37	0.99624	-19.5	2.494	37	0.99875	ILMN_217820	9530002B09RIK	4	Mus musculus RIKEN cDNA 9530002B09 gene (9530002B09Rik), mRNA.	Vpp1; Aump; RP23-332L16.1; Vppl	9530002B09RIK	Mus musculus	RefSeq		77432	+	4qD2.2
9530003J23Rik	-4	3.527	42	0.599	-4.3	3.189	45	0.59148	-8.7	2.612	41	0.83835	-4.9	3.832	30	0.63033	-9.4	2	30	0.85714	-7.6	2.934	34	0.74812	-2.1	3.189	35	0.49499	-7.7	3.224	50	0.76942	ILMN_184724	9530003J23RIK	10	Mus musculus RIKEN cDNA 9530003J23 gene (9530003J23Rik), mRNA.		9530003J23RIK	Mus musculus	RefSeq		77397	-	10qD2
9530008L14Rik	14.5	4.31	40	0.10652	19.8	3.731	44	0.05764	12	4.574	41	0.10526	31.7	9.127	37	0.0213	11.6	4.113	29	0.11028	26.8	6.607	28	0.03258	23.6	3.409	38	0.02882	29.2	4.339	41	0.01754	ILMN_223274	9530008L14RIK	13	Mus musculus RIKEN cDNA 9530008L14 gene (9530008L14Rik), mRNA.		9530008L14RIK	Mus musculus	RefSeq		109254	-	13qA4
9530009G21Rik	-4.2	2.715	45	0.60276	-8.1	3.145	31	0.80326	-8.2	3.467	37	0.81955	-9	2.417	40	0.84211	-10.1	2.213	53	0.87218	-4.4	3.2	30	0.60276	-7.5	2.709	43	0.76566	-8.5	3.125	29	0.81203	ILMN_216398	9530009G21RIK	10	Mus musculus RIKEN cDNA 9530009G21 gene (9530009G21Rik), mRNA.		9530009G21RIK	Mus musculus	RefSeq		320305	-
9530015I07Rik	-2.8	3.487	40	0.53258	3.9	2.907	38	0.27444	4.9	2.752	49	0.22932	-4.8	2.607	45	0.62907	-6.1	2.196	37	0.698	-2.6	3.139	31	0.50251	4.5	3.764	45	0.24687	-1.9	3.353	46	0.46115	ILMN_262077	9530015I07RIK	9	Mus musculus RIKEN cDNA 9530015I07 gene (9530015I07Rik), mRNA.		9530015I07RIK	Mus musculus	RefSeq		619310	+	9qA3
9530027K23Rik	62.1	6.695	42	0.00251	79.9	6.876	33	0	80.4	7.907	46	0	57.1	7.322	39	0.00376	61.1	4.813	49	0	66.4	8.35	43	0.00251	49.8	6.274	34	0.00251	77.3	10.174	34	0	ILMN_195021	9530027K23RIK				9530027K23RIK	Mus musculus	MEEBO
9530053A07Rik	-13.5	2.282	45	0.97243	-9.7	2.292	47	0.87469	-5.8	3.467	28	0.68421	-5.4	3.335	42	0.66291	-7.5	3.058	27	0.78822	-11.2	2.492	30	0.90226	-11.2	2.186	31	0.9198	-8.5	2.532	44	0.81078	ILMN_209863	9530053A07RIK		Mus musculus RIKEN cDNA 9530053A07 gene (9530053A07Rik), mRNA.	FCGBP	9530053A07RIK	Mus musculus	RefSeq		319482		7qA3
9530058B02Rik	271.6	15.797	43	0	334.9	13.743	51	0	227.4	11.589	41	0	633.3	38.975	43	0	547.8	17.598	42	0	252.3	15.378	44	0	494.3	19.971	45	0	527.1	27.609	38	0	ILMN_209043	9530058B02RIK	17	Mus musculus RIKEN cDNA 9530058B02 gene (9530058B02Rik), mRNA.		9530058B02RIK	Mus musculus	RefSeq		68241	-	17qA3.3
9530066K23Rik	30.2	4.421	50	0.02757	37.3	5.817	31	0.00501	25.7	5.052	38	0.0188	22.6	6.776	30	0.04637	22.8	3.812	45	0.04386	20.1	5.015	26	0.06015	22.1	3.892	45	0.03133	25.1	5.291	34	0.03383	ILMN_209760	9530066K23RIK	11	Mus musculus RIKEN cDNA 9530066K23 gene (9530066K23Rik), mRNA.	RP23-29H5.5	9530066K23RIK	Mus musculus	RefSeq		214112	-	11qB1.1
9530068E07Rik	1825.2	82.548	36	0	1189.2	38.994	45	0	1586.7	62.891	41	0	1436.3	85.645	48	0	1457.4	36.905	50	0	1691	96.949	37	0	1483.2	39.448	30	0	1429.8	60.959	44	0	ILMN_219160	9530068E07RIK	11	Mus musculus RIKEN cDNA 9530068E07 gene (9530068E07Rik), mRNA.	C85061; RP23-289H16.2; MGC28751	9530068E07RIK	Mus musculus	RefSeq		213673	+	11qB1.3
9530077C05Rik	6	3.254	38	0.22306	25	4.103	40	0.03008	24.2	4.783	41	0.02506	16.9	4.363	41	0.08396	18.8	3.637	33	0.06516	14.7	3.667	34	0.10276	22.8	3.778	38	0.02882	13.8	4.305	33	0.10777	ILMN_216957	9530077C05RIK	9	Mus musculus RIKEN cDNA 9530077C05 gene (9530077C05Rik), mRNA.	1110003N12Rik; KIAA0895; mKIAA0895	9530077C05RIK	Mus musculus	RefSeq		68283	+	9qA3
9530091C08Rik	-3.5	3.141	38	0.57769	10.2	3.373	37	0.14286	1.4	2.817	55	0.3208	0.5	2.919	47	0.35714	2.8	2.342	56	0.29073	7.1	3.757	37	0.20175	-3.2	3.229	37	0.54637	7	4.061	39	0.18672	ILMN_188844	9530091C08RIK	9	Mus musculus RIKEN cDNA 9530091C08 gene (9530091C08Rik), mRNA.		9530091C08RIK	Mus musculus	RefSeq		320440	+	9qC
9530096D07Rik	7.4	3.881	40	0.19161	36.7	5.663	41	0.00031	24.1	4.725	39	0.00363	32	6.275	30	0.00113	45.4	3.956	47	0.00011	36.3	7.891	34	0.00264	27.2	4.912	36	0.00086	18.1	5.151	37	0.01431	ILMN_241772	9530096D07RIK	4	Mus musculus RIKEN cDNA 9530096D07 gene (9530096D07Rik), mRNA.	Rab42	9530096D07RIK	Mus musculus	RefSeq		242681	-	4qD2.3
9630015D15Rik	155.2	10.795	38	0	185.2	6.902	49	0	297.9	13.495	40	0	509.6	25.229	40	0	475.1	14.386	42	0	270.2	15.482	37	0	481	33.492	24	0	351.1	19.23	28	0	ILMN_195604	9630015D15RIK				9630015D15RIK	Mus musculus	MEEBO
9630020C08Rik	24.2	4.197	51	0.04511	26.3	2.564	32	0.02381	18.3	5.94	32	0.05138	12.4	3.877	43	0.11905	20.4	2.742	60	0.0589	15	5.388	36	0.10025	16.8	4.325	41	0.06391	16.6	3.774	37	0.08521	ILMN_217086	9630020C08RIK				9630020C08RIK	Mus musculus	MEEBO
9630020G10Rik	26.1	5.921	42	0.03383	29.8	5.787	30	0.01378	18.4	5.228	31	0.05138	21.7	7.744	33	0.05514	8.6	2.577	46	0.17293	27.8	7.366	26	0.02882	13.1	5.235	36	0.09649	16.3	6.218	34	0.08521	ILMN_209220	9630020G10RIK				9630020G10RIK	Mus musculus	MEEBO
9630025I21Rik	0.6	4.464	31	0.38221	-1.4	2.473	54	0.44737	-8.1	2.926	41	0.81579	3.4	4.17	37	0.2594	3.5	2.216	40	0.26817	0.8	3.848	34	0.3797	8.4	4.619	37	0.15414	4.2	3.688	45	0.24561	ILMN_252844	9630025I21RIK		Mus musculus RIKEN cDNA 9630025I21 gene (9630025I21Rik), mRNA.	Rslcan16	9630025I21RIK	Mus musculus	RefSeq		408067		13qB3
9630028B13Rik	4	3.055	46	0.26316	18.5	4.607	41	0.06391	17.6	4.248	55	0.05639	-1.8	4.362	36	0.46241	4.1	2.545	46	0.25439	3.8	3.532	34	0.26441	0	3.477	29	0.38847	-2.9	2.357	32	0.51003	ILMN_216918	9630028B13RIK	1	Mus musculus RIKEN cDNA 9630028B13 gene (9630028B13Rik), mRNA.		9630028B13RIK	Mus musculus	RefSeq		319562	-	1qH5
9630031F12Rik	13.6	3.147	37	0.11278	46.2	4.04	33	0.00501	18.4	2.56	48	0.05138	40.9	6.421	34	0.00627	49.3	2.746	54	0.00251	23.8	4.172	41	0.0401	56.7	4.069	43	0.00251	39.1	5.053	46	0.00877	ILMN_214755	9630031F12RIK	5	Mus musculus RIKEN cDNA 9630031F12 gene (9630031F12Rik), mRNA.	KIAA1276; AB041544	9630031F12RIK	Mus musculus	RefSeq		58227	-	5qB3
9630033F20Rik	1	3.677	42	0.36717	-1.1	2.036	38	0.43734	-2.8	2.404	48	0.5188	4	5.294	28	0.23935	-6.9	2.085	35	0.74687	1.6	3.298	45	0.35464	-4.3	3.503	29	0.60401	-7.2	3.17	28	0.74812	ILMN_195726	9630033F20RIK	6	Mus musculus RIKEN cDNA 9630033F20 gene (9630033F20Rik), mRNA.	C79710; AI595337; AA793651; C85509	9630033F20RIK	Mus musculus	RefSeq		319801	-	6qF3
9630041N07Rik	-1.4	2.704	34	0.47494	10	5.536	23	0.14662	8.5	3.644	36	0.15915	10.3	5.539	29	0.14035	8.4	3.188	34	0.17544	21.4	6.044	24	0.05138	11.8	4.086	35	0.10652	4.5	4.41	29	0.2381	ILMN_222421	9630041N07RIK	11	Mus musculus RIKEN cDNA 9630041N07 gene (9630041N07Rik), mRNA.	RP23-292E3.2	9630041N07RIK	Mus musculus	RefSeq		214779	-	11qB1.3
9630058J23Rik	234.3	12.202	31	0	269.7	9.35	48	0	325.4	12.786	38	0	253.9	14.491	42	0	300.8	6.569	38	0	287.1	11.932	43	0	257.4	12.393	30	0	269	17.616	34	0	ILMN_217792	9630058J23RIK	1	Mus musculus RIKEN cDNA 9630058J23 gene (9630058J23Rik), mRNA.	MGC31547	9630058J23RIK	Mus musculus	RefSeq		226744	+	1qH4
9830002I17Rik	27.3	4.029	37	0.03258	47.7	6.281	32	0.00501	22.6	3.973	34	0.03258	54.2	10.881	28	0.00376	47.1	5.112	32	0.00376	44	5.586	33	0.00752	73.8	7.213	38	0.00125	40.7	7.099	32	0.00752	ILMN_221228	9830002I17RIK				9830002I17RIK	Mus musculus	MEEBO
9830102E05Rik	-5.4	3.179	40	0.66667	2.7	3.866	46	0.31328	0.5	2.654	60	0.3609	-7.3	2.591	45	0.7594	2.2	2.518	50	0.30827	-9.6	2.627	41	0.83333	-1.1	3.26	46	0.4386	-6	2.619	44	0.68672	ILMN_217410	9830102E05RIK	6	Mus musculus RIKEN cDNA 9830102E05 gene (9830102E05Rik), mRNA.		9830102E05RIK	Mus musculus	RefSeq		277898	-	6qG1
9830107B12Rik	-11.5	4.268	20	0.92607	-7.5	2.583	41	0.77068	-6.3	2.997	40	0.7193	-11.7	2.679	37	0.92481	-8.5	1.945	41	0.83208	-11.2	2.93	45	0.90226	3.8	4.106	41	0.2594	-3.2	3.703	30	0.52632	ILMN_222002	9830107B12RIK	17	Mus musculus RIKEN cDNA 9830107B12 gene (9830107B12Rik), mRNA.		9830107B12RIK	Mus musculus	RefSeq		328829	-	17qC
9830134C10Rik	12.5	4.014	47	0.04118	4.8	2.826	44	0.14518	12	3.442	47	0.02601	-1.3	3.065	44	0.40365	3.1	2.394	37	0.18393	5.8	3.741	43	0.12879	2.2	3.492	36	0.19084	7.9	4.617	35	0.05766	ILMN_230396	9830134C10RIK	17	Mus musculus RIKEN cDNA 9830134C10 gene (9830134C10Rik), mRNA.		9830134C10RIK	Mus musculus	RefSeq		442827	+	17qA3.3
9830163H01Rik	26.6	4.033	50	0.03258	23.9	3.44	48	0.03634	6.5	3.28	50	0.19173	13.2	3.735	46	0.11654	35.8	3.46	44	0.00627	9.9	3.943	35	0.14787	23.1	3.776	47	0.02882	46.8	5.439	42	0.00752	ILMN_248671	9830163H01RIK	9	Mus musculus RIKEN cDNA 9830163H01 gene (9830163H01Rik), mRNA.		9830163H01RIK	Mus musculus	RefSeq		414109	+	9qA5.3
9830169C18Rik	-4.6	3.971	33	0.61905	2.1	2.671	40	0.32957	12.5	4.09	36	0.09774	9.9	4.136	38	0.14286	10.5	2.711	44	0.12907	-7.1	3.086	28	0.73058	12.4	3.418	37	0.10025	-6.3	2.807	47	0.69925	ILMN_214089	9830169C18RIK	12	Mus musculus RIKEN cDNA 9830169C18 gene (9830169C18Rik), mRNA.	9330169D17	9830169C18RIK	Mus musculus	RefSeq		217705	-	12qD1
9930013L23Rik	-4.4	3.052	60	0.61278	-6	2.357	36	0.69298	-5.9	2.857	40	0.69298	3.3	3.583	47	0.26441	-9.5	2.026	41	0.86216	-7.5	3.103	41	0.74687	-11.5	2.133	34	0.93233	-6	3.966	25	0.68546	ILMN_191551	9930013L23RIK	7	Mus musculus RIKEN cDNA 9930013L23 gene (9930013L23Rik), mRNA.	12H19.01.T7; 6330404C01Rik; AY007814	9930013L23RIK	Mus musculus	RefSeq		80982	-	7qD3
9930021D14Rik	-5.9	3.762	35	0.69674	-9.1	3.188	30	0.85213	-1.8	2.39	41	0.47118	-8.1	3.996	28	0.80075	-8.8	1.997	53	0.84461	-8.7	2.366	41	0.80451	-12.7	2.307	37	0.95489	-6.5	3.32	40	0.70677	ILMN_223455	9930021D14RIK	17	Mus musculus RIKEN cDNA 9930021D14 gene (9930021D14Rik), mRNA.		9930021D14RIK	Mus musculus	RefSeq		319259	+	17qA3.3
9930021J03Rik	-7.6	2.729	33	0.77068	-8.5	2.371	39	0.81454	1.6	3.064	46	0.31454	1.3	3.734	44	0.32331	-8.8	2.565	36	0.84461	-6.6	3	28	0.70677	-14.2	2.319	36	0.97619	-6.5	3.737	28	0.70677	ILMN_185954	9930021J03RIK	19	Mus musculus RIKEN cDNA 9930021J03 gene (9930021J03Rik), mRNA.	mKIAA2026; KIAA2026	9930021J03RIK	Mus musculus	RefSeq		240613	-	19qC1
9930021J17Rik	-8	2.241	52	0.79449	5.6	3.149	45	0.23434	1.9	2.569	38	0.30827	6.2	4.572	39	0.19048	3.8	2.938	37	0.26065	8.8	4.312	28	0.17043	0.5	3.293	41	0.36341	13.8	4.013	42	0.10777	ILMN_221320	9930021J17RIK	3	Mus musculus RIKEN cDNA 9930021J17 gene (9930021J17Rik), mRNA.		9930021J17RIK	Mus musculus	RefSeq		229488	-	3qF1
9930023K05Rik	37.5	5.357	30	0.00665	15.9	3.547	36	0.02955	9.6	4.498	35	0.05724	1.8	3.543	39	0.19084	2.3	3.107	34	0.29601	9.8	4.064	28	0.10176	5.4	3.838	33	0.1046	0.8	3.5	36	0.29312	ILMN_216333	9930023K05RIK	19	Mus musculus RIKEN cDNA 9930023K05 gene (9930023K05Rik), mRNA.	MGC99964	9930023K05RIK	Mus musculus	RefSeq		226245	+	19qD2
9930032O22Rik	0.5	5.116	35	0.38471	-8.2	2.65	53	0.80576	-4.3	3.704	37	0.60652	-0.9	4.2	40	0.42481	-0.6	2.566	37	0.39724	3.6	3.636	31	0.26817	0	4.023	36	0.38722	-6.6	2.338	48	0.71679	ILMN_223418	9930032O22RIK	5	Mus musculus RIKEN cDNA 9930032O22 gene (9930032O22Rik), mRNA.	Desc4	9930032O22RIK	Mus musculus	RefSeq		320454	-	5qE1
9930104L06Rik	12.3	3.713	45	0.12531	9.8	3.237	47	0.15288	12	3.798	35	0.10526	26.3	7.43	43	0.03258	17.5	3.35	44	0.07018	6.1	3.797	31	0.21805	21.9	6.635	35	0.03258	15.3	3.872	38	0.09023	ILMN_209472	9930104L06RIK	4	Mus musculus RIKEN cDNA 9930104L06 gene (9930104L06Rik), mRNA.	MGC107426	9930104L06RIK	Mus musculus	RefSeq		194268	+	4qD2.2
9930111J21Rik	8.2	4.311	45	0.17293	-5.5	3.15	34	0.66165	-4.8	3.626	29	0.62531	3.5	4.097	42	0.2594	-4.5	2.753	40	0.60777	-2	2.821	41	0.47494	-5.2	3.384	35	0.64536	-2	4.248	32	0.46867	ILMN_217224	9930111J21RIK	11	Mus musculus RIKEN cDNA 9930111J21 gene (9930111J21Rik), mRNA.		9930111J21RIK	Mus musculus	RefSeq		245240	-	11qB1.2
a	1.7	3.941	42	0.22139	-4.8	3.52	37	0.72483	-1.5	3.855	36	0.49875	-1.9	3.401	35	0.44757	0.4	3.029	43	0.3156	0.6	3.936	35	0.30966	-2.5	3.658	35	0.5548	1.9	4.29	39	0.23151	ILMN_188879	A	2	Mus musculus nonagouti (a), mRNA.	ASP; As; A<y>; ASIP	A	Mus musculus	RefSeq		50518	+	2qH1
A030003K21Rik	-4.7	3.451	32	0.62531	-2.2	3.352	38	0.49123	-8.2	2.588	41	0.81955	2.8	3.661	39	0.27318	-5.5	2.268	35	0.66541	-4.9	3.578	36	0.61905	-6.9	2.473	33	0.73434	2.3	4.454	34	0.29073	ILMN_220542	A030003K21RIK		PREDICTED: Mus musculus RIKEN cDNA A030003K21 gene (A030003K21Rik), mRNA.		A030003K21RIK	Mus musculus	RefSeq		77913		1qC5
A030004J04Rik	-6.7	3.238	46	0.73058	-9.9	2.499	57	0.88471	-12.1	2.475	58	0.9411	-10.5	3.488	33	0.89348	-13.1	1.772	34	0.96115	-2.5	3.3	40	0.49624	-6.1	2.973	38	0.69298	-11	2.282	48	0.91228	ILMN_212172	A030004J04RIK	3	Mus musculus RIKEN cDNA A030004J04 gene (A030004J04Rik), mRNA.		A030004J04RIK	Mus musculus	RefSeq		109314	-	3qF1
A030005K14Rik	-8.6	2.662	43	0.8208	-7.1	2.633	37	0.75063	-11.4	2.865	36	0.92857	-6.3	2.894	28	0.71303	-1.6	2.706	35	0.4386	-0.4	3.441	38	0.41729	-0.2	3.277	36	0.40727	-7.9	2.867	34	0.77945	ILMN_222578	A030005K14RIK				A030005K14RIK	Mus musculus	MEEBO
A030005L19Rik	-3.6	3.408	38	0.58647	-4.3	2.627	41	0.59148	-13.4	1.597	55	0.96867	-8.6	3.076	31	0.83083	0	2.755	32	0.37594	-7.3	2.698	30	0.7406	0.9	3.463	37	0.34712	-2.9	3.273	41	0.51003	ILMN_213389	A030005L19RIK	1	PREDICTED: Mus musculus RIKEN cDNA A030005L19 gene (A030005L19Rik), mRNA.		A030005L19RIK	Mus musculus	RefSeq		77922	+	1qC5
A030007L17Rik	30.9	5.669	34	0.0193	29.5	3.929	35	0.00535	36	5.143	40	0.0428	101.6	14.118	35	0.00327	42.3	4.551	41	0.00937	50.3	8.808	33	0.016	56.4	5.961	35	0.00932	40.3	6.705	43	0.07234	ILMN_212199	A030007L17RIK	6	Mus musculus RIKEN cDNA A030007L17 gene (A030007L17Rik), mRNA.	AA673177	A030007L17RIK	Mus musculus	RefSeq		68252	-	6qB3
A030009H04Rik	7.4	4.402	38	0.19173	19.4	4.107	35	0.06015	33.9	4.283	50	0.00501	28	6.334	36	0.02882	20.1	3.961	41	0.0614	17	4.022	31	0.08271	20.6	3.509	35	0.03759	12.9	3.689	39	0.11404	ILMN_212556	A030009H04RIK	11	Mus musculus RIKEN cDNA A030009H04 gene (A030009H04Rik), mRNA.	MNCb-2875; AA589459; 2310043C11Rik; AB041807	A030009H04RIK	Mus musculus	RefSeq		80515	+	11qB3
A030010B05Rik	217.8	9.923	38	0	217.8	8.535	56	0	149.9	9.051	33	0	131.6	14.358	32	0	145.4	8.305	40	0	172.7	13.115	31	0	116	7.189	35	0	149.9	8.933	27	0	ILMN_185939	A030010B05RIK				A030010B05RIK	Mus musculus	MEEBO
A030010K20Rik	-10.5	2.626	46	0.8985	-5.3	3.163	45	0.65163	-7.2	2.851	37	0.77569	-6.8	3.42	44	0.73434	-9.4	1.89	50	0.8609	-4.9	3.237	41	0.62281	-8.5	2.571	40	0.81579	-13.3	2.39	43	0.96742	ILMN_233569	A030010K20RIK	11	Mus musculus RIKEN cDNA A030010K20 gene (A030010K20Rik), mRNA.		A030010K20RIK	Mus musculus	RefSeq		665891	-	11qD
A030012M09Rik	74.7	7.431	30	0	44.1	4.853	35	0.00501	67.2	6.261	46	0	102.5	9.011	45	0	73.6	6.895	24	0	78.1	9.398	31	0	121.5	10.893	21	0	92.1	8.117	38	0	ILMN_219943	A030012M09RIK				A030012M09RIK	Mus musculus	MEEBO
A130010J15Rik	31.7	5.211	39	0.02632	43.2	4.78	37	0.00501	54.1	7.958	32	0.00251	61.1	12.182	31	0.00251	40.8	3.259	33	0.00376	58	7.959	33	0.00376	73.2	7.249	31	0.00125	30.7	4.897	47	0.01754	ILMN_210052	A130010J15RIK	1	Mus musculus RIKEN cDNA A130010J15 gene (A130010J15Rik), mRNA.	AL365322.1	A130010J15RIK	Mus musculus	RefSeq		319266	+	1qH6
A130014H13Rik	-8.3	2.586	52	0.81203	-6.9	2.455	40	0.73935	-11.3	2.283	36	0.92481	-3.3	2.345	45	0.53759	-2.9	1.95	41	0.51253	-4	2.96	41	0.5802	-10.8	2.706	36	0.90351	-8.4	2.338	45	0.80702	ILMN_221439	A130014H13RIK	12	Mus musculus RIKEN cDNA A130014H13 gene (A130014H13Rik), mRNA.		A130014H13RIK	Mus musculus	RefSeq		319630	-
A130022J15Rik	2.3	3.395	49	0.31328	4.1	2.352	39	0.26817	-3.3	2.837	37	0.54887	2.3	3.419	37	0.28571	6.5	3.034	45	0.21178	-4.8	2.662	36	0.61779	11.3	4.046	47	0.11278	5.3	3.654	49	0.21554	ILMN_214637	A130022J15RIK		Mus musculus RIKEN cDNA A130022J15 gene (A130022J15Rik), mRNA.	AW259391; AI447490; AW214473	A130022J15RIK	Mus musculus	RefSeq		101351		6qD3
A130023I24Rik	-6.2	2.713	40	0.71178	-1.2	2.554	50	0.44361	-7.6	2.32	51	0.80075	-5.8	2.693	41	0.68546	-8.6	2.452	44	0.83459	-7	3.214	43	0.72556	1.8	3.833	34	0.30952	-0.4	3.523	35	0.38722	ILMN_221789	A130023I24RIK	7	Mus musculus RIKEN cDNA A130023I24 gene (A130023I24Rik), mRNA.		A130023I24RIK	Mus musculus	RefSeq		320569	-	7qF3
A130030D10Rik	-8.8	2.521	42	0.82957	1.4	2.341	60	0.34586	-0.7	3.884	28	0.40852	-2.6	3.783	42	0.50376	0.2	2.296	34	0.37469	-5.4	2.233	39	0.64912	-7.4	2.837	35	0.75815	-0.2	2.9	47	0.38346	ILMN_222804	A130030D10RIK	2	Mus musculus RIKEN cDNA A130030D10 gene (A130030D10Rik), mRNA.		A130030D10RIK	Mus musculus	RefSeq		277395	+
A130038H09Rik	30.5	4.35	36	0.02757	-1.5	2.155	41	0.44987	10.8	3.396	42	0.12531	7.9	3.466	36	0.16667	3.4	2.198	45	0.27694	6.1	3.148	35	0.21805	2.1	2.377	44	0.30326	9.9	3.437	41	0.13409	ILMN_239832	A130038H09RIK	17	Mus musculus RIKEN cDNA A130038H09 gene (A130038H09Rik), mRNA.	Iebeta2	A130038H09RIK	Mus musculus	RefSeq		381091	+	17qB1
A130042E20Rik	41.7	6.265	37	0.00877	63.5	4.422	43	0.00125	63.2	4.574	51	0.00125	59.9	9.865	37	0.00251	55.9	4.045	40	0.00251	50.2	5.712	39	0.00501	59.4	6.181	39	0.00251	34.1	5.187	33	0.01253	ILMN_215515	A130042E20RIK	10	Mus musculus RIKEN cDNA A130042E20 gene (A130042E20Rik), mRNA.	ORF57; C21orf57; ORF66	A130042E20RIK	Mus musculus	RefSeq		216119	-	10qC1
A130090K04Rik	-6.2	3.354	34	0.70927	-6	3.026	35	0.69048	-0.4	2.934	37	0.39348	-3.3	3.99	30	0.53133	2.7	3.058	26	0.29198	-6.5	2.035	39	0.70551	-0.3	2.368	38	0.40852	1.9	3.827	29	0.29825	ILMN_251987	A130090K04RIK	10	Mus musculus RIKEN cDNA A130090K04 gene (A130090K04Rik), mRNA.		A130090K04RIK	Mus musculus	RefSeq		320495	+	10qA1
A130092J06Rik	89.2	7.4	35	0	41.1	3.03	47	0.00501	49	4.319	34	0.00251	33.5	6.736	27	0.01629	51.3	5.351	34	0.00251	46.2	4.696	29	0.00627	40.5	5.804	24	0.00752	25.6	6.275	30	0.03133	ILMN_210026	A130092J06RIK		Mus musculus RIKEN cDNA A130092J06 gene (A130092J06Rik), mRNA.	RP23-55I14.8	A130092J06RIK	Mus musculus	RefSeq		241303		2qB
A1bg	1.7	2.932	35	0.33459	16.1	4.058	40	0.08271	-1.8	2.545	38	0.47118	2.2	3.831	51	0.28947	-1.7	3.307	28	0.4411	3.9	3.745	42	0.26316	-0.2	3.242	36	0.40476	2.2	4.081	28	0.29073	ILMN_240131	A1BG	15	Mus musculus alpha-1-B glycoprotein (A1bg), mRNA.	C44	A1BG	Mus musculus	RefSeq		117586	-	15qD1
A230050P20Rik	779.5	30.608	44	0	818.6	23.456	49	0	391.5	16.72	45	0	383.7	24.376	39	0	461	16.054	50	0	387.4	20.815	45	0	409.6	16.475	47	0	646.6	25.313	37	0	ILMN_222286	A230050P20RIK	9	Mus musculus RIKEN cDNA A230050P20 gene (A230050P20Rik), mRNA.		A230050P20RIK	Mus musculus	RefSeq		319278	+	9qA3
A230051G13Rik	122.1	6.759	53	0	178.4	9.382	39	0	132.5	7.08	47	0	181.9	15.754	50	0	209.9	7.631	47	0	123.2	9.361	35	0	119.9	6.329	38	0	146.3	6.464	55	0	ILMN_210033	A230051G13RIK				A230051G13RIK	Mus musculus	MEEBO
A230054D04Rik	3.9	4.083	35	0.26566	19.1	3.977	32	0.0614	5.5	3.653	45	0.21679	13	5.319	31	0.11779	7.8	2.794	28	0.18922	9	3.776	40	0.16541	21.9	4.372	39	0.03258	10.5	4.887	35	0.13283	ILMN_236434	A230054D04RIK	5	Mus musculus RIKEN cDNA A230054D04 gene (A230054D04Rik), mRNA.	AI853319; mKIAA1327; FAM44A	A230054D04RIK	Mus musculus	RefSeq		665775	-	5qB3
A230058J24Rik	0.3	3.112	37	0.39348	7.7	3.33	45	0.18546	3.1	3.352	44	0.26942	6.5	4.643	42	0.18421	6.4	3.001	40	0.21178	11.1	3.35	33	0.13409	12.3	3.973	34	0.10025	9	3.061	36	0.15038	ILMN_220876	A230058J24RIK	6	PREDICTED: Mus musculus RIKEN cDNA A230058J24 gene, transcript variant 2 (A230058J24Rik), mRNA.		A230058J24RIK	Mus musculus	RefSeq		243510	+	6qC3
A230067G21Rik	34.8	4.532	50	0.01378	67.3	4.43	44	0.00125	9.8	3.043	47	0.13409	14	3.923	39	0.10652	42.8	3.765	47	0.00376	4.9	3.717	44	0.23684	17.6	3.581	47	0.05639	48.3	5.161	38	0.00627	ILMN_244365	A230067G21RIK		Mus musculus RIKEN cDNA A230067G21 gene (A230067G21Rik), mRNA.	BC053994	A230067G21RIK	Mus musculus	RefSeq		241694		2qG1
A230069A22Rik	-19.5	1.994	36	1	-9.1	3.286	32	0.85338	-1.7	2.896	34	0.4599	-2.1	5.021	40	0.47368	-4	2.773	37	0.57895	-2.4	3.918	40	0.49123	-2.5	3.417	42	0.51504	-1	3.784	39	0.41604	ILMN_240485	A230069A22RIK	4	Mus musculus RIKEN cDNA A230069A22 gene (A230069A22Rik), mRNA.		A230069A22RIK	Mus musculus	RefSeq		320587	-	4qE2
A230074B11Rik	-4	3.095	36	0.69978	-1	3.043	39	0.47933	0	3.769	35	0.64769	-3.2	3.534	33	0.74719	3.1	3.099	44	0.39291	-2.3	3.04	30	0.68272	-0.2	3.608	33	0.40024	3.9	5.958	42	0.40851	ILMN_220316	A230074B11RIK	1	Mus musculus RIKEN cDNA A230074B11 gene (A230074B11Rik), mRNA.		A230074B11RIK	Mus musculus	RefSeq		215413	+	1qB
A230107C01Rik	7.3	3.257	43	0.19298	11	2.678	69	0.12782	1.5	3.001	38	0.31704	5.5	4.034	33	0.20301	11.6	3.965	48	0.11028	11.5	5.288	33	0.13283	19.5	4.017	48	0.04135	20.8	4.808	43	0.05388	ILMN_258531	A230107C01RIK		Mus musculus RIKEN cDNA A230107C01 gene (A230107C01Rik), mRNA.		A230107C01RIK	Mus musculus	RefSeq		320225		7qB1
A2bp1	42	6.906	31	0.70985	53.4	4.615	41	0.61893	16.7	3.473	35	0.35142	26.3	6.568	44	0.15684	28.3	3.769	45	0.22894	21.5	5.792	30	0.38017	24.2	4.578	42	0.1214	31.7	5.183	41	0.22669	ILMN_220207	A2BP1				A2BP1	Mus musculus	MEEBO
a2ld1	290.2	15.247	45	0	218.1	7.918	50	0	293.6	10.874	55	0	560.7	56.16	25	0	369.9	12.455	51	0	301.5	20.476	35	0	464.3	30.119	24	0	437	18.919	43	0	ILMN_237267	A2LD1	14	Mus musculus AIG2-like domain 1 (a2ld1), mRNA.	MGC7867	A2LD1	Mus musculus	RefSeq		223267	-	14qE5
A330021E22Rik	83.4	7.853	42	0	127	8.094	35	0	74.1	7.592	37	0	73.3	9.521	34	1e-05	117.9	5.625	49	0	52.3	6.617	31	0.00013	86.5	5.224	41	0	80.4	5.98	46	3e-05	ILMN_212595	A330021E22RIK	5	Mus musculus RIKEN cDNA A330021E22 gene (A330021E22Rik), mRNA.	AI427898; 4921525K03	A330021E22RIK	Mus musculus	RefSeq		207686	-	5qA1
A330049M08Rik	59.1	5.928	53	0.00251	35.4	4.602	38	0.00752	35	4.73	42	0.00501	-2.1	3.063	45	0.47368	5.3	3.365	39	0.23559	43.6	7.813	25	0.00752	4.1	3.203	44	0.25439	14.9	6.52	23	0.09649	ILMN_222853	A330049M08RIK				A330049M08RIK	Mus musculus	MEEBO
A330080J22Rik	52.5	5.523	31	0.00251	39.7	3.93	42	0.00501	60.5	6.191	39	0.00125	76.5	12.785	34	0.00251	43	3.751	50	0.00376	73.8	9.372	37	0	54	4.576	41	0.00251	48.7	5.746	48	0.00627	ILMN_185550	A330080J22RIK				A330080J22RIK	Mus musculus	MEEBO
A3galt2	6.2	3.435	41	0.22055	17.8	3.747	39	0.06767	-2.9	4.472	28	0.52256	6.7	5.541	28	0.18296	22.2	3.539	49	0.04637	7.5	4.273	38	0.19674	20.4	5.192	40	0.03759	18.5	5.353	43	0.07143	ILMN_239628	A3GALT2	4	Mus musculus alpha 1,3-galactosyltransferase 2 (isoglobotriaosylceramide synthase) (A3galt2), mRNA.	Gm433; iGb3	A3GALT2	Mus musculus	RefSeq		215493	+	4qD2.2
A430005L14Rik	176.8	12.427	37	0.00029	204.1	10.732	36	0.0003	178.2	11.117	42	0.00027	187	16.695	38	0.00027	188.3	10.088	34	0.0003	162.6	16.598	32	0.00033	160.7	9.91	36	0.00027	185.3	11.656	39	0.0003	ILMN_219263	A430005L14RIK	4	Mus musculus RIKEN cDNA A430005L14 gene (A430005L14Rik), mRNA.	C79672	A430005L14RIK	Mus musculus	RefSeq		97159	+	4qE2
A430033K04Rik	17.9	4.481	43	0.07268	19.3	3.971	40	0.0614	15.1	3.604	34	0.0802	8.5	4.13	36	0.1604	17.9	3.002	47	0.06767	17.4	5.931	40	0.07769	7.8	2.836	47	0.16416	16.4	3.404	45	0.08521	ILMN_194979	A430033K04RIK	5	Mus musculus RIKEN cDNA A430033K04 gene (A430033K04Rik), mRNA.		A430033K04RIK	Mus musculus	RefSeq		243308	+	5qG2
A430060F13Rik	-7	2.587	47	0.74812	-2.9	2.189	41	0.52757	-1.1	3.722	33	0.42356	-0.4	4.892	35	0.39724	-2.6	1.829	40	0.49624	-8.1	2.202	30	0.78822	-9.6	2.792	36	0.86717	-10.9	2.813	38	0.90476	ILMN_219688	A430060F13RIK		Mus musculus RIKEN cDNA A430060F13 gene (A430060F13Rik), mRNA.	C86086	A430060F13RIK	Mus musculus	RefSeq		217122		11qD
A430078G23Rik	8.7	4.666	37	0.05639	4.1	3.631	39	0.1527	8.5	4.085	35	0.04907	8	5.602	34	0.10983	10.7	2.773	38	0.03905	7.8	3.608	33	0.11518	23.8	5.961	35	0.00899	13.7	4.887	34	0.02296	ILMN_237057	A430078G23RIK	8	Mus musculus RIKEN cDNA A430078G23 gene (A430078G23Rik), mRNA.		A430078G23RIK	Mus musculus	RefSeq		319493	+	8qA1.1
A430079E08	23	5.795	41	0.04762	31.6	5.694	35	0.01253	32	4.995	31	0.00752	32.7	7.169	37	0.0188	29.5	4.117	50	0.02005	22	5.784	32	0.04511	29.6	5.263	41	0.01378	22.7	6.462	27	0.04511	ILMN_209503	A430079E08				A430079E08	Mus musculus	MEEBO
A430083B19Rik	-2.6	3.193	40	0.64013	-4.1	2.65	30	0.68638	-6.9	2.609	41	0.80606	-8.2	3.435	33	0.79094	-2.4	2.643	43	0.62942	-7.4	2.585	39	0.81985	-1	2.772	39	0.53205	-4.3	3.587	34	0.6652	ILMN_213792	A430083B19RIK	14	Mus musculus RIKEN cDNA A430083B19 gene (A430083B19Rik), mRNA.		A430083B19RIK	Mus musculus	RefSeq		218739	+	14qA1
A430084P05Rik	49.5	4.607	44	0.00376	9.7	3.024	52	0.15288	1.3	2.651	40	0.32206	-1	3.913	41	0.43108	-1	2.514	44	0.41353	13	3.963	35	0.12155	1.4	4.498	35	0.32456	-2.5	2.577	48	0.48872	ILMN_254001	A430084P05RIK		Mus musculus RIKEN cDNA A430084P05 gene (A430084P05Rik), mRNA.		A430084P05RIK	Mus musculus	RefSeq		327957		11qB3
A430089I19Rik	4.4	3.528	34	0.25815	1.6	2.752	47	0.34461	8.6	4.099	38	0.15664	3.9	3.287	50	0.24561	10.7	3.436	38	0.12281	-4.7	2.89	32	0.61153	7.2	4.391	35	0.17544	8	3.957	41	0.16291	ILMN_240998	A430089I19RIK	5	Mus musculus RIKEN cDNA A430089I19 gene (A430089I19Rik), mRNA.		A430089I19RIK	Mus musculus	RefSeq		331195	+
A430090E18Rik	-6.3	3.01	34	0.71554	1.1	2.915	37	0.35589	-4.9	2.474	45	0.63033	-1.9	3.405	44	0.46867	11.9	4.367	42	0.10777	6.5	4.56	40	0.20802	2.5	2.4	38	0.29323	7	3.404	41	0.18672	ILMN_233023	A430090E18RIK	4	Mus musculus RIKEN cDNA A430090E18 gene (A430090E18Rik), mRNA.		A430090E18RIK	Mus musculus	RefSeq		195564	+	4qD1
A430090L17Rik	9.1	5.109	51	0.16291	1.6	3.343	48	0.34336	-3.8	3.01	36	0.57393	-5	3.009	47	0.6391	0.4	2.973	38	0.36967	-0.7	3.674	44	0.42982	0.8	3.346	38	0.35338	-1.8	3.388	36	0.45489	ILMN_193270	A430090L17RIK				A430090L17RIK	Mus musculus	MEEBO
A430107D22Rik	55.1	5.279	39	0.00251	24.7	4.55	36	0.03133	25.4	5.476	42	0.02005	20.4	4.243	40	0.0589	23.7	3.312	40	0.03885	25.6	3.785	37	0.03383	20.3	4.89	30	0.03759	27.6	5.819	44	0.0213	ILMN_217767	A430107D22RIK	17	Mus musculus RIKEN cDNA A430107D22 gene (A430107D22Rik), mRNA.		A430107D22RIK	Mus musculus	RefSeq		320484	-	17qB1
A430107P09Rik	26.6	4.645	42	0.03258	29.8	4.363	42	0.01378	28.5	4.784	43	0.01003	15.6	4.965	43	0.08897	13.1	3.389	35	0.10276	14.5	4.328	42	0.10526	28.2	5.885	36	0.01754	32.6	6.585	34	0.01504	ILMN_211182	A430107P09RIK		Mus musculus RIKEN cDNA A430107P09 gene (A430107P09Rik), mRNA.	Va10; TRAV9-3	A430107P09RIK	Mus musculus	RefSeq		320898		14qC2
A430110N23Rik	31.9	5.077	37	0.02506	46.9	4.356	59	0.00501	26.2	4.515	43	0.01754	41.5	9.554	42	0.00627	30.6	3.927	41	0.01504	22.8	4.934	41	0.04386	30.6	5.221	41	0.01378	39.9	7.185	33	0.00877	ILMN_212557	A430110N23RIK	7	Mus musculus RIKEN cDNA A430110N23 gene (A430110N23Rik), mRNA.		A430110N23RIK	Mus musculus	RefSeq		269855	+	7qA1
A4galt	133.6	10.026	40	0	93.3	7.823	37	0	102	8.803	34	0	66	9.779	49	0.00251	53.3	4.303	52	0.00251	120.9	12.881	28	0	42.6	4.659	49	0.00627	55.6	6.97	47	0.00501	ILMN_259595	A4GALT	15	Mus musculus alpha 1,4-galactosyltransferase (A4galt), mRNA.		A4GALT	Mus musculus	RefSeq		239559	-	15qE1
A4gnt	6.8	4.083	47	0.41956	8.7	3.921	42	0.22558	12.2	3.887	37	0.07643	21.9	3.837	42	0.00528	17.5	3.03	37	0.01188	17	4.047	45	0.033	25.7	4.275	39	0.00126	26.6	5.031	41	0.00636	ILMN_258264	A4GNT	9	Mus musculus alpha-1,4-N-acetylglucosaminyltransferase (A4gnt), mRNA.	alpha4GnT; AV080780; Gm798	A4GNT	Mus musculus	RefSeq		333424	+	9qE3.3
A530016O06Rik	-4	3.283	38	0.60025	-5.8	2.448	40	0.67794	1.9	3.231	45	0.30702	-4.6	2.838	48	0.61779	-8.7	1.891	46	0.84085	0.9	3.491	33	0.37845	-6.2	3.18	39	0.69549	-5.9	2.839	34	0.67419	ILMN_185920	A530016O06RIK	12	Mus musculus RIKEN cDNA A530016O06 gene (A530016O06Rik), mRNA.	AI790538	A530016O06RIK	Mus musculus	RefSeq		319660	+	12qA3
A530023O14Rik	2.4	3.637	38	0.30671	-4	3.105	41	0.66314	-3.7	3.435	37	0.64013	-3.6	3.229	42	0.64543	2.9	3.972	32	0.28078	-1.3	3.515	34	0.51862	-1	3.237	39	0.54529	1.4	3.77	41	0.22306	ILMN_216995	A530023O14RIK	7	Mus musculus RIKEN cDNA A530023O14 gene (A530023O14Rik), mRNA.		A530023O14RIK	Mus musculus	RefSeq		244183	-	7qE3
A530032D15Rik	-11.8	3.028	46	0.93358	-15.6	2.568	39	0.98872	-10.8	2.862	39	0.91103	-13.2	2.352	41	0.95865	-8.2	1.884	44	0.81704	-10.2	3.252	34	0.86216	-15	2.537	41	0.98496	-8.5	3.176	40	0.81203	ILMN_245493	A530032D15RIK	1	Mus musculus RIKEN cDNA A530032D15Rik gene (A530032D15Rik), mRNA.	MGC130186; MGC130185; Gm1888	A530032D15RIK	Mus musculus	RefSeq		381287	-	1qC5
A530050D06Rik	14.2	3.89	32	0.10902	9.4	3.6	48	0.15915	-3.4	2.204	42	0.55013	28.1	5.877	31	0.02882	24.8	3.139	46	0.03383	-5.2	2.425	45	0.63283	22.9	4.503	35	0.02882	29.3	4.866	43	0.01754	ILMN_196409	A530050D06RIK	12	Mus musculus RIKEN cDNA A530050D06 gene (A530050D06Rik), mRNA.	Gm690; AI429460	A530050D06RIK	Mus musculus	RefSeq		104816	+	12qF1
A530053G22Rik	-6.7	3.199	38	0.73058	-7.8	2.993	43	0.79073	-8.7	2.466	51	0.83835	0.8	4.407	40	0.34712	-5.7	2.148	54	0.67419	-8.9	3.307	33	0.81328	-2.8	2.638	47	0.52256	-5.4	2.813	50	0.64035	ILMN_220342	A530053G22RIK	6	PREDICTED: Mus musculus RIKEN cDNA A530053G22 gene (A530053G22Rik), misc RNA.		A530053G22RIK	Mus musculus	RefSeq		208079	-	6qB3
A530054K11Rik	-6.8	2.928	38	0.86215	-7.4	3.122	36	0.87625	-5.5	2.744	47	0.78605	-8.2	2.733	50	0.91501	-2	2.48	40	0.44875	-7.3	2.971	37	0.86084	-8.1	2.651	40	0.91136	-2.1	3.492	43	0.58158	ILMN_215310	A530054K11RIK				A530054K11RIK	Mus musculus	MEEBO
A530064D06Rik	-7.6	2.714	49	0.89824	-12.6	2.39	36	0.98186	-7.1	2.309	46	0.86866	-9.9	3.238	33	0.967	-6	2.643	42	0.79578	-8.7	2.781	32	0.88781	-9.9	2.999	36	0.967	-11	2.457	36	0.98186	ILMN_214044	A530064D06RIK		Mus musculus RIKEN cDNA A530064D06 gene (A530064D06Rik), mRNA.		A530064D06RIK	Mus musculus	RefSeq		328830		17qC
A530082C11Rik	119.5	6.717	41	0.0001	129.6	7.771	36	4e-05	153	11.17	42	6e-05	132.1	11.186	37	0.00023	147.3	7.772	34	0.00028	142.7	16.416	26	0.00053	134.6	9.743	38	4e-05	146.7	12.247	38	0.00075	ILMN_214708	A530082C11RIK	4	Mus musculus RIKEN cDNA A530082C11 gene (A530082C11Rik), mRNA.	AI957035; SLC35E2	A530082C11RIK	Mus musculus	RefSeq		320541	+	4qE2
[truncated: 16,904 more rows]
