# Supplementary material for: Dissection of metabolic reprogramming in polycystic kidney disease reveals coordinated rewiring of bioenergetic pathways
Source: Commun Biol. 2018 Nov 16;1:194. doi: 10.1038/s42003-018-0200-x (PMC6240072; doi:10.1038/s42003-018-0200-x)
Supplement: Supplementary file 11 — Supplementary Data 9 [file 42003_2018_200_MOESM11_ESM.xlsx]

## Sheet: Foglio1
Glycolysis
HK1
HK2
HK3
HKDC1
GCK
GCKR
ADPGK
PFKFB1
PFKFB2
PFKFB3
PFKFB4
PFKL
PFKM
PFKP
PKM2
PKLR
PGM1
PGM2
PGM3
GALM
GPI
ALDOA
ALDOB
ALDOC
TPI1
GAPDH
GAPDHS
PGK1
PGK2
BPGM
PGAM1
PGAM2
PGAM5
MINPP1
ENO1
ENO1
ENO1
ENO2
ENO3
ENO3
LDHA
LDHAL6A
LDHAL6B
LDHB
LDHC
LDHD
Pentose Phosphate Pathway
GPI
G6PD
H6PD
PGLS
PGD
RPE
RPIA
RBKS
PGM2
PGM1
PRPS1
PRPS1L1
PRPS2
PRPSAP1
PRPSAP2
TKT
TKTL1
TKTL2
FBP1
TKT
TKTL1
TKTL2
RBKS
DERA
TCA/OxPhos
PC
CS
ACLY
ACO1
ACO2
IDH1
IDH2
IDH3A
IDH3B
IDH3G
OGDH
DLST
SUCLA2
SUCLG1
SUCLG2
SDHA
FH
MDH1
MDH1B
MDH2
FAS
FADS1
FADS2
FADS3
ACOX1
ACOX2
ACOX3
ELOVL1
ELOVL2
ELOVL3
ELOVL4
ELOVL5
ELOVL6
ELOVL7
HSD17B12
SCD
SCD5
CD36
SLC27A1
SLC27A2
SLC27A3
SLC27A4
SLC27A5
FABP1
FABP2
FABP3
FABP4
FABP5
FABP6
FABP7
APOA1
ME1
LPL
SREBF1
FASN
FAS
FAO
CPT1A
CPT2
ACADVL
EHHADH
ACAA2
ACAA1
ACADM
EHHADH
ACADVL
ACADL
ACADM
ECHS1
HADH
HADHA
