# Supplementary material for: Dissection of metabolic reprogramming in polycystic kidney disease reveals coordinated rewiring of bioenergetic pathways
Source: Commun Biol. 2018 Nov 16;1:194. doi: 10.1038/s42003-018-0200-x (PMC6240072; doi:10.1038/s42003-018-0200-x)
Supplement: Supplementary file 12 — Supplementary Data 10 [file 42003_2018_200_MOESM12_ESM.xlsx]

## Sheet: Fig.1
1b
Percentage of kidney/body weight
control	cystic
0.712074	2.60268
0.657795	1.94094
0.678261	1.55285
0.762626	2.01835
0.606195	2.21196
0.648855	2.97133
0.655963	1.80169
0.724191	2.18222
1f
scaled intesity citrate		scaled intesity aconitate		scaled intesity a-KG
control	cystic	control	cystic	control	cystic
0.7839	4.4432	0.2036	7.8998	0.2734	36.6417
0.5139	1.0673	0.1304	1.7074	0.309	4.7301
0.6466	3.5324	0.1783	5.5575	0.3066	16.4325
0.5494	3.2257	0.1628	3.5519	0.246	5.9084
0.6343	2.7389	0.1542	2.318	0.2356	2.1333
0.7239	3.074	0.2216	2.9718	0.2831	1.6504
0.8409	5.1581	0.2328	9.5739	0.2659	28.6436
0.9327	4.9972	0.2926	5.1475	0.3496	23.5788

## Sheet: Fig.2
a
	ECAR (mpH/min)/30000 cells
	Pkd1 +/+			Pkd1 -/-			ECAR (mpH/min)/30000 cells
Time	mean	sem	n	mean	sem	n	time	2	2	9	9	17	17	24	24	32	32	40	40	47	47	55	55	62	62	70	70	78	78	85	85
2	8.48381	0.182859	39	6.69137	0.351954	28	Replicates	Pkd1 +/+	Pkd1 -/-	Pkd1 +/+	Pkd1 -/-	Pkd1 +/+	Pkd1 -/-	Pkd1 +/+	Pkd1 -/-	Pkd1 +/+	Pkd1 -/-	Pkd1 +/+	Pkd1 -/-	Pkd1 +/+	Pkd1 -/-	Pkd1 +/+	Pkd1 -/-	Pkd1 +/+	Pkd1 -/-	Pkd1 +/+	Pkd1 -/-	Pkd1 +/+	Pkd1 -/-	Pkd1 +/+	Pkd1 -/-
9	8.12981	0.181281	39	6.10754	0.317068	28	1	6.99107	6.67383	6.6199	6.6718	6.55534	7.89364	14.3818	25.0474	13.9845	26.0434	14.435	27.3046	23.5523	33.9099	23.7662	32.5931	24.0945	32.6286	8.9104	9.53554	6.81508	6.15456	5.80945	5.64384
17	8.20261	0.180381	39	6.20468	0.320208	28	2	7.83308	4.34316	7.75162	4.01994	7.75253	4.07464	15.6887	15.1247	14.7734	16.4339	15.1854	17.5633	24.4571	22.674	23.1272	21.8009	23.6364	21.7774	8.22685	7.26035	5.56635	5.77544	5.21891	6.80474
24	18.3661	0.377807	39	21.485	0.929862	28	3	8.39556	6.95635	8.09689	6.17813	7.92856	5.82456	16.4599	23.0513	15.2693	25.2297	15.4296	26.7102	25.5447	33.3734	24.4253	33.0737	24.8036	32.7749	9.66909	4.78156	6.88802	3.75179	6.1468	4.2069
32	17.2929	0.350147	39	25.1708	1.057	28	4	8.10703	5.31552	7.81858	4.92939	7.50595	5.22326	16.0159	18.401	14.6783	19.5034	14.9555	20.9843	25.0081	26.7178	23.7769	26.8088	24.2172	26.8402	10.8195	3.3537	7.63184	2.04796	6.41739	2.20862
40	17.7704	0.356454	39	26.745	1.07783	28	5	7.24462	7.20828	6.41304	6.51094	6.40911	6.75858	17.1128	23.1772	15.7286	26.4208	16.1571	27.7706	25.8769	34.3102	25.6434	33.7817	25.6508	33.9754	7.38772	6.19602	6.36909	4.1354	5.92187	4.69203
47	28.8515	0.594429	39	33.5212	1.30677	28	6	6.23225	4.6001	5.97098	4.3591	6.15614	4.56944	14.1279	12.021	12.7043	15.5478	13.1866	17.4081	21.5875	23.6122	21.7756	24.0596	22.871	24.3056	10.5289	1.35832	7.03291	0.156639	5.9068	0.896786
55	27.8102	0.550594	39	33.0625	1.29981	28	7	6.81444	6.24557	7.11274	5.76015	7.26452	5.84676	15.4361	20.8445	15.2307	24.7625	15.9159	26.3349	26.6095	33.1179	26.2086	31.9792	26.2582	32.1809	8.13393	9.0839	6.24874	5.31229	5.67991	4.79686
62	27.9934	0.544216	39	33.3416	1.38948	28	8	7.56274	6.67236	7.38511	6.35878	7.44604	6.42246	16.2104	23.2085	15.2633	27.027	15.7971	28.5959	26.4446	36.5696	24.7524	35.1777	24.5705	34.926	6.69523	11.4949	4.87883	7.01501	4.79203	6.41959
70	8.66592	0.436361	39	6.16143	0.768758	28	9	8.54552	5.51887	8.20196	4.68816	8.37829	4.67387	19.1946	17.9473	17.7088	22.4354	17.9834	24.2467	29.5928	30.0843	27.7719	29.7796	27.5012	29.6813	9.53407	4.77025	6.71934	3.53969	5.80606	3.58676
78	6.50178	0.233825	39	4.12743	0.450691	28	10	7.56547	4.46486	7.34443	4.37852	7.43362	4.66264	15.8937	18.1798	15.1314	22.4801	15.6799	24.6203	26.2476	30.0789	24.3477	30.3028	24.1513	30.4292	11.0814	3.91093	7.13853	3.70428	5.80105	3.96777
85	5.97527	0.146312	39	4.561	0.369098		11	7.7662	6.25313	7.43418	5.60318	7.57499	5.82557	17.6737	17.1054	16.8689	19.4812	17.2261	20.6034	28.5958	26.8	26.9921	26.1922	26.9892	26.2789	7.37961	6.71098	6.05547	3.82868	5.5901	3.33354
b							12	7.49727	6.36764	7.20024	5.58616	7.22503	5.66492	18.945	18.4792	19.0363	21.7204	19.9592	22.7055	28.7644	28.3086	27.4175	26.6091	27.4004	26.5046	10.2464	7.7765	7.45065	6.06688	6.43894	7.50574
glycolysis (6th -3rd time)		glycolytic reserve (9th - 6th time)		glycolytic capacity (9th - 3rd time)			13	7.35998	9.26948	6.93896	7.8839	7.11938	7.71505	16.8252	25.1225	15.9154	30.1118	17.0075	32.1511	25.8925	38.5418	26.3354	37.4026	27.7255	37.5742	10.4591	10.1739	7.40206	7.25323	6.26594	6.73069
Pkd1 +/+	Pkd1 -/-	Pkd1 +/+	Pkd1 -/-	Pkd1 +/+	Pkd1 -/-		14	8.93659	7.6708	8.43233	6.67707	8.35118	6.417	20.3749	24.7118	20.1619	28.4975	20.5756	29.8106	31.5047	37.5992	30.4751	35.3746	30.1806	35.1291	8.94222	6.52142	7.04075	4.73991	6.56318	5.1312
7.8797	19.411	9.65944	5.32398	17.5391	24.735		15	9.15002	5.26337	8.50147	4.80538	8.66262	4.70482	18.3844	17.4641	17.7607	20.8908	18.4171	22.1195	30.2257	28.0946	28.6527	28.4178	27.8003	28.5475	10.2568	-0.264667	7.47372	0.47812	6.68221	1.76076
7.43283	13.4886	8.45101	4.21411	15.8838	17.7027		16	9.224	6.21431	8.74956	5.54437	8.71998	5.43196	20.9931	20.7179	21.0713	25.127	21.3239	26.724	32.2376	34.862	30.0252	34.5314	29.7414	34.4523	10.7011	5.09707	8.17694	3.32156	7.20094	3.81459
7.50107	20.8857	9.37402	6.06472	16.8751	26.9504		17	9.33431	6.12737	8.97651	5.50617	9.08187	5.27595	19.9155	20.2451	19.2006	23.7145	19.5027	25.0308	30.8374	31.8197	28.6846	31.6473	28.3404	32.81	11.0099	3.91805	7.78214	2.37184	6.73269	3.54929
7.4495	15.7611	9.26174	5.85587	16.7112	21.6169		18	9.3914	5.16179	9.06737	4.72051	8.55364	4.68465	19.709	17.5712	18.5399	20.7163	18.7747	22.0195	31.5834	28.39	28.9131	27.676	28.5448	27.4311	12.086	4.48118	8.17263	2.91408	7.22755	3.60502
9.74801	21.0121	9.49367	6.20479	19.2417	27.2169		19	8.45255	5.99146	7.79193	5.49256	7.7585	5.38855	19.6042	19.835	17.8671	23.3147	18.1139	24.8659	34.3701	30.9278	36.4406	30.0684	36.447	29.8358	10.475	5.28493	7.29385	3.72951	6.46614	4.17869
7.03048	12.8387	9.68436	6.89742	16.7148	19.7361		20	7.73382	5.15994	7.28093	5.07542	7.5866	5.41128	16.3043	19.2436	15.2481	24.1677	15.9149	25.993	25.0265	31.1669	26.1659	31.5087	26.9369	31.6223	9.77139	3.0455	7.04039	2.40946	6.11105	2.89724
8.6514	20.4881	10.3423	5.84605	18.9937	26.3342		21	7.38543	6.36793	7.19637	5.87819	7.40045	5.95173	17.9042	21.256	16.392	24.4628	16.6832	26.1268	26.6069	33.3166	26.0914	32.0193	26.7961	32.1769	9.43463	7.61164	7.10587	4.53371	6.34284	4.29625
8.35102	22.1734	8.77345	6.33013	17.1245	28.5036		22	9.73024	7.08194	9.33759	6.62991	9.52566	6.84109	21.3289	24.084	19.2571	28.0529	19.7529	29.9457	33.1823	37.3396	31.4505	36.6905	31.5744	37.1473	8.58801	13.128	6.75533	7.88905	6.45139	6.74507
9.60514	19.5728	9.51775	5.43467	19.1229	25.0075		23	8.29347	6.65946	8.03955	6.32569	8.3229	6.42074	18.3689	20.798	17.8133	23.9306	18.3461	25.3283	30.0281	30.8633	28.5894	31.2035	28.5805	31.8965	8.90363	5.54344	7.10236	4.13181	6.3313	4.35059
8.24631	19.9577	8.47132	5.8089	16.7176	25.7666		24	9.41044	4.88847	9.26607	4.11673	9.41593	4.43641	19.2934	17.6863	17.8488	23.1029	18.1259	24.966	30.7297	29.7259	27.879	30.9628	27.5114	30.3011	11.6198	-4.37433	7.62974	-1.13718	6.35075	1.18302
9.65116	14.7779	9.76305	5.67548	19.4142	20.4533		25	9.02495	11.0513	8.77943	9.76068	8.78092	10.2316	18.8659	32.4259	17.7216	36.7118	18.3849	38.0725	31.8018	47.4697	29.9468	46.9047	29.6326	48.9203	9.09237	9.80422	6.73874	5.42686	6.18175	7.55304
12.7342	17.0405	7.44116	3.79912	20.1754	20.8397		26	9.08757	8.11121	8.92326	7.23192	9.13448	7.2396	19.0871	25.6073	17.9656	32.8899	18.4663	34.9593	29.4947	43.102	28.0597	44.4394	28.0909	44.7725	10.2312	11.0544	6.78863	7.80131	5.76063	7.26994
9.88807	24.436	10.7181	5.4231	20.6061	29.8591		27	10.1349	10.7052	10.0429	10.1755	10.2235	9.71706	20.0205	27.0903	18.3435	30.6946	18.5276	32.8629	28.4559	41.9292	27.9264	41.3014	29.1568	43.3551	9.28206	1.55266	6.62407	0.688131	5.85562	2.96998
12.2244	23.3936	9.60499	5.3185	21.8294	28.7121		28	8.75092	11.0147	8.04299	10.1427	7.98367	10.4233	16.4648	35.133	16.4377	41.3112	16.8746	43.0376	27.193	53.8896	25.8433	53.4418	25.6184	55.2901	7.16058	13.7098	5.86251	7.52792	5.45124	7.60949
9.75448	17.4147	9.38316	6.42796	19.1376	23.8426		29	8.0608		7.19864		7.39793		17.0752		15.9028		16.3053		26.7061		26.4074		26.6871		1.21422		2.63182		4.03764
12.6039	21.292	8.41752	7.72828	21.0214	29.0203		30	8.22258		8.04793		8.21129		17.9995		17.3453		17.8219		29.66		27.632		27.1864		9.50064		6.51359		5.88895
10.4208	19.7548	8.83774	7.7792	19.2586	27.534		31	10.0288		9.677		9.647		20.5867		19.3862		19.7478		33.6001		30.8129		30.2849		10.1236		7.21908		6.87691
10.2211	17.3349	9.7701	5.41155	19.9912	22.7464		32	9.6169		9.0109		9.02305		19.5425		18.9621		19.6586		32.3263		30.2634		29.9792		7.54833		6.38854		6.39212
10.3554	19.4774	18.3331	4.96989	28.6885	24.4473		33	10.0814		9.37487		9.17796		20.1082		19.0189		19.6418		31.9848		30.8136		30.4648		6.86969		6.0953		5.90079
8.32834	20.5817	11.022	5.62932	19.3503	26.211		34	7.4923		7.20402		7.54488		18.9627		16.8071		17.2953		26.3909		27.286		28.7521		2.30048		2.04593		3.43052
9.28277	20.1751	10.1129	6.05014	19.3956	26.2252		35	10.4253		9.94183		10.3224		21.1523		19.2723		19.4853		31.7092		29.6735		30.1549		8.6035		6.02973		5.87488
10.2273	23.1046	11.8215	7.20158	22.0487	30.3062		36	7.77315		7.57676		7.7244		18.0392		16.6094		17.0369		28.3088		27.2385		27.744		3.71843		4.0921		4.71946
10.0232	18.9075	10.2343	6.56818	20.2576	25.4757		37	8.75044		8.66023		8.78946		19.3388		17.9576		18.4532		31.3423		29.034		29.0111		11.0313		8.11673		7.19876
8.70995	20.5296	9.38548	5.33509	18.0954	25.8647		38	11.4195		11.1624		11.2194		26.8942		24.2834		25.3541		39.9706		40.0906		41.4241		10.3532		8.0024		7.67368
9.604	27.8409	11.2477	10.8477	20.8517	38.6886		39	7.04163		6.49101		6.59237		15.9922		14.9539		15.544		21.7593		23.8603		25.2327		0.0806567		2.64951		3.53715
9.33186	27.7197	9.62456	9.81316	18.9564	37.5329		Mean	8.48381	6.69137	8.12981	6.10754	8.2026	6.20468	18.3661	21.485	17.2929	25.1708	17.7704	26.745	28.8515	33.5212	27.8102	33.0625	27.9934	33.3416	8.66592	6.16143	6.50178	4.12743	5.97527	4.561
8.30412	23.1458	10.6292	10.4923	18.9333	33.6381		n	39	28	39	28	39	28	39	28	39	28	39	28	39	28	39	28	39	28	39	28	39	28	39	28
8.89093	32.6143	8.74381	12.2525	17.6347	44.8668		SEM	0.182859	0.351954	0.181281	0.317068	0.180381	0.320208	0.377807	0.929862	0.350147	1.057	0.356454	1.07783	0.594429	1.30677	0.550594	1.29981	0.544216	1.38948	0.436361	0.768758	0.233825	0.450691	0.146311	0.369098
8.90735		10.3819		19.2892
9.61057		9.36459		18.9752
10.1008		10.5371		20.6379
10.6355		10.3207		20.9562
10.4639		10.8229		21.2868
9.75039		11.4568		21.2072
9.16294		10.6696		19.8325
9.31251		10.7071		20.0196
9.66371		10.558		20.2217
14.1347		16.07		30.2047
8.95158		9.68875		18.6403
c		OCR (pmol/min/30,000 cells)
		Pkd1 +/+		Pkd1 -/-				OCR (pmol/min/30,000 cells)
	Time (mn)	Mean	SEM	Mean	SEM		Time (minutes)	Pkd1+/+						Pkd1-/-
t1	1.41243	112.801	1.76575	96.8914	3.87032	t1	1.41243	112.055	118.336	108.13	117.917	109.614	110.754	100.144	87.4051	92.2666	93.5535	114.37	93.6088
t2	7.96011	106.142	1.92201	89.6363	3.65014	t2	7.96011	103.112	112.339	101.358	111.785	103.674	104.586	91.2628	81.1284	84.0031	86.8743	106.457	88.0927
t3	14.5269	104.363	1.94576	84.9955	3.33645	t3	14.5269	100.99	110.747	99.4476	109.885	102.196	102.912	86.291	76.7023	79.9638	82.7145	100.231	84.0702
t4	21.0626	103.752	1.98352	80.5444	3.28012	t4	21.0626	99.9871	110.228	98.8548	109.386	101.682	102.373	81.3031	72.6351	75.3487	78.76	95.6604	79.5591
t5	27.6849	38.7063	1.06244	39.4543	1.42965	t5	27.6849	38.2015	42.4972	35.7037	41.1962	37.6157	37.0233	40.835	35.2551	37.5754	39.115	45.5397	38.4054
t6	34.2174	37.1027	0.781104	35.8897	1.38299	t6	34.2174	36.4245	39.7859	35.0623	39.1689	36.3611	35.8137	37.5763	31.9177	34.2287	35.1332	41.7318	34.7507
t7	40.752	36.931	0.737101	33.943	1.33336	t7	40.752	36.2632	39.2985	34.7128	38.9656	36.3133	36.0328	34.6713	29.5085	32.7318	33.5045	39.5483	33.6938
t8	47.289	35.9724	0.768132	31.6122	1.21681	t8	47.289	34.8823	38.5234	33.7496	38.0245	35.2255	35.4293	32.6355	27.6363	31.0604	30.9557	36.707	30.6783
t9	53.9333	241.913	4.89929	171.674	7.39393	t9	53.9333	229.428	258.962	236.215	253.753	231.892	241.231	173.268	156.519	156.017	166.666	205.399	172.177
t10	60.4704	274.471	5.26849	197.357	7.74651	t10	60.4704	262.024	291.889	267.979	289.267	264.281	271.39	200.542	181.525	180.151	191.781	232.17	197.974
t11	67.0085	274.692	5.66371	202.297	7.69679	t11	67.0085	269.674	294.993	257.374	286.494	274.172	265.444	206.486	186.599	185.088	196.489	236.697	202.421
t12	73.5581	269.435	6.47727	202.116	7.61755	t12	73.5581	269.853	291.41	247.137	277.976	274.287	255.948	205.825	186.383	185.776	196.41	236.466	201.834
t13	80.1808	21.8217	1.65124	23.1019	1.07786	t13	80.1808	23.4851	25.3904	14.1876	24.5323	22.2246	21.1102	26.0635	20.5809	19.5707	24.1275	25.5615	22.7073
t14	86.7432	25.4987	1.11829	24.8619	0.900193	t14	86.7432	25.9098	28.2502	20.5511	27.7537	25.4907	25.0369	26.459	21.7796	23.0696	24.6877	27.8246	25.3509
t15	93.3262	25.6055	0.999161	24.9157	1.01685	t15	93.3262	25.5624	28.0714	21.2698	27.8428	25.5169	25.3694	26.1374	21.5537	22.9741	24.8363	28.6978	25.2946
d
MRR	Pkd1 +/+	Pkd1 -/-
(t10-t13)	238.539	174.478
	266.499	160.944
	253.792	160.58
	264.734	167.653
	242.057	206.608
	250.28	175.267
OCR/ECAR	Pkd1 +/+	Pkd1 -/-
t2	6.8776	2.4064
	6.89958	2.60938
	7.00119	2.3591
	7.43201	2.46885
	6.83423	2.38222
	6.42623	2.42621
f
	Intracellular				Extracellular
Glucose				Glucose
	Pkd1 +/+	Pkd1 -/-			Pkd1 +/+	Pkd1 -/-
% to Pkd1 +/+	M+0	M+0		consumption	M+6	M+6
	2.65	35.8			-5040000	-8780000
	3.27	2.52			-5230000	-8030000
	4.61	5.77			-4660000	-8110000
	3.04	9.41			-4220000	-8140000
	2.41	17.5			-5870000	-7330000
	3.42	5.45			-6150000	-6300000
	M+6	M+6
	128	99.5
	112	132
	79.7	96.9
	88.2	105
	91.1	152
	81.8	103
Lactate	M+0	M+0		Lactate	M+3	M+3
% to Pkd1 +/+	10.4	27		release	68000000	120000000
	10.1	19.9			59400000	134000000
	10.8	13.4			70500000	117000000
	7.93	19.3			69300000	118000000
	9.84	13.2			65700000	136000000
	7.6	22.2			67700000	124000000
	M+2	M+2
	1.5	3.24
	1.27	2.86
	1.24	2.71
	1.25	4.43
	1.52	5.56
	1.43	3.72
	M+3	M+3
	98.4	193
	94.8	213
	85	186
	86.8	215
	88.3	240
	81.8	193
g
	Pkd1 +/+	Pkd1 -/-
aKG	M+0	M+0
	94.1363	144.601
	87.1092	158.048
	86.2525	151.748
	88.9048	199.816
	78.9722	191.237
	74.3111	128.543
	M+2	M+2
	17.6256	7.61458
	22.7776	6.33376
	17.3322	10.261
	13.5961	11.3491
	11.7372	13.8465
	7.17525	12.2804
	M+5	M+5
	0.713143	0
	0	0
	0	0
	0	0
	0	0
	0	0
	Pkd1 +/+	Pkd1 -/-
succinate	M+0	M+0
	75.56	98.9548
	70.8642	91.6
	67.876	83.5766
	61.4726	106.978
	69.5835	119.682
	57.2037	96.9489
	M+1	M+1
	1.66877	0.393436
	2.34164	0.495182
	2.13659	0.368749
	1.2262	1.25379
	1.51197	0.306258
	1.49173	1.27593
	M+2	M+2
	23.0998	13.1869
	24.0828	14.2352
	22.589	13.5915
	17.5726	17.6639
	21.7318	18.9284
	18.1097	14.336
	M+3	M+3
	8.03183	1.32952
	8.79417	1.62308
	7.42379	1.75385
	5.67777	2.25785
	7.77331	2.91545
	5.87219	1.63345
	M+4	M+4
	3.04337	0.130682
	3.36956	0.198909
	2.93587	0.262118
	2.09446	0.474061
	2.82187	0.407142
	2.03917	0.215405
	Pkd1 +/+	Pkd1 -/-
Fumarate	M+0	M+0
	57.8921	89.4304
	55.513	96.8829
	48.3756	77.0095
	55.9095	93.1567
	59.4782	100.609
	50.3582	72.0411
	M+1	M+1
	2.99769	1.47681
	3.3386	1.34244
	2.40072	1.7335
	2.49754	1.79654
	4.10363	2.16578
	2.46954	2.94288
	M+2	M+2
	26.846	13.7927
	27.2242	17.0105
	23.5769	16.7085
	24.4212	20.7029
	30.0265	18.195
	23.1854	17.4614
	M+3	M+3
	14.0125	5.36236
	14.8093	7.60922
	12.5515	6.05435
	11.7658	8.00757
	16.319	8.00301
	12.5602	7.35852
	M+4	M+4
	3.17817	0.0124218
	3.38922	0
	2.41742	0
	2.14542	0.260165
	3.47829	0.100758
	2.75865	0
	Pkd1 +/+	Pkd1 -/-
Malate	M+0	M+0
	68.3855	124.721
	67.7776	122.817
	69.6012	109.964
	67.1698	119.484
	68.3855	139.954
	58.9635	116.628
	M+1	M+1
	1.23166	0
	2.28056	0.0547105
	1.41813	0
	1.28564	0.343887
	1.47211	0.847292
	1.37949	0.376552
	M+2	M+2
	19.7928	13.2725
	20.4122	15.2697
	20.3207	14.542
	18.3355	13.8659
	20.2307	18.8617
	16.3768	14.2859
	M+3	M+3
	10.4938	5.59728
	11.1851	7.21017
	10.7172	5.33902
	8.79201	6.2745
	10.6898	7.49833
	8.71793	5.98896
	M+4	M+4
	2.70633	0.255816
	2.9253	0.0223353
	2.55555	0.327725
	1.85341	0.270533
	2.62853	0.307775
	1.92714	0.305063

## Sheet: Fig.3
b				c
	Pkd1 +/+	Pkd1 -/-			Pkd1 +/+	Pkd1 -/-
glutamine	M+0	M+0		aKG	M+3	M+3
	0.480371	0.537862			18.7174	5.33364
	0.595949	0.47203			9.76306	1.9548
	0.457496	0.556071			6.23041	7.18808
	0.806638	0.493041			7.86096	6.4994
	0.39128	0.479034			8.95605	3.7877
	0.62364	0.617701			10.5573	8.71016
	M+2	M+2			M+5	M+5
	0.000591865	0.0006627			115.812	179.566
	0.000734269	0.000581589			77.4913	178.867
	0.000563681	0.000685135			79.6587	170.495
	0.000993859	0.000607475			85.775	191.443
	0.000482096	0.000590217			91.8994	179.514
	0.000768387	0.00076107			86.9607	185.715
	M+5	M+5
	0.00324497	0.0122265
	0.00584095	0.00720611
	0.00360932	0.0107827
	0.00842554	0.0099084
	0.0029831	0.00729883
	0.0034613	0.00915335
	13C5_15N2	13C5_15N2
	101.849	157.816
	96.6495	142.034
	94.0496	149.925
	106.823	139.404
	89.8671	138.089
	108.293	147.295
	15N2	15N2
	0.0485348	0.0662003
	0.051405	0.0577167
	0.044112	0.0607772
	0.0601333	0.0675904
	0.0432744	0.0571606
	0.054274	0.0603608
d
	Pkd1 +/+	Pkd1 -/-			Pkd1 +/+	Pkd1 -/-			Pkd1 +/+	Pkd1 -/-
succinate	M+0	M+0		fumurate	M+0	M+0		malate	M+0	M+0
	16.5561	22.1443			5.70112	5.20296			11.0687	9.89148
	18.0765	27.9752			5.5987	4.48805			10.0742	8.39843
	20.3854	79.9292			5.05249	3.59441			11.6783	11.6458
	17.7386	20.7685			5.80353	5.83844			12.1596	8.24912
	19.1465	22.7995			5.05249	4.32918			9.94583	9.0703
	23.1447	29.9407			5.94009	3.95584			12.0312	10.6753
	M+1	M+1			M+1	M+1			M+1	M+1
	3.53619	1.16777			6.46501	0.900149			5.37808	0.590664
	3.49652	0.759865			4.00511	0.330962			4.02624	0.0331421
	5.16489	1.55			5.95366	0.763404			5.25583	0.339284
	5.67222	1.44266			7.43949	0.907283			6.31319	0.689423
	5.88815	0.795303			4.77207	0.444062			4.63476	0.497932
	6.04476	1.58612			5.50913	0.755212			5.84298	0.792097
	M+2	M+2			M+2	M+2			M+2	M+2
	13.4172	11.7976			20.2787	10.3366			18.073	10.6317
	13.2522	10.3333			15.8872	7.75375			16.299	7.00113
	17.215	12.4469			18.4935	9.83739			17.5119	11.0038
	17.9711	13.0068			19.5451	11.8506			17.7901	10.3741
	19.5599	12.3861			14.8605	11.0904			15.118	9.57682
	20.8183	14.0203			16.4378	13.0223			19.5314	12.4495
	M+3	M+3			M+3	M+3			M+3	M+3
	0.740901	1.73332			7.50381	19.1669			7.04316	18.2454
	0.559411	1.18939			6.61179	18.8019			7.02099	16.0521
	1.29858	1.45868			6.94938	18.986			6.83847	19.6811
	1.22716	1.37692			7.22261	19.5942			6.3665	16.9516
	1.37696	0.896736			5.28072	19.6112			5.80591	17.0416
	1.46331	1.40501			5.90571	21.796			7.16574	18.4216
	M+4	M+4			M+4	M+4			M+4	M+4
	47.0048	89.5758			71.4127	83.7283			61.5912	77.6144
	49.9688	100.233			63.2612	78.4151			61.2848	69.429
	60.3001	94.5912			67.8279	80.6918			60.3662	79.0263
	59.7623	88.3265			67.1717	89.041			59.1441	78.6997
	63.5302	97.1036			57.726	87.1418			53.321	71.2025
	65.6833	102.737			60.3307	93.9542			61.2828	82.9667
e
Bar	Dependency Group	Capacity Group	Glucose Pathway	Capacity (%)	Capacity StdErr (%)	Dependency (%)	Dependency StdErr (%)	Flexibility (%)	Flexibility Error (%)
1	5. GLC Dependency-Pkd1 +/+	6. GLC CapacityPkd1 +/+	Glucose	87.85	2.01976	30.5	1.70276	57.35	2.64175
2	5. GLC Dependency-Pkd1 -/-	6. GLC Capacity-Pkd1 -/-	Glucose	55.77	1.56995	30.99	3.89732	24.78	4.20165
Bar	Dependency Group	Capacity Group	Glutamine Pathway	Capacity (%)	Capacity StdErr (%)	Dependency (%)	Dependency StdErr (%)	Flexibility (%)	Flexibility Error (%)
1	1. GLN DependencyPkd1 +/+	2. GLN Capacity-Pkd1 +/+	Glutamine	55.07	1.96399	0.81	2.13538	54.26	2.90123
2	1. GLN Dependency Pkd1 -/-	2. GLN CapacityPkd1 -/-	Glutamine	45.96	1.56848	20.04	3.67238	25.92	3.9933
f
	Pkd1 +/+			Pkd1 -/-
t0	131.25	65.625	103.125	131.25	121.875	46.875
Gluc stv 24h	159.375	196.875	159.375	46.875	75	93.75
Gln stv 24h	121.875	140.625	168.75	75	75	65.625
Gluc Gln stv 24h	168.75	225	121.875	56.25	46.875	46.875
g
	Pkd1+/+				Pkd1-/-
untreated	1.04895	0.75431	4.61538	1.43405	2.96296	1.06838	1.80412	1.51678
Gluc stv 48h	1.19048	3.80435	1.04167	2.42134	5.20446	4.22535	5.50847	6.93377
Gn stv 48h	4.74624	4.51385	4.63004	3.67035	9.13706	4.7619	6.57277	6.40344
Gluc Gln stv 48h	3.52941	5.40541	7.26257	4.50528	20.7547	24.7863	29.1045	12.9241

## Sheet: Fig4
b
Asparagine	Pkd1 +/+	Pkd1 -/-		Tot Asparagine	Pkd1 +/+	Pkd1 -/-		Aspartate	Pkd1 +/+	Pkd1 -/-
	M+1	M+1							M+0	M+0
	0	549.405			104	270			99	71.5
	0	549.49			83.6	212			67	62.7
	172.023	288.858			97.4	277			90.4	66.4
	180.696	388.097			121	253			124	71.7
	0	303.606			88.7	249			101	65.2
	247.281	518.684			105	303			119	79.9
c
Asparagine	Pkd1+/+	Pkd1 -/-	Pkd1-/- si asns		Pkd1+/+	Pkd1 -/-	Pkd1-/- si asns			Pkd1+/+	Pkd1 -/-	Pkd1-/- si asns		Pkd1+/+	Pkd1 -/-	Pkd1-/- si asns
	M+0	M+0	M+0		15N2_Asparagine	15N2_Asparagine	15N2_Asparagine			15N_Asparagine	15N_Asparagine	15N_Asparagine		%aKG-m+0	%aKG-m+0	%aKG-m+0
	10.1141	12.3148	3.68725		53.8933	64.3482	3.02413			40.9708	55.0943	3.76394		123.206	189.657	63.8577
	10.7025	12.3492	3.47677		55.719	64.6823	4.35493			40.9665	57.1505	4.9461		97.5378	210.663	138.052
	10.3715	13.0372	4.71625		42.6077	66.3986	6.40673			31.5875	54.7463	4.70416		87.9124	199.26	103.369
	9.67273	13.1748	12.8625		53.8972	55.4836	4.85881			39.8745	50.975	4.68434		102.03	144.043	110.85
	9.0475	11.0077	3.18834		52.4492	55.83	6.13276			36.3977	49.6196	5.56957		84.7039	154.846	154.374
	10.1509	14.6883	6.82103		52.8058	71.1613	3.70918			38.7717	59.8757	2.64617		104.597	188.456	74.1267
d
Tot Asparagine	Pkd1+/+	Pkd1 -/-	Pkd1-/- si asns	aKG	Pkd1+/+	Pkd1 -/-	Pkd1-/- si asns
	100.434	164.736	18.9714		128.882	925.534	149.275
	108.308	159.401	19.2538		222.252	932.997	231.736
	98.7601	175.289	20.7421		75.015	936.73	303.202
	100.062	185.146	26.5829		38.9838	966.585	323.077
	91.8785	167.693	24.5779		66.2366	910.606	321.808
	100.558	199.875	23.7529		68.6307	1138.26	302.356
e
Pkd1 +/+ mock +gluc	Pkd1 -/- mock + gluc	Pkd1 +/+ siasns + gluc	Pkd1 -/- asns + gluc	Pkd1 +/+ mock -gluc	Pkd1 -/- mock - gluc	Pkd1 +/+ siasns -gluc	Pkd1 -/- asns -gluc
94.9742	108.931	94.9742	71.4301	75.3764	51.7868	73.8688	26.7863
114.572	101.788	87.4366	62.5013	93.4667	53.5726	87.4366	35.715
90.4516	89.2876	81.4065	73.2159	82.914	44.6438	66.3312	30.3578

## Sheet: Fig5
b
	Pkd1 +/+	Pkd1 -/-
citrate	M+5	M+5
	90.6496	258.336
	89.4459	192.635
	97.2844	235.805
	117.924	240.232
	105.728	239.511
	98.9686	245.281
c
	Pkd1 +/+	Pkd1 -/-
palmitate	M+2	M+2
	101.608	133.954
	76.3939	303.465
	44.7094	130.787
	124.086	271.062
	132.452	242.025
	120.75	161.675
d
	Pkd1+/+ mock	Pkd1+/+ SiFasn	Pkd1-/-mock	Pkd1-/- SiFasn										Fold Change	control	cystic
Fold Change	0.375045	1.1568	2.83851	1.11353											2.06722	2.20792
	1.55308	0.572415	8.9082	0.888925											0.274084	1.34975
	1.07187	0.122015	8.63463	0.959353											0.658698	1.04441
															0.616021	1.60574
															0.778237	1.28216
															0.640079	5.87297
															0.914669	1.8175
															1.44525	3.13034
	Pkd1+/+ mock	Pkd1+/+ mock	Pkd1+/+ mock	Pkd1+/+ SiFasn	Pkd1+/+ SiFasn	Pkd1+/+ SiFasn	Pkd1-/-mock	Pkd1-/-mock	Pkd1-/-mock	Pkd1-/- SiFASN	Pkd1-/- SiFASN	Pkd1-/- SiFASN			ct1	ct1	ct1	cystic1	cystic1	cystic1	ct2	ct2	cystic2	cystic2	ct3	ct3	ct3	cystic3	cystic3	cystic3
Fasn	23.695	21.705	22.32	21.275	22.235	24.82	21.89	26.07	25.905	23.33	21.095	21.34		Fasn	26.75	25.615	25.375	23.59	23.315	23.775	29.1952	27.0335	28.9207	28.5697	24.785	24.38	23.71	22.19	23.8794	22.465
Hprt	20.715	20.775	20.855	19.92	19.865	20.22	21.83	27.66	27.45	21.92	19.36	19.715		Hprt	22.745	20.855	21.88	21.84	20.855	20.945	23.7145	21.8899	24.8221	24.1464	20.4	20.51	20.5	21.0028	21	20.37
Delta	2.98	0.93	1.465	1.355	2.37	4.6	0.06	-1.59	-1.545	1.41	1.735	1.625		delta	1.845	4.76	3.495	1.75	2.46	2.83	5.48076	5.14353	4.09857	4.42324	4.385	3.87	3.21	1.18723	2.87937	2.095
Delta 2	0.126745	0.524858	0.362236	0.390935	0.193446	0.0412346	0.959264	3.01049	2.91804	0.376312	0.300409	0.32421		Delta 2	0.278355	0.036906	0.0886952	0.297302	0.181747	0.140632	0.0223938	0.0282907	0.0583723	0.0466093	0.0478612	0.0683934	0.108067	0.439145	0.135901	0.234068
media CT	0.337946													media CT	0.134652						0.0363522				0.0747739
Fold Change	0.375045	1.55308	1.07187	1.1568	0.572415	0.122015	2.83851	8.9082	8.63463	1.11353	0.888925	0.959353			2.06722	0.274084	0.658698	2.20792	1.34975	1.04441	0.616021	0.778237	1.60574	1.28216	0.640079	0.914669	1.44525	5.87297	1.8175	3.13034
g						h					i
											control DAG 38,4	cystic -DAG 38,4	control -TAG 50	cystic -TAG 50	control -TAG 52	cystic -TAG 52	cystic -TAG 54	cystic -TAG 54	control -SE 43	cystic -SE 43	control -SE 45	cystic -SE 45	control -SE 47	cystic -SE 47		control -SE 49	cystic -SE 49
Pkd1 +/+ mock	Pkd1 +/+ siFasn	Pkd1 -/- mock	Pkd1 -/- siFasn			Pkd1 +/+ mock	Pkd1 +/+ siFasn	Pkd1 -/- mock	Pkd1 -/- siFasn		0.345347	0.397617	0	0.144797	0	0.015174	0	0.252866	0.0777847	0.180183	0.108076	0.208189	0	0.157697		0	0.252437
66.4	55	57	49.7			0	1.07143	1.176	15.5339		0.206269	0.269044	0.0314394	0.0364786	0.0173551	0.0173682	0.11234	0.137638	0.111316	0.143532	0.121337	0.115717	0.234504	0.238833		0.103301	0.13206
61.3	36.6	76	40			0.414078	4.142	1.046	24.107		0.188757	0.264721	0	0	0	0.017327	0.112604	0.0843465	0.0966751	0.138947	0.099136	0.151674	0.187183	0.139954		0.0785825	0.104456
58.9	57.4	67.7	37.6			0.429185	1.0471	0.817	10.4167		0.167439	0.260581	0.0504078	0.11309	0	0.0186136	0	0.20079	0.109921	0.131873	0.122722	0.106922	0.188781	0.199538		0.0700655	0.117406
											0.232697	0.423094	0	0.101826	0	0	0.112693	0.19931	0.104904	0.120701	0.0966488	0.111316	0.197464	0.186773		0.105597	0.0872816
											0.204469	0.28465	0	0.0423335	0	0.0213005	0.111266	0.14654	0.106624	0.189386	0.127008	0.159241	0.186085	0.216575		0.100891	0.108345

## Sheet: Supp Figures
Suppl. Figure 1b
UREA mg/dl
control p4	cystic p4	control p8	cystic p8	control p10	cystic p10	control 12	cystic 12
92	105	77	244	75	399	55	862
71	103	31	267	80	419	43	752
57	98	57	284	46	357	55
67	98	31	166	53	273
76	97	27	310
40	93	43	232
48	116	36	252
50	100	33
52		43
Suppl. Figure 1c
Vegf(fold change)
			wt ksp P4	wt ksp P4	wt ksp P4	ko ksp P4	ko ksp P4	ko ksp P4		Epo(fold change)			wt ksp P4	wt ksp P4	wt ksp P4	ko ksp P4	ko ksp P4	ko ksp P4
wt ksp P4	ko ksp P4	Vegf	23.125	21.43	22.26	22.315	21.8	22.405		wt ksp P4	ko ksp P4	Epo	25.685	24.395	24.735	25.92	24.43	24.535
0.834477	0.913162	Hprt	22.47	21.485	21.545	21.79	21.37	21.13		0.81837	0.707512	Hprt	21.265	20.31	20.805	21.29	20.09	19.855
1.36504	0.975317	Delta	0.655	-0.055	0.715	0.525	0.43	1.275		1.03227	0.865032	Delta	4.42	4.085	3.93	4.63	4.34	4.68
0.800483	0.54297	Delta 2	0.635075	1.03886	0.609205	0.694959	0.742262	0.413225		1.14936	0.683411	Delta 2	0.046714	0.058924	0.0656073	0.040386	0.0493776	0.0390103
		media CT	0.761047									media CT	0.0570818
			0.834477	1.36504	0.800483	0.913162	0.975317	0.54297					0.81837	1.03227	1.14936	0.707512	0.865032	0.683411
Suppl. Figure 2d
Citrate (Ion intensity)			a-KG (Ion intensity)			Succinate (Ion intensity)			Malate (Ion intensity)
Pkd1 +/+	Pkd1-/-		Pkd1+/+	Pkd1-/-		Pkd1+/+	Pkd1-/-		Pkd1+/+	Pkd1-/-
10100000	21100000		3260000	5400000		2510000	4110000		38500000	72900000
10400000	18300000		2900000	5670000		2840000	3480000		39300000	64100000
7450000	17200000		2730000	5900000		2330000	3800000		33800000	71500000
7860000	20300000		3460000	7140000		3080000	4980000		39300000	81600000
9100000	18600000		3200000	7460000		2890000	4460000		38900000	69700000
8760000	19000000		3170000	4800000		2770000	4030000		39800000	67900000
Suppl. Figure 3a
OCR	(pmoles/min/30,000 cells)						MRR (t12 - t15) (pmoles/min/30,000 cells)				OCR/ECAR (t2)			time	2	2	9	9	17	17	24	24	32	32	40	40	47	47	55	55	62	62	70	70	78	78	85	85	93	93	100	100	108	108
	Pkd1 +/+		Pkd1 -/-					Pkd1 +/+	Pkd1 -/-		Pkd1 +/+	Pkd1 -/-		Replicates	Pkd1 +/+	Pkd1 -/-	Pkd1 +/+	Pkd1 -/-	Pkd1 +/+	Pkd1 -/-	Pkd1 +/+	Pkd1 -/-	Pkd1 +/+	Pkd1 -/-	Pkd1 +/+	Pkd1 -/-	Pkd1 +/+	Pkd1 -/-	Pkd1 +/+	Pkd1 -/-	Pkd1 +/+	Pkd1 -/-	Pkd1 +/+	Pkd1 -/-	Pkd1 +/+	Pkd1 -/-	Pkd1 +/+	Pkd1 -/-	Pkd1 +/+	Pkd1 -/-	Pkd1 +/+	Pkd1 -/-	Pkd1 +/+	Pkd1 -/-
Time	mean	sem	mean	sem				100.853	111.729		3.1	2		1	68.3987	84.595	72.9752	88.7008	73.8997	91.5628	75.5543	94.7173	46.6529	59.3413	46.5273	58.8069	45.0207	56.9114	45.4837	58.5556	135.768	155.95	137.982	156.237	140.099	157.829	142.537	161.155	46.4637	55.4805	43.8148	51.2311	41.6834	49.4259
2	80.5376	2.29516	74.0914	1.88471			1	100.852	111.729		3.4	1.7		2	68.6736	79.3005	70.6694	78.1716	72.3676	82.4655	73.1862	84.4147	45.6797	47.9741	45.7576	47.6849	45.3382	48.2028	45.7958	48.8889	128.087	149.533	131.769	147.149	134.604	148.448	136.862	149.111	43.6878	42.2204	41.7832	38.5641	39.9151	38.3412
9	80.9767	2.34073	75.915	1.78803			2	96.9476	110.77		3.1	1.9		3	70.2212	87.8853	70.6294	89.4109	72.1104	92.5302	72.6573	94.7169	40.2756	51.0648	40.594	50.2488	39.523	50.1284	40.2676	50.8233	130.329	176.566	131.209	177.269	133.593	178.978	136.276	180.279	41.4047	50.0102	39.2715	47.6456	37.3783	45.8354
17	83.0856	2.35204	78.1078	1.88944			3	98.8958	134.444		3.4	1.8		4	78.2269	85.2917	76.5163	85.6061	77.7651	87.0273	78.6312	88.6143	41.0228	45.9342	39.6786	45.0074	39.0087	44.9656	38.8549	46.2956	161.131	169.053	163.142	167.549	164.22	168.876	165.057	170.156	35.3081	45.9532	34.1111	41.9472	31.2369	39.7317
24	84.9054	2.36705	79.6334	1.94174			4	133.822	130.424		2.9	2.1		5	62.3874	82.3394	64.5706	84.1213	67.1057	86.561	68.7055	89.5256	37.642	55.5225	38.2054	54.3216	37.76	53.9519	38.9545	54.9816	127.273	141.004	126.525	135.783	129.827	135.846	134.871	137.384	42.3546	56.566	39.6007	54.2998	36.6098	52.5292
32	47.8212	2.36456	51.9544	1.97117			5	98.2628	84.8544		2.8	1.1		6	61.5023	87.8881	63.9351	89.9688	67.8038	91.4327	69.3152	94.2884	38.2427	57.9353	37.7462	58.2547	37.9096	57.3976	38.5398	58.8404	131.317	143.643	132.336	137.178	136.329	138.426	140.933	142.894	39.5706	56.0093	37.1411	53.7648	34.6833	51.5898
40	47.2144	2.32018	51.5401	2.00053			6	106.248	91.3044		3.5	1.8		7	68.0888	59.8309	68.4707	61.8118	70.1973	63.4381	71.4544	66.2225	44.7945	46.1373	44.361	47.8512	43.7149	48.0663	43.7784	48.6841	125.638	101.139	126.755	99.1082	128.855	100.165	131.409	103.455	45.0238	48.0258	42.6634	46.1977	41.1296	45.1077
47	46.5876	2.34169	51.315	2.00412			7	90.2793	58.347		3.3	1.8		8	71.6381	71.2224	69.3159	77.3423	69.6572	76.7815	70.2557	78.0927	43.6853	58.6316	42.4141	59.2328	42.179	59.1754	42.1079	59.3168	139.627	109.142	141.11	108.01	143.365	108.346	145.587	110.032	41.4679	57.7347	38.3813	55.6696	37.1282	55.4942
55	47.105	2.36157	51.9703	2.01577			8	108.459	54.5374		3.3	1.9		9	84.0663	79.5119	81.9315	78.1667	83.2507	79.6289	84.4175	80.7665	46.8045	53.1403	46.1716	53.4818	46.1208	52.8284	46.0341	55.9966	170.623	143.864	172.13	142.924	173.27	143.499	174.59	146.394	45.8179	56.0265	43.5424	53.2936	41.3886	51.2431
62	162.457	3.70233	124.52	3.71968			9	133.201	95.1511		3.2	1.8		10	78.9554	72.8524	78.9316	72.229	80.3302	74.9612	82.0467	76.8205	47.7247	45.1638	47.6486	45.9421	46.5267	46.1143	46.8744	47.6159	155.513	135.308	156.416	134.66	158.352	134.876	160.5	136.345	49.442	45.4189	46.6048	42.9521	44.8681	41.9364
70	163.884	3.68186	123.534	3.72491			10	115.631	94.409		3.1	1.6		11	72.6793	78.9559	72.0537	80.4949	75.2436	82.7102	77.2068	86.2816	34.6109	51.5902	36.2583	50.3901	36.037	50.1646	37.5577	51.9155	154.635	136.451	157.84	136.164	160.988	138.633	163.541	142.935	35.9953	51.5045	35.727	50.588	35.2643	48.1187
78	165.956	3.62078	124.999	3.75296			11	128.277	94.8167		3	1.5		12	80.5469	83.8744	79.3168	86.4657	82.295	89.1029	84.1736	90.6606	43.2896	65.4516	42.4379	64.4692	42.043	64.0417	42.4	65.2664	156.783	125.67	153.882	122.945	150.085	125.271	150.134	128.982	41.3879	64.5383	40.0938	61.5315	37.6214	60.8224
85	168.649	3.5812	127.619	3.759			12	112.512	68.1597		3.5	1.2		13	38.0362	66.0101	39.1042	63.2306	43.5159	64.3058	46.626	66.3008	5.87683	37.5477	6.56517	37.3213	7.1452	37.5332	6.7958	37.7719	128.565	105.122	130.32	104.461	136.693	105.013	143.66	107.318	13.0406	32.7612	5.68078	30.9549	1.53462	29.3046
93	47.7156	2.1627	50.765	2.06313			13	142.126	78.0132		3.2	1.6		14	89.9186	69.3819	90.2195	70.6319	91.7719	72.3625	92.3118	72.4365	68.0235	45.119	66.917	42.593	67.4491	40.5064	68.27	40.3061	147.027	114.411	147.944	116.575	149.944	119.548	151.897	123.329	64.6615	43.3231	58.3221	41.4094	56.6135	39.4189
100	44.2975	2.20712	48.9865	2.17884			14	95.2837	83.9104		3.4	1.8		15	78.4884	74.9484	76.9066	75.4344	78.7159	77.6064	79.1585	77.0532	46.4284	44.1378	44.5227	42.7558	41.3683	42.925	42.16	43.8708	147.527	133.024	149.474	131.989	151.738	134.201	153.906	136.948	39.9027	43.9801	35.9496	41.4628	34.1503	39.3004
108	41.9682	2.26901	47.6795	2.19368			15	119.756	97.6477		3.2	1.7		16	72.7255	75.1045	72.1154	73.9753	73.7585	75.2626	76.5448	76.7057	52.0839	46.532	51.7303	44.625	50.9219	42.9917	50.4967	43.7218	150.378	122.821	152.004	121.94	154.016	124.41	155.698	127.481	46.939	43.6352	43.9605	41.5724	41.0907	39.3826
							16	114.607	88.0982		2.9	1.6		17	78.182	79.9704	80.9732	82.0834	81.9095	83.3022	82.1017	82.7023	43.6448	61.9958	43.073	60.2962	41.1624	59.0966	41.5869	59.4751	152.111	112.447	159.939	111.691	162.835	113.881	164.98	116.83	43.2055	59.6305	40.505	58.0738	38.4328	56.6837
							17	126.547	60.1465		2.6	2.1		18	76.4704	62.2924	73.8754	69.9628	74.4877	72.3309	75.5899	74.106	40.2544	57.0824	40.0436	57.9894	39.3483	57.1414	40.3001	57.4198	169.048	108.791	171.893	106.905	174.347	107.849	177.043	111.281	41.2654	57.5893	38.9466	57.8025	36.8333	56.1443
							18	140.209	55.1364		3.2	1.8		19	66.9049	66.0934	65.6372	67.7967	66.3126	69.903	69.2961	71.7659	26.3517	47.9283	25.0972	49.1274	23.8685	49.0095	25.2886	49.4577	158.4	114.414	160.164	114.473	163.052	115.111	168.162	116.8	30.0071	50.6543	23.965	49.9925	19.5317	48.5173
							19	148.63	68.2824		3.2	1.9		20	59.6875	77.1103	55.9513	78.2617	58.0878	80.5759	61.652	83.0763	10.1874	58.4483	10.4107	59.068	10.1265	58.6543	9.71418	58.5675	152.814	129.828	155.191	133.407	159.889	132.748	168.877	137	18.6126	60.6867	8.98411	58.6264	3.95654	57.9492
							20	164.92	79.0503		3	1.9		21	81.646	69.5871	81.4453	71.7823	82.466	74.7062	83.8546	76.3358	47.6798	55.2052	47.0414	55.8409	46.1256	55.9598	46.1313	55.0842	157.848	115.801	161.188	117.219	162.937	118.66	164.787	119.591	45.6681	57.0756	42.7529	55.3927	39.9405	54.1216
							21	124.846	65.4698		3.2	1.9		22	88.9163	78.59	85.03	75.9793	85.7243	77.3306	87.5178	77.2086	52.556	45.7425	52.7104	45.7283	51.5789	45.4185	52.1495	46.4841	161.923	129.462	165.324	127.727	167.801	129.003	170.504	131.104	53.8167	44.6218	50.4447	42.7779	48.2718	41.5764
							22	122.233	89.5276		3	1.4		23	82.1141	79.7776	77.2833	80.5261	78.0704	83.0446	80.0667	85.5145	46.3792	54.5227	46.0682	54.403	45.7259	54.5937	46.5409	54.6857	156.888	127.838	160.623	127.663	163.304	130.398	164.991	132.979	45.3005	53.0773	41.9726	50.9117	40.0011	49.6631
							23	124.99	83.3158		2.9	2.2		24	82.0257	83.267	83.6662	82.1812	86.7277	81.759	88.1862	82.0786	43.9961	64.2664	42.5755	64.2601	41.8144	64.1509	42.2529	63.8033	177.424	100.999	183.32	100.788	185.198	102.774	185.633	105.951	40.9714	65.2018	38.3766	64.2452	36.6993	62.6298
							24	148.933	43.3216		3.2	2.3		25	85.385	67.6997	86.5909	72.642	93.2401	74.0701	96.6086	76.748	48.2219	67.1792	46.8361	66.0775	45.5302	66.5516	46.0511	68.5263	199.001	107.369	202.017	107.634	203.259	106.683	204.734	108.888	48.9734	62.6089	45.5079	63.0429	42.753	62.8725
							25	161.981	46.0152		3.1	1.8		26	78.1988	74.2365	93.3949	79.5962	95.5651	82.7622	98.0158	85.2541	58.9049	68.7032	58.4866	69.17	58.8169	69.2853	59.6698	70.1076	187.52	113.493	184.441	112.915	185.366	114.098	188.064	115.599	60.4422	68.9319	56.9522	68.3833	55.1438	68.135
							26	132.92	47.4643		3.2	1.8		27	86.6502	65.7646	87.892	65.2249	89.9055	67.5715	91.2055	68.2906	49.8381	49.0817	46.5488	48.0884	44.3854	48.1656	44.8323	47.8256	176.58	94.5972	181.454	91.0593	184.509	89.8804	187.676	90.6063	48.0939	40.3061	45.7227	38.301	44.7417	38.8854
							27	142.934	51.7209		3.2	1.5		28	99.8827	70.017	99.2421	70.7837	100.886	72.6423	102.746	74.2047	57.3094	54.4139	56.5347	54.9081	56.5453	55.0606	58.3544	54.6619	206.667	104.762	210.258	104.113	211.536	105.76	213.133	106.837	60.9857	54.1706	56.738	54.1721	54.2784	53.0018
							28	158.855	53.8354		3	1.6		29	87.1839	64.6062	88.218	64.5573	90.716	65.6643	92.1189	65.483	47.7836	39.776	45.6667	37.8799	44.4525	35.6706	43.9452	35.0433	183.032	95.0903	185.068	90.7554	187.317	90.5161	188.991	89.0725	46.0843	28.6555	42.4739	21.8931	39.1298	20.1828
							29	149.861	68.8898		2.7	2		30	92.2091	80.2261	95.1308	81.2142	98.5384	83.5625	102.911	83.5069	59.6697	62.7961	59.1027	62.13	58.1036	62.2758	57.6103	61.511	193.51	118.264	193.492	117.731	194.319	121.053	197.389	124.121	53.5362	61.5941	49.617	60.2736	47.6533	59.3563
							30	149.736	64.7645		3.1	1.3		31	95.1025	93.0176	96.9901	94.5943	98.4496	97.5847	101.211	99.7286	56.5171	66.9241	54.6552	67.3654	54.9225	67.8562	55.8776	68.3247	178.331	156.959	178.692	154.799	181.486	156.573	185.464	160.557	59.3612	69.9967	56.2849	70.2267	53.4657	69.3978
							31	131.998	91.1589		3.1	1.6		32	101.688	72.4533	102.606	63.0376	105.356	66.4121	107.997	67.605	72.1623	36.7827	70.712	36.1168	70.6786	36.8046	71.4497	36.9307	189.617	111.742	190.903	113.078	193.954	117.388	195.759	120.809	70.575	37.3604	66.7284	36.8072	64.9824	35.2447
							32	130.777	85.5639		3	1.9		33	82.6191	65.2172	81.9871	71.5474	84.2099	73.4314	86.0671	75.3509	52.4956	47.9246	52.4328	46.9438	51.7599	47.075	52.5501	48.7263	163.213	118.921	164.774	118.372	166.165	120.318	168.297	121.829	52.1205	43.7464	49.4001	43.4519	47.4452	42.8221
							33	120.852	79.007		3.1	1.3		34	84.1831	74.5309	84.6026	89.4694	87.5684	98.6878	89.728	99.3468	52.3832	61.8511	52.7214	59.709	52.6071	60.9485	53.0165	62.2923	164.648	152.041	164.022	151.632	164.716	154.722	165.759	158.823	52.9661	58.5579	49.549	60.1548	47.8213	57.9521
							34	117.938	100.871		3			35	96.7625	29.7494	97.9774	40.0217	101.094	40.6919	103.167	41.2439	55.2964	6.55587	55.5206	5.81548	54.513	6.40226	55.5641	7.18295	207.11	82.6667	208.005	81.7856	210.016	85.1896	212.105	93.7923	55.2215	9.12039	51.4103	6.91201	48.9816	6.06419
							35	163.124	87.7281		2.8			36	91.7399		92.4401		95.6277		98.4425		54.1544		53.5925		52.9876		54.7063		176.697		166.502		164.718		165.449		55.7054		51.8613		49.7219
							36	115.727						37	108.868		107.699		109.191		111.097		76.9864		76.2727		75.9932		76.6595		183.024		182.612		184.552		187.378		75.3379		71.6376		69.1877
							37	118.191						38	109.454		110.82		113.33		114.581		81.5965		80.5102		81.2173		81.3682		187.756		186.881		189.071		196.042		82.4758		76.8245		73.522
							38	122.52
														Mean	80.5376	74.0914	80.9767	75.915	83.0856	78.1078	84.9054	79.6334	47.8212	51.9544	47.2144	51.5401	46.5876	51.315	47.105	51.9703	162.457	124.52	163.884	123.534	165.956	124.999	168.649	127.619	47.7156	50.765	44.2975	48.9865	41.9682	47.6795
														n	38	35	38	35	38	35	38	35	38	35	38	35	38	35	38	35	38	35	38	35	38	35	38	35	38	35	38	35	38	35
														SEM	2.29516	1.88471	2.34073	1.78803	2.35204	1.88944	2.36705	1.94174	2.36456	1.97117	2.32018	2.00053	2.34169	2.00412	2.36157	2.01577	3.70233	3.71968	3.68186	3.72491	3.62078	3.75296	3.5812	3.759	2.1627	2.06313	2.20712	2.17884	2.26901	2.19368
Suppl. Figure 3b
OCR	(pmoles/min/25,000 cells)
	M3 control		M4 control		C12 shPkd1		C16 shPkd1				OCR (pmoles/min/25,000 cells)
Time (min)	Mean	SEM	Mean	SEM	Mean	SEM	Mean	SEM		Time (minutes)	m3 ctrl																				M4 ctrl
1.30806	145.049	2.64229	108.633	1.33908	118.277	0.727362	86.0978	1.13781		1.30806	58.8387	53.4147	76.9527	82.5109	64.7215	91.1788	75.1673	92.3672	92.652	85.0061	77.1945	91.4173	75.0585	84.7408	80.0876	86.7647	89.4615	94.2136	87.0995	84.2151	76.03	93.0728	73.8315	87.879	88.888	94.1805	85.8215	97.3151	92.7077	94.648	90.4896	94.1454	83.464	84.928	81.7886	104.149	96.8631	124.387	93.3517
7.77388	139.195	2.394	103.652	1.43267	112.414	0.626457	80.4727	1.00375		7.77401	56.3648	49.6446	72.9862	79.5433	61.3911	88.566	70.31	86.9763	87.9548	80.8417	72.571	87.4115	70.7433	79.3487	75.0729	81.414	84.0946	88.7914	80.8815	80.104	73.4036	88.3782	70.9001	82.0833	85.1029	88.2393	81.3961	91.4465	86.9102	89.1156	86.4561	87.8393	79.0856	79.9108	77.1965	98.4083	90.5086	117.57	88.1906
14.1976	138.208	2.36724	102.407	1.49051	110.721	0.656293	78.1145	0.999445		14.2421	55.6556	47.2755	71.8947	78.2775	60.6029	87.7958	68.9268	85.7071	86.9335	79.72	71.1953	86.2393	69.4966	77.9989	73.6179	80.13	82.5281	87.5451	79.4005	78.7118	72.6278	86.6023	69.8556	80.2437	83.8129	86.4046	80.1616	89.6188	85.265	87.4048	85.1181	86.1051	77.7343	78.2843	75.9246	96.8867	88.7605	115.489	86.6582
20.684	138.585	2.34324	101.994	1.50902	110.12	0.670734	76.8959	0.974595		20.6919	55.1247	45.4686	71.4999	77.7281	59.8831	87.3942	68.2071	84.8247	86.0327	79.0252	70.4573	85.369	68.7146	77.1943	72.8535	79.5313	81.6015	86.6474	78.5761	77.8884	72.2081	85.6025	69.4074	79.3031	83.2057	85.307	79.2899	88.755	84.3786	86.498	84.1741	85.1056	76.8224	77.1838	75.0105	96.1341	87.9315	114.282	85.9074
27.2535	56.8712	1.03503	46.3438	0.748891	46.4273	0.507532	39.2627	0.836842		27.2649	52.5362	39.0429	65.7434	71.6318	53.6055	81.4966	64.1131	79.952	80.6724	74.4801	65.0477	79.958	64.8417	72.8685	68.081	74.542	75.7704	81.4149	74.6272	72.7728	67.7473	81.2889	65.4023	75.4319	77.4852	81.2815	75.8338	83.5389	79.324	82.0631	78.8416	80.6679	72.3756	72.3061	70.7098	90.8522	82.9909	108.222	81.2375
33.6963	53.9392	0.987237	40.6033	0.713129	42.8504	0.270238	34.6025	0.657585		33.7322	53.3423	38.0741	66.6325	71.9313	54.2672	81.9203	64.5102	80.8303	81.4518	74.5109	65.0584	80.6856	65.5533	73.5433	68.7489	74.6517	76.0562	81.4654	75.1377	72.7541	67.5073	81.5534	65.2485	75.7027	77.9865	81.2011	76.1285	83.3475	79.583	82.3606	78.7555	80.5318	72.3669	72.3817	70.6342	91.4862	83.5478	108.282	81.6914
40.1823	55.5451	0.956839	41.5019	0.751417	43.2817	0.256926	34.2458	0.584592		40.2205	53.2174	36.9212	66.4091	71.7471	54.0536	82.0411	64.1158	80.5448	81.3435	74.3046	64.733	80.6062	65.2287	73.226	68.4908	74.4163	75.5899	81.0602	75.0351	72.3154	67.0911	80.6229	64.6565	74.7815	78.0303	80.3812	75.318	82.2661	79.4066	81.4458	78.7516	80.1152	72.0001	72.0708	70.5714	90.1964	82.9908	108.034	81.326
46.688	57.738	0.968216	43.0565	0.804333	44.548	0.267311	34.7212	0.574848		46.7164	53.0984	36.0123	66.7366	72.0327	54.161	82.5532	63.9427	80.1937	81.1178	74.4692	64.7219	80.6773	65.1112	73.1078	68.3365	74.4254	75.3273	81.1401	74.8974	72.235	67.1034	80.198	64.6224	74.5171	78.6025	79.8397	74.5592	82.0338	79.3976	80.7944	78.6307	79.7545	71.5642	71.5517	70.7489	89.456	82.0746	108.031	80.7123
53.3214	163.29	1.74513	164.108	3.82969	130.886	1.45754	75.4112	1.21655		53.2865	18.4778	15.2372	23.031	27.6859	20.2627	29.0464	22.1249	26.7857	26.2828	24.6717	23.3913	26.9426	21.2094	22.7237	22.3785	24.4627	26.5671	27.1984	24.6811	24.1663	25.4757	29.7977	24.7995	23.8152	28.7155	29.6235	27.3458	30.9683	29.7429	28.3176	29.2886	29.1503	26.3071	21.9971	25.7673	33.8663	29.6431	39.9911	27.8068
59.7826	174.109	2.45742	178.257	3.90911	148.359	1.66213	84.7334	1.35711		59.7372	18.3426	14.6867	23.2139	27.3534	20.1694	29.154	21.8735	26.7295	26.1205	24.6887	23.2722	27.5485	21.4436	22.522	22.483	24.6328	26.5694	27.1932	24.7335	24.1455	25.3174	29.3477	24.4813	24.756	27.6198	29.358	27.455	30.7497	29.3456	28.3717	29.6407	29.3899	26.1655	22.8214	26.2932	33.6195	30.0405	39.8805	27.6186
66.285	178.704	2.72583	180.976	3.78517	157.397	1.8105	89.575	1.3762		66.1815	18.1747	14.0238	23.1691	27.3259	20.2918	29.1932	21.6703	26.6021	25.8473	24.4655	23.1682	27.3665	21.3558	22.3403	22.2487	24.5129	26.2937	27.0353	24.5557	23.8018	25.6787	28.9796	24.091	25.3529	27.4646	29.2429	27.4091	30.657	29.1566	28.0906	29.5389	29.3887	25.9981	22.6014	26.5399	33.5608	29.9894	39.81	26.7118
72.7673	183.589	2.93973	181.839	3.6167	163.688	1.92941	92.8909	1.35809		72.6488	18.0166	13.4837	23.0475	27.2773	20.237	29.1674	21.3164	26.066	25.5728	24.1311	22.8936	27.2241	21.075	21.901	22.0482	24.2971	25.9566	26.3823	24.0565	23.514	25.4813	28.8542	23.9177	25.4842	27.2155	29.0331	27.1082	30.4092	28.9771	27.5975	29.4236	29.3929	25.9756	22.7318	26.4211	33.2141	29.9103	39.488	26.2931
79.402	31.9688	0.815018	24.35	0.681496	24.9987	0.236297	21.5507	0.669249		79.1985	17.9116	12.2471	23.4332	26.6717	20.0182	28.3522	21.0739	25.713	25.533	24.3967	22.9883	26.4924	20.6196	21.6852	21.8393	24.3018	25.988	25.5109	22.907	23.3827	25.614	29.2263	23.8087	26.0388	28.0325	29.388	27.6054	30.6395	29.2649	27.2937	29.6656	29.6548	26.1483	22.6452	26.8994	33.8289	30.2493	40.2111	26.0788
85.8869	31.5901	0.847839	24.83	0.630232	25.4641	0.225792	21.1289	0.555713		85.6803	17.0084	11.4698	22.5041	25.5216	19.2053	27.0331	19.8962	24.399	24.2301	23.1625	21.9554	25.1361	19.2845	20.5277	20.6586	23.073	24.6921	24.4456	22.1342	22.2468	24.6109	28.4216	22.7442	25.5318	27.2375	28.6004	26.6828	29.5936	28.6363	27.0199	28.7911	28.9805	25.3946	22.1677	26.1651	32.9143	29.2095	39.0498	25.5791
92.3615	30.2066	0.769576	24.0082	0.602754	24.5637	0.239816	20.2903	0.478115		92.174	16.4248	11.1449	21.67	24.67	18.4677	26.5142	19.2236	23.7716	23.374	22.6616	21.2427	24.3868	19.0349	19.8495	19.8872	22.4388	23.754	23.5586	21.4745	21.5208	24.1154	27.5536	22.1842	25.4971	26.2783	28.0456	26.0434	28.6537	28.1943	26.8067	28.3614	28.5993	24.9223	21.5576	25.8091	32.1343	28.4206	38.1746	25.2776
Suppl. Figure 3c
Extracellular Lactate (Ion intensity)
Pkd1 +/+	Pkd1 -/-	Pkd1 +/+	Pkd1 -/-
25700000	37800000	793000000	1190000000
24400000	38000000	868000000	1100000000
27000000	47800000	790000000	1150000000
29600000	41600000	723000000	1110000000
26000000	36700000	610000000	1100000000
28300000	32500000	795000000	1160000000
Suppl. Figure 4a
Fold Change	Pkd1 +/+	Pkd1 -/-							Fold Change	Control	Cystic										Asns Pkd1v/v			ASNS PKD1 microarray
	1.00814	2.74479								1.36678	2.12989										MCT	Cysts		MCT normL	Cysts
	1.38194	5.08658								0.633221	1.64807										2.09055	3.0787		0.994201	0.808684
	0.609921	2.73529								1.18833	1.97785										0.536007	5.56123		0.955256	0.773126
										0.794947	3.9557										0.703737	3.0629		0.975588	0.814838
										1.01673	2.46901										0.669705	2.70738		0.988409	0.822987
																								0.981503	0.782827
																								1.04236	0.833504
Asns MEFS	Pkd1 +/+	Pkd1 +/+	Pkd1 +/+	Pkd1 -/-	Pkd1 -/-	Pkd1 -/-			Asns P4	Control1	Control1	Cystic1	Cystic1	Control2	Control2	Control2	Cystic3	Cystic3	Cystic3					1.02867	0.785654
Asns	20.575	19.85	20.845	18.88	18.61	18.68			Asns	25.34	25.575	23.48	23.42	26.36	26.71	25.91	24.895	24.705	24.9					1.03402	0.838047
Hprt	20.52	20.305	20.12	20.325	20.945	20.12			Hprt	21.61	20.735	20.39	19.96	22.66	22.43	21.985	21.93	22.74	22.255						0.743852
Delta	0.055	-0.455	0.725	-1.445	-2.335	-1.44			Delta	3.73	4.84	3.09	3.46	3.7	4.28	3.925	2.965	1.965	2.645						0.82942
Delta 2	0.962594	1.37078	0.604997	2.72263	5.04551	2.71321			Delta 2	0.075363	0.0349152	0.11744	0.0908733	0.0769465	0.0514744	0.0658351	0.12807	0.256139	0.159873						0.818202
media CT	0.979458								media CT	0.0551391				0.064752											0.770775
Fold Change	0.982783	1.39953	0.617685	2.77973	5.15133	2.77011			Fold Change	1.36678	0.633221	2.12989	1.64807	1.18833	0.794947	1.01673	1.97785	3.9557	2.46901						0.805854
Suppl. Figure 4b
Gls MEFS
Pkd1+/+	Pkd1-/-			Pkd1+/+	Pkd1+/+	Pkd1+/+	Pkd1-/-	Pkd1-/-	Pkd1-/-
1.25563	0.798803		Gls	21.98	21.98	22.155	22.28	21.33	21.62
0.928782	1.73617		Hprt	20.5075	20.0725	20.06	20.155	20.325	19.7875
0.815588	0.978343		delta	1.4725	1.9075	2.095	2.125	1.005	1.8325
			Delta 2	0.360357	0.266554	0.234068	0.229251	0.49827	0.280778
			media CT	0.286993
				1.25563	0.928782	0.815588	0.798803	1.73617	0.978343
Gls
control ksp P4	cystic ksp P4				P4 wt1	P4 wt2	P4 wt3	P4 wt4	P4 wt5	P4 wt6	P4 KO1	P4 KO2	P4 KO3	P4 KO4	P4 KO5	P4 KO6
0.808289	0.842826			Gls	25.1549	24.1527	24.8145	23.1941	22.3867	24.9434	23.9616	23.7957	23.6755	21.6897	22.5543	22.3182
1.00225	0.903302			Hprt	22.5195	21.8275	22.0556	21.1802	20.7833	21.7537	21.3865	21.3205	21.2745	19.9897	20.5209	19.7382
0.742018	0.950952			delta	2.63549	2.3252	2.75891	2.01385	1.60346	3.1897	2.57513	2.47516	2.40099	1.70005	2.03345	2.58001
1.24365	1.54583			Delta 2	0.16093	0.199547	0.147736	0.247612	0.329086	0.109599	0.167807	0.179847	0.189335	0.307775	0.244271	0.16724
1.65287	1.22687			media CT	0.199085
0.550471	0.839978				0.808289	1.00225	0.742018	1.24365	1.65287	0.550471	0.842826	0.903302	0.950952	1.54583	1.22687	0.839978
Glud1 MEFs				Pkd1+/+	Pkd1+/+	Pkd1+/+	Pkd1-/-	Pkd1-/-	Pkd1-/-
Pkd1+/+	Pkd1-/-		Glud1	19.955	20.255	20.23	20.725	25.11	20.495
1.15395	1.39144		Hprt	19.84	19.85	19.76	20.88	23.835	18.545
0.943816	0.516406		Delta	0.115	0.405	0.47	-0.155	1.275	1.95
0.902236	0.323442		Delta 2	0.923382	0.755236	0.721965	1.11342	0.413225	0.258816
			media CT	0.800194
				1.15395	0.943816	0.902237	1.39144	0.516406	0.323442
Glud1
control ksp P4	cystic ksp P4			P4 wt1	P4 wt2	P4 wt3	P4 KO1	P4 KO2	P4 KO3
0.904182	0.777772		Glud1	22.4407	21.337	21.9949	21.525	21.3138	21.2528
1.20286	0.860152		Hprt	22.5195	21.8275	22.0556	21.3865	21.3205	21.2745
0.892957	0.869155		Delta	-0.0787666	-0.490551	-0.0607435	0.138499	-0.00674443	-0.0217659
			Delta 2	1.05611	1.40498	1.043	0.908464	1.00469	1.0152
			media CT	1.16803
				0.904182	1.20286	0.892957	0.777772	0.860152	0.869155
GLUD1
MCT	Cysts
0.965406	0.826989
0.942546	0.817433
0.922293	0.836582
0.989152	0.89874
0.968912	0.893335
1.10311	0.848777
1.01895	0.822765
1.08963	0.855595
	0.929692
	0.902986
	0.883098
	0.886014
	0.871211
Suppl. Figure 4c
Pkd1-- mock+	SiAsns Pkd1-/-			Pkd1-- mock+	Pkd1-- mock+	Pkd1-- mock+	SiAsns Pkd1-/-	SiAsns Pkd1-/-	SiAsns Pkd1-/-
0.900888	0.135318		Asns	18.54	18	18.635	21.655	21.52	21.12
1.23492	0.137683		Hprt	18.885	18.8	18.92	19.265	19.155	19.345
0.86419	0.207247		Delta	-0.345	-0.8	-0.285	2.39	2.365	1.775
			Delta 2	1.27015	1.7411	1.21841	0.190782	0.194117	0.292194
			media CT	1.40989
				0.900888	1.23492	0.86419	0.135317	0.137683	0.207247
Suppl. Figure 5b
cpt1a											cpt1a	P4
Pkd1+/+	Pkd1-/-			Pkd1+/+	Pkd1+/+	Pkd1+/+	Pkd1-/-	Pkd1-/-	Pkd1-/-		control	cystic			ct1	ct1	ct1	cystic1	cystic1	cystic1	ct2	ct2	cystic2	cystic2	ct3	ct3	ct3	cystic3	cystic3	cystic3
0.925425	0.35311		Cpt1a	22.8025	22.4975	22.65	24.7675	24.1925	23.99		0.986086	0.920051		cpt1a	24.59	24.315	23.79	23.87	23.42	23.29	20.35	19.28	20.88	20.78	24.59	24.315	23.79	23.87	23.42	23.29
1.10818	0.582645		Hprt	20.785	20.74	20.695	21.36	21.5075	21.57		1.0244	0.739584		Hprt	23.255	23.035	22.46	22.435	21.67	21.815	21.32	20.65	20.2	21.3	23.255	23.035	22.46	22.435	21.67	21.815
0.966397	0.700127		delta	2.0175	1.7575	1.955	3.4075	2.685	2.42		0.98951	0.894892		delta	1.335	1.28	1.33	1.435	1.75	1.475	-0.97	-1.37	0.68	-0.52	1.335	1.28	1.33	1.435	1.75	1.475
			Delta 2	0.246986	0.29576	0.257921	0.0942411	0.155501	0.186856		0.986086	0.920051		Delta 2	0.396392	0.411796	0.397768	0.369847	0.297302	0.359733	1.95884	2.58471	0.624165	1.43396	0.396392	0.411796	0.397768	0.369847	0.297302	0.359733
			media CT	0.266889							1.0244	0.739584		media CT	0.401985						2.27177				0.401985
				0.925425	1.10818	0.966397	0.35311	0.582645	0.700127		0.98951	0.894892			0.986086	1.0244	0.989509	0.920051	0.739584	0.894892	0.862252	1.13775	0.274748	0.631205	0.986086	1.0244	0.989509	0.920051	0.739584	0.894892
											0.862252	0.274748
											1.13775	0.631205
[truncated: 34 more columns]

## Sheet: Primer Sequences
	forward	reverse
Epo	CATCTGCGACAGTCGAGTTCTG	CACAACCCATCGTGACATTTTC
Vefg	CTGTGCAGGCTGCTGTAACG	GTTCCCGAAACCCTGAGGAG
Fasn	TTGCTGGCACTACAGAATGC	AACAGCCTCAGAGCGACAAT
Cpt1a	AGTGGCCTCACAGACTCCAG	GCCCATGTTGTACAGCTTCC
Glud1	CCCAACTTCTTCAAGATGGTGG	AGAGGCTCAACACATGGTTGC
Gls	TTCGCCCTCGGAGATCCTAC	CCAAGCTAGGTAACAGACCCT
Asns	GGTTTTCTCGATGCCTCCTT	TGTGGCTCTGTTACAATGGTG
Hprt	TTATGTCCCCCGTTGACTGA	ACATTGTGGCCCTCTGTGTG
