# Supplementary material for: Dissection of metabolic reprogramming in polycystic kidney disease reveals coordinated rewiring of bioenergetic pathways
Source: Commun Biol. 2018 Nov 16;1:194. doi: 10.1038/s42003-018-0200-x (PMC6240072; doi:10.1038/s42003-018-0200-x)
Supplement: Supplementary file 13 — Supplementary Data 11 [file 42003_2018_200_MOESM13_ESM.xlsx]

## Sheet: Intracell. gluc. glut.
Intracellular		peak area corrected for natural abundance (AU)			m corresponds to the carbon atom
Labeling:		13C6-glucose
sample		glucose_m+0	glucose_m+6	total pool		aKG_m+0	aKG_m+2	aKG_m+3	aKG_m+5	total pool		succinate_m+0	succinate_m+1	succinate_m+2	succinate_m+3	succinate_m+4	total pool		fumarate_m+0	fumarate_m+1	fumarate_m+2	fumarate_m+3	fumarate_m+4	total pool		malate_m+0	malate_m+1	malate_m+2	malate_m+3	malate_m+4	total pool		palmitate_m+0	palmitate_m+2	total pool		aspartate_m+0	aspartate_m+1	aspartate_m+2	aspartate_m+3	aspartate_m+4	aspartate_15N1	aspartate_13C4_15N1	total pool		asparagine_m+0	asparagine_m+1	asparagine_m+2	asparagine_m+3
Pkd1-/-		3.15433e+07	8.77e+07	1.19243e+08		2.0568e+07	1.08309e+06	0	0	2.16511e+07		1.54758e+07	61530.4	2.06234e+06	207926	20437.6	1.7828e+07		1.50575e+07	248652	2.32229e+06	902867	2091.48	1.85334e+07		2.73963e+08	0	2.91544e+07	1.2295e+07	561929	3.15974e+08		1.17134e+08	2.03002e+06	1.19164e+08		8.51094e+07	517589	9.98755e+06	5.07528e+06	370975	0	0	1.01061e+08		8.18359e+07	0	6.4262e+06	2.99433e+06
Pkd1-/-		2.22407e+06	116000000	1.18224e+08		2.24806e+07	900911	0	0	2.33815e+07		1.43255e+07	77442.6	2.22627e+06	253837	31107.8	1.69142e+07		1.63123e+07	226029	2.86408e+06	1.28117e+06	0	2.06836e+07		2.6978e+08	120178	3.35415e+07	1.58379e+07	49061.9	3.19329e+08		8.33744e+07	1.23271e+06	8.46071e+07		8.99368e+07	448542	1.05918e+07	5.49827e+06	428429	0	0	1.06904e+08		8.87873e+07	0	7.42559e+06	3.30794e+06
Pkd1-/-		5.08971e+06	85400000	9.04897e+07		2.15846e+07	1.45952e+06	0	0	2.30441e+07		1.30707e+07	57669.5	2.1256e+06	274288	40993.2	1.55693e+07		1.29662e+07	291872	2.81323e+06	1.01938e+06	0	1.70907e+07		2.41547e+08	0	3.19431e+07	1.17277e+07	719883	2.85938e+08		7.71952e+07	1.33527e+06	7.85305e+07		8.43748e+07	456805	1.0062e+07	5.01277e+06	505140	0	0	1.00411e+08		7.97295e+07	0	7.53112e+06	2.80674e+06
Pkd1-/-		8.2975e+06	92200000	1.00498e+08		2.84218e+07	1.61428e+06	0	0	3.00361e+07		1.67306e+07	196083	2.76251e+06	353110	74139.6	2.01164e+07		1.56849e+07	302486	3.48576e+06	1.34825e+06	43804.3	2.08652e+07		2.62461e+08	755385	3.04581e+07	1.37826e+07	594255	3.08051e+08		1.00015e+08	1.90832e+06	1.01923e+08		8.66836e+07	769411	1.06861e+07	5.38443e+06	618360	0	0	1.04142e+08		8.64701e+07	253973	7.29196e+06	3.3006e+06
Pkd1-/-		1.53974e+07	134000000	1.49397e+08		2.72015e+07	1.96953e+06	0	0	2.9171e+07		1.87173e+07	47896.5	2.96026e+06	455954	63673.8	2.22451e+07		1.69397e+07	364655	3.06351e+06	1.34748e+06	16964.8	2.17323e+07		3.07424e+08	1.86117e+06	4.14318e+07	1.64709e+07	676061	3.67864e+08		1.74775e+08	3.31193e+06	1.78087e+08		9.30851e+07	651228	1.15063e+07	5.88382e+06	586622	0	0	1.11713e+08		9.66865e+07	0	8.69647e+06	4.61397e+06
Pkd1-/-		4.801e+06	90500000	9.5301e+07		1.82838e+07	1.74676e+06	0	0	2.00306e+07		1.51621e+07	199545	2.24204e+06	255460	33687.7	1.78928e+07		1.21297e+07	495496	2.94e+06	1.23896e+06	0	1.68041e+07		2.56187e+08	827138	3.13806e+07	1.31554e+07	670103	3.0222e+08		7.03577e+07	1.04025e+06	7.13979e+07		9.09863e+07	381192	1.05932e+07	5.55915e+06	461876	0	0	1.07982e+08		8.84713e+07	644230	7.60708e+06	2.76381e+06
Pkd1+/+		3.72105e+06	180000000	1.83721e+08		2.09717e+07	3.92663e+06	0	158874	2.50572e+07		1.85082e+07	408760	5.65822e+06	1.96737e+06	745464	2.7288e+07		1.52666e+07	790517	7.07951e+06	3.69522e+06	838109	2.767e+07		2.35273e+08	4.23741e+06	6.80952e+07	3.6103e+07	9.31086e+06	3.5302e+08		9.9684e+07	1.47385e+06	1.01158e+08		1.07043e+08	3.38357e+06	2.92621e+07	1.75149e+07	4.89029e+06	0	0	1.62094e+08		4.05493e+07	0	7.84917e+06	3.18695e+06
Pkd1+/+		4.59784e+06	157000000	1.61598e+08		1.94062e+07	5.0744e+06	0	0	2.44806e+07		1.7358e+07	573576	5.899e+06	2.1541e+06	825362	2.681e+07		1.46392e+07	880416	7.17924e+06	3.90534e+06	893765	2.7498e+07		2.33182e+08	7.84605e+06	7.02263e+07	3.84813e+07	1.00642e+07	3.598e+08		1.26793e+08	2.08487e+06	1.28878e+08		1.0295e+08	3.35774e+06	2.91634e+07	1.72126e+07	5.18471e+06	0	0	1.57868e+08		4.076e+07	0	8.18381e+06	3.31199e+06
Pkd1+/+		6.47975e+06	112000000	1.1848e+08		1.92153e+07	3.86127e+06	0	0	2.30766e+07		1.6626e+07	523351	5.53309e+06	1.81843e+06	719133	25220000		1.27571e+07	633089	6.21742e+06	3.30995e+06	637492	2.3555e+07		2.39456e+08	4.87894e+06	6.99114e+07	3.68714e+07	8.7921e+06	3.5991e+08		5.01376e+07	741295	5.08789e+07		1.03894e+08	3.33656e+06	2.8445e+07	1.69241e+07	4.89695e+06	0	0	1.57497e+08		4.22345e+07	9973.03	6.98259e+06	2.97168e+06
Pkd1+/+		4.26637e+06	124000000	1.28266e+08		1.98062e+07	3.02894e+06	0	0	2.28352e+07		1.50575e+07	300355	4.30436e+06	1.39075e+06	513032	2.1566e+07		1.47438e+07	658623	6.44007e+06	3.10274e+06	565765	2.5511e+07		2.31091e+08	4.42312e+06	6.30815e+07	3.0248e+07	6.37647e+06	3.3522e+08		4.66249e+07	689358	4.73142e+07		9.53939e+07	2.08465e+06	2.35669e+07	1.32779e+07	3.49282e+06	0	0	1.37816e+08		3.79163e+07	118380	6.0552e+06	1.65796e+06
Pkd1+/+		3.38957e+06	128000000	1.3139e+08		1.75934e+07	2.61481e+06	0	0	2.02082e+07		1.70443e+07	370353	5.32314e+06	1.90405e+06	691208	2.5333e+07		1.56849e+07	1.08216e+06	7.91823e+06	4.30345e+06	917254	2.9906e+07		2.35273e+08	5.06465e+06	6.96016e+07	3.67771e+07	9.04319e+06	3.5576e+08		6.42125e+07	1.44548e+06	6.5658e+07		1.07043e+08	3.45622e+06	2.9465e+07	1.76118e+07	4.94941e+06	0	0	1.62525e+08		3.96014e+07	189374	7.10216e+06	2.256e+06
Pkd1+/+		4.801e+06	115000000	1.19801e+08		1.6555e+07	1.5985e+06	0	0	1.81535e+07		1.40118e+07	365395	4.4359e+06	1.43837e+06	499487	2.0751e+07		1.32799e+07	651237	6.11417e+06	3.31223e+06	727480	2.4085e+07		2.02858e+08	4.74601e+06	5.63427e+07	2.99932e+07	6.63012e+06	3.0057e+08		1.97706e+07	292312	2.00629e+07		9.01467e+07	2.35913e+06	2.40748e+07	1.43829e+07	3.81169e+06	0	0	1.34775e+08		3.7495e+07	564116	6.43206e+06	2.31149e+06
Labeling:		13C5-15N2-glutamine
sample		glucose_m+0	glucose_m+6	total pool		aKG_m+0	aKG_m+2	aKG_m+3	aKG_m+5	total pool		succinate_m+0	succinate_m+1	succinate_m+2	succinate_m+3	succinate_m+4	total pool		fumarate_m+0	fumarate_m+1	fumarate_m+2	fumarate_m+3	fumarate_m+4	total pool		malate_m+0	malate_m+1	malate_m+2	malate_m+3	malate_m+4	total pool		palmitate_m+0	palmitate_m+2	total pool		aspartate_m+0	aspartate_m+1	aspartate_m+2	aspartate_m+3	aspartate_m+4	aspartate_15N1	aspartate_13C4_15N1	total pool		asparagine_m+0	asparagine_m+1	asparagine_m+2	asparagine_m+3
Pkd1-/-		1.55044e+08	0.000289981	1.55044e+08		0	0	1.05659e+06	3.55719e+07	3.66285e+07		3.53433e+06	186381	1.88294e+06	276646	1.42967e+07	2.0177e+07		1.36981e+06	236988	2.72137e+06	5.04617e+06	2.20437e+07	3.1418e+07		2.771e+07	1.65468e+06	2.97836e+07	5.11127e+07	2.17429e+08	3.2769e+08		2.60718e+08	5.51682e+06	2.66235e+08		3.56809e+06	80268.4	1.57514e+06	5.61785e+06	2.03108e+07	1.89026e+06	2.09269e+07	5.39693e+07		5.59265e+06	0	4134.42	0
Pkd1-/-		2.15992e+08	0.000403974	2.15992e+08		0	0	387244	3.54334e+07	3.58207e+07		4.46497e+06	121278	1.64923e+06	189832	1.59977e+07	2.2423e+07		1.1816e+06	87134.3	2.04138e+06	4.95009e+06	2.06448e+07	2.8905e+07		2.35273e+07	92844.2	1.9613e+07	4.49684e+07	1.94498e+08	2.827e+08		5.07391e+08	1.24981e+07	5.19889e+08		3.12733e+06	0	1.53729e+06	4.65459e+06	1.75114e+07	1.01558e+06	1.8337e+07	4.61831e+07		4.1076e+06	0	3036.58	0
Pkd1-/-		1.41143e+08	0.000263983	1.41143e+08		0	0	1.42395e+06	3.37748e+07	3.51988e+07		1.27571e+07	247387	1.98658e+06	232812	1.50972e+07	3.0321e+07		946322	200986	2.58995e+06	4.99855e+06	2.12442e+07	2.998e+07		3.26246e+07	950471	3.0826e+07	5.51347e+07	2.21384e+08	3.4092e+08		2.13799e+08	5.38642e+06	2.19186e+08		3.31622e+06	149567	1.32672e+06	5.04486e+06	1.90125e+07	2.00619e+06	2.00316e+07	5.08876e+07		5.35041e+06	0	3955.34	0
Pkd1-/-		7.5811e+07	0.000141791	7.5811e+07		0	0	1.28753e+06	3.79247e+07	3.92122e+07		3.31474e+06	230255	2.07594e+06	219763	1.40973e+07	1.9938e+07		1.53712e+06	238866	3.11999e+06	5.15867e+06	2.34424e+07	3.3497e+07		2.31091e+07	1.93135e+06	2.9062e+07	4.74883e+07	2.20469e+08	3.2206e+08		4.45542e+08	1.11636e+07	4.56706e+08		3.57858e+06	238584	1.89827e+06	5.31631e+06	2.10166e+07	3.35414e+06	2.25243e+07	5.79269e+07		5.10816e+06	0	3776.26	0
Pkd1-/-		1.05002e+08	0.000196387	1.05002e+08		0	0	750339	3.55615e+07	3.63118e+07		3.6389e+06	126934	1.97688e+06	143123	1.54982e+07	2.1384e+07		1.13977e+06	116911	2.91983e+06	5.16316e+06	2.29423e+07	3.2282e+07		2.54095e+07	1.39491e+06	2.68285e+07	4.77403e+07	1.99467e+08	3.0084e+08		3.88012e+08	9.96769e+06	3.97979e+08		3.25326e+06	113965	1.46137e+06	5.01144e+06	2.05183e+07	1.71363e+06	2.23261e+07	5.43981e+07		4.36037e+06	0	3223.45	0
Pkd1-/-		1.18689e+08	0.000221985	1.18689e+08		0	0	1.72547e+06	3.679e+07	3.85154e+07		4.77867e+06	253151	2.2377e+06	224245	1.63972e+07	2.3891e+07		1.04148e+06	198829	3.42846e+06	5.73835e+06	2.47359e+07	3.5143e+07		2.99059e+07	2.21898e+06	3.48761e+07	5.16062e+07	2.32423e+08	3.5103e+08		2.90503e+08	6.65849e+06	2.97161e+08		3.98786e+06	159183	1.15144e+06	5.59678e+06	2.19169e+07	2.08742e+06	2.42211e+07	5.91206e+07		6.80386e+06	0	5029.82	0
Pkd1+/+		2.192e+08	0.000409973	2.192e+08		0	0	4.31383e+06	2.66914e+07	3.10053e+07		3.07424e+06	656623	2.4914e+06	137575	8.72817e+06	1.5088e+07		1.74625e+06	1.98023e+06	6.21138e+06	2.29842e+06	2.18737e+07	3.411e+07		3.60753e+07	1.75282e+07	5.89035e+07	2.29551e+07	2.00738e+08	3.362e+08		1.91104e+08	4.86855e+06	1.95973e+08		5.75092e+06	2.16271e+06	6.1224e+06	2.73536e+06	2.11451e+07	1.10633e+07	4.13239e+07	9.03037e+07		3.73897e+06	0	2764.07	0
Pkd1+/+		3.07949e+08	0.000575962	3.07949e+08		0	0	2.25011e+06	1.78596e+07	2.01097e+07		3.35657e+06	649257	2.46076e+06	103875	9.27854e+06	1.5849e+07		1.71488e+06	1.22677e+06	4.86624e+06	2.02519e+06	1.93769e+07	2.921e+07		3.28337e+07	1.31223e+07	5.31217e+07	2.28828e+07	1.99739e+08	3.217e+08		1.81066e+08	3.6604e+06	1.84727e+08		3.89341e+06	1.23853e+06	3.8557e+06	2.12636e+06	1.54316e+07	5.85214e+06	3.13444e+07	6.37421e+07		3.0017e+06	0	2219.04	0
Pkd1+/+		2.83355e+08	0.000529965	2.83355e+08		0	0	1.43594e+06	1.83591e+07	1.9795e+07		3.78529e+06	959051	3.1966e+06	241129	1.11969e+07	1.9379e+07		1.54758e+06	1.8236e+06	5.66455e+06	2.1286e+06	2.07757e+07	3.194e+07		3.8062e+07	1.71298e+07	5.70747e+07	2.22879e+07	1.96746e+08	3.313e+08		1.28984e+08	2.14224e+06	1.31126e+08		5.24719e+06	1.75958e+06	5.72569e+06	2.68342e+06	2.12461e+07	1.05423e+07	4.16235e+07	8.88278e+07		3.49672e+06	0	2584.99	0
Pkd1+/+		2.51277e+08	0.000469969	2.51277e+08		0	0	1.81173e+06	1.97687e+07	2.15805e+07		3.29383e+06	1.05326e+06	3.33699e+06	227868	1.10971e+07	1.9009e+07		1.77762e+06	2.27871e+06	5.98668e+06	2.21228e+06	2.05747e+07	3.283e+07		3.96305e+07	2.0576e+07	5.79813e+07	2.07497e+07	1.92763e+08	3.317e+08		2.56272e+08	5.94557e+06	2.62218e+08		7.22013e+06	2.65788e+06	7.25425e+06	3.0348e+06	2.4855e+07	1.70183e+07	4.77105e+07	1.09751e+08		4.30771e+06	0	3184.52	0
Pkd1+/+		2.6197e+08	0.000489968	2.6197e+08		0	0	2.06412e+06	2.11802e+07	2.32443e+07		3.55524e+06	1.09335e+06	3.63201e+06	255684	1.17967e+07	2.0333e+07		1.54758e+06	1.46169e+06	4.55177e+06	1.61748e+06	1.76815e+07	26860000		3.24155e+07	1.51056e+07	4.92724e+07	1.89226e+07	1.73784e+08	2.895e+08		2.59091e+08	6.34641e+06	2.65437e+08		5.84537e+06	2.29343e+06	6.4977e+06	2.92995e+06	2.28491e+07	1.05401e+07	4.36177e+07	9.45734e+07		2.90691e+06	0	2148.97	0
Pkd1+/+		2.88702e+08	0.000539965	2.88702e+08		0	0	2.43316e+06	2.0042e+07	2.24752e+07		4.29766e+06	1.12243e+06	3.86568e+06	271717	1.21965e+07	2.1754e+07		1.81945e+06	1.68745e+06	5.03489e+06	1.80892e+06	1.84793e+07	2.883e+07		3.92122e+07	1.90434e+07	6.36568e+07	2.33546e+07	1.99733e+08	3.45e+08		2.58847e+08	5.78572e+06	2.64632e+08		6.88431e+06	2.73506e+06	7.02615e+06	3.19207e+06	2.47529e+07	1.41962e+07	4.73109e+07	1.06098e+08		3.83376e+06	0	2834.14	0
		percentage of total metabolite pool (%)
Labeling:		13C6-glucose
sample		glucose_m+0	glucose_m+6	sum check		aKG_m+0	aKG_m+2	aKG_m+3	aKG_m+5	sum check		succinate_m+0	succinate_m+1	succinate_m+2	succinate_m+3	succinate_m+4	sum check		fumarate_m+0	fumarate_m+1	fumarate_m+2	fumarate_m+3	fumarate_m+4	sum check		malate_m+0	malate_m+1	malate_m+2	malate_m+3	malate_m+4	sum check		palmitate_m+0	palmitate_m+2	sum check		aspartate_m+0	aspartate_m+1	aspartate_m+2	aspartate_m+3	aspartate_m+4	aspartate_15N1	aspartate_13C4_15N1	sum check		asparagine_m+0	asparagine_m+1	asparagine_m+2	asparagine_m+3
Pkd1-/-		26.4529	73.5471	100		94.9975	5.00249	0	0	100		86.806	0.345133	11.568	1.16629	0.114638	100		81.2452	1.34164	12.5303	4.87157	0.0112849	100		86.7042	0	9.22684	3.89115	0.17784	100		98.2965	1.70355	100		84.216	0.512156	9.88271	5.02201	0.36708	0	0	100		89.6755	0	7.04181	3.28117
Pkd1-/-		1.88124	98.1188	100		96.1469	3.85309	0	0	100		84.6954	0.457856	13.1621	1.50073	0.183915	100		78.8659	1.09279	13.8471	6.19416	0	100		84.4835	0.0376344	10.5038	4.95976	0.0153641	100		98.543	1.45698	100		84.1287	0.419576	9.90776	5.14319	0.400761	0	0	100		89.2134	0	7.46124	3.32382
Pkd1-/-		5.62462	94.3754	100		93.6664	6.33361	0	0	100		83.9521	0.370405	13.6525	1.76173	0.263295	100		75.8671	1.70779	16.4606	5.96453	0	100		84.4754	0	11.1713	4.1015	0.251762	100		98.2997	1.70031	100		84.029	0.454933	10.0207	4.99222	0.50307	0	0	100		88.5207	0	8.36153	3.11622
Pkd1-/-		8.25643	91.7436	100		94.6255	5.37449	0	0	100		83.1688	0.974744	13.7326	1.75534	0.368553	100		75.1725	1.44971	16.7061	6.46169	0.20994	100		85.2004	0.245214	9.88735	4.47414	0.192908	100		98.1277	1.8723	100		83.236	0.73881	10.2611	5.17029	0.593766	0	0	100		88.853	0.260971	7.49291	3.39156
Pkd1-/-		10.3064	89.6936	100		93.2484	6.75165	0	0	100		84.1413	0.215312	13.3075	2.04968	0.286238	100		77.9471	1.67794	14.0966	6.20034	0.0780626	100		83.57	0.50594	11.2628	4.47744	0.18378	100		98.1403	1.85972	100		83.3251	0.582946	10.2999	5.2669	0.525114	0	0	100		87.8979	0	7.90597	4.19457
Pkd1-/-		5.03773	94.9623	100		91.2795	8.72048	0	0	100		84.7384	1.11522	12.5304	1.42772	0.188275	100		72.1826	2.94866	17.4957	7.37297	0	100		84.7683	0.273687	10.3834	4.35293	0.221727	100		98.543	1.45698	100		84.2608	0.353015	9.81022	5.14823	0.427735	0	0	100		88.9267	0.647546	7.64624	2.77804
Pkd1+/+		2.02538	97.9746	100		83.6953	15.6707	0	0.634046	100		67.8254	1.49795	20.7352	7.20965	2.73184	100		55.174	2.85695	25.5855	13.3546	3.02895	100		66.6459	1.20033	19.2893	10.2269	2.63749	100		98.543	1.45698	100		66.0376	2.08742	18.0526	10.8054	3.01696	0	0	100		78.6048	0	15.2156	6.1779
Pkd1+/+		2.84524	97.1548	100		79.2717	20.7283	0	0	100		64.7443	2.13941	22.003	8.0347	3.07856	100		53.2375	3.20175	26.1082	14.2023	3.25029	100		64.8088	2.18067	19.5181	10.6952	2.79716	100		98.3823	1.6177	100		65.2125	2.12692	18.4732	10.9032	3.2842	0	0	100		77.9996	0	15.6608	6.33793
Pkd1+/+		5.46908	94.5309	100		83.2676	16.7324	0	0	100		65.9238	2.07514	21.9393	7.21028	2.85144	100		54.1586	2.6877	26.3953	14.052	2.7064	100		66.5322	1.3556	19.4247	10.2446	2.44286	100		98.543	1.45698	100		65.9659	2.11849	18.0607	10.7457	3.10923	0	0	100		80.9096	0.0191056	13.3767	5.69292
Pkd1+/+		3.32618	96.6738	100		86.7356	13.2644	0	0	100		69.8206	1.39272	19.959	6.44881	2.37889	100		57.7939	2.58172	25.2443	12.1624	2.21773	100		68.9371	1.31947	18.818	9.02333	1.90217	100		98.543	1.45698	100		69.2182	1.51263	17.1002	9.63448	2.53441	0	0	100		82.8798	0.258762	13.2358	3.62408
Pkd1+/+		2.57979	97.4202	100		87.0607	12.9393	0	0	100		67.2809	1.46194	21.0127	7.51607	2.72849	100		52.4473	3.61854	26.4771	14.3899	3.06712	100		66.1326	1.42362	19.5642	10.3376	2.54194	100		97.7985	2.20153	100		65.8622	2.12658	18.1295	10.8364	3.04532	0	0	100		80.573	0.3853	14.45	4.59005
Pkd1+/+		4.00748	95.9925	100		91.1945	8.80547	0	0	100		67.5237	1.76085	21.3768	6.93158	2.40705	100		55.1376	2.70391	25.3858	13.7522	3.02047	100		67.4911	1.579	18.7453	9.97876	2.20585	100		98.543	1.45698	100		66.8867	1.75042	17.8629	10.6718	2.82818	0	0	100		80.1117	1.20529	13.7427	4.93872
Labeling:		13C5-15N2-glutamine
sample e		glucose_m+0	glucose_m+6	sum check		aKG_m+0	aKG_m+2	aKG_m+3	aKG_m+5	sum check		succinate_m+0	succinate_m+1	succinate_m+2	succinate_m+3	succinate_m+4	sum check		fumarate_m+0	fumarate_m+1	fumarate_m+2	fumarate_m+3	fumarate_m+4	sum check		malate_m+0	malate_m+1	malate_m+2	malate_m+3	malate_m+4	sum check		palmitate_m+0	palmitate_m+2	sum check		aspartate_m+0	aspartate_m+1	aspartate_m+2	aspartate_m+3	aspartate_m+4	aspartate_15N1	aspartate_13C4_15N1	sum check		14.0474	0	0.0103847	0
Pkd1-/-		100	1.87032e-10	100		0	0	2.88461	97.1154	100		17.5166	0.923732	9.33213	1.3711	70.8564	100		4.35997	0.754305	8.66182	16.0614	70.1625	100		8.45616	0.504954	9.08896	15.5979	66.352	100		97.9278	2.07216	100		6.61133	0.14873	2.91859	10.4094	37.634	3.50247	38.7755	100		13.166	0	0.00973312	0
Pkd1-/-		100	1.87032e-10	100		0	0	1.08106	98.9189	100		19.9124	0.540864	7.35509	0.846595	71.345	100		4.08786	0.301451	7.06236	17.1254	71.4229	100		8.32237	0.0328419	6.93773	15.9068	68.8003	100		97.596	2.40399	100		6.77158	0	3.32869	10.0786	37.9173	2.19903	39.7049	100		13.1243	0	0.00970225	0
Pkd1-/-		100	1.87032e-10	100		0	0	4.04546	95.9545	100		42.0733	0.815892	6.55182	0.767825	49.7911	100		3.15651	0.6704	8.63892	16.6729	70.8612	100		9.56957	0.278796	9.042	16.1723	64.9373	100		97.5425	2.45747	100		6.51676	0.293917	2.60715	9.91374	37.3617	3.94239	39.3643	100		13.6866	0	0.010118	0
Pkd1-/-		100	1.87032e-10	100		0	0	3.28348	96.7165	100		16.6252	1.15485	10.412	1.10223	70.7057	100		4.58883	0.713096	9.31424	15.4004	69.9834	100		7.1754	0.599686	9.02378	14.7452	68.456	100		97.5556	2.44437	100		6.17776	0.411871	3.27701	9.17762	36.2813	5.79031	38.8841	100		11.89	0	0.0087898	0
Pkd1-/-		100	1.87032e-10	100		0	0	2.06638	97.9336	100		17.0169	0.593592	9.24466	0.6693	72.4755	100		3.53067	0.362155	9.04476	15.9939	71.0685	100		8.4462	0.46367	8.91786	15.869	66.3033	100		97.4954	2.50458	100		5.98047	0.209502	2.68643	9.21254	37.7187	3.15016	41.0422	100		15.2547	0	0.0112772	0
Pkd1-/-		100	1.87032e-10	100		0	0	4.47995	95.52	100		20.002	1.05961	9.3663	0.938618	68.6335	100		2.96354	0.565771	9.75575	16.3286	70.3864	100		8.51946	0.632134	9.93535	14.7014	66.2117	100		97.7593	2.2407	100		6.7453	0.26925	1.9476	9.46671	37.0714	3.53078	40.9689	100		20.8721	0	0.0154299	0
Pkd1+/+		100	1.87032e-10	100		0	0	13.9132	86.0868	100		20.3754	4.35195	16.5124	0.91182	57.8484	100		5.11947	5.80543	18.2098	6.73825	64.127	100		10.7303	5.21364	17.5204	6.8278	59.7079	100		97.5157	2.4843	100		6.36842	2.39493	6.77979	3.02907	23.4156	12.2512	45.761	100		20.9445	0	0.0154834	0
Pkd1+/+		100	1.87032e-10	100		0	0	11.1892	88.8108	100		21.1784	4.09652	15.5263	0.655405	58.5434	100		5.87087	4.19982	16.6595	6.93321	66.3366	100		10.2063	4.07906	16.5128	7.11309	62.0887	100		98.0185	1.98152	100		6.10807	1.94302	6.04891	3.33588	24.2094	9.18095	49.1738	100		20.9266	0	0.0154702	0
Pkd1+/+		100	1.87032e-10	100		0	0	7.25402	92.746	100		19.5329	4.94892	16.4952	1.24428	57.7787	100		4.84526	5.70947	17.735	6.66436	65.0459	100		11.4887	5.17048	17.2275	6.72742	59.3859	100		98.3663	1.63372	100		5.90715	1.98089	6.44583	3.02093	23.9183	11.8682	46.8587	100		20.7803	0	0.0153621	0
Pkd1+/+		100	1.87032e-10	100		0	0	8.39524	91.6048	100		17.3277	5.54083	17.5548	1.19874	58.3779	100		5.41463	6.94095	18.2354	6.73861	62.6704	100		11.9477	6.20318	17.4801	6.25556	58.1135	100		97.7326	2.26742	100		6.57866	2.42174	6.60974	2.76517	22.6468	15.5063	43.4717	100		19.1182	0	0.0141333	0
Pkd1+/+		100	1.87032e-10	100		0	0	8.88009	91.1199	100		17.4851	5.37723	17.8626	1.25748	58.0176	100		5.76164	5.44187	16.9463	6.02191	65.8283	100		11.1971	5.21783	17.0198	6.53632	60.029	100		97.6091	2.39093	100		6.18078	2.42502	6.87054	3.09807	24.1601	11.1449	46.1205	100		21.3085	0	0.0157525	0
Pkd1+/+		100	1.87032e-10	100		0	0	10.826	89.174	100		19.7557	5.15965	17.77	1.24904	56.0656	100		6.31096	5.8531	17.4641	6.27443	64.0975	100		11.3659	5.51984	18.4513	6.76944	57.8936	100		97.8137	2.18633	100		6.48866	2.57787	6.62234	3.00862	23.3303	13.3803	44.5919	100
		peak area corrected for natural abundance (AU) normalised by proteins
Labeling:		13C6-glucose
sample code	Protein Content (µg)	glucose_m+0	glucose_m+6	total pool		aKG_m+0	aKG_m+2	aKG_m+3	aKG_m+5	total pool		succinate_m+0	succinate_m+1	succinate_m+2	succinate_m+3	succinate_m+4	total pool		fumarate_m+0	fumarate_m+1	fumarate_m+2	fumarate_m+3	fumarate_m+4	total pool		malate_m+0	malate_m+1	malate_m+2	malate_m+3	malate_m+4	total pool		palmitate_m+0	palmitate_m+2	total pool		aspartate_m+0	aspartate_m+1	aspartate_m+2	aspartate_m+3	aspartate_m+4	aspartate_15N1	aspartate_13C4_15N1	total pool		asparagine_m+0	asparagine_m+1	asparagine_m+2	asparagine_m+3
Pkd1-/-	36.01	875961	2.43543e+06	3.3114e+06		571174	30077.6	0	0	601252		429763	1708.7	57271.3	5774.12	567.553	495085		418148	6905.08	64490	25072.7	58.0805	514674		7.60797e+06	0	809621	341434	15604.8	8.77463e+06		3.25283e+06	56373.8	3.3092e+06		2.36349e+06	14373.5	277355	140941	10302	0	0	2.80647e+06		2.27259e+06	0	178456	83152.7
Pkd1-/-	36.01	61762.7	3.22133e+06	3.28309e+06		624288	25018.3	0	0	649306		397821	2150.59	61823.7	7049.07	863.865	469708		452993	6276.84	79535.6	35578.3	0	574384		7.49182e+06	3337.34	931451	439821	1362.45	8.86779e+06		2.31531e+06	34232.4	2.34954e+06		2.49755e+06	12456.1	294134	152687	11897.5	0	0	2.96873e+06		2.46563e+06	0	206209	91861.7
Pkd1-/-	36.01	141341	2.37156e+06	2.5129e+06		599405	40531.1	0	0	639936		362976	1601.49	59028	7617	1138.38	432360		360072	8105.31	78123.5	28308.2	0	474609		6.70779e+06	0	887062	325680	19991.2	7.94052e+06		2.14372e+06	37080.4	2.1808e+06		2.34309e+06	12685.5	279421	139205	14027.8	0	0	2.78843e+06		2.21409e+06	0	209140	77943.4
Pkd1-/-	36.01	230422	2.5604e+06	2.79082e+06		789275	44828.8	0	0	834103		464609	5445.25	76715	9805.9	2058.86	558634		435571	8400.05	96799.9	37440.9	1216.45	579428		7.28855e+06	20977.1	845823	382744	16502.5	8.5546e+06		2.77743e+06	52994.1	2.83042e+06		2.40721e+06	21366.6	296754	149526	17171.9	0	0	2.89203e+06		2.40128e+06	7052.84	202498	91658
Pkd1-/-	36.01	427588	3.72119e+06	4.14878e+06		755388	54693.9	0	0	810082		519781	1330.09	82206.7	12661.9	1768.23	617748		470416	10126.5	85073.9	37419.5	471.113	603507		8.53719e+06	51684.8	1.15056e+06	457398	18774.3	1.02156e+07		4.85352e+06	91972.4	4.94549e+06		2.58498e+06	18084.6	319532	163394	16290.5	0	0	3.10228e+06		2.68499e+06	0	241501	128130
Pkd1-/-	36.01	133324	2.51319e+06	2.64651e+06		507743	48507.8	0	0	556251		421052	5541.38	62261.5	7094.14	935.508	496884		336841	13760	81644	34406.1	0	466651		7.11432e+06	22969.7	871442	365327	18608.8	8.39267e+06		1.95384e+06	28887.9	1.98272e+06		2.52669e+06	10585.7	294175	154378	12826.3	0	0	2.99866e+06		2.45685e+06	17890.3	211249	76751.2
Pkd1+/+	57.4	64826.6	3.13589e+06	3.20072e+06		371838	69621.1	0	2816.92	444276		328159	7247.52	100323	34882.4	13217.5	483830		270685	14016.3	125523	65518.2	14860.1	490603		4.17152e+06	75131.4	1.20736e+06	640124	165086	6.25922e+06		1.76745e+06	26132.1	1.79358e+06		1.89792e+06	59992.4	518832	310547	86707.3	0	0	2.874e+06		718960	0	139170	56506.2
Pkd1+/+	57.4	80101.8	2.73519e+06	2.81529e+06		344081	89971.7	0	0	434053		307765	10169.8	104592	38193.3	14634.1	475355		259561	15610.2	127292	69243.6	15846.9	487553		4.13444e+06	139114	1.24515e+06	682292	178443	6.37943e+06		2.24811e+06	36965.7	2.28507e+06		1.82535e+06	59534.3	517081	305188	91927.4	0	0	2.79908e+06		722695	0	145103	58723.2
Pkd1+/+	57.4	112888	1.95122e+06	2.06411e+06		340697	68462.3	0	0	409160		294787	9279.27	98104.4	32241.7	12750.6	447163		226189	11225	110238	58687	11303.1	417642		4.24568e+06	86506.1	1.23956e+06	653748	155888	6.38138e+06		888965	13143.5	902109		1.8421e+06	59158.8	504344	300073	86825.3	0	0	2.7925e+06		748839	176.827	123805	52689.4
Pkd1+/+	57.4	74327	2.16028e+06	2.23461e+06		351174	53704.6	0	0	404879		266977	5325.44	76318.4	24658.7	9096.31	382376		261415	11677.7	114186	55013.1	10031.3	452323		4.09736e+06	78424.1	1.11847e+06	536312	113058	5.94362e+06		826682	12222.7	838905		1.69138e+06	36961.8	417853	235423	61929.5	0	0	2.44355e+06		672274	2098.93	107362	29396.5
Pkd1+/+	57.4	59051.8	2.22997e+06	2.28902e+06		311940	46361.9	0	0	358302		302203	6566.54	94381.8	33759.7	12255.5	449167		278101	19187.3	140394	76302.4	16263.4	530248		4.17152e+06	89798.8	1.23407e+06	652076	160340	6.3078e+06		1.13852e+06	25629.1	1.16415e+06		1.89792e+06	61280.5	522429	312266	87755.4	0	0	2.88165e+06		702153	3357.69	125925	39999.9
Pkd1+/+	57.4	83641.2	2.00348e+06	2.08713e+06		293529	28342.2	0	0	321871		248437	6478.63	78650.7	25503.1	8856.15	367926		235459	11546.8	108407	58727.4	12898.6	427039		3.59677e+06	84149.1	998983	531794	117555	5.32926e+06		350542	5182.83	355725		1.59835e+06	41828.6	426858	255016	67583.1	0	0	2.38963e+06		664804	10002.1	114044	40983.8
Labeling:		13C5-15N2-glutamine
sample code	Protein Content (µg)	glucose_m+0	glucose_m+6	total pool		aKG_m+0	aKG_m+2	aKG_m+3	aKG_m+5	total pool		succinate_m+0	succinate_m+1	succinate_m+2	succinate_m+3	succinate_m+4	total pool		fumarate_m+0	fumarate_m+1	fumarate_m+2	fumarate_m+3	fumarate_m+4	total pool		malate_m+0	malate_m+1	malate_m+2	malate_m+3	malate_m+4	total pool		palmitate_m+0	palmitate_m+2	total pool		aspartate_m+0	aspartate_m+1	aspartate_m+2	aspartate_m+3	aspartate_m+4	aspartate_15N1	aspartate_13C4_15N1	total pool		asparagine_m+0	asparagine_m+1	asparagine_m+2	asparagine_m+3
Pkd1-/-	66.7	2.32449e+06	4.34754e-06	2.32449e+06		0	0	15840.9	533312	549153		52988.5	2794.32	28230.1	4147.62	214343	302504		20537	3553.04	40800.2	75654.8	330490	471034		415442	24807.9	446531	766308	3.2598e+06	4.91289e+06		3.90882e+06	82710.9	3.99153e+06		53494.6	1203.42	23615.4	84225.7	304510	28339.7	313746	809135		83847.8	0	61.9853	0
Pkd1-/-	66.7	3.23826e+06	6.05658e-06	3.23826e+06		0	0	5805.76	531235	537041		66941.1	1818.26	24726.1	2846.06	239845	336177		17715.1	1306.36	30605.3	74214.3	309517	433358		352734	1391.97	294047	674189	2.91602e+06	4.23838e+06		7.60705e+06	187377	7.79443e+06		46886.4	0	23047.9	69784	262539	15226.1	274917	692401		61583.1	0	45.526	0
Pkd1-/-	66.7	2.11609e+06	3.95776e-06	2.11609e+06		0	0	21348.6	506369	527718		191260	3708.95	29783.8	3490.44	226344	454588		14187.7	3013.28	38829.8	74940.7	318504	449475		489124	14249.9	462159	826608	3.3191e+06	5.11124e+06		3.20539e+06	80755.9	3.28614e+06		49718.5	2242.39	19890.8	75635.1	285045	30077.7	300323	762933		80216	0	59.3005	0
Pkd1-/-	66.7	1.1366e+06	2.1258e-06	1.1366e+06		0	0	19303.2	568586	587890		49696.3	3452.1	31123.5	3294.8	211354	298921		23045.3	3581.19	46776.5	77341.4	351460	502204		346463	28955.8	435712	711968	3.30539e+06	4.82849e+06		6.6798e+06	167370	6.84717e+06		53651.9	3576.97	28459.8	79704.8	315092	50287	337696	868469		76584.2	0	56.6156	0
Pkd1-/-	66.7	1.57424e+06	2.94433e-06	1.57424e+06		0	0	11249.5	533155	544405		54556.2	1903.06	29638.4	2145.77	232356	320600		17088	1752.79	43775.6	77408.7	343963	483988		380953	20913.1	402226	715746	2.99051e+06	4.51034e+06		5.81726e+06	149441	5.96671e+06		48774.5	1708.62	21909.5	75134.1	307620	25691.6	334725	815563		65372.9	0	48.3275	0
Pkd1-/-	66.7	1.77944e+06	3.32812e-06	1.77944e+06		0	0	25869.2	551574	577443		71644.2	3795.37	33548.8	3362	245836	358186		15614.4	2980.94	51401.2	86032.2	370853	526882		448364	33268.1	522880	773706	3.4846e+06	5.26282e+06		4.35537e+06	99827.5	4.45519e+06		59788.1	2386.54	17262.9	83909.8	328589	31295.7	363135	886366		102007	0	75.4097	0
Pkd1+/+	77.6	2.82474e+06	5.28316e-06	2.82474e+06		0	0	55590.6	343962	399552		39616.5	8461.63	32105.6	1772.88	112476	194433		22503.2	25518.5	80043.5	29618.8	281878	439562		464887	225879	759066	295813	2.58683e+06	4.33247e+06		2.46268e+06	62739	2.52542e+06		74109.8	27869.9	78896.9	35249.4	272489	142568	532524	1.16371e+06		48182.5	0	35.6194	0
Pkd1+/+	77.6	3.96841e+06	7.42219e-06	3.96841e+06		0	0	28996.3	230149	259145		43254.7	8366.72	31710.8	1338.6	119569	204240		22099	15808.8	62709.3	26097.8	249703	376418		423115	169102	684558	294882	2.57396e+06	4.14562e+06		2.33333e+06	47170.1	2.3805e+06		50172.9	15960.4	49686.9	27401.5	198860	75414.1	403923	821419		38681.8	0	28.5959	0
Pkd1+/+	77.6	3.65149e+06	6.82945e-06	3.65149e+06		0	0	18504.3	236586	255091		48779.5	12358.9	41193.3	3107.33	144290	249729		19943	23500.1	72996.8	27430.4	267728	411598		490490	220745	735498	287216	2.53538e+06	4.26933e+06		1.66217e+06	27606.2	1.68977e+06		67618.4	22675	73784.6	34580.2	273790	135854	536385	1.14469e+06		45060.9	0	33.3117	0
Pkd1+/+	77.6	3.23811e+06	6.0563e-06	3.23811e+06		0	0	23347.1	254752	278099		42446.2	13572.9	43002.4	2936.44	143003	244961		22907.5	29364.9	77147.9	28508.8	265138	423067		510702	265154	747182	267393	2.48405e+06	4.27448e+06		3.30248e+06	76618.2	3.3791e+06		93043	34251	93482.6	39108.2	320297	219308	614826	1.41432e+06		55511.7	0	41.0376	0
Pkd1+/+	77.6	3.3759e+06	6.31402e-06	3.3759e+06		0	0	26599.5	272941	299541		45815	14089.6	46804.2	3294.89	152019	262023		19943	18836.2	58656.8	20843.9	227854	346134		417725	194660	634954	243848	2.23948e+06	3.73067e+06		3.3388e+06	81783.6	3.42058e+06		75326.9	29554.5	83733.2	37757.1	294447	135826	562084	1.21873e+06		37460.2	0	27.6928	0
Pkd1+/+	77.6	3.72038e+06	6.95831e-06	3.72038e+06		0	0	31355.2	258273	289628		55382.2	14464.3	49815.5	3501.51	157171	280335		23446.5	21745.5	64882.6	23310.8	238135	371521		505312	245405	820320	300961	2.57388e+06	4.44588e+06		3.33565e+06	74558.3	3.41021e+06		88715.4	35245.6	90543.1	41134.9	318981	182941	609676	1.36724e+06		49404.1	0	36.5225	0
		percentage of total metabolite normalized by generated proteins pool (%)				144.601	7.61458	0	0	152.216		98.9548	0.393436	13.1869	1.32952	0.130682	113.995		89.4304	1.47681	13.7927	5.36236	0.0124218	110.075																						258.29	0	20.2823	9.45068
Labeling:		13C6-glucose
sample code		glucose_m+0	glucose_m+6	total pool		aKG_m+0	aKG_m+2	aKG_m+3	aKG_m+5	total pool		succinate_m+0	succinate_m+1	succinate_m+2	succinate_m+3	succinate_m+4	total pool		fumarate_m+0	fumarate_m+1	fumarate_m+2	fumarate_m+3	fumarate_m+4	total pool		malate_m+0	malate_m+1	malate_m+2	malate_m+3	malate_m+4	total pool		palmitate_m+0	palmitate_m+2	total pool		aspartate_m+0	aspartate_m+1	aspartate_m+2	aspartate_m+3	aspartate_m+4	aspartate_15N1	aspartate_13C4_15N1	total pool		asparagine_m+0	asparagine_m+1	asparagine_m+2	asparagine_m+3
Pkd1-/-		35.7757	99.4673	135.243		144.601	7.61458	0	0	152.216		98.9548	0.393436	13.1869	1.32952	0.130682	113.995		89.4304	1.47681	13.7927	5.36236	0.0124218	110.075		124.721	0	13.2725	5.59728	0.255816	143.846		265.915	4.60851	270.524		82.3517	0.500818	9.66394	4.91083	0.358954	0	0	97.7863		280.23	0	23.4366	10.4405
Pkd1-/-		2.52249	131.565	134.087		158.048	6.33376	0	0	164.381		91.6	0.495182	14.2352	1.62308	0.198909	108.152		96.8829	1.34244	17.0105	7.60922	0	122.845		122.817	0.0547105	15.2697	7.21017	0.0223353	145.374		189.275	2.79846	192.073		87.0227	0.434009	10.2486	5.32011	0.414547	0	0	103.44		251.642	0	23.7697	8.85863
Pkd1-/-		5.77263	96.8587	102.631		151.748	10.261	0	0	162.009		83.5766	0.368749	13.5915	1.75385	0.262118	99.5528		77.0095	1.7335	16.7085	6.05435	0	101.506		109.964	0	14.542	5.33902	0.327725	130.172		175.247	3.03129	178.278		81.6409	0.442003	9.73593	4.85034	0.488772	0	0	97.158		272.917	0.801587	23.0148	10.4173
Pkd1-/-		9.41084	104.571	113.982		199.816	11.3491	0	0	211.165		106.978	1.25379	17.6639	2.25785	0.474061	128.628		93.1567	1.79654	20.7029	8.00757	0.260165	123.924		119.484	0.343887	13.8659	6.2745	0.270533	140.239		227.052	4.33222	231.384		83.8749	0.744481	10.3399	5.20997	0.598324	0	0	100.768		305.161	0	27.4477	14.5626
Pkd1-/-		17.4634	151.98	169.443		191.237	13.8465	0	0	205.084		119.682	0.306258	18.9284	2.91545	0.407142	142.239		100.609	2.16578	18.195	8.00301	0.100758	129.074		139.954	0.847292	18.8617	7.49833	0.307775	167.469		396.77	7.51865	404.289		90.069	0.630127	11.1335	5.69317	0.567614	0	0	108.093		279.233	2.03332	24.0094	8.72312
Pkd1-/-		5.44519	102.643	108.088		128.543	12.2804	0	0	140.823		96.9489	1.27593	14.336	1.63345	0.215405	114.41		72.0411	2.94288	17.4614	7.35852	0	99.804		116.628	0.376552	14.2859	5.98896	0.305063	137.585		159.724	2.36156	162.086		88.0381	0.36884	10.25	5.37902	0.44691	0	0	104.483		81.7131	0	15.8173	6.42219
Pkd1+/+		2.64763	128.075	130.723		94.1363	17.6256	0	0.713143	112.475		75.56	1.66877	23.0998	8.03183	3.04337	111.404		57.8921	2.99769	26.846	14.0125	3.17817	104.927		68.3855	1.23166	19.7928	10.4938	2.70633	102.61		144.487	2.13627	146.623		66.1296	2.09033	18.0778	10.8205	3.02116	0	0	100.139		82.1376	0	16.4916	6.67416
Pkd1+/+		3.27149	111.71	114.981		87.1092	22.7776	0	0	109.887		70.8642	2.34164	24.0828	8.79417	3.36956	109.452		55.513	3.3386	27.2242	14.8093	3.38922	104.274		67.7776	2.28056	20.4122	11.1851	2.9253	104.581		183.78	3.02191	186.802		63.6011	2.07437	18.0168	10.6337	3.20305	0	0	97.5291		85.1089	0.0200972	14.071	5.9884
Pkd1+/+		4.61053	79.6911	84.3017		86.2525	17.3322	0	0	103.585		67.876	2.13659	22.589	7.42379	2.93587	102.961		48.3756	2.40072	23.5769	12.5515	2.41742	89.3222		69.6012	1.41813	20.3207	10.7172	2.55555	104.613		72.672	1.07447	73.7465		64.1846	2.06128	17.573	10.4555	3.02527	0	0	97.2996		76.407	0.238553	12.2021	3.34105
Pkd1+/+		3.03564	88.2295	91.2651		88.9048	13.5961	0	0	102.501		61.4726	1.2262	17.5726	5.67777	2.09446	88.0437		55.9095	2.49754	24.4212	11.7658	2.14542	96.7395		67.1698	1.28564	18.3355	8.79201	1.85341	97.4363		67.5805	0.99919	68.5796		58.9332	1.28787	14.5593	8.2029	2.15782	0	0	85.1411		79.8029	0.381617	14.3119	4.54618
Pkd1+/+		2.41178	91.0756	93.4874		78.9722	11.7372	0	0	90.7094		69.5835	1.51197	21.7318	7.77331	2.82187	103.423		59.4782	4.10363	30.0265	16.319	3.47829	113.406		68.3855	1.47211	20.2307	10.6898	2.62853	103.407		93.0728	2.09515	95.168		66.1296	2.13521	18.2031	10.8804	3.05768	0	0	100.406		75.5581	1.13678	12.9616	4.658
Pkd1+/+		3.41605	81.8257	85.2418		74.3111	7.17525	0	0	81.4863		57.2037	1.49173	18.1097	5.87219	2.03917	84.7164		50.3582	2.46954	23.1854	12.5602	2.75865	91.332		58.9635	1.37949	16.3768	8.71793	1.92714	87.3648		28.6565	0.423692	29.0802		55.6915	1.45744	14.8731	8.88556	2.35481	0	0	83.2624
Labeling:		13C5-15N2-glutamine
		glucose_m+0	glucose_m+6	total pool		aKG_m+0	aKG_m+2	aKG_m+3	aKG_m+5	total pool		succinate_m+0	succinate_m+1	succinate_m+2	succinate_m+3	succinate_m+4	total pool		fumarate_m+0	fumarate_m+1	fumarate_m+2	fumarate_m+3	fumarate_m+4	total pool		malate_m+0	malate_m+1	malate_m+2	malate_m+3	malate_m+4	total pool		palmitate_m+0	palmitate_m+2	total pool		aspartate_m+0	aspartate_m+1	aspartate_m+2	aspartate_m+3	aspartate_m+4	aspartate_15N1	aspartate_13C4_15N1	total pool		asparagine_m+0	asparagine_m+1	asparagine_m+2	asparagine_m+3
Pkd1-/-		82.2906	1.5391e-10	82.2906		0	0	5.33364	179.566	184.9		22.1443	1.16777	11.7976	1.73332	89.5758	126.419		5.20296	0.900149	10.3366	19.1669	83.7283	119.335		9.89148	0.590664	10.6317	18.2454	77.6144	116.974		139.554	2.95298	142.507		4.6116	0.103743	2.03581	7.26084	26.2508	2.44308	27.0471	69.753		37.9463	0	0.0280521	0
Pkd1-/-		114.639	2.14412e-10	114.639		0	0	1.9548	178.867	180.822		27.9752	0.759865	10.3333	1.18939	100.233	140.491		4.48805	0.330962	7.75375	18.8019	78.4151	109.79		8.39843	0.0331421	7.00113	16.0521	69.429	100.914		271.59	6.68982	278.28		4.04193	0	1.98689	6.01586	22.6327	1.31259	23.6997	59.6897		27.8701	0	0.0206033	0
Pkd1-/-		74.9128	1.40111e-10	74.9128		0	0	7.18808	170.495	177.683		79.9292	1.55	12.4469	1.45868	94.5912	189.976		3.59441	0.763404	9.83739	18.986	80.6918	113.873		11.6458	0.339284	11.0038	19.6811	79.0263	121.696		114.44	2.88318	117.323		4.28608	0.193309	1.71473	6.52027	24.5728	2.59291	25.8899	65.77		36.3026	0	0.0268371	0
Pkd1-/-		40.2372	7.52565e-11	40.2372		0	0	6.4994	191.443	197.943		20.7685	1.44266	13.0068	1.37692	88.3265	124.921		5.83844	0.907283	11.8506	19.5942	89.041	127.232		8.24912	0.689423	10.3741	16.9516	78.6997	114.964		238.485	5.97551	244.46		4.62517	0.30836	2.45343	6.8711	27.1631	4.33509	29.1117	74.868		34.659	0	0.025622	0
Pkd1-/-		55.7306	1.04234e-10	55.7306		0	0	3.7877	179.514	183.301		22.7995	0.795303	12.3861	0.896736	97.1036	133.981		4.32918	0.444062	11.0904	19.6112	87.1418	122.617		9.0703	0.497932	9.57682	17.0416	71.2025	107.389		207.69	5.33539	213.026		4.2047	0.147295	1.88875	6.47707	26.519	2.21479	28.8556	70.3072		29.5852	0	0.0218712	0
Pkd1-/-		62.9948	1.17821e-10	62.9948		0	0	8.71016	185.715	194.425		29.9407	1.58612	14.0203	1.40501	102.737	149.689		3.95584	0.755212	13.0223	21.796	93.9542	133.484		10.6753	0.792097	12.4495	18.4216	82.9667	125.305		155.497	3.56408	159.061		5.15414	0.205737	1.48818	7.2336	28.3266	2.6979	31.3047	76.4109		46.1644	0	0.0341275	0
Pkd1+/+		100	1.87032e-10	100		0	0	18.7174	115.812	134.529		16.5561	3.53619	13.4172	0.740901	47.0048	81.2552		5.70112	6.46501	20.2787	7.50381	71.4127	111.361		11.0687	5.37808	18.073	7.04316	61.5912	103.154		87.9238	2.23994	90.1637		6.38878	2.40258	6.80146	3.03875	23.4904	12.2904	45.9073	100.32		21.8055	0	0.01612	0
Pkd1+/+		140.488	2.62757e-10	140.488		0	0	9.76306	77.4913	87.2543		18.0765	3.49652	13.2522	0.559411	49.9688	85.3535		5.5987	4.00511	15.8872	6.61179	63.2612	95.364		10.0742	4.02624	16.299	7.02099	61.2848	98.7052		83.3055	1.68409	84.9896		4.32525	1.3759	4.28335	2.3622	17.1431	6.50122	34.821	70.812		17.5059	0	0.0129414	0
Pkd1+/+		129.268	2.41773e-10	129.268		0	0	6.23041	79.6587	85.8891		20.3854	5.16489	17.215	1.29858	60.3001	104.364		5.05249	5.95366	18.4935	6.94938	67.8279	104.277		11.6783	5.25583	17.5119	6.83847	60.3662	101.651		59.3434	0.985609	60.329		5.82917	1.95474	6.36075	2.98105	23.6026	11.7116	46.2401	98.68		20.3928	0	0.0150756	0
Pkd1+/+		114.634	2.14402e-10	114.634		0	0	7.86096	85.775	93.6359		17.7386	5.67222	17.9711	1.22716	59.7623	102.371		5.80353	7.43949	19.5451	7.22261	67.1717	107.183		12.1596	6.31319	17.7901	6.3665	59.1441	101.773		117.906	2.73546	120.642		8.02094	2.95268	8.05884	3.3714	27.6118	18.9058	53.0023	121.924		25.1224	0	0.018572	0
Pkd1+/+		119.512	2.23526e-10	119.512		0	0	8.95605	91.8994	100.855		19.1465	5.88815	19.5599	1.37696	63.5302	109.502		5.05249	4.77207	14.8605	5.28072	57.726	87.6918		9.94583	4.63476	15.118	5.80591	53.321	88.8255		119.203	2.91987	122.123		6.4937	2.5478	7.21838	3.25492	25.3833	11.7092	48.4555	105.063		16.953	0	0.0125327	0
Pkd1+/+		131.707	2.46335e-10	131.707		0	0	10.5573	86.9607	97.518		23.1447	6.04476	20.8183	1.46331	65.6833	117.154		5.94009	5.50913	16.4378	5.90571	60.3307	94.1234		12.0312	5.84298	19.5314	7.16574	61.2828	105.854		119.091	2.66191	121.753		7.64788	3.03841	7.80544	3.54611	27.4984	15.7707	52.5583	117.865		22.3584	0	0.0165286	0
[truncated: 7 more columns]

## Sheet: CCM gluc. Glut.
extracellular
Labeling:	13C6-glucose
	peak area corrected for natural abundance (AU)
	Glucose m+6				Lactate m+3
	medium	Pkd1+/+	Pkd1-/-		medium	Pkd1+/+	Pkd1-/-
	1090000000	776000000	744000000		0	4897711927	5387677158
	997000000	765000000	771000000		0	4407857694	5867509075
	1100000000	797000000	768000000		0	5037622485	5287721972
		822000000	767000000			4967667237	5297665851
		729000000	796000000			4767678743	5967351879
		713000000	833000000			4877566201	5517385314
	glucose m+6 consumption				lactate m+3 release
		Pkd1+/+	Pkd1-/-			Pkd1+/+	Pkd1-/-
		-284000000	-316000000			3837711927	4327677158
		-295000000	-289000000			3347857694	4807509075
		-263000000	-292000000			3977622485	4227721972
		-238000000	-293000000			3907667237	4237665851
		-331000000	-264000000			3707678743	4907351879
		-347000000	-227000000			3817566201	4457385314
	proteins generated (µg)				proteins generated (µg)
		Pkd1+/+	Pkd1-/-			Pkd1+/+	Pkd1-/-
		57.4	36			57.4	36
	glucose m+6 consumption/ proteins generated				lactate m+3 release / proteins generated
		Pkd1+/+	Pkd1-/-			Pkd1+/+	Pkd1-/-
		-5.03546e+06	-8.77534e+06			6.80445e+07	1.2018e+08
		-5.2305e+06	-8.02555e+06			5.93592e+07	1.33505e+08
		-4.66312e+06	-8.10886e+06			7.05252e+07	1.17404e+08
		-4.21986e+06	-8.13663e+06			6.92849e+07	1.1768e+08
		-5.86879e+06	-7.3313e+06			6.5739e+07	1.36277e+08
		-6.15248e+06	-6.3038e+06			6.76873e+07	1.23782e+08
				,

## Sheet: 13C5-glutamine INTRA
intracellular	Labeling:	13C5-glutamine
	peak area corrected for natural abundance (AU)
		m+0 asparagine	m+1 asparagine	m+2 asparagine	m+3 asparagine	m+4 asparagine		m+5 aKG
Pkd1+/+		3.44022e+07	1.24323e+07	3.57597e+07	1.02237e+07	6.91821e+07		3230000
Pkd1+/+		3.61798e+07	1.40078e+07	3.56037e+07	1.01254e+07	7.87832e+07		5570000
Pkd1+/+		3.22063e+07	1.26332e+07	3.13576e+07	1.02202e+07	72882674		1880000
Pkd1+/+		3.42976e+07	1.28505e+07	3.0633e+07	9.73062e+06	7.38882e+07		977000
Pkd1+/+		3.02196e+07	10756673	30501233	9.5321e+06	6.71904e+07		1660000
Pkd1+/+		3.19972e+07	1.33663e+07	3.42988e+07	9.54794e+06	7.29898e+07		1720000
Pkd1-/-		5.61519e+07	1.17768e+07	4.74228e+07	3.10995e+07	137648936		24800000
Pkd1-/-		5.44789e+07	9.57615e+06	42691255	3.252e+07	135633755		25000000
Pkd1-/-		6.05437e+07	1.01341e+07	4.52246e+07	3.37781e+07	152619477		25100000
Pkd1-/-		6.54583e+07	1.29147e+07	4.75826e+07	3.57471e+07	157597326		25900000
Pkd1-/-		5.81387e+07	1.07579e+07	4.40808e+07	3.3601e+07	142621582		24400000
Pkd1-/-		7.12094e+07	1.43138e+07	5.60191e+07	3.85929e+07	164564696		30500000
Pkd1-/- siAsns		1.30707e+07	0	658074	2.87756e+06	1.2268e+07		3530000
Pkd1-/- siAsns		1.45347e+07	0	142433	2.25197e+06	12374986		5480000
Pkd1-/- siAsns		1.50575e+07	0	1106181	2938392	1.24672e+07		7170000
Pkd1-/- siAsns		1.93447e+07	163773	1.24824e+06	4.2496e+06	1.54527e+07		7640000
Pkd1-/- siAsns		1.75671e+07	0	0	4.38891e+06	1.54513e+07		7610000
Pkd1-/- siAsns		1.77762e+07	0	251151	3.15948e+06	1.49649e+07		7150000
	peak area corrected for natural abundance (AU) normalised by proteins
	proteins content	m+0 asparagine	m+1 asparagine	m+2 asparagine	m+3 asparagine	m+4 asparagine		m+5 aKG
Pkd1+/+	76.832	447759	161811	465428	133066	900433		42039.8
Pkd1+/+	76.832	470895	182317	463397	131787	1.0254e+06		72495.8
Pkd1+/+	76.832	419179	164426	408132	133021	948598		24469
Pkd1+/+	76.832	446398	167255	398701	126648	961685		12716.1
Pkd1+/+	76.832	393320	140003	396986	124064	874511		21605.6
Pkd1+/+	76.832	416457	173968	446413	124270	949992		22386.5
Pkd1-/-	82.147	683554	143362	577292	378583	1.67564e+06		301898
Pkd1-/-	82.147	663188	116573	519693	395875	1.65111e+06		304332
Pkd1-/-	82.147	737017	123366	550533	411190	1.85788e+06		305550
Pkd1-/-	82.147	796844	157214	579237	435160	1.91848e+06		315288
Pkd1-/-	82.147	707740	130959	536609	409035	1.73618e+06		297028
Pkd1-/-	82.147	866854	174246	681937	469803	2.0033e+06		371286
Pkd1-/- siAsns	72.497	180294	0	9077.26	39692.1	169220		48691.7
Pkd1-/- siAsns	72.497	200487	0	1964.67	31062.9	170697		75589.3
Pkd1-/- siAsns	72.497	207698	0	15258.3	40531.2	171969		98900.6
Pkd1-/- siAsns	72.497	266835	2259.04	17217.8	58617.6	213149		105384
Pkd1-/- siAsns	72.497	242315	0	0	60539.1	213130		104970
Pkd1-/- siAsns	72.497	245199	0	3464.29	43580.8	206421		98624.8
		percentage of total metabolite normalized by generated proteins pool (%)
		m+0 asparagine	m+1 asparagine	m+2 asparagine	m+3 asparagine	m+4 asparagine		m+5 aKG
Pkd1+/+		21.3281	7.70754	22.1697	6.33831	42.8903		128.882
Pkd1+/+		22.4302	8.68433	22.073	6.2774	48.8427		222.252
Pkd1+/+		19.9667	7.83209	19.4405	6.33617	45.1845		75.015
Pkd1+/+		21.2633	7.96685	18.9913	6.03262	45.8079		38.9838
Pkd1+/+		18.735	6.66874	18.9096	5.90955	41.6556		66.2366
Pkd1+/+		19.8371	8.2866	21.264	5.91937	45.2509		68.6307
Pkd1-/-		32.5597	6.82878	27.4982	18.0331	79.8158		925.534
Pkd1-/-		31.5896	5.55274	24.7545	18.8567	78.6473		932.998
Pkd1-/-		35.1063	5.87627	26.2235	19.5862	88.4965		936.73
Pkd1-/-		37.956	7.48857	27.5908	20.728	91.3829		966.585
Pkd1-/-		33.7118	6.23799	25.5603	19.4836	82.6992		910.606
Pkd1-/-		41.2908	8.29986	32.4827	22.3781	95.4229		1138.26
Pkd1-/- siAsns		8.58792	0	0.432377	1.89065	8.06048		149.275
Pkd1-/- siAsns		9.54977	0	0.0935831	1.47962	8.13078		231.736
Pkd1-/- siAsns		9.89329	0	0.726798	1.93062	8.1914		303.201
Pkd1-/- siAsns		12.7101	0.107605	0.820135	2.79213	10.1529		323.077
Pkd1-/- siAsns		11.5422	0	0	2.88366	10.152		321.808
Pkd1-/- siAsns		11.6796	0	0.165014	2.07588	9.83244		302.356

## Sheet: 15N2-glutamine intra
intracellular	Labeling:	15N2-glutamine
	peak area corrected for natural abundance (AU)
sample			aKG-m+0		15N2_Asparagine	15N_Asparagine	M+0_Asparagine
Pkd1+/+			2.0302e+07		1.54335e+07	1.17329e+07	2.89638e+06
Pkd1+/+			1.60724e+07		1.59563e+07	1.17316e+07	3.0649e+06
Pkd1+/+			1.44863e+07		1.22016e+07	9.04576e+06	2.97011e+06
Pkd1+/+			1.68126e+07		1.54346e+07	1.14189e+07	2.76999e+06
Pkd1+/+			1.39576e+07		1.50199e+07	1.04233e+07	2.59094e+06
Pkd1+/+			1.72356e+07		1.51221e+07	1.11031e+07	2.90691e+06
Pkd1-/-			3.34137e+07		1.97022e+07	1.68688e+07	3.77056e+06
Pkd1-/-			3.71146e+07		1.98045e+07	1.74984e+07	3.78109e+06
Pkd1-/-			3.51056e+07		2.033e+07	1.67623e+07	3.99174e+06
Pkd1-/-			2.53775e+07		1.6988e+07	1.56076e+07	4.03387e+06
Pkd1-/-			2.72808e+07		1.70941e+07	1.51926e+07	3.37033e+06
Pkd1-/-			3.32023e+07		2.17882e+07	1.83328e+07	4.49729e+06
Pkd1-/- siAsns			9.92896e+06		817169	1.01708e+06	996355
Pkd1-/- siAsns			2.14652e+07		1.17677e+06	1.33652e+06	939481
Pkd1-/- siAsns			1.60724e+07		1.7312e+06	1.27114e+06	1.27441e+06
Pkd1-/- siAsns			1.72356e+07		1.31293e+06	1.26578e+06	3.47566e+06
Pkd1-/- siAsns			2.40029e+07		1.65717e+06	1.50499e+06	861542
Pkd1-/- siAsns			1.15256e+07		1.00228e+06	715039	1.84315e+06
	peak area corrected for natural abundance (AU) normalised by proteins
	proteins quantity (mg)		aKG-m+0		15N2_Asparagine	15N_Asparagine	M+0_Asparagine
Pkd1+/+	76.8318		264240		200874	152708	37697.7
Pkd1+/+	76.8318		209190		207679	152693	39891
Pkd1+/+	76.8318		188546		158810	117735	38657.3
Pkd1+/+	76.8318		218824		200889	148622	36052.7
Pkd1+/+	76.8318		181665		195491	135663	33722.3
Pkd1+/+	76.8318		224329		196820	144512	37834.8
Pkd1-/-	82.1465		406758		239842	205350	45900.4
Pkd1-/-	82.1465		451810		241087	213014	46028.6
Pkd1-/-	82.1465		427353		247484	204053	48592.9
Pkd1-/-	82.1465		308930		206801	189997	49105.8
Pkd1-/-	82.1465		332100		208093	184945	41028.3
Pkd1-/-	82.1465		404183		265236	223172	54747.2
Pkd1-/- siAsns	72.4974		136956		11271.7	14029.2	13743.3
Pkd1-/- siAsns	72.4974		296082		16231.9	18435.4	12958.8
Pkd1-/- siAsns	72.4974		221697		23879.5	17533.6	17578.7
Pkd1-/- siAsns	72.4974		237740		18110	17459.7	47941.8
Pkd1-/- siAsns	72.4974		331086		22858.3	20759.2	11883.8
Pkd1-/- siAsns	72.4974		158980		13825.1	9862.96	25423.7
